# Supplementary material for: Programmable multistep CRISPR gene activation via control of RNA polymerase III termination
Source: Sci Adv. 2025 Dec 5;11(49):eadt1532. doi: 10.1126/sciadv.adt1532 (PMC12680031; doi:10.1126/sciadv.adt1532)
Supplement: Supplementary file 2 — Tables S1 to S8 [file sciadv.adt1532_tables_s1_to_s8.zip]

Archive with 8 entries (8 files):
- adt1532_table_s1.xlsx
- adt1532_table_s2.xlsx
- adt1532_table_s3.xlsx
- adt1532_table_s4.xlsx
- adt1532_table_s5.xlsx
- adt1532_table_s6.xlsx
- adt1532_table_s7.xlsx
- adt1532_table_s8.xlsx
