# Supplementary material for: Programmable multistep CRISPR gene activation via control of RNA polymerase III termination
Source: Sci Adv. 2025 Dec 5;11(49):eadt1532. doi: 10.1126/sciadv.adt1532 (PMC12680031; doi:10.1126/sciadv.adt1532)
Supplement: Supplementary file 2 — Tables S1 to S8 [file sciadv.adt1532_tables_s1_to_s8.zip › adt1532_table_s2.xlsx]

## Sheet: summary
IR1	perfect repair size = 43 bp
edit_type	count	Percent of all_edits
all_edits	8134	100
perfect_repair	5724	70.4
perfect_adjacent_repair	2000	24.6
perfect inversion	0	0
Crispresso2 Settings
Website: https://github.com/pinellolab/CRISPResso2
	IR1
	-a gagctggacggcgacgtaaaGTTTTAGAGCTACCGTCGTTGTACCGTCTACTTGACTTTTTTTGTCAAGTAGACGGTACAACGACGGTAGCAAGTTAAAATAAGGCTAGTCCGTTATCAACTTGAAAAAGTGGCACCGAGTCGG \
	-g TCGTTGTACCGTCTACTTGAC \
	--default_min_aln_score 50 \
	-q 30 \
	-s 0 \
	--plot_window_size 30 \
	--min_bp_quality_or_N 0 \
	--exclude_bp_from_left 10 \
	--exclude_bp_from_right 10 \
	--conversion_nuc_from C \
	--conversion_nuc_to T \
	--prime_editing_pegRNA_extension_quantification_window_size 5 \
	--expand_allele_plots_by_quantification \
	--write_detailed_allele_table \
	--bam_output \
	-w 1 \
	-wc -3 \
	-v 4
DR1	perfect repair size = 31 bp
edit_type	count	Percent of all_edits
all_edits	1260	100
perfect_repair	1	0.1
perfect_adjacent_repair	44	3.5
perfect inversion	84	6.7
	-a gagctggacggcgacgtaaaGTTTTAGAGCTACCGTCGTTGTACCGTCTACTTGACTTTTTTTCCGTCGTTGTACCGTCTACTTGACTAGCAAGTTAAAATAAGGCTAGTCCGTTATCAACTTGAAAAAGTGGCACCGAGTCGG \
	-g TCGTTGTACCGTCTACTTGAC \
	--default_min_aln_score 50 \
	-q 30 \
	-s 0 \
	--plot_window_size 30 \
	--min_bp_quality_or_N 0 \
	--exclude_bp_from_left 10 \
	--exclude_bp_from_right 10 \
	--conversion_nuc_from C \
	--conversion_nuc_to T \
	--prime_editing_pegRNA_extension_quantification_window_size 5 \
	--expand_allele_plots_by_quantification \
	--write_detailed_allele_table \
	--bam_output \
	-w 1 \
	-wc -3 \
	-v 4
DR2	perfect repair size = 51 bp
edit_type	count	Percent of all edits
all_edits	755	100
perfect_repair	0	0
perfect_adjacent_repair	30	4
perfect inversion	0	0
	-a gagctggacggcgacgtaaaGTTTTAGAGCTACCGTCGTTGTACCGTCTACTTGACTAGCAAGTTAAAATAAGGCTAGTCCGTTATCAACTTGAAAAAGTGGCACCGAGTCGG \
	--default_min_aln_score 50 \
	-q 30 \
	-s 0 \
	--plot_window_size 30 \
	--min_bp_quality_or_N 0 \
	--exclude_bp_from_left 10 \
	--exclude_bp_from_right 10 \
	--conversion_nuc_from C \
	--conversion_nuc_to T \
	--prime_editing_pegRNA_extension_quantification_window_size 5 \
	--expand_allele_plots_by_quantification \
	--write_detailed_allele_table \
	--bam_output \
	-w 1 \
	-wc -3 \
	-v 4
DR3	perfect repair size = 31
edit_type	count	Percent of all edits
all_edits	569	100
perfect_repair	0	0
perfect_adjacent_repair	158	27.8
perfect inversion	0	0
	-a gagctggacggcgacgtaaaGTTTTAGAGCTACGTTCATCGACCGTCGTTGTACCGTCTACTTGACTTTTTTTCCGTCGTTGTACCGTCTACTTGACTCGATGAACGTAGCAAGTTAAAATAAGGCTAGTCCGTTATCAACTTGAAAAAGTGGCACCGAGTCGG \
	-g TCGTTGTACCGTCTACTTGAC \
	--default_min_aln_score 50 \
	-q 30 \
	-s 0 \
	--plot_window_size 30 \
	--min_bp_quality_or_N 0 \
	--exclude_bp_from_left 10 \
	--exclude_bp_from_right 10 \
	--conversion_nuc_from C \
	--conversion_nuc_to T \
	--prime_editing_pegRNA_extension_quantification_window_size 5 \
	--expand_allele_plots_by_quantification \
	--write_detailed_allele_table \
	--bam_output \
	-w 1 \
	-wc -3 \
	-v 4
DR4	perfect repair size = 41 bp
edit_type	count	Percent of all edits
all_edits	1451	100
perfect_repair	0	0
perfect_adjacent_repair	1048	72.2
perfect inversion	0	0
	-a gagctggacggcgacgtaaaGTTTTAGAGCTACGTTCCCGTCGTTGTACCGTCTACTTGACATCGATTTTTTTTCGATCCGTCGTTGTACCGTCTACTTGACGAACGTAGCAAGTTAAAATAAGGCTAGTCCGTTATCAACTTGAAAAAGTGGCACCGAGTCGG \
	-g TCGTTGTACCGTCTACTTGAC \
	--default_min_aln_score 50 \
	-q 30 \
	-s 0 \
	--plot_window_size 30 \
	--min_bp_quality_or_N 0 \
	--exclude_bp_from_left 10 \
	--exclude_bp_from_right 10 \
	--conversion_nuc_from C \
	--conversion_nuc_to T \
	--prime_editing_pegRNA_extension_quantification_window_size 5 \
	--expand_allele_plots_by_quantification \
	--write_detailed_allele_table \
	--bam_output \
	-w 1 \
	-wc -3 \
	-v 4

## Sheet: ir1_all_edits
num_reads	Aligned_Sequence	Reference_Sequence	n_inserted	n_deleted	n_mutated	Reference_Name	Read_Status	Aligned_Reference_Names	Aligned_Reference_Scores	ref_positions	all_insertion_positions	all_insertion_left_positions	insertion_positions	insertion_coordinates	insertion_sizes	all_deletion_positions	deletion_positions	deletion_coordinates	deletion_sizes	all_substitution_positions	substitution_positions	substitution_values	%Reads
5724	GAGCTGGACGGCGACGTAAAGTTTTAGAGCTACCGTCG-------------------------------------------CGACGGTAGCAAGTTAAAATAAGGCTAGTCCGTTATCAACTTGAAAAAGTGGCACCGAGTCGG	GAGCTGGACGGCGACGTAAAGTTTTAGAGCTACCGTCGTTGTACCGTCTACTTGACTTTTTTTGTCAAGTAGACGGTACAACGACGGTAGCAAGTTAAAATAAGGCTAGTCCGTTATCAACTTGAAAAAGTGGCACCGAGTCGG	0	43	0	Reference	MODIFIED	Reference	70.139	[0, 1, 2, 3, 4, 5, 6, 7, 8, 9, 10, 11, 12, 13, 14, 15, 16, 17, 18, 19, 20, 21, 22, 23, 24, 25, 26, 27, 28, 29, 30, 31, 32, 33, 34, 35, 36, 37, 38, 39, 40, 41, 42, 43, 44, 45, 46, 47, 48, 49, 50, 51, 52, 53, 54, 55, 56, 57, 58, 59, 60, 61, 62, 63, 64, 65, 66, 67, 68, 69, 70, 71, 72, 73, 74, 75, 76, 77, 78, 79, 80, 81, 82, 83, 84, 85, 86, 87, 88, 89, 90, 91, 92, 93, 94, 95, 96, 97, 98, 99, 100, 101…	[]	[]	[]	[]	[]	[38, 39, 40, 41, 42, 43, 44, 45, 46, 47, 48, 49, 50, 51, 52, 53, 54, 55, 56, 57, 58, 59, 60, 61, 62, 63, 64, 65, 66, 67, 68, 69, 70, 71, 72, 73, 74, 75, 76, 77, 78, 79, 80]	[38, 39, 40, 41, 42, 43, 44, 45, 46, 47, 48, 49, 50, 51, 52, 53, 54, 55, 56, 57, 58, 59, 60, 61, 62, 63, 64, 65, 66, 67, 68, 69, 70, 71, 72, 73, 74, 75, 76, 77, 78, 79, 80]	[(38, 81)]	[43]	[]	[]	[]	62.9011
274	-AGCTGGACGGCGACGTAAAGTTTTAGAGCTACCGTCG-------------------------------------------CGACGGTAGCAAGTTAAAATAAGGCTAGTCCGTTATCAACTTGAAAAAGTGGCACCGAGTCGG	GAGCTGGACGGCGACGTAAAGTTTTAGAGCTACCGTCGTTGTACCGTCTACTTGACTTTTTTTGTCAAGTAGACGGTACAACGACGGTAGCAAGTTAAAATAAGGCTAGTCCGTTATCAACTTGAAAAAGTGGCACCGAGTCGG	0	43	0	Reference	MODIFIED	Reference	69.444	[0, 1, 2, 3, 4, 5, 6, 7, 8, 9, 10, 11, 12, 13, 14, 15, 16, 17, 18, 19, 20, 21, 22, 23, 24, 25, 26, 27, 28, 29, 30, 31, 32, 33, 34, 35, 36, 37, 38, 39, 40, 41, 42, 43, 44, 45, 46, 47, 48, 49, 50, 51, 52, 53, 54, 55, 56, 57, 58, 59, 60, 61, 62, 63, 64, 65, 66, 67, 68, 69, 70, 71, 72, 73, 74, 75, 76, 77, 78, 79, 80, 81, 82, 83, 84, 85, 86, 87, 88, 89, 90, 91, 92, 93, 94, 95, 96, 97, 98, 99, 100, 101…	[]	[]	[]	[]	[]	[0, 38, 39, 40, 41, 42, 43, 44, 45, 46, 47, 48, 49, 50, 51, 52, 53, 54, 55, 56, 57, 58, 59, 60, 61, 62, 63, 64, 65, 66, 67, 68, 69, 70, 71, 72, 73, 74, 75, 76, 77, 78, 79, 80]	[38, 39, 40, 41, 42, 43, 44, 45, 46, 47, 48, 49, 50, 51, 52, 53, 54, 55, 56, 57, 58, 59, 60, 61, 62, 63, 64, 65, 66, 67, 68, 69, 70, 71, 72, 73, 74, 75, 76, 77, 78, 79, 80]	[(38, 81)]	[43]	[]	[]	[]	3.01099
241	GAGCTGGACGGCGACGTAAAGTTTTAGAGCTACCGTCGT------------------------------------------CGACGGTAGCAAGTTAAAATAAGGCTAGTCCGTTATCAACTTGAAAAAGTGGCACCGAGTCGG	GAGCTGGACGGCGACGTAAAGTTTTAGAGCTACCGTCGTTGTACCGTCTACTTGACTTTTTTTGTCAAGTAGACGGTACAACGACGGTAGCAAGTTAAAATAAGGCTAGTCCGTTATCAACTTGAAAAAGTGGCACCGAGTCGG	0	42	0	Reference	MODIFIED	Reference	70.833	[0, 1, 2, 3, 4, 5, 6, 7, 8, 9, 10, 11, 12, 13, 14, 15, 16, 17, 18, 19, 20, 21, 22, 23, 24, 25, 26, 27, 28, 29, 30, 31, 32, 33, 34, 35, 36, 37, 38, 39, 40, 41, 42, 43, 44, 45, 46, 47, 48, 49, 50, 51, 52, 53, 54, 55, 56, 57, 58, 59, 60, 61, 62, 63, 64, 65, 66, 67, 68, 69, 70, 71, 72, 73, 74, 75, 76, 77, 78, 79, 80, 81, 82, 83, 84, 85, 86, 87, 88, 89, 90, 91, 92, 93, 94, 95, 96, 97, 98, 99, 100, 101…	[]	[]	[]	[]	[]	[39, 40, 41, 42, 43, 44, 45, 46, 47, 48, 49, 50, 51, 52, 53, 54, 55, 56, 57, 58, 59, 60, 61, 62, 63, 64, 65, 66, 67, 68, 69, 70, 71, 72, 73, 74, 75, 76, 77, 78, 79, 80]	[39, 40, 41, 42, 43, 44, 45, 46, 47, 48, 49, 50, 51, 52, 53, 54, 55, 56, 57, 58, 59, 60, 61, 62, 63, 64, 65, 66, 67, 68, 69, 70, 71, 72, 73, 74, 75, 76, 77, 78, 79, 80]	[(39, 81)]	[42]	[]	[]	[]	2.64835
158	GAGCTGGACGGCGACGTAAAGTTTTAGAGCTACCGTCG------------------------------------------ACGACGGTAGCAAGTTAAAATAAGGCTAGTCCGTTATCAACTTGAAAAAGTGGCACCGAGTCGG	GAGCTGGACGGCGACGTAAAGTTTTAGAGCTACCGTCGTTGTACCGTCTACTTGACTTTTTTTGTCAAGTAGACGGTACAACGACGGTAGCAAGTTAAAATAAGGCTAGTCCGTTATCAACTTGAAAAAGTGGCACCGAGTCGG	0	42	0	Reference	MODIFIED	Reference	70.833	[0, 1, 2, 3, 4, 5, 6, 7, 8, 9, 10, 11, 12, 13, 14, 15, 16, 17, 18, 19, 20, 21, 22, 23, 24, 25, 26, 27, 28, 29, 30, 31, 32, 33, 34, 35, 36, 37, 38, 39, 40, 41, 42, 43, 44, 45, 46, 47, 48, 49, 50, 51, 52, 53, 54, 55, 56, 57, 58, 59, 60, 61, 62, 63, 64, 65, 66, 67, 68, 69, 70, 71, 72, 73, 74, 75, 76, 77, 78, 79, 80, 81, 82, 83, 84, 85, 86, 87, 88, 89, 90, 91, 92, 93, 94, 95, 96, 97, 98, 99, 100, 101…	[]	[]	[]	[]	[]	[38, 39, 40, 41, 42, 43, 44, 45, 46, 47, 48, 49, 50, 51, 52, 53, 54, 55, 56, 57, 58, 59, 60, 61, 62, 63, 64, 65, 66, 67, 68, 69, 70, 71, 72, 73, 74, 75, 76, 77, 78, 79]	[38, 39, 40, 41, 42, 43, 44, 45, 46, 47, 48, 49, 50, 51, 52, 53, 54, 55, 56, 57, 58, 59, 60, 61, 62, 63, 64, 65, 66, 67, 68, 69, 70, 71, 72, 73, 74, 75, 76, 77, 78, 79]	[(38, 80)]	[42]	[]	[]	[]	1.73626
157	GAGCTGGACGGCGACGTAAAGTTTTAGAGCTACCGTCG-------------------------------------------CGACGGTAGCAAGTTAAAATAAGGCTAGTCCGTTATCAACTTGAAAAAGTGGCAC-GAGTCGG	GAGCTGGACGGCGACGTAAAGTTTTAGAGCTACCGTCGTTGTACCGTCTACTTGACTTTTTTTGTCAAGTAGACGGTACAACGACGGTAGCAAGTTAAAATAAGGCTAGTCCGTTATCAACTTGAAAAAGTGGCACCGAGTCGG	0	43	0	Reference	MODIFIED	Reference	69.444	[0, 1, 2, 3, 4, 5, 6, 7, 8, 9, 10, 11, 12, 13, 14, 15, 16, 17, 18, 19, 20, 21, 22, 23, 24, 25, 26, 27, 28, 29, 30, 31, 32, 33, 34, 35, 36, 37, 38, 39, 40, 41, 42, 43, 44, 45, 46, 47, 48, 49, 50, 51, 52, 53, 54, 55, 56, 57, 58, 59, 60, 61, 62, 63, 64, 65, 66, 67, 68, 69, 70, 71, 72, 73, 74, 75, 76, 77, 78, 79, 80, 81, 82, 83, 84, 85, 86, 87, 88, 89, 90, 91, 92, 93, 94, 95, 96, 97, 98, 99, 100, 101…	[]	[]	[]	[]	[]	[38, 39, 40, 41, 42, 43, 44, 45, 46, 47, 48, 49, 50, 51, 52, 53, 54, 55, 56, 57, 58, 59, 60, 61, 62, 63, 64, 65, 66, 67, 68, 69, 70, 71, 72, 73, 74, 75, 76, 77, 78, 79, 80, 136]	[38, 39, 40, 41, 42, 43, 44, 45, 46, 47, 48, 49, 50, 51, 52, 53, 54, 55, 56, 57, 58, 59, 60, 61, 62, 63, 64, 65, 66, 67, 68, 69, 70, 71, 72, 73, 74, 75, 76, 77, 78, 79, 80]	[(38, 81)]	[43]	[]	[]	[]	1.72527
113	GAGCTGGACGGCGACGTAAAGTTTTAGAGCTACCGTCG-------------------------------------------CGACGGTAGCAAGTTAAAATAAGGCTAGTCCGTTATCAACTTGAAAAAGTGGCACCGAGTCG-	GAGCTGGACGGCGACGTAAAGTTTTAGAGCTACCGTCGTTGTACCGTCTACTTGACTTTTTTTGTCAAGTAGACGGTACAACGACGGTAGCAAGTTAAAATAAGGCTAGTCCGTTATCAACTTGAAAAAGTGGCACCGAGTCGG	0	43	0	Reference	MODIFIED	Reference	69.444	[0, 1, 2, 3, 4, 5, 6, 7, 8, 9, 10, 11, 12, 13, 14, 15, 16, 17, 18, 19, 20, 21, 22, 23, 24, 25, 26, 27, 28, 29, 30, 31, 32, 33, 34, 35, 36, 37, 38, 39, 40, 41, 42, 43, 44, 45, 46, 47, 48, 49, 50, 51, 52, 53, 54, 55, 56, 57, 58, 59, 60, 61, 62, 63, 64, 65, 66, 67, 68, 69, 70, 71, 72, 73, 74, 75, 76, 77, 78, 79, 80, 81, 82, 83, 84, 85, 86, 87, 88, 89, 90, 91, 92, 93, 94, 95, 96, 97, 98, 99, 100, 101…	[]	[]	[]	[]	[]	[38, 39, 40, 41, 42, 43, 44, 45, 46, 47, 48, 49, 50, 51, 52, 53, 54, 55, 56, 57, 58, 59, 60, 61, 62, 63, 64, 65, 66, 67, 68, 69, 70, 71, 72, 73, 74, 75, 76, 77, 78, 79, 80]	[38, 39, 40, 41, 42, 43, 44, 45, 46, 47, 48, 49, 50, 51, 52, 53, 54, 55, 56, 57, 58, 59, 60, 61, 62, 63, 64, 65, 66, 67, 68, 69, 70, 71, 72, 73, 74, 75, 76, 77, 78, 79, 80]	[(38, 81)]	[43]	[]	[]	[]	1.24176
87	GAGCTGGACGGCGACGTAAAGTTTTAGAGCTACCG------------------------------------------------ACGGTAGCAAGTTAAAATAAGGCTAGTCCGTTATCAACTTGAAAAAGTGGCACCGAGTCGG	GAGCTGGACGGCGACGTAAAGTTTTAGAGCTACCGTCGTTGTACCGTCTACTTGACTTTTTTTGTCAAGTAGACGGTACAACGACGGTAGCAAGTTAAAATAAGGCTAGTCCGTTATCAACTTGAAAAAGTGGCACCGAGTCGG	0	48	0	Reference	MODIFIED	Reference	66.667	[0, 1, 2, 3, 4, 5, 6, 7, 8, 9, 10, 11, 12, 13, 14, 15, 16, 17, 18, 19, 20, 21, 22, 23, 24, 25, 26, 27, 28, 29, 30, 31, 32, 33, 34, 35, 36, 37, 38, 39, 40, 41, 42, 43, 44, 45, 46, 47, 48, 49, 50, 51, 52, 53, 54, 55, 56, 57, 58, 59, 60, 61, 62, 63, 64, 65, 66, 67, 68, 69, 70, 71, 72, 73, 74, 75, 76, 77, 78, 79, 80, 81, 82, 83, 84, 85, 86, 87, 88, 89, 90, 91, 92, 93, 94, 95, 96, 97, 98, 99, 100, 101…	[]	[]	[]	[]	[]	[35, 36, 37, 38, 39, 40, 41, 42, 43, 44, 45, 46, 47, 48, 49, 50, 51, 52, 53, 54, 55, 56, 57, 58, 59, 60, 61, 62, 63, 64, 65, 66, 67, 68, 69, 70, 71, 72, 73, 74, 75, 76, 77, 78, 79, 80, 81, 82]	[35, 36, 37, 38, 39, 40, 41, 42, 43, 44, 45, 46, 47, 48, 49, 50, 51, 52, 53, 54, 55, 56, 57, 58, 59, 60, 61, 62, 63, 64, 65, 66, 67, 68, 69, 70, 71, 72, 73, 74, 75, 76, 77, 78, 79, 80, 81, 82]	[(35, 83)]	[48]	[]	[]	[]	0.956044
75	GAGCTGGACGGCGACGTAAAGTTTTAGAGCTACCGTCG-------------------------------------------CGACGGTAGCAAGTTAAAATAAGGCTAGTCCGTTATCAACTTGAAAAAGTGGCACCGAGTGG-	GAGCTGGACGGCGACGTAAAGTTTTAGAGCTACCGTCGTTGTACCGTCTACTTGACTTTTTTTGTCAAGTAGACGGTACAACGACGGTAGCAAGTTAAAATAAGGCTAGTCCGTTATCAACTTGAAAAAGTGGCACCGAGTCGG	0	43	0	Reference	MODIFIED	Reference	68.75	[0, 1, 2, 3, 4, 5, 6, 7, 8, 9, 10, 11, 12, 13, 14, 15, 16, 17, 18, 19, 20, 21, 22, 23, 24, 25, 26, 27, 28, 29, 30, 31, 32, 33, 34, 35, 36, 37, 38, 39, 40, 41, 42, 43, 44, 45, 46, 47, 48, 49, 50, 51, 52, 53, 54, 55, 56, 57, 58, 59, 60, 61, 62, 63, 64, 65, 66, 67, 68, 69, 70, 71, 72, 73, 74, 75, 76, 77, 78, 79, 80, 81, 82, 83, 84, 85, 86, 87, 88, 89, 90, 91, 92, 93, 94, 95, 96, 97, 98, 99, 100, 101…	[]	[]	[]	[]	[]	[38, 39, 40, 41, 42, 43, 44, 45, 46, 47, 48, 49, 50, 51, 52, 53, 54, 55, 56, 57, 58, 59, 60, 61, 62, 63, 64, 65, 66, 67, 68, 69, 70, 71, 72, 73, 74, 75, 76, 77, 78, 79, 80]	[38, 39, 40, 41, 42, 43, 44, 45, 46, 47, 48, 49, 50, 51, 52, 53, 54, 55, 56, 57, 58, 59, 60, 61, 62, 63, 64, 65, 66, 67, 68, 69, 70, 71, 72, 73, 74, 75, 76, 77, 78, 79, 80]	[(38, 81)]	[43]	[141]	[]	[]	0.824176
70	GAGCTGGACGGCGACGTAAAGTTTTAGAGCTACCGTCG------------------------------------------------GTAGCAAGTTAAAATAAGGCTAGTCCGTTATCAACTTGAAAAAGTGGCACCGAGTCGG	GAGCTGGACGGCGACGTAAAGTTTTAGAGCTACCGTCGTTGTACCGTCTACTTGACTTTTTTTGTCAAGTAGACGGTACAACGACGGTAGCAAGTTAAAATAAGGCTAGTCCGTTATCAACTTGAAAAAGTGGCACCGAGTCGG	0	48	0	Reference	MODIFIED	Reference	66.667	[0, 1, 2, 3, 4, 5, 6, 7, 8, 9, 10, 11, 12, 13, 14, 15, 16, 17, 18, 19, 20, 21, 22, 23, 24, 25, 26, 27, 28, 29, 30, 31, 32, 33, 34, 35, 36, 37, 38, 39, 40, 41, 42, 43, 44, 45, 46, 47, 48, 49, 50, 51, 52, 53, 54, 55, 56, 57, 58, 59, 60, 61, 62, 63, 64, 65, 66, 67, 68, 69, 70, 71, 72, 73, 74, 75, 76, 77, 78, 79, 80, 81, 82, 83, 84, 85, 86, 87, 88, 89, 90, 91, 92, 93, 94, 95, 96, 97, 98, 99, 100, 101…	[]	[]	[]	[]	[]	[38, 39, 40, 41, 42, 43, 44, 45, 46, 47, 48, 49, 50, 51, 52, 53, 54, 55, 56, 57, 58, 59, 60, 61, 62, 63, 64, 65, 66, 67, 68, 69, 70, 71, 72, 73, 74, 75, 76, 77, 78, 79, 80, 81, 82, 83, 84, 85]	[38, 39, 40, 41, 42, 43, 44, 45, 46, 47, 48, 49, 50, 51, 52, 53, 54, 55, 56, 57, 58, 59, 60, 61, 62, 63, 64, 65, 66, 67, 68, 69, 70, 71, 72, 73, 74, 75, 76, 77, 78, 79, 80, 81, 82, 83, 84, 85]	[(38, 86)]	[48]	[]	[]	[]	0.769231
70	GAGCTGGACGGCGACGTAAAGTTTTAGAGCTACCGTCG-------------------------------------------CGACGGTAGCAAGTTAAAATAAGGCTAGTCCGTTATCAACTTGAAAAAGTGGCACCG-GTCGG	GAGCTGGACGGCGACGTAAAGTTTTAGAGCTACCGTCGTTGTACCGTCTACTTGACTTTTTTTGTCAAGTAGACGGTACAACGACGGTAGCAAGTTAAAATAAGGCTAGTCCGTTATCAACTTGAAAAAGTGGCACCGAGTCGG	0	43	0	Reference	MODIFIED	Reference	69.444	[0, 1, 2, 3, 4, 5, 6, 7, 8, 9, 10, 11, 12, 13, 14, 15, 16, 17, 18, 19, 20, 21, 22, 23, 24, 25, 26, 27, 28, 29, 30, 31, 32, 33, 34, 35, 36, 37, 38, 39, 40, 41, 42, 43, 44, 45, 46, 47, 48, 49, 50, 51, 52, 53, 54, 55, 56, 57, 58, 59, 60, 61, 62, 63, 64, 65, 66, 67, 68, 69, 70, 71, 72, 73, 74, 75, 76, 77, 78, 79, 80, 81, 82, 83, 84, 85, 86, 87, 88, 89, 90, 91, 92, 93, 94, 95, 96, 97, 98, 99, 100, 101…	[]	[]	[]	[]	[]	[38, 39, 40, 41, 42, 43, 44, 45, 46, 47, 48, 49, 50, 51, 52, 53, 54, 55, 56, 57, 58, 59, 60, 61, 62, 63, 64, 65, 66, 67, 68, 69, 70, 71, 72, 73, 74, 75, 76, 77, 78, 79, 80, 138]	[38, 39, 40, 41, 42, 43, 44, 45, 46, 47, 48, 49, 50, 51, 52, 53, 54, 55, 56, 57, 58, 59, 60, 61, 62, 63, 64, 65, 66, 67, 68, 69, 70, 71, 72, 73, 74, 75, 76, 77, 78, 79, 80]	[(38, 81)]	[43]	[]	[]	[]	0.769231
63	GAGCTGGACGGCGACGTAAAGTTTTAGAGCTACCGTCG-------------------------------------------CGACGGTAGCAAGTTAAAATAAGGCTAGTCCGTTATCAACTTGAAAAAGTGGCACC-AGTCGG	GAGCTGGACGGCGACGTAAAGTTTTAGAGCTACCGTCGTTGTACCGTCTACTTGACTTTTTTTGTCAAGTAGACGGTACAACGACGGTAGCAAGTTAAAATAAGGCTAGTCCGTTATCAACTTGAAAAAGTGGCACCGAGTCGG	0	43	0	Reference	MODIFIED	Reference	69.444	[0, 1, 2, 3, 4, 5, 6, 7, 8, 9, 10, 11, 12, 13, 14, 15, 16, 17, 18, 19, 20, 21, 22, 23, 24, 25, 26, 27, 28, 29, 30, 31, 32, 33, 34, 35, 36, 37, 38, 39, 40, 41, 42, 43, 44, 45, 46, 47, 48, 49, 50, 51, 52, 53, 54, 55, 56, 57, 58, 59, 60, 61, 62, 63, 64, 65, 66, 67, 68, 69, 70, 71, 72, 73, 74, 75, 76, 77, 78, 79, 80, 81, 82, 83, 84, 85, 86, 87, 88, 89, 90, 91, 92, 93, 94, 95, 96, 97, 98, 99, 100, 101…	[]	[]	[]	[]	[]	[38, 39, 40, 41, 42, 43, 44, 45, 46, 47, 48, 49, 50, 51, 52, 53, 54, 55, 56, 57, 58, 59, 60, 61, 62, 63, 64, 65, 66, 67, 68, 69, 70, 71, 72, 73, 74, 75, 76, 77, 78, 79, 80, 137]	[38, 39, 40, 41, 42, 43, 44, 45, 46, 47, 48, 49, 50, 51, 52, 53, 54, 55, 56, 57, 58, 59, 60, 61, 62, 63, 64, 65, 66, 67, 68, 69, 70, 71, 72, 73, 74, 75, 76, 77, 78, 79, 80]	[(38, 81)]	[43]	[]	[]	[]	0.692308
56	GAGCTGGACGGCGACGTAAAGTTTTAGAGCTACCGTCG-------------------------------------------CGACGGTAGCAAGTTAAAATAAGGCTAGTCCGTTATCAACTTGAAAAAGTGGCACCGA-TCGG	GAGCTGGACGGCGACGTAAAGTTTTAGAGCTACCGTCGTTGTACCGTCTACTTGACTTTTTTTGTCAAGTAGACGGTACAACGACGGTAGCAAGTTAAAATAAGGCTAGTCCGTTATCAACTTGAAAAAGTGGCACCGAGTCGG	0	43	0	Reference	MODIFIED	Reference	69.444	[0, 1, 2, 3, 4, 5, 6, 7, 8, 9, 10, 11, 12, 13, 14, 15, 16, 17, 18, 19, 20, 21, 22, 23, 24, 25, 26, 27, 28, 29, 30, 31, 32, 33, 34, 35, 36, 37, 38, 39, 40, 41, 42, 43, 44, 45, 46, 47, 48, 49, 50, 51, 52, 53, 54, 55, 56, 57, 58, 59, 60, 61, 62, 63, 64, 65, 66, 67, 68, 69, 70, 71, 72, 73, 74, 75, 76, 77, 78, 79, 80, 81, 82, 83, 84, 85, 86, 87, 88, 89, 90, 91, 92, 93, 94, 95, 96, 97, 98, 99, 100, 101…	[]	[]	[]	[]	[]	[38, 39, 40, 41, 42, 43, 44, 45, 46, 47, 48, 49, 50, 51, 52, 53, 54, 55, 56, 57, 58, 59, 60, 61, 62, 63, 64, 65, 66, 67, 68, 69, 70, 71, 72, 73, 74, 75, 76, 77, 78, 79, 80, 139]	[38, 39, 40, 41, 42, 43, 44, 45, 46, 47, 48, 49, 50, 51, 52, 53, 54, 55, 56, 57, 58, 59, 60, 61, 62, 63, 64, 65, 66, 67, 68, 69, 70, 71, 72, 73, 74, 75, 76, 77, 78, 79, 80]	[(38, 81)]	[43]	[]	[]	[]	0.615385
38	GAGCTGGACGGCGACGTAAAGTTTTAGAGCTACCGTCG-----------------------------------------AACGACGGTAGCAAGTTAAAATAAGGCTAGTCCGTTATCAACTTGAAAAAGTGGCACCGAGTCGG	GAGCTGGACGGCGACGTAAAGTTTTAGAGCTACCGTCGTTGTACCGTCTACTTGACTTTTTTTGTCAAGTAGACGGTACAACGACGGTAGCAAGTTAAAATAAGGCTAGTCCGTTATCAACTTGAAAAAGTGGCACCGAGTCGG	0	41	0	Reference	MODIFIED	Reference	71.528	[0, 1, 2, 3, 4, 5, 6, 7, 8, 9, 10, 11, 12, 13, 14, 15, 16, 17, 18, 19, 20, 21, 22, 23, 24, 25, 26, 27, 28, 29, 30, 31, 32, 33, 34, 35, 36, 37, 38, 39, 40, 41, 42, 43, 44, 45, 46, 47, 48, 49, 50, 51, 52, 53, 54, 55, 56, 57, 58, 59, 60, 61, 62, 63, 64, 65, 66, 67, 68, 69, 70, 71, 72, 73, 74, 75, 76, 77, 78, 79, 80, 81, 82, 83, 84, 85, 86, 87, 88, 89, 90, 91, 92, 93, 94, 95, 96, 97, 98, 99, 100, 101…	[]	[]	[]	[]	[]	[38, 39, 40, 41, 42, 43, 44, 45, 46, 47, 48, 49, 50, 51, 52, 53, 54, 55, 56, 57, 58, 59, 60, 61, 62, 63, 64, 65, 66, 67, 68, 69, 70, 71, 72, 73, 74, 75, 76, 77, 78]	[38, 39, 40, 41, 42, 43, 44, 45, 46, 47, 48, 49, 50, 51, 52, 53, 54, 55, 56, 57, 58, 59, 60, 61, 62, 63, 64, 65, 66, 67, 68, 69, 70, 71, 72, 73, 74, 75, 76, 77, 78]	[(38, 79)]	[41]	[]	[]	[]	0.417582
38	GAGCTGGACGGCGACGTAAAGTTTTAGAGCTACCGTCGTT-----------------------------------------CGACGGTAGCAAGTTAAAATAAGGCTAGTCCGTTATCAACTTGAAAAAGTGGCACCGAGTCGG	GAGCTGGACGGCGACGTAAAGTTTTAGAGCTACCGTCGTTGTACCGTCTACTTGACTTTTTTTGTCAAGTAGACGGTACAACGACGGTAGCAAGTTAAAATAAGGCTAGTCCGTTATCAACTTGAAAAAGTGGCACCGAGTCGG	0	41	0	Reference	MODIFIED	Reference	71.528	[0, 1, 2, 3, 4, 5, 6, 7, 8, 9, 10, 11, 12, 13, 14, 15, 16, 17, 18, 19, 20, 21, 22, 23, 24, 25, 26, 27, 28, 29, 30, 31, 32, 33, 34, 35, 36, 37, 38, 39, 40, 41, 42, 43, 44, 45, 46, 47, 48, 49, 50, 51, 52, 53, 54, 55, 56, 57, 58, 59, 60, 61, 62, 63, 64, 65, 66, 67, 68, 69, 70, 71, 72, 73, 74, 75, 76, 77, 78, 79, 80, 81, 82, 83, 84, 85, 86, 87, 88, 89, 90, 91, 92, 93, 94, 95, 96, 97, 98, 99, 100, 101…	[]	[]	[]	[]	[]	[40, 41, 42, 43, 44, 45, 46, 47, 48, 49, 50, 51, 52, 53, 54, 55, 56, 57, 58, 59, 60, 61, 62, 63, 64, 65, 66, 67, 68, 69, 70, 71, 72, 73, 74, 75, 76, 77, 78, 79, 80]	[40, 41, 42, 43, 44, 45, 46, 47, 48, 49, 50, 51, 52, 53, 54, 55, 56, 57, 58, 59, 60, 61, 62, 63, 64, 65, 66, 67, 68, 69, 70, 71, 72, 73, 74, 75, 76, 77, 78, 79, 80]	[(40, 81)]	[41]	[]	[]	[]	0.417582
33	GAGCTGGACGGCGACGTAAAGTTTTAGAGCTACCGTCG-------------------------------------------CGACGGTAGCAAGTTAAAATAAGGCTAGTCCGTTATCAACTTGAAAAAGTGGC-CCGAGTCGG	GAGCTGGACGGCGACGTAAAGTTTTAGAGCTACCGTCGTTGTACCGTCTACTTGACTTTTTTTGTCAAGTAGACGGTACAACGACGGTAGCAAGTTAAAATAAGGCTAGTCCGTTATCAACTTGAAAAAGTGGCACCGAGTCGG	0	43	0	Reference	MODIFIED	Reference	69.444	[0, 1, 2, 3, 4, 5, 6, 7, 8, 9, 10, 11, 12, 13, 14, 15, 16, 17, 18, 19, 20, 21, 22, 23, 24, 25, 26, 27, 28, 29, 30, 31, 32, 33, 34, 35, 36, 37, 38, 39, 40, 41, 42, 43, 44, 45, 46, 47, 48, 49, 50, 51, 52, 53, 54, 55, 56, 57, 58, 59, 60, 61, 62, 63, 64, 65, 66, 67, 68, 69, 70, 71, 72, 73, 74, 75, 76, 77, 78, 79, 80, 81, 82, 83, 84, 85, 86, 87, 88, 89, 90, 91, 92, 93, 94, 95, 96, 97, 98, 99, 100, 101…	[]	[]	[]	[]	[]	[38, 39, 40, 41, 42, 43, 44, 45, 46, 47, 48, 49, 50, 51, 52, 53, 54, 55, 56, 57, 58, 59, 60, 61, 62, 63, 64, 65, 66, 67, 68, 69, 70, 71, 72, 73, 74, 75, 76, 77, 78, 79, 80, 134]	[38, 39, 40, 41, 42, 43, 44, 45, 46, 47, 48, 49, 50, 51, 52, 53, 54, 55, 56, 57, 58, 59, 60, 61, 62, 63, 64, 65, 66, 67, 68, 69, 70, 71, 72, 73, 74, 75, 76, 77, 78, 79, 80]	[(38, 81)]	[43]	[]	[]	[]	0.362637
30	---CGGTACAACGA------GTTTTAGAGCTAGA---------------------------------------------AA------TAGCAAGTTAAAATAAGGCTAGTCCGTTATCAACTTGAAAAAGTGGCACCGAGTCGG	GAGCTGGACGGCGACGTAAAGTTTTAGAGCTACCGTCGTTGTACCGTCTACTTGACTTTTTTTGTCAAGTAGACGGTACAACGACGGTAGCAAGTTAAAATAAGGCTAGTCCGTTATCAACTTGAAAAAGTGGCACCGAGTCGG	0	51	0	Reference	MODIFIED	Reference	54.167	[0, 1, 2, 3, 4, 5, 6, 7, 8, 9, 10, 11, 12, 13, 14, 15, 16, 17, 18, 19, 20, 21, 22, 23, 24, 25, 26, 27, 28, 29, 30, 31, 32, 33, 34, 35, 36, 37, 38, 39, 40, 41, 42, 43, 44, 45, 46, 47, 48, 49, 50, 51, 52, 53, 54, 55, 56, 57, 58, 59, 60, 61, 62, 63, 64, 65, 66, 67, 68, 69, 70, 71, 72, 73, 74, 75, 76, 77, 78, 79, 80, 81, 82, 83, 84, 85, 86, 87, 88, 89, 90, 91, 92, 93, 94, 95, 96, 97, 98, 99, 100, 101…	[]	[]	[]	[]	[]	[0, 1, 2, 14, 15, 16, 17, 18, 19, 34, 35, 36, 37, 38, 39, 40, 41, 42, 43, 44, 45, 46, 47, 48, 49, 50, 51, 52, 53, 54, 55, 56, 57, 58, 59, 60, 61, 62, 63, 64, 65, 66, 67, 68, 69, 70, 71, 72, 73, 74, 75, 76, 77, 78, 81, 82, 83, 84, 85, 86]	[34, 35, 36, 37, 38, 39, 40, 41, 42, 43, 44, 45, 46, 47, 48, 49, 50, 51, 52, 53, 54, 55, 56, 57, 58, 59, 60, 61, 62, 63, 64, 65, 66, 67, 68, 69, 70, 71, 72, 73, 74, 75, 76, 77, 78, 81, 82, 83, 84, 85, 86]	[(34, 79), (81, 87)]	[45, 6]	[4, 6, 9, 10, 32, 33]	[]	[]	0.32967
29	GAGCTGGACGGCGACGTAAAGTTTTAGAGCTACCGTCG-------------------------------------------CGACGGTAGCAAGTTAAAATAAGGCTAGTCCGTTATCAACTTGAAAAAGTGGCACCGAGCGG-	GAGCTGGACGGCGACGTAAAGTTTTAGAGCTACCGTCGTTGTACCGTCTACTTGACTTTTTTTGTCAAGTAGACGGTACAACGACGGTAGCAAGTTAAAATAAGGCTAGTCCGTTATCAACTTGAAAAAGTGGCACCGAGTCGG	0	43	0	Reference	MODIFIED	Reference	68.056	[0, 1, 2, 3, 4, 5, 6, 7, 8, 9, 10, 11, 12, 13, 14, 15, 16, 17, 18, 19, 20, 21, 22, 23, 24, 25, 26, 27, 28, 29, 30, 31, 32, 33, 34, 35, 36, 37, 38, 39, 40, 41, 42, 43, 44, 45, 46, 47, 48, 49, 50, 51, 52, 53, 54, 55, 56, 57, 58, 59, 60, 61, 62, 63, 64, 65, 66, 67, 68, 69, 70, 71, 72, 73, 74, 75, 76, 77, 78, 79, 80, 81, 82, 83, 84, 85, 86, 87, 88, 89, 90, 91, 92, 93, 94, 95, 96, 97, 98, 99, 100, 101…	[]	[]	[]	[]	[]	[38, 39, 40, 41, 42, 43, 44, 45, 46, 47, 48, 49, 50, 51, 52, 53, 54, 55, 56, 57, 58, 59, 60, 61, 62, 63, 64, 65, 66, 67, 68, 69, 70, 71, 72, 73, 74, 75, 76, 77, 78, 79, 80]	[38, 39, 40, 41, 42, 43, 44, 45, 46, 47, 48, 49, 50, 51, 52, 53, 54, 55, 56, 57, 58, 59, 60, 61, 62, 63, 64, 65, 66, 67, 68, 69, 70, 71, 72, 73, 74, 75, 76, 77, 78, 79, 80]	[(38, 81)]	[43]	[140, 141]	[]	[]	0.318681
26	GAGCTGGACGGCGACGTAAAGTTTTAGAGCTAGA---------------------------------------------AA------TAGCAAGTTAAAATAAGGCTAGTCCGTTATCAACTTGAAAAAGTGGCACCGAGTCGG	GAGCTGGACGGCGACGTAAAGTTTTAGAGCTACCGTCGTTGTACCGTCTACTTGACTTTTTTTGTCAAGTAGACGGTACAACGACGGTAGCAAGTTAAAATAAGGCTAGTCCGTTATCAACTTGAAAAAGTGGCACCGAGTCGG	0	51	0	Reference	MODIFIED	Reference	63.194	[0, 1, 2, 3, 4, 5, 6, 7, 8, 9, 10, 11, 12, 13, 14, 15, 16, 17, 18, 19, 20, 21, 22, 23, 24, 25, 26, 27, 28, 29, 30, 31, 32, 33, 34, 35, 36, 37, 38, 39, 40, 41, 42, 43, 44, 45, 46, 47, 48, 49, 50, 51, 52, 53, 54, 55, 56, 57, 58, 59, 60, 61, 62, 63, 64, 65, 66, 67, 68, 69, 70, 71, 72, 73, 74, 75, 76, 77, 78, 79, 80, 81, 82, 83, 84, 85, 86, 87, 88, 89, 90, 91, 92, 93, 94, 95, 96, 97, 98, 99, 100, 101…	[]	[]	[]	[]	[]	[34, 35, 36, 37, 38, 39, 40, 41, 42, 43, 44, 45, 46, 47, 48, 49, 50, 51, 52, 53, 54, 55, 56, 57, 58, 59, 60, 61, 62, 63, 64, 65, 66, 67, 68, 69, 70, 71, 72, 73, 74, 75, 76, 77, 78, 81, 82, 83, 84, 85, 86]	[34, 35, 36, 37, 38, 39, 40, 41, 42, 43, 44, 45, 46, 47, 48, 49, 50, 51, 52, 53, 54, 55, 56, 57, 58, 59, 60, 61, 62, 63, 64, 65, 66, 67, 68, 69, 70, 71, 72, 73, 74, 75, 76, 77, 78, 81, 82, 83, 84, 85, 86]	[(34, 79), (81, 87)]	[45, 6]	[32, 33]	[]	[]	0.285714
25	GAGCTGGACGGCGACGTAAAGTTTTAGAGCTACCGTCGT-----------------------------------------ACGACGGTAGCAAGTTAAAATAAGGCTAGTCCGTTATCAACTTGAAAAAGTGGCACCGAGTCGG	GAGCTGGACGGCGACGTAAAGTTTTAGAGCTACCGTCGTTGTACCGTCTACTTGACTTTTTTTGTCAAGTAGACGGTACAACGACGGTAGCAAGTTAAAATAAGGCTAGTCCGTTATCAACTTGAAAAAGTGGCACCGAGTCGG	0	0	0	Reference	UNMODIFIED	Reference	71.528	[0, 1, 2, 3, 4, 5, 6, 7, 8, 9, 10, 11, 12, 13, 14, 15, 16, 17, 18, 19, 20, 21, 22, 23, 24, 25, 26, 27, 28, 29, 30, 31, 32, 33, 34, 35, 36, 37, 38, 39, 40, 41, 42, 43, 44, 45, 46, 47, 48, 49, 50, 51, 52, 53, 54, 55, 56, 57, 58, 59, 60, 61, 62, 63, 64, 65, 66, 67, 68, 69, 70, 71, 72, 73, 74, 75, 76, 77, 78, 79, 80, 81, 82, 83, 84, 85, 86, 87, 88, 89, 90, 91, 92, 93, 94, 95, 96, 97, 98, 99, 100, 101…	[]	[]	[]	[]	[]	[39, 40, 41, 42, 43, 44, 45, 46, 47, 48, 49, 50, 51, 52, 53, 54, 55, 56, 57, 58, 59, 60, 61, 62, 63, 64, 65, 66, 67, 68, 69, 70, 71, 72, 73, 74, 75, 76, 77, 78, 79]	[]	[]	[]	[]	[]	[]	0.274725
19	GAGCTGGACGGCGACGTAAAGTTTTAGAGCTACCGTCG--------------------------------------------GACGGTAGCAAGTTAAAATAAGGCTAGTCCGTTATCAACTTGAAAAAGTGGCACCGAGTCGG	GAGCTGGACGGCGACGTAAAGTTTTAGAGCTACCGTCGTTGTACCGTCTACTTGACTTTTTTTGTCAAGTAGACGGTACAACGACGGTAGCAAGTTAAAATAAGGCTAGTCCGTTATCAACTTGAAAAAGTGGCACCGAGTCGG	0	44	0	Reference	MODIFIED	Reference	69.444	[0, 1, 2, 3, 4, 5, 6, 7, 8, 9, 10, 11, 12, 13, 14, 15, 16, 17, 18, 19, 20, 21, 22, 23, 24, 25, 26, 27, 28, 29, 30, 31, 32, 33, 34, 35, 36, 37, 38, 39, 40, 41, 42, 43, 44, 45, 46, 47, 48, 49, 50, 51, 52, 53, 54, 55, 56, 57, 58, 59, 60, 61, 62, 63, 64, 65, 66, 67, 68, 69, 70, 71, 72, 73, 74, 75, 76, 77, 78, 79, 80, 81, 82, 83, 84, 85, 86, 87, 88, 89, 90, 91, 92, 93, 94, 95, 96, 97, 98, 99, 100, 101…	[]	[]	[]	[]	[]	[38, 39, 40, 41, 42, 43, 44, 45, 46, 47, 48, 49, 50, 51, 52, 53, 54, 55, 56, 57, 58, 59, 60, 61, 62, 63, 64, 65, 66, 67, 68, 69, 70, 71, 72, 73, 74, 75, 76, 77, 78, 79, 80, 81]	[38, 39, 40, 41, 42, 43, 44, 45, 46, 47, 48, 49, 50, 51, 52, 53, 54, 55, 56, 57, 58, 59, 60, 61, 62, 63, 64, 65, 66, 67, 68, 69, 70, 71, 72, 73, 74, 75, 76, 77, 78, 79, 80, 81]	[(38, 82)]	[44]	[]	[]	[]	0.208791
18	GAGCTGGACGGCGACGTAAAGTTTTAGAGCTACCGTCG---------------------------------------------ACGGTAGCAAGTTAAAATAAGGCTAGTCCGTTATCAACTTGAAAAAGTGGCACCGAGTCGG	GAGCTGGACGGCGACGTAAAGTTTTAGAGCTACCGTCGTTGTACCGTCTACTTGACTTTTTTTGTCAAGTAGACGGTACAACGACGGTAGCAAGTTAAAATAAGGCTAGTCCGTTATCAACTTGAAAAAGTGGCACCGAGTCGG	0	45	0	Reference	MODIFIED	Reference	68.75	[0, 1, 2, 3, 4, 5, 6, 7, 8, 9, 10, 11, 12, 13, 14, 15, 16, 17, 18, 19, 20, 21, 22, 23, 24, 25, 26, 27, 28, 29, 30, 31, 32, 33, 34, 35, 36, 37, 38, 39, 40, 41, 42, 43, 44, 45, 46, 47, 48, 49, 50, 51, 52, 53, 54, 55, 56, 57, 58, 59, 60, 61, 62, 63, 64, 65, 66, 67, 68, 69, 70, 71, 72, 73, 74, 75, 76, 77, 78, 79, 80, 81, 82, 83, 84, 85, 86, 87, 88, 89, 90, 91, 92, 93, 94, 95, 96, 97, 98, 99, 100, 101…	[]	[]	[]	[]	[]	[38, 39, 40, 41, 42, 43, 44, 45, 46, 47, 48, 49, 50, 51, 52, 53, 54, 55, 56, 57, 58, 59, 60, 61, 62, 63, 64, 65, 66, 67, 68, 69, 70, 71, 72, 73, 74, 75, 76, 77, 78, 79, 80, 81, 82]	[38, 39, 40, 41, 42, 43, 44, 45, 46, 47, 48, 49, 50, 51, 52, 53, 54, 55, 56, 57, 58, 59, 60, 61, 62, 63, 64, 65, 66, 67, 68, 69, 70, 71, 72, 73, 74, 75, 76, 77, 78, 79, 80, 81, 82]	[(38, 83)]	[45]	[]	[]	[]	0.197802
17	GAGCTGGACGGCGACGTAAAGTTTTAGAGCTACCGTCG-------------------------------------------CGACGGTAGCAAGTTAAAATAAGGCTAGTCCGTTATCAACTTGAAAAAAGTGGCACCGAGTCGG	GAGCTGGACGGCGACGTAAAGTTTTAGAGCTACCGTCGTTGTACCGTCTACTTGACTTTTTTTGTCAAGTAGACGGTACAACGACGGTAGCAAGTTAAAATAAGGCTAGTCCGTTATCAACTTGAAAAA-GTGGCACCGAGTCGG	0	43	0	Reference	MODIFIED	Reference	69.655	[0, 1, 2, 3, 4, 5, 6, 7, 8, 9, 10, 11, 12, 13, 14, 15, 16, 17, 18, 19, 20, 21, 22, 23, 24, 25, 26, 27, 28, 29, 30, 31, 32, 33, 34, 35, 36, 37, 38, 39, 40, 41, 42, 43, 44, 45, 46, 47, 48, 49, 50, 51, 52, 53, 54, 55, 56, 57, 58, 59, 60, 61, 62, 63, 64, 65, 66, 67, 68, 69, 70, 71, 72, 73, 74, 75, 76, 77, 78, 79, 80, 81, 82, 83, 84, 85, 86, 87, 88, 89, 90, 91, 92, 93, 94, 95, 96, 97, 98, 99, 100, 101…	[128, 129]	[128]	[]	[]	[]	[38, 39, 40, 41, 42, 43, 44, 45, 46, 47, 48, 49, 50, 51, 52, 53, 54, 55, 56, 57, 58, 59, 60, 61, 62, 63, 64, 65, 66, 67, 68, 69, 70, 71, 72, 73, 74, 75, 76, 77, 78, 79, 80]	[38, 39, 40, 41, 42, 43, 44, 45, 46, 47, 48, 49, 50, 51, 52, 53, 54, 55, 56, 57, 58, 59, 60, 61, 62, 63, 64, 65, 66, 67, 68, 69, 70, 71, 72, 73, 74, 75, 76, 77, 78, 79, 80]	[(38, 81)]	[43]	[]	[]	[]	0.186813
17	GAGCTGGACGGCGACGTAAAGTTTTAGAGCTACCGTCG-------------------------------------------CGACGGTAGCAAGTTAAAATAAGGCTAGTCCGTTATCAACTTGAAAAAGTGG-ACCGAGTCGG	GAGCTGGACGGCGACGTAAAGTTTTAGAGCTACCGTCGTTGTACCGTCTACTTGACTTTTTTTGTCAAGTAGACGGTACAACGACGGTAGCAAGTTAAAATAAGGCTAGTCCGTTATCAACTTGAAAAAGTGGCACCGAGTCGG	0	43	0	Reference	MODIFIED	Reference	69.444	[0, 1, 2, 3, 4, 5, 6, 7, 8, 9, 10, 11, 12, 13, 14, 15, 16, 17, 18, 19, 20, 21, 22, 23, 24, 25, 26, 27, 28, 29, 30, 31, 32, 33, 34, 35, 36, 37, 38, 39, 40, 41, 42, 43, 44, 45, 46, 47, 48, 49, 50, 51, 52, 53, 54, 55, 56, 57, 58, 59, 60, 61, 62, 63, 64, 65, 66, 67, 68, 69, 70, 71, 72, 73, 74, 75, 76, 77, 78, 79, 80, 81, 82, 83, 84, 85, 86, 87, 88, 89, 90, 91, 92, 93, 94, 95, 96, 97, 98, 99, 100, 101…	[]	[]	[]	[]	[]	[38, 39, 40, 41, 42, 43, 44, 45, 46, 47, 48, 49, 50, 51, 52, 53, 54, 55, 56, 57, 58, 59, 60, 61, 62, 63, 64, 65, 66, 67, 68, 69, 70, 71, 72, 73, 74, 75, 76, 77, 78, 79, 80, 133]	[38, 39, 40, 41, 42, 43, 44, 45, 46, 47, 48, 49, 50, 51, 52, 53, 54, 55, 56, 57, 58, 59, 60, 61, 62, 63, 64, 65, 66, 67, 68, 69, 70, 71, 72, 73, 74, 75, 76, 77, 78, 79, 80]	[(38, 81)]	[43]	[]	[]	[]	0.186813
17	GAGCTGGACGGCGACGTAAAGTTTTAGAGCTACCGTCG------------------------------------------GCGACGGTAGCAAGTTAAAATAAGGCTAGTCCGTTATCAACTTGAAAAAGTGGCACCGAGTCGG	GAGCTGGACGGCGACGTAAAGTTTTAGAGCTACCGTCGTTGTACCGTCTACTTGACTTTTTTTGTCAAGTAGACGGTACAACGACGGTAGCAAGTTAAAATAAGGCTAGTCCGTTATCAACTTGAAAAAGTGGCACCGAGTCGG	0	42	1	Reference	MODIFIED	Reference	70.139	[0, 1, 2, 3, 4, 5, 6, 7, 8, 9, 10, 11, 12, 13, 14, 15, 16, 17, 18, 19, 20, 21, 22, 23, 24, 25, 26, 27, 28, 29, 30, 31, 32, 33, 34, 35, 36, 37, 38, 39, 40, 41, 42, 43, 44, 45, 46, 47, 48, 49, 50, 51, 52, 53, 54, 55, 56, 57, 58, 59, 60, 61, 62, 63, 64, 65, 66, 67, 68, 69, 70, 71, 72, 73, 74, 75, 76, 77, 78, 79, 80, 81, 82, 83, 84, 85, 86, 87, 88, 89, 90, 91, 92, 93, 94, 95, 96, 97, 98, 99, 100, 101…	[]	[]	[]	[]	[]	[38, 39, 40, 41, 42, 43, 44, 45, 46, 47, 48, 49, 50, 51, 52, 53, 54, 55, 56, 57, 58, 59, 60, 61, 62, 63, 64, 65, 66, 67, 68, 69, 70, 71, 72, 73, 74, 75, 76, 77, 78, 79]	[38, 39, 40, 41, 42, 43, 44, 45, 46, 47, 48, 49, 50, 51, 52, 53, 54, 55, 56, 57, 58, 59, 60, 61, 62, 63, 64, 65, 66, 67, 68, 69, 70, 71, 72, 73, 74, 75, 76, 77, 78, 79]	[(38, 80)]	[42]	[80]	[80]	['G']	0.186813
17	TGAGCTGGACGGCGACGTAAAGTTTTAGAGCTACCGTCG-------------------------------------------CGACGGTAGCAAGTTAAAATAAGGCTAGTCCGTTATCAACTTGAAAAAGTGGCACCGAGTCGG	-GAGCTGGACGGCGACGTAAAGTTTTAGAGCTACCGTCGTTGTACCGTCTACTTGACTTTTTTTGTCAAGTAGACGGTACAACGACGGTAGCAAGTTAAAATAAGGCTAGTCCGTTATCAACTTGAAAAAGTGGCACCGAGTCGG	0	43	0	Reference	MODIFIED	Reference	69.655	[-1, 0, 1, 2, 3, 4, 5, 6, 7, 8, 9, 10, 11, 12, 13, 14, 15, 16, 17, 18, 19, 20, 21, 22, 23, 24, 25, 26, 27, 28, 29, 30, 31, 32, 33, 34, 35, 36, 37, 38, 39, 40, 41, 42, 43, 44, 45, 46, 47, 48, 49, 50, 51, 52, 53, 54, 55, 56, 57, 58, 59, 60, 61, 62, 63, 64, 65, 66, 67, 68, 69, 70, 71, 72, 73, 74, 75, 76, 77, 78, 79, 80, 81, 82, 83, 84, 85, 86, 87, 88, 89, 90, 91, 92, 93, 94, 95, 96, 97, 98, 99, 100,…	[]	[]	[]	[]	[]	[38, 39, 40, 41, 42, 43, 44, 45, 46, 47, 48, 49, 50, 51, 52, 53, 54, 55, 56, 57, 58, 59, 60, 61, 62, 63, 64, 65, 66, 67, 68, 69, 70, 71, 72, 73, 74, 75, 76, 77, 78, 79, 80]	[38, 39, 40, 41, 42, 43, 44, 45, 46, 47, 48, 49, 50, 51, 52, 53, 54, 55, 56, 57, 58, 59, 60, 61, 62, 63, 64, 65, 66, 67, 68, 69, 70, 71, 72, 73, 74, 75, 76, 77, 78, 79, 80]	[(38, 81)]	[43]	[]	[]	[]	0.186813
15	GAGCTGGACGGCGACGTAAAGTTTTAGAGCTACCGTCG-------------------------------------------CGACGGTAGCAAGCTAAAATAAGGCTAGTCCGTTATCAACTTGAAAAAGTGGCACCGAGTCGG	GAGCTGGACGGCGACGTAAAGTTTTAGAGCTACCGTCGTTGTACCGTCTACTTGACTTTTTTTGTCAAGTAGACGGTACAACGACGGTAGCAAGTTAAAATAAGGCTAGTCCGTTATCAACTTGAAAAAGTGGCACCGAGTCGG	0	43	0	Reference	MODIFIED	Reference	69.444	[0, 1, 2, 3, 4, 5, 6, 7, 8, 9, 10, 11, 12, 13, 14, 15, 16, 17, 18, 19, 20, 21, 22, 23, 24, 25, 26, 27, 28, 29, 30, 31, 32, 33, 34, 35, 36, 37, 38, 39, 40, 41, 42, 43, 44, 45, 46, 47, 48, 49, 50, 51, 52, 53, 54, 55, 56, 57, 58, 59, 60, 61, 62, 63, 64, 65, 66, 67, 68, 69, 70, 71, 72, 73, 74, 75, 76, 77, 78, 79, 80, 81, 82, 83, 84, 85, 86, 87, 88, 89, 90, 91, 92, 93, 94, 95, 96, 97, 98, 99, 100, 101…	[]	[]	[]	[]	[]	[38, 39, 40, 41, 42, 43, 44, 45, 46, 47, 48, 49, 50, 51, 52, 53, 54, 55, 56, 57, 58, 59, 60, 61, 62, 63, 64, 65, 66, 67, 68, 69, 70, 71, 72, 73, 74, 75, 76, 77, 78, 79, 80]	[38, 39, 40, 41, 42, 43, 44, 45, 46, 47, 48, 49, 50, 51, 52, 53, 54, 55, 56, 57, 58, 59, 60, 61, 62, 63, 64, 65, 66, 67, 68, 69, 70, 71, 72, 73, 74, 75, 76, 77, 78, 79, 80]	[(38, 81)]	[43]	[94]	[]	[]	0.164835
14	GAGCTGGACGGCGACGTAAAGTTTTAGAGCTACCGTC--------------------------------------------CGACGGTAGCAAGTTAAAATAAGGCTAGTCCGTTATCAACTTGAAAAAGTGGCACCGAGTCGG	GAGCTGGACGGCGACGTAAAGTTTTAGAGCTACCGTCGTTGTACCGTCTACTTGACTTTTTTTGTCAAGTAGACGGTACAACGACGGTAGCAAGTTAAAATAAGGCTAGTCCGTTATCAACTTGAAAAAGTGGCACCGAGTCGG	0	44	0	Reference	MODIFIED	Reference	69.444	[0, 1, 2, 3, 4, 5, 6, 7, 8, 9, 10, 11, 12, 13, 14, 15, 16, 17, 18, 19, 20, 21, 22, 23, 24, 25, 26, 27, 28, 29, 30, 31, 32, 33, 34, 35, 36, 37, 38, 39, 40, 41, 42, 43, 44, 45, 46, 47, 48, 49, 50, 51, 52, 53, 54, 55, 56, 57, 58, 59, 60, 61, 62, 63, 64, 65, 66, 67, 68, 69, 70, 71, 72, 73, 74, 75, 76, 77, 78, 79, 80, 81, 82, 83, 84, 85, 86, 87, 88, 89, 90, 91, 92, 93, 94, 95, 96, 97, 98, 99, 100, 101…	[]	[]	[]	[]	[]	[37, 38, 39, 40, 41, 42, 43, 44, 45, 46, 47, 48, 49, 50, 51, 52, 53, 54, 55, 56, 57, 58, 59, 60, 61, 62, 63, 64, 65, 66, 67, 68, 69, 70, 71, 72, 73, 74, 75, 76, 77, 78, 79, 80]	[37, 38, 39, 40, 41, 42, 43, 44, 45, 46, 47, 48, 49, 50, 51, 52, 53, 54, 55, 56, 57, 58, 59, 60, 61, 62, 63, 64, 65, 66, 67, 68, 69, 70, 71, 72, 73, 74, 75, 76, 77, 78, 79, 80]	[(37, 81)]	[44]	[]	[]	[]	0.153846
13	------GACGGTACAACG---AGTTTTAGAGCTAGA---------------------------------------------AA------TAGCAAGTTAAAATAAGGCTAGTCCGTTATCAACTTGAAAAAGTGGCACCGAGTCGG	GAGCTGGACGG--CGACGTAAAGTTTTAGAGCTACCGTCGTTGTACCGTCTACTTGACTTTTTTTGTCAAGTAGACGGTACAACGACGGTAGCAAGTTAAAATAAGGCTAGTCCGTTATCAACTTGAAAAAGTGGCACCGAGTCGG	0	51	0	Reference	MODIFIED	Reference	55.479	[0, 1, 2, 3, 4, 5, 6, 7, 8, 9, 10, -11, -11, 11, 12, 13, 14, 15, 16, 17, 18, 19, 20, 21, 22, 23, 24, 25, 26, 27, 28, 29, 30, 31, 32, 33, 34, 35, 36, 37, 38, 39, 40, 41, 42, 43, 44, 45, 46, 47, 48, 49, 50, 51, 52, 53, 54, 55, 56, 57, 58, 59, 60, 61, 62, 63, 64, 65, 66, 67, 68, 69, 70, 71, 72, 73, 74, 75, 76, 77, 78, 79, 80, 81, 82, 83, 84, 85, 86, 87, 88, 89, 90, 91, 92, 93, 94, 95, 96, 97, 98, 99…	[10, 11]	[10]	[]	[]	[]	[0, 1, 2, 3, 4, 5, 16, 17, 18, 34, 35, 36, 37, 38, 39, 40, 41, 42, 43, 44, 45, 46, 47, 48, 49, 50, 51, 52, 53, 54, 55, 56, 57, 58, 59, 60, 61, 62, 63, 64, 65, 66, 67, 68, 69, 70, 71, 72, 73, 74, 75, 76, 77, 78, 81, 82, 83, 84, 85, 86]	[34, 35, 36, 37, 38, 39, 40, 41, 42, 43, 44, 45, 46, 47, 48, 49, 50, 51, 52, 53, 54, 55, 56, 57, 58, 59, 60, 61, 62, 63, 64, 65, 66, 67, 68, 69, 70, 71, 72, 73, 74, 75, 76, 77, 78, 81, 82, 83, 84, 85, 86]	[(34, 79), (81, 87)]	[45, 6]	[12, 32, 33]	[]	[]	0.142857
12	GAGAGCTGGACGGCGACGTAAAGTTTTAGAGCTACCGTCG-------------------------------------------CGACGGTAGCAAGTTAAAATAAGGCTAGTCCGTTATCAACTTGAAAAAGTGGCACCGAGTCGG	--GAGCTGGACGGCGACGTAAAGTTTTAGAGCTACCGTCGTTGTACCGTCTACTTGACTTTTTTTGTCAAGTAGACGGTACAACGACGGTAGCAAGTTAAAATAAGGCTAGTCCGTTATCAACTTGAAAAAGTGGCACCGAGTCGG	0	43	0	Reference	MODIFIED	Reference	69.178	[-1, -1, 0, 1, 2, 3, 4, 5, 6, 7, 8, 9, 10, 11, 12, 13, 14, 15, 16, 17, 18, 19, 20, 21, 22, 23, 24, 25, 26, 27, 28, 29, 30, 31, 32, 33, 34, 35, 36, 37, 38, 39, 40, 41, 42, 43, 44, 45, 46, 47, 48, 49, 50, 51, 52, 53, 54, 55, 56, 57, 58, 59, 60, 61, 62, 63, 64, 65, 66, 67, 68, 69, 70, 71, 72, 73, 74, 75, 76, 77, 78, 79, 80, 81, 82, 83, 84, 85, 86, 87, 88, 89, 90, 91, 92, 93, 94, 95, 96, 97, 98, 99, …	[]	[]	[]	[]	[]	[38, 39, 40, 41, 42, 43, 44, 45, 46, 47, 48, 49, 50, 51, 52, 53, 54, 55, 56, 57, 58, 59, 60, 61, 62, 63, 64, 65, 66, 67, 68, 69, 70, 71, 72, 73, 74, 75, 76, 77, 78, 79, 80]	[38, 39, 40, 41, 42, 43, 44, 45, 46, 47, 48, 49, 50, 51, 52, 53, 54, 55, 56, 57, 58, 59, 60, 61, 62, 63, 64, 65, 66, 67, 68, 69, 70, 71, 72, 73, 74, 75, 76, 77, 78, 79, 80]	[(38, 81)]	[43]	[]	[]	[]	0.131868
11	GAGCTGGACGGCGACGTAAAGTTTTAGAGCTACCGTCG-------------------------------------------CGACGGTAGCAAGTTAAAATAAGGCTAGTCCGTTATCAACTTGAAAAAAAAGTGGCACCGAGTCGG	GAGCTGGACGGCGACGTAAAGTTTTAGAGCTACCGTCGTTGTACCGTCTACTTGACTTTTTTTGTCAAGTAGACGGTACAACGACGGTAGCAAGTTAAAATAAGGCTAGTCCGTTATCAACTTGAAAAA---GTGGCACCGAGTCGG	0	43	0	Reference	MODIFIED	Reference	68.707	[0, 1, 2, 3, 4, 5, 6, 7, 8, 9, 10, 11, 12, 13, 14, 15, 16, 17, 18, 19, 20, 21, 22, 23, 24, 25, 26, 27, 28, 29, 30, 31, 32, 33, 34, 35, 36, 37, 38, 39, 40, 41, 42, 43, 44, 45, 46, 47, 48, 49, 50, 51, 52, 53, 54, 55, 56, 57, 58, 59, 60, 61, 62, 63, 64, 65, 66, 67, 68, 69, 70, 71, 72, 73, 74, 75, 76, 77, 78, 79, 80, 81, 82, 83, 84, 85, 86, 87, 88, 89, 90, 91, 92, 93, 94, 95, 96, 97, 98, 99, 100, 101…	[128, 129]	[128]	[]	[]	[]	[38, 39, 40, 41, 42, 43, 44, 45, 46, 47, 48, 49, 50, 51, 52, 53, 54, 55, 56, 57, 58, 59, 60, 61, 62, 63, 64, 65, 66, 67, 68, 69, 70, 71, 72, 73, 74, 75, 76, 77, 78, 79, 80]	[38, 39, 40, 41, 42, 43, 44, 45, 46, 47, 48, 49, 50, 51, 52, 53, 54, 55, 56, 57, 58, 59, 60, 61, 62, 63, 64, 65, 66, 67, 68, 69, 70, 71, 72, 73, 74, 75, 76, 77, 78, 79, 80]	[(38, 81)]	[43]	[]	[]	[]	0.120879
11	GAGCTGGACGGCGACGTAAAGTTTTAGAGCTACCGTCG------------------------------------------CCGACGGTAGCAAGTTAAAATAAGGCTAGTCCGTTATCAACTTGAAAAAGTGGCACCGAGTCGG	GAGCTGGACGGCGACGTAAAGTTTTAGAGCTACCGTCGTTGTACCGTCTACTTGACTTTTTTTGTCAAGTAGACGGTACAACGACGGTAGCAAGTTAAAATAAGGCTAGTCCGTTATCAACTTGAAAAAGTGGCACCGAGTCGG	0	42	1	Reference	MODIFIED	Reference	70.139	[0, 1, 2, 3, 4, 5, 6, 7, 8, 9, 10, 11, 12, 13, 14, 15, 16, 17, 18, 19, 20, 21, 22, 23, 24, 25, 26, 27, 28, 29, 30, 31, 32, 33, 34, 35, 36, 37, 38, 39, 40, 41, 42, 43, 44, 45, 46, 47, 48, 49, 50, 51, 52, 53, 54, 55, 56, 57, 58, 59, 60, 61, 62, 63, 64, 65, 66, 67, 68, 69, 70, 71, 72, 73, 74, 75, 76, 77, 78, 79, 80, 81, 82, 83, 84, 85, 86, 87, 88, 89, 90, 91, 92, 93, 94, 95, 96, 97, 98, 99, 100, 101…	[]	[]	[]	[]	[]	[38, 39, 40, 41, 42, 43, 44, 45, 46, 47, 48, 49, 50, 51, 52, 53, 54, 55, 56, 57, 58, 59, 60, 61, 62, 63, 64, 65, 66, 67, 68, 69, 70, 71, 72, 73, 74, 75, 76, 77, 78, 79]	[38, 39, 40, 41, 42, 43, 44, 45, 46, 47, 48, 49, 50, 51, 52, 53, 54, 55, 56, 57, 58, 59, 60, 61, 62, 63, 64, 65, 66, 67, 68, 69, 70, 71, 72, 73, 74, 75, 76, 77, 78, 79]	[(38, 80)]	[42]	[80]	[80]	['C']	0.120879
10	-----GTACAACGA------GTTTTAGAGCTAGA---------------------------------------------AA------TAGCAAGTTAAAATAAGGCTAGTCCGTTATCAACTTGAAAAAGTGGCACCGAGTCGG	GAGCTGGACGGCGACGTAAAGTTTTAGAGCTACCGTCGTTGTACCGTCTACTTGACTTTTTTTGTCAAGTAGACGGTACAACGACGGTAGCAAGTTAAAATAAGGCTAGTCCGTTATCAACTTGAAAAAGTGGCACCGAGTCGG	0	51	0	Reference	MODIFIED	Reference	53.472	[0, 1, 2, 3, 4, 5, 6, 7, 8, 9, 10, 11, 12, 13, 14, 15, 16, 17, 18, 19, 20, 21, 22, 23, 24, 25, 26, 27, 28, 29, 30, 31, 32, 33, 34, 35, 36, 37, 38, 39, 40, 41, 42, 43, 44, 45, 46, 47, 48, 49, 50, 51, 52, 53, 54, 55, 56, 57, 58, 59, 60, 61, 62, 63, 64, 65, 66, 67, 68, 69, 70, 71, 72, 73, 74, 75, 76, 77, 78, 79, 80, 81, 82, 83, 84, 85, 86, 87, 88, 89, 90, 91, 92, 93, 94, 95, 96, 97, 98, 99, 100, 101…	[]	[]	[]	[]	[]	[0, 1, 2, 3, 4, 14, 15, 16, 17, 18, 19, 34, 35, 36, 37, 38, 39, 40, 41, 42, 43, 44, 45, 46, 47, 48, 49, 50, 51, 52, 53, 54, 55, 56, 57, 58, 59, 60, 61, 62, 63, 64, 65, 66, 67, 68, 69, 70, 71, 72, 73, 74, 75, 76, 77, 78, 81, 82, 83, 84, 85, 86]	[34, 35, 36, 37, 38, 39, 40, 41, 42, 43, 44, 45, 46, 47, 48, 49, 50, 51, 52, 53, 54, 55, 56, 57, 58, 59, 60, 61, 62, 63, 64, 65, 66, 67, 68, 69, 70, 71, 72, 73, 74, 75, 76, 77, 78, 81, 82, 83, 84, 85, 86]	[(34, 79), (81, 87)]	[45, 6]	[6, 9, 10, 32, 33]	[]	[]	0.10989
10	-AGCTGGACGGCGACGTAAAGTTTTAGAGCTACCGTCG------------------------------------------ACGACGGTAGCAAGTTAAAATAAGGCTAGTCCGTTATCAACTTGAAAAAGTGGCACCGAGTCGG	GAGCTGGACGGCGACGTAAAGTTTTAGAGCTACCGTCGTTGTACCGTCTACTTGACTTTTTTTGTCAAGTAGACGGTACAACGACGGTAGCAAGTTAAAATAAGGCTAGTCCGTTATCAACTTGAAAAAGTGGCACCGAGTCGG	0	42	0	Reference	MODIFIED	Reference	70.139	[0, 1, 2, 3, 4, 5, 6, 7, 8, 9, 10, 11, 12, 13, 14, 15, 16, 17, 18, 19, 20, 21, 22, 23, 24, 25, 26, 27, 28, 29, 30, 31, 32, 33, 34, 35, 36, 37, 38, 39, 40, 41, 42, 43, 44, 45, 46, 47, 48, 49, 50, 51, 52, 53, 54, 55, 56, 57, 58, 59, 60, 61, 62, 63, 64, 65, 66, 67, 68, 69, 70, 71, 72, 73, 74, 75, 76, 77, 78, 79, 80, 81, 82, 83, 84, 85, 86, 87, 88, 89, 90, 91, 92, 93, 94, 95, 96, 97, 98, 99, 100, 101…	[]	[]	[]	[]	[]	[0, 38, 39, 40, 41, 42, 43, 44, 45, 46, 47, 48, 49, 50, 51, 52, 53, 54, 55, 56, 57, 58, 59, 60, 61, 62, 63, 64, 65, 66, 67, 68, 69, 70, 71, 72, 73, 74, 75, 76, 77, 78, 79]	[38, 39, 40, 41, 42, 43, 44, 45, 46, 47, 48, 49, 50, 51, 52, 53, 54, 55, 56, 57, 58, 59, 60, 61, 62, 63, 64, 65, 66, 67, 68, 69, 70, 71, 72, 73, 74, 75, 76, 77, 78, 79]	[(38, 80)]	[42]	[]	[]	[]	0.10989
10	-AGCTGGACGGCGACGTAAAGTTTTAGAGCTACCGTCGT------------------------------------------CGACGGTAGCAAGTTAAAATAAGGCTAGTCCGTTATCAACTTGAAAAAGTGGCACCGAGTCGG	GAGCTGGACGGCGACGTAAAGTTTTAGAGCTACCGTCGTTGTACCGTCTACTTGACTTTTTTTGTCAAGTAGACGGTACAACGACGGTAGCAAGTTAAAATAAGGCTAGTCCGTTATCAACTTGAAAAAGTGGCACCGAGTCGG	0	42	0	Reference	MODIFIED	Reference	70.139	[0, 1, 2, 3, 4, 5, 6, 7, 8, 9, 10, 11, 12, 13, 14, 15, 16, 17, 18, 19, 20, 21, 22, 23, 24, 25, 26, 27, 28, 29, 30, 31, 32, 33, 34, 35, 36, 37, 38, 39, 40, 41, 42, 43, 44, 45, 46, 47, 48, 49, 50, 51, 52, 53, 54, 55, 56, 57, 58, 59, 60, 61, 62, 63, 64, 65, 66, 67, 68, 69, 70, 71, 72, 73, 74, 75, 76, 77, 78, 79, 80, 81, 82, 83, 84, 85, 86, 87, 88, 89, 90, 91, 92, 93, 94, 95, 96, 97, 98, 99, 100, 101…	[]	[]	[]	[]	[]	[0, 39, 40, 41, 42, 43, 44, 45, 46, 47, 48, 49, 50, 51, 52, 53, 54, 55, 56, 57, 58, 59, 60, 61, 62, 63, 64, 65, 66, 67, 68, 69, 70, 71, 72, 73, 74, 75, 76, 77, 78, 79, 80]	[39, 40, 41, 42, 43, 44, 45, 46, 47, 48, 49, 50, 51, 52, 53, 54, 55, 56, 57, 58, 59, 60, 61, 62, 63, 64, 65, 66, 67, 68, 69, 70, 71, 72, 73, 74, 75, 76, 77, 78, 79, 80]	[(39, 81)]	[42]	[]	[]	[]	0.10989
10	AGAGCTGGACGGCGACGTAAAGTTTTAGAGCTACCGTCG-------------------------------------------CGACGGTAGCAAGTTAAAATAAGGCTAGTCCGTTATCAACTTGAAAAAGTGGCACCGAGTCGG	-GAGCTGGACGGCGACGTAAAGTTTTAGAGCTACCGTCGTTGTACCGTCTACTTGACTTTTTTTGTCAAGTAGACGGTACAACGACGGTAGCAAGTTAAAATAAGGCTAGTCCGTTATCAACTTGAAAAAGTGGCACCGAGTCGG	0	43	0	Reference	MODIFIED	Reference	69.655	[-1, 0, 1, 2, 3, 4, 5, 6, 7, 8, 9, 10, 11, 12, 13, 14, 15, 16, 17, 18, 19, 20, 21, 22, 23, 24, 25, 26, 27, 28, 29, 30, 31, 32, 33, 34, 35, 36, 37, 38, 39, 40, 41, 42, 43, 44, 45, 46, 47, 48, 49, 50, 51, 52, 53, 54, 55, 56, 57, 58, 59, 60, 61, 62, 63, 64, 65, 66, 67, 68, 69, 70, 71, 72, 73, 74, 75, 76, 77, 78, 79, 80, 81, 82, 83, 84, 85, 86, 87, 88, 89, 90, 91, 92, 93, 94, 95, 96, 97, 98, 99, 100,…	[]	[]	[]	[]	[]	[38, 39, 40, 41, 42, 43, 44, 45, 46, 47, 48, 49, 50, 51, 52, 53, 54, 55, 56, 57, 58, 59, 60, 61, 62, 63, 64, 65, 66, 67, 68, 69, 70, 71, 72, 73, 74, 75, 76, 77, 78, 79, 80]	[38, 39, 40, 41, 42, 43, 44, 45, 46, 47, 48, 49, 50, 51, 52, 53, 54, 55, 56, 57, 58, 59, 60, 61, 62, 63, 64, 65, 66, 67, 68, 69, 70, 71, 72, 73, 74, 75, 76, 77, 78, 79, 80]	[(38, 81)]	[43]	[]	[]	[]	0.10989
9	GAGCTGGACGGCGACGTAAAGTTTTAGAGCTACCGTCG-------------------------------------------CGACGGTAGCAAGTTAAAATAAGGCTAGTCCGTTATCAACTTGAAAAAGTGGCACCGAGTC--	GAGCTGGACGGCGACGTAAAGTTTTAGAGCTACCGTCGTTGTACCGTCTACTTGACTTTTTTTGTCAAGTAGACGGTACAACGACGGTAGCAAGTTAAAATAAGGCTAGTCCGTTATCAACTTGAAAAAGTGGCACCGAGTCGG	0	43	0	Reference	MODIFIED	Reference	68.75	[0, 1, 2, 3, 4, 5, 6, 7, 8, 9, 10, 11, 12, 13, 14, 15, 16, 17, 18, 19, 20, 21, 22, 23, 24, 25, 26, 27, 28, 29, 30, 31, 32, 33, 34, 35, 36, 37, 38, 39, 40, 41, 42, 43, 44, 45, 46, 47, 48, 49, 50, 51, 52, 53, 54, 55, 56, 57, 58, 59, 60, 61, 62, 63, 64, 65, 66, 67, 68, 69, 70, 71, 72, 73, 74, 75, 76, 77, 78, 79, 80, 81, 82, 83, 84, 85, 86, 87, 88, 89, 90, 91, 92, 93, 94, 95, 96, 97, 98, 99, 100, 101…	[]	[]	[]	[]	[]	[38, 39, 40, 41, 42, 43, 44, 45, 46, 47, 48, 49, 50, 51, 52, 53, 54, 55, 56, 57, 58, 59, 60, 61, 62, 63, 64, 65, 66, 67, 68, 69, 70, 71, 72, 73, 74, 75, 76, 77, 78, 79, 80, 142]	[38, 39, 40, 41, 42, 43, 44, 45, 46, 47, 48, 49, 50, 51, 52, 53, 54, 55, 56, 57, 58, 59, 60, 61, 62, 63, 64, 65, 66, 67, 68, 69, 70, 71, 72, 73, 74, 75, 76, 77, 78, 79, 80]	[(38, 81)]	[43]	[]	[]	[]	0.0989011
9	GAGCTGGACGGCGACGTAAAGTTTTAGAGCTACCGTCG----------------------------------------CAACGACGGTAGCAAGTTAAAATAAGGCTAGTCCGTTATCAACTTGAAAAAGTGGCACCGAGTCGG	GAGCTGGACGGCGACGTAAAGTTTTAGAGCTACCGTCGTTGTACCGTCTACTTGACTTTTTTTGTCAAGTAGACGGTACAACGACGGTAGCAAGTTAAAATAAGGCTAGTCCGTTATCAACTTGAAAAAGTGGCACCGAGTCGG	0	40	0	Reference	MODIFIED	Reference	72.222	[0, 1, 2, 3, 4, 5, 6, 7, 8, 9, 10, 11, 12, 13, 14, 15, 16, 17, 18, 19, 20, 21, 22, 23, 24, 25, 26, 27, 28, 29, 30, 31, 32, 33, 34, 35, 36, 37, 38, 39, 40, 41, 42, 43, 44, 45, 46, 47, 48, 49, 50, 51, 52, 53, 54, 55, 56, 57, 58, 59, 60, 61, 62, 63, 64, 65, 66, 67, 68, 69, 70, 71, 72, 73, 74, 75, 76, 77, 78, 79, 80, 81, 82, 83, 84, 85, 86, 87, 88, 89, 90, 91, 92, 93, 94, 95, 96, 97, 98, 99, 100, 101…	[]	[]	[]	[]	[]	[38, 39, 40, 41, 42, 43, 44, 45, 46, 47, 48, 49, 50, 51, 52, 53, 54, 55, 56, 57, 58, 59, 60, 61, 62, 63, 64, 65, 66, 67, 68, 69, 70, 71, 72, 73, 74, 75, 76, 77]	[38, 39, 40, 41, 42, 43, 44, 45, 46, 47, 48, 49, 50, 51, 52, 53, 54, 55, 56, 57, 58, 59, 60, 61, 62, 63, 64, 65, 66, 67, 68, 69, 70, 71, 72, 73, 74, 75, 76, 77]	[(38, 78)]	[40]	[]	[]	[]	0.0989011
8	-AG-TAGACGGTACAACG---AGTTTTAGAGCTAGA---------------------------------------------AA------TAGCAAGTTAAAATAAGGCTAGTCCGTTATCAACTTGAAAAAGTGGCACCGAGTCGG	GAGCTGGACGG--CGACGTAAAGTTTTAGAGCTACCGTCGTTGTACCGTCTACTTGACTTTTTTTGTCAAGTAGACGGTACAACGACGGTAGCAAGTTAAAATAAGGCTAGTCCGTTATCAACTTGAAAAAGTGGCACCGAGTCGG	0	51	0	Reference	MODIFIED	Reference	57.534	[0, 1, 2, 3, 4, 5, 6, 7, 8, 9, 10, -11, -11, 11, 12, 13, 14, 15, 16, 17, 18, 19, 20, 21, 22, 23, 24, 25, 26, 27, 28, 29, 30, 31, 32, 33, 34, 35, 36, 37, 38, 39, 40, 41, 42, 43, 44, 45, 46, 47, 48, 49, 50, 51, 52, 53, 54, 55, 56, 57, 58, 59, 60, 61, 62, 63, 64, 65, 66, 67, 68, 69, 70, 71, 72, 73, 74, 75, 76, 77, 78, 79, 80, 81, 82, 83, 84, 85, 86, 87, 88, 89, 90, 91, 92, 93, 94, 95, 96, 97, 98, 99…	[10, 11]	[10]	[]	[]	[]	[0, 3, 16, 17, 18, 34, 35, 36, 37, 38, 39, 40, 41, 42, 43, 44, 45, 46, 47, 48, 49, 50, 51, 52, 53, 54, 55, 56, 57, 58, 59, 60, 61, 62, 63, 64, 65, 66, 67, 68, 69, 70, 71, 72, 73, 74, 75, 76, 77, 78, 81, 82, 83, 84, 85, 86]	[34, 35, 36, 37, 38, 39, 40, 41, 42, 43, 44, 45, 46, 47, 48, 49, 50, 51, 52, 53, 54, 55, 56, 57, 58, 59, 60, 61, 62, 63, 64, 65, 66, 67, 68, 69, 70, 71, 72, 73, 74, 75, 76, 77, 78, 81, 82, 83, 84, 85, 86]	[(34, 79), (81, 87)]	[45, 6]	[5, 12, 32, 33]	[]	[]	0.0879121
8	-AGCTGGACGGCGACGTAAAGTTTTAGAGCTACCGTCG-------------------------------------------CGACGGTAGCAAGTTAAAATAAGGCTAGTCCGTTATCAACTTGAAAAAGTGGCACCGAGTCG-	GAGCTGGACGGCGACGTAAAGTTTTAGAGCTACCGTCGTTGTACCGTCTACTTGACTTTTTTTGTCAAGTAGACGGTACAACGACGGTAGCAAGTTAAAATAAGGCTAGTCCGTTATCAACTTGAAAAAGTGGCACCGAGTCGG	0	43	0	Reference	MODIFIED	Reference	68.75	[0, 1, 2, 3, 4, 5, 6, 7, 8, 9, 10, 11, 12, 13, 14, 15, 16, 17, 18, 19, 20, 21, 22, 23, 24, 25, 26, 27, 28, 29, 30, 31, 32, 33, 34, 35, 36, 37, 38, 39, 40, 41, 42, 43, 44, 45, 46, 47, 48, 49, 50, 51, 52, 53, 54, 55, 56, 57, 58, 59, 60, 61, 62, 63, 64, 65, 66, 67, 68, 69, 70, 71, 72, 73, 74, 75, 76, 77, 78, 79, 80, 81, 82, 83, 84, 85, 86, 87, 88, 89, 90, 91, 92, 93, 94, 95, 96, 97, 98, 99, 100, 101…	[]	[]	[]	[]	[]	[0, 38, 39, 40, 41, 42, 43, 44, 45, 46, 47, 48, 49, 50, 51, 52, 53, 54, 55, 56, 57, 58, 59, 60, 61, 62, 63, 64, 65, 66, 67, 68, 69, 70, 71, 72, 73, 74, 75, 76, 77, 78, 79, 80]	[38, 39, 40, 41, 42, 43, 44, 45, 46, 47, 48, 49, 50, 51, 52, 53, 54, 55, 56, 57, 58, 59, 60, 61, 62, 63, 64, 65, 66, 67, 68, 69, 70, 71, 72, 73, 74, 75, 76, 77, 78, 79, 80]	[(38, 81)]	[43]	[]	[]	[]	0.0879121
8	CGAGCTGGACGGCGACGTAAAGTTTTAGAGCTACCGTCG-------------------------------------------CGACGGTAGCAAGTTAAAATAAGGCTAGTCCGTTATCAACTTGAAAAAGTGGCACCGAGTCGG	-GAGCTGGACGGCGACGTAAAGTTTTAGAGCTACCGTCGTTGTACCGTCTACTTGACTTTTTTTGTCAAGTAGACGGTACAACGACGGTAGCAAGTTAAAATAAGGCTAGTCCGTTATCAACTTGAAAAAGTGGCACCGAGTCGG	0	43	0	Reference	MODIFIED	Reference	69.655	[-1, 0, 1, 2, 3, 4, 5, 6, 7, 8, 9, 10, 11, 12, 13, 14, 15, 16, 17, 18, 19, 20, 21, 22, 23, 24, 25, 26, 27, 28, 29, 30, 31, 32, 33, 34, 35, 36, 37, 38, 39, 40, 41, 42, 43, 44, 45, 46, 47, 48, 49, 50, 51, 52, 53, 54, 55, 56, 57, 58, 59, 60, 61, 62, 63, 64, 65, 66, 67, 68, 69, 70, 71, 72, 73, 74, 75, 76, 77, 78, 79, 80, 81, 82, 83, 84, 85, 86, 87, 88, 89, 90, 91, 92, 93, 94, 95, 96, 97, 98, 99, 100,…	[]	[]	[]	[]	[]	[38, 39, 40, 41, 42, 43, 44, 45, 46, 47, 48, 49, 50, 51, 52, 53, 54, 55, 56, 57, 58, 59, 60, 61, 62, 63, 64, 65, 66, 67, 68, 69, 70, 71, 72, 73, 74, 75, 76, 77, 78, 79, 80]	[38, 39, 40, 41, 42, 43, 44, 45, 46, 47, 48, 49, 50, 51, 52, 53, 54, 55, 56, 57, 58, 59, 60, 61, 62, 63, 64, 65, 66, 67, 68, 69, 70, 71, 72, 73, 74, 75, 76, 77, 78, 79, 80]	[(38, 81)]	[43]	[]	[]	[]	0.0879121
8	GAGCTGGACGGCGACGTAAAGTTTTAGAGCTACCGTCG-------------------------------------------CGACGGTAGCAAGTTAAAATAAGGCTAGTCCGTTATCAACTTGAAAAAGTGGCAC--AGTCGG	GAGCTGGACGGCGACGTAAAGTTTTAGAGCTACCGTCGTTGTACCGTCTACTTGACTTTTTTTGTCAAGTAGACGGTACAACGACGGTAGCAAGTTAAAATAAGGCTAGTCCGTTATCAACTTGAAAAAGTGGCACCGAGTCGG	0	43	0	Reference	MODIFIED	Reference	68.75	[0, 1, 2, 3, 4, 5, 6, 7, 8, 9, 10, 11, 12, 13, 14, 15, 16, 17, 18, 19, 20, 21, 22, 23, 24, 25, 26, 27, 28, 29, 30, 31, 32, 33, 34, 35, 36, 37, 38, 39, 40, 41, 42, 43, 44, 45, 46, 47, 48, 49, 50, 51, 52, 53, 54, 55, 56, 57, 58, 59, 60, 61, 62, 63, 64, 65, 66, 67, 68, 69, 70, 71, 72, 73, 74, 75, 76, 77, 78, 79, 80, 81, 82, 83, 84, 85, 86, 87, 88, 89, 90, 91, 92, 93, 94, 95, 96, 97, 98, 99, 100, 101…	[]	[]	[]	[]	[]	[38, 39, 40, 41, 42, 43, 44, 45, 46, 47, 48, 49, 50, 51, 52, 53, 54, 55, 56, 57, 58, 59, 60, 61, 62, 63, 64, 65, 66, 67, 68, 69, 70, 71, 72, 73, 74, 75, 76, 77, 78, 79, 80, 136, 137]	[38, 39, 40, 41, 42, 43, 44, 45, 46, 47, 48, 49, 50, 51, 52, 53, 54, 55, 56, 57, 58, 59, 60, 61, 62, 63, 64, 65, 66, 67, 68, 69, 70, 71, 72, 73, 74, 75, 76, 77, 78, 79, 80]	[(38, 81)]	[43]	[]	[]	[]	0.0879121
8	GAGCTGGACGGCGACGTAAAGTTTTAGAGCTACCGTCG-------------------------------------------CGACGGTAGCAAGTTAAAATAAGGCTAGTCCGTTATCAACTTGAAAAAGTGGCACC-AGTCG-	GAGCTGGACGGCGACGTAAAGTTTTAGAGCTACCGTCGTTGTACCGTCTACTTGACTTTTTTTGTCAAGTAGACGGTACAACGACGGTAGCAAGTTAAAATAAGGCTAGTCCGTTATCAACTTGAAAAAGTGGCACCGAGTCGG	0	43	0	Reference	MODIFIED	Reference	68.75	[0, 1, 2, 3, 4, 5, 6, 7, 8, 9, 10, 11, 12, 13, 14, 15, 16, 17, 18, 19, 20, 21, 22, 23, 24, 25, 26, 27, 28, 29, 30, 31, 32, 33, 34, 35, 36, 37, 38, 39, 40, 41, 42, 43, 44, 45, 46, 47, 48, 49, 50, 51, 52, 53, 54, 55, 56, 57, 58, 59, 60, 61, 62, 63, 64, 65, 66, 67, 68, 69, 70, 71, 72, 73, 74, 75, 76, 77, 78, 79, 80, 81, 82, 83, 84, 85, 86, 87, 88, 89, 90, 91, 92, 93, 94, 95, 96, 97, 98, 99, 100, 101…	[]	[]	[]	[]	[]	[38, 39, 40, 41, 42, 43, 44, 45, 46, 47, 48, 49, 50, 51, 52, 53, 54, 55, 56, 57, 58, 59, 60, 61, 62, 63, 64, 65, 66, 67, 68, 69, 70, 71, 72, 73, 74, 75, 76, 77, 78, 79, 80, 137]	[38, 39, 40, 41, 42, 43, 44, 45, 46, 47, 48, 49, 50, 51, 52, 53, 54, 55, 56, 57, 58, 59, 60, 61, 62, 63, 64, 65, 66, 67, 68, 69, 70, 71, 72, 73, 74, 75, 76, 77, 78, 79, 80]	[(38, 81)]	[43]	[]	[]	[]	0.0879121
8	GAGCTGGACGGCGACGTAAAGTTTTAGAGCTACCGTCGT------------------------------------------CGACGGTAGCAAGTTAAAATAAGGCTAGTCCGTTATCAACTTGAAAAAGTGGCAC-GAGTCGG	GAGCTGGACGGCGACGTAAAGTTTTAGAGCTACCGTCGTTGTACCGTCTACTTGACTTTTTTTGTCAAGTAGACGGTACAACGACGGTAGCAAGTTAAAATAAGGCTAGTCCGTTATCAACTTGAAAAAGTGGCACCGAGTCGG	0	42	0	Reference	MODIFIED	Reference	70.139	[0, 1, 2, 3, 4, 5, 6, 7, 8, 9, 10, 11, 12, 13, 14, 15, 16, 17, 18, 19, 20, 21, 22, 23, 24, 25, 26, 27, 28, 29, 30, 31, 32, 33, 34, 35, 36, 37, 38, 39, 40, 41, 42, 43, 44, 45, 46, 47, 48, 49, 50, 51, 52, 53, 54, 55, 56, 57, 58, 59, 60, 61, 62, 63, 64, 65, 66, 67, 68, 69, 70, 71, 72, 73, 74, 75, 76, 77, 78, 79, 80, 81, 82, 83, 84, 85, 86, 87, 88, 89, 90, 91, 92, 93, 94, 95, 96, 97, 98, 99, 100, 101…	[]	[]	[]	[]	[]	[39, 40, 41, 42, 43, 44, 45, 46, 47, 48, 49, 50, 51, 52, 53, 54, 55, 56, 57, 58, 59, 60, 61, 62, 63, 64, 65, 66, 67, 68, 69, 70, 71, 72, 73, 74, 75, 76, 77, 78, 79, 80, 136]	[39, 40, 41, 42, 43, 44, 45, 46, 47, 48, 49, 50, 51, 52, 53, 54, 55, 56, 57, 58, 59, 60, 61, 62, 63, 64, 65, 66, 67, 68, 69, 70, 71, 72, 73, 74, 75, 76, 77, 78, 79, 80]	[(39, 81)]	[42]	[]	[]	[]	0.0879121
7	GAGCTGGACGGCGACGTAAAGTTTTAGAGC----------------------------------------------------GACGGTAGCAAGTTAAAATAAGGCTAGTCCGTTATCAACTTGAAAAAGTGGCACCGAGTCGG	GAGCTGGACGGCGACGTAAAGTTTTAGAGCTACCGTCGTTGTACCGTCTACTTGACTTTTTTTGTCAAGTAGACGGTACAACGACGGTAGCAAGTTAAAATAAGGCTAGTCCGTTATCAACTTGAAAAAGTGGCACCGAGTCGG	0	52	0	Reference	MODIFIED	Reference	63.889	[0, 1, 2, 3, 4, 5, 6, 7, 8, 9, 10, 11, 12, 13, 14, 15, 16, 17, 18, 19, 20, 21, 22, 23, 24, 25, 26, 27, 28, 29, 30, 31, 32, 33, 34, 35, 36, 37, 38, 39, 40, 41, 42, 43, 44, 45, 46, 47, 48, 49, 50, 51, 52, 53, 54, 55, 56, 57, 58, 59, 60, 61, 62, 63, 64, 65, 66, 67, 68, 69, 70, 71, 72, 73, 74, 75, 76, 77, 78, 79, 80, 81, 82, 83, 84, 85, 86, 87, 88, 89, 90, 91, 92, 93, 94, 95, 96, 97, 98, 99, 100, 101…	[]	[]	[]	[]	[]	[30, 31, 32, 33, 34, 35, 36, 37, 38, 39, 40, 41, 42, 43, 44, 45, 46, 47, 48, 49, 50, 51, 52, 53, 54, 55, 56, 57, 58, 59, 60, 61, 62, 63, 64, 65, 66, 67, 68, 69, 70, 71, 72, 73, 74, 75, 76, 77, 78, 79, 80, 81]	[30, 31, 32, 33, 34, 35, 36, 37, 38, 39, 40, 41, 42, 43, 44, 45, 46, 47, 48, 49, 50, 51, 52, 53, 54, 55, 56, 57, 58, 59, 60, 61, 62, 63, 64, 65, 66, 67, 68, 69, 70, 71, 72, 73, 74, 75, 76, 77, 78, 79, 80, 81]	[(30, 82)]	[52]	[]	[]	[]	0.0769231
7	GAGCTGGACGGCGACGTAAAGTTTTAGAGCTACCG----------------------------------------------CGACGGTAGCAAGTTAAAATAAGGCTAGTCCGTTATCAACTTGAAAAAGTGGCACCGAGTCGG	GAGCTGGACGGCGACGTAAAGTTTTAGAGCTACCGTCGTTGTACCGTCTACTTGACTTTTTTTGTCAAGTAGACGGTACAACGACGGTAGCAAGTTAAAATAAGGCTAGTCCGTTATCAACTTGAAAAAGTGGCACCGAGTCGG	0	46	0	Reference	MODIFIED	Reference	68.056	[0, 1, 2, 3, 4, 5, 6, 7, 8, 9, 10, 11, 12, 13, 14, 15, 16, 17, 18, 19, 20, 21, 22, 23, 24, 25, 26, 27, 28, 29, 30, 31, 32, 33, 34, 35, 36, 37, 38, 39, 40, 41, 42, 43, 44, 45, 46, 47, 48, 49, 50, 51, 52, 53, 54, 55, 56, 57, 58, 59, 60, 61, 62, 63, 64, 65, 66, 67, 68, 69, 70, 71, 72, 73, 74, 75, 76, 77, 78, 79, 80, 81, 82, 83, 84, 85, 86, 87, 88, 89, 90, 91, 92, 93, 94, 95, 96, 97, 98, 99, 100, 101…	[]	[]	[]	[]	[]	[35, 36, 37, 38, 39, 40, 41, 42, 43, 44, 45, 46, 47, 48, 49, 50, 51, 52, 53, 54, 55, 56, 57, 58, 59, 60, 61, 62, 63, 64, 65, 66, 67, 68, 69, 70, 71, 72, 73, 74, 75, 76, 77, 78, 79, 80]	[35, 36, 37, 38, 39, 40, 41, 42, 43, 44, 45, 46, 47, 48, 49, 50, 51, 52, 53, 54, 55, 56, 57, 58, 59, 60, 61, 62, 63, 64, 65, 66, 67, 68, 69, 70, 71, 72, 73, 74, 75, 76, 77, 78, 79, 80]	[(35, 81)]	[46]	[]	[]	[]	0.0769231
7	GAGCTGGACGGCGACGTAAAGTTTTAGAGCTACCGTCG-------------------------------------------CGACGGTAGCAAGTTAAAATAAGGCTAGTCCGTTATCAACTTGAAAAAGTGGCACCG--TCGG	GAGCTGGACGGCGACGTAAAGTTTTAGAGCTACCGTCGTTGTACCGTCTACTTGACTTTTTTTGTCAAGTAGACGGTACAACGACGGTAGCAAGTTAAAATAAGGCTAGTCCGTTATCAACTTGAAAAAGTGGCACCGAGTCGG	0	43	0	Reference	MODIFIED	Reference	68.75	[0, 1, 2, 3, 4, 5, 6, 7, 8, 9, 10, 11, 12, 13, 14, 15, 16, 17, 18, 19, 20, 21, 22, 23, 24, 25, 26, 27, 28, 29, 30, 31, 32, 33, 34, 35, 36, 37, 38, 39, 40, 41, 42, 43, 44, 45, 46, 47, 48, 49, 50, 51, 52, 53, 54, 55, 56, 57, 58, 59, 60, 61, 62, 63, 64, 65, 66, 67, 68, 69, 70, 71, 72, 73, 74, 75, 76, 77, 78, 79, 80, 81, 82, 83, 84, 85, 86, 87, 88, 89, 90, 91, 92, 93, 94, 95, 96, 97, 98, 99, 100, 101…	[]	[]	[]	[]	[]	[38, 39, 40, 41, 42, 43, 44, 45, 46, 47, 48, 49, 50, 51, 52, 53, 54, 55, 56, 57, 58, 59, 60, 61, 62, 63, 64, 65, 66, 67, 68, 69, 70, 71, 72, 73, 74, 75, 76, 77, 78, 79, 80, 138, 139]	[38, 39, 40, 41, 42, 43, 44, 45, 46, 47, 48, 49, 50, 51, 52, 53, 54, 55, 56, 57, 58, 59, 60, 61, 62, 63, 64, 65, 66, 67, 68, 69, 70, 71, 72, 73, 74, 75, 76, 77, 78, 79, 80]	[(38, 81)]	[43]	[]	[]	[]	0.0769231
7	GAGCTGGACGGCGACGTAAAGTTTTAGAGCTACCGTCG-------------------------------------------CGACGGTAGCAAGTTAAAATAAGGCTAGTCCGTTATCAACTTGAAAAAGTGGCACCGAGTG--	GAGCTGGACGGCGACGTAAAGTTTTAGAGCTACCGTCGTTGTACCGTCTACTTGACTTTTTTTGTCAAGTAGACGGTACAACGACGGTAGCAAGTTAAAATAAGGCTAGTCCGTTATCAACTTGAAAAAGTGGCACCGAGTCGG	0	43	0	Reference	MODIFIED	Reference	68.056	[0, 1, 2, 3, 4, 5, 6, 7, 8, 9, 10, 11, 12, 13, 14, 15, 16, 17, 18, 19, 20, 21, 22, 23, 24, 25, 26, 27, 28, 29, 30, 31, 32, 33, 34, 35, 36, 37, 38, 39, 40, 41, 42, 43, 44, 45, 46, 47, 48, 49, 50, 51, 52, 53, 54, 55, 56, 57, 58, 59, 60, 61, 62, 63, 64, 65, 66, 67, 68, 69, 70, 71, 72, 73, 74, 75, 76, 77, 78, 79, 80, 81, 82, 83, 84, 85, 86, 87, 88, 89, 90, 91, 92, 93, 94, 95, 96, 97, 98, 99, 100, 101…	[]	[]	[]	[]	[]	[38, 39, 40, 41, 42, 43, 44, 45, 46, 47, 48, 49, 50, 51, 52, 53, 54, 55, 56, 57, 58, 59, 60, 61, 62, 63, 64, 65, 66, 67, 68, 69, 70, 71, 72, 73, 74, 75, 76, 77, 78, 79, 80, 142]	[38, 39, 40, 41, 42, 43, 44, 45, 46, 47, 48, 49, 50, 51, 52, 53, 54, 55, 56, 57, 58, 59, 60, 61, 62, 63, 64, 65, 66, 67, 68, 69, 70, 71, 72, 73, 74, 75, 76, 77, 78, 79, 80]	[(38, 81)]	[43]	[141]	[]	[]	0.0769231
7	GAGCTGGACGGCGACGTAAAGTTTTAGAGCTACCGTCG-----------------------------------CGGTACAACGACGGTAGCAAGTTAAAATAAGGCTAGTCCGTTATCAACTTGAAAAAGTGGCACCGAGTCGG	GAGCTGGACGGCGACGTAAAGTTTTAGAGCTACCGTCGTTGTACCGTCTACTTGACTTTTTTTGTCAAGTAGACGGTACAACGACGGTAGCAAGTTAAAATAAGGCTAGTCCGTTATCAACTTGAAAAAGTGGCACCGAGTCGG	0	35	0	Reference	MODIFIED	Reference	75.694	[0, 1, 2, 3, 4, 5, 6, 7, 8, 9, 10, 11, 12, 13, 14, 15, 16, 17, 18, 19, 20, 21, 22, 23, 24, 25, 26, 27, 28, 29, 30, 31, 32, 33, 34, 35, 36, 37, 38, 39, 40, 41, 42, 43, 44, 45, 46, 47, 48, 49, 50, 51, 52, 53, 54, 55, 56, 57, 58, 59, 60, 61, 62, 63, 64, 65, 66, 67, 68, 69, 70, 71, 72, 73, 74, 75, 76, 77, 78, 79, 80, 81, 82, 83, 84, 85, 86, 87, 88, 89, 90, 91, 92, 93, 94, 95, 96, 97, 98, 99, 100, 101…	[]	[]	[]	[]	[]	[38, 39, 40, 41, 42, 43, 44, 45, 46, 47, 48, 49, 50, 51, 52, 53, 54, 55, 56, 57, 58, 59, 60, 61, 62, 63, 64, 65, 66, 67, 68, 69, 70, 71, 72]	[38, 39, 40, 41, 42, 43, 44, 45, 46, 47, 48, 49, 50, 51, 52, 53, 54, 55, 56, 57, 58, 59, 60, 61, 62, 63, 64, 65, 66, 67, 68, 69, 70, 71, 72]	[(38, 73)]	[35]	[]	[]	[]	0.0769231
7	GAGCTGGACGGCGACGTAAAGTTTTAGAGCTACCGTCGT-------------------------------------------GACGGTAGCAAGTTAAAATAAGGCTAGTCCGTTATCAACTTGAAAAAGTGGCACCGAGTCGG	GAGCTGGACGGCGACGTAAAGTTTTAGAGCTACCGTCGTTGTACCGTCTACTTGACTTTTTTTGTCAAGTAGACGGTACAACGACGGTAGCAAGTTAAAATAAGGCTAGTCCGTTATCAACTTGAAAAAGTGGCACCGAGTCGG	0	43	0	Reference	MODIFIED	Reference	70.139	[0, 1, 2, 3, 4, 5, 6, 7, 8, 9, 10, 11, 12, 13, 14, 15, 16, 17, 18, 19, 20, 21, 22, 23, 24, 25, 26, 27, 28, 29, 30, 31, 32, 33, 34, 35, 36, 37, 38, 39, 40, 41, 42, 43, 44, 45, 46, 47, 48, 49, 50, 51, 52, 53, 54, 55, 56, 57, 58, 59, 60, 61, 62, 63, 64, 65, 66, 67, 68, 69, 70, 71, 72, 73, 74, 75, 76, 77, 78, 79, 80, 81, 82, 83, 84, 85, 86, 87, 88, 89, 90, 91, 92, 93, 94, 95, 96, 97, 98, 99, 100, 101…	[]	[]	[]	[]	[]	[39, 40, 41, 42, 43, 44, 45, 46, 47, 48, 49, 50, 51, 52, 53, 54, 55, 56, 57, 58, 59, 60, 61, 62, 63, 64, 65, 66, 67, 68, 69, 70, 71, 72, 73, 74, 75, 76, 77, 78, 79, 80, 81]	[39, 40, 41, 42, 43, 44, 45, 46, 47, 48, 49, 50, 51, 52, 53, 54, 55, 56, 57, 58, 59, 60, 61, 62, 63, 64, 65, 66, 67, 68, 69, 70, 71, 72, 73, 74, 75, 76, 77, 78, 79, 80, 81]	[(39, 82)]	[43]	[]	[]	[]	0.0769231
7	GAGCTGGACGGCGACGTAAAGTTTTAGAGCTACCGTCGTT----------------------------------------ACGACGGTAGCAAGTTAAAATAAGGCTAGTCCGTTATCAACTTGAAAAAGTGGCACCGAGTCGG	GAGCTGGACGGCGACGTAAAGTTTTAGAGCTACCGTCGTTGTACCGTCTACTTGACTTTTTTTGTCAAGTAGACGGTACAACGACGGTAGCAAGTTAAAATAAGGCTAGTCCGTTATCAACTTGAAAAAGTGGCACCGAGTCGG	0	0	0	Reference	UNMODIFIED	Reference	72.222	[0, 1, 2, 3, 4, 5, 6, 7, 8, 9, 10, 11, 12, 13, 14, 15, 16, 17, 18, 19, 20, 21, 22, 23, 24, 25, 26, 27, 28, 29, 30, 31, 32, 33, 34, 35, 36, 37, 38, 39, 40, 41, 42, 43, 44, 45, 46, 47, 48, 49, 50, 51, 52, 53, 54, 55, 56, 57, 58, 59, 60, 61, 62, 63, 64, 65, 66, 67, 68, 69, 70, 71, 72, 73, 74, 75, 76, 77, 78, 79, 80, 81, 82, 83, 84, 85, 86, 87, 88, 89, 90, 91, 92, 93, 94, 95, 96, 97, 98, 99, 100, 101…	[]	[]	[]	[]	[]	[40, 41, 42, 43, 44, 45, 46, 47, 48, 49, 50, 51, 52, 53, 54, 55, 56, 57, 58, 59, 60, 61, 62, 63, 64, 65, 66, 67, 68, 69, 70, 71, 72, 73, 74, 75, 76, 77, 78, 79]	[]	[]	[]	[]	[]	[]	0.0769231
7	TAGCTGGACGGCGACGTAAAGTTTTAGAGCTACCGTCG-------------------------------------------CGACGGTAGCAAGTTAAAATAAGGCTAGTCCGTTATCAACTTGAAAAAGTGGCACCGAGTCGG	GAGCTGGACGGCGACGTAAAGTTTTAGAGCTACCGTCGTTGTACCGTCTACTTGACTTTTTTTGTCAAGTAGACGGTACAACGACGGTAGCAAGTTAAAATAAGGCTAGTCCGTTATCAACTTGAAAAAGTGGCACCGAGTCGG	0	43	0	Reference	MODIFIED	Reference	69.444	[0, 1, 2, 3, 4, 5, 6, 7, 8, 9, 10, 11, 12, 13, 14, 15, 16, 17, 18, 19, 20, 21, 22, 23, 24, 25, 26, 27, 28, 29, 30, 31, 32, 33, 34, 35, 36, 37, 38, 39, 40, 41, 42, 43, 44, 45, 46, 47, 48, 49, 50, 51, 52, 53, 54, 55, 56, 57, 58, 59, 60, 61, 62, 63, 64, 65, 66, 67, 68, 69, 70, 71, 72, 73, 74, 75, 76, 77, 78, 79, 80, 81, 82, 83, 84, 85, 86, 87, 88, 89, 90, 91, 92, 93, 94, 95, 96, 97, 98, 99, 100, 101…	[]	[]	[]	[]	[]	[38, 39, 40, 41, 42, 43, 44, 45, 46, 47, 48, 49, 50, 51, 52, 53, 54, 55, 56, 57, 58, 59, 60, 61, 62, 63, 64, 65, 66, 67, 68, 69, 70, 71, 72, 73, 74, 75, 76, 77, 78, 79, 80]	[38, 39, 40, 41, 42, 43, 44, 45, 46, 47, 48, 49, 50, 51, 52, 53, 54, 55, 56, 57, 58, 59, 60, 61, 62, 63, 64, 65, 66, 67, 68, 69, 70, 71, 72, 73, 74, 75, 76, 77, 78, 79, 80]	[(38, 81)]	[43]	[0]	[]	[]	0.0769231
6	-AGCTGGACGGCGACGTAAAGTTTTAGAGCTACCGTCG------------------------------------------------GTAGCAAGTTAAAATAAGGCTAGTCCGTTATCAACTTGAAAAAGTGGCACCGAGTCGG	GAGCTGGACGGCGACGTAAAGTTTTAGAGCTACCGTCGTTGTACCGTCTACTTGACTTTTTTTGTCAAGTAGACGGTACAACGACGGTAGCAAGTTAAAATAAGGCTAGTCCGTTATCAACTTGAAAAAGTGGCACCGAGTCGG	0	48	0	Reference	MODIFIED	Reference	65.972	[0, 1, 2, 3, 4, 5, 6, 7, 8, 9, 10, 11, 12, 13, 14, 15, 16, 17, 18, 19, 20, 21, 22, 23, 24, 25, 26, 27, 28, 29, 30, 31, 32, 33, 34, 35, 36, 37, 38, 39, 40, 41, 42, 43, 44, 45, 46, 47, 48, 49, 50, 51, 52, 53, 54, 55, 56, 57, 58, 59, 60, 61, 62, 63, 64, 65, 66, 67, 68, 69, 70, 71, 72, 73, 74, 75, 76, 77, 78, 79, 80, 81, 82, 83, 84, 85, 86, 87, 88, 89, 90, 91, 92, 93, 94, 95, 96, 97, 98, 99, 100, 101…	[]	[]	[]	[]	[]	[0, 38, 39, 40, 41, 42, 43, 44, 45, 46, 47, 48, 49, 50, 51, 52, 53, 54, 55, 56, 57, 58, 59, 60, 61, 62, 63, 64, 65, 66, 67, 68, 69, 70, 71, 72, 73, 74, 75, 76, 77, 78, 79, 80, 81, 82, 83, 84, 85]	[38, 39, 40, 41, 42, 43, 44, 45, 46, 47, 48, 49, 50, 51, 52, 53, 54, 55, 56, 57, 58, 59, 60, 61, 62, 63, 64, 65, 66, 67, 68, 69, 70, 71, 72, 73, 74, 75, 76, 77, 78, 79, 80, 81, 82, 83, 84, 85]	[(38, 86)]	[48]	[]	[]	[]	0.0659341
6	-AGCTGGACGGCGACGTAAAGTTTTAGAGCTACCGTCG-------------------------------------------CGACGGTAGCAAGTTAAAATAAGGCTAGTCCGTTATCAACTTGAAAAAGTGGCAC-GAGTCGG	GAGCTGGACGGCGACGTAAAGTTTTAGAGCTACCGTCGTTGTACCGTCTACTTGACTTTTTTTGTCAAGTAGACGGTACAACGACGGTAGCAAGTTAAAATAAGGCTAGTCCGTTATCAACTTGAAAAAGTGGCACCGAGTCGG	0	43	0	Reference	MODIFIED	Reference	68.75	[0, 1, 2, 3, 4, 5, 6, 7, 8, 9, 10, 11, 12, 13, 14, 15, 16, 17, 18, 19, 20, 21, 22, 23, 24, 25, 26, 27, 28, 29, 30, 31, 32, 33, 34, 35, 36, 37, 38, 39, 40, 41, 42, 43, 44, 45, 46, 47, 48, 49, 50, 51, 52, 53, 54, 55, 56, 57, 58, 59, 60, 61, 62, 63, 64, 65, 66, 67, 68, 69, 70, 71, 72, 73, 74, 75, 76, 77, 78, 79, 80, 81, 82, 83, 84, 85, 86, 87, 88, 89, 90, 91, 92, 93, 94, 95, 96, 97, 98, 99, 100, 101…	[]	[]	[]	[]	[]	[0, 38, 39, 40, 41, 42, 43, 44, 45, 46, 47, 48, 49, 50, 51, 52, 53, 54, 55, 56, 57, 58, 59, 60, 61, 62, 63, 64, 65, 66, 67, 68, 69, 70, 71, 72, 73, 74, 75, 76, 77, 78, 79, 80, 136]	[38, 39, 40, 41, 42, 43, 44, 45, 46, 47, 48, 49, 50, 51, 52, 53, 54, 55, 56, 57, 58, 59, 60, 61, 62, 63, 64, 65, 66, 67, 68, 69, 70, 71, 72, 73, 74, 75, 76, 77, 78, 79, 80]	[(38, 81)]	[43]	[]	[]	[]	0.0659341
6	GAGCTGGACGGCGACGTAAAGTTTTAGAGCTACCGTCG-------------------------------------------CGACGGTAGCAAGTTAAAATAAGGCTAGTCCGTTATCAACTCGAAAAAGTGGCACCGAGTCGG	GAGCTGGACGGCGACGTAAAGTTTTAGAGCTACCGTCGTTGTACCGTCTACTTGACTTTTTTTGTCAAGTAGACGGTACAACGACGGTAGCAAGTTAAAATAAGGCTAGTCCGTTATCAACTTGAAAAAGTGGCACCGAGTCGG	0	43	0	Reference	MODIFIED	Reference	69.444	[0, 1, 2, 3, 4, 5, 6, 7, 8, 9, 10, 11, 12, 13, 14, 15, 16, 17, 18, 19, 20, 21, 22, 23, 24, 25, 26, 27, 28, 29, 30, 31, 32, 33, 34, 35, 36, 37, 38, 39, 40, 41, 42, 43, 44, 45, 46, 47, 48, 49, 50, 51, 52, 53, 54, 55, 56, 57, 58, 59, 60, 61, 62, 63, 64, 65, 66, 67, 68, 69, 70, 71, 72, 73, 74, 75, 76, 77, 78, 79, 80, 81, 82, 83, 84, 85, 86, 87, 88, 89, 90, 91, 92, 93, 94, 95, 96, 97, 98, 99, 100, 101…	[]	[]	[]	[]	[]	[38, 39, 40, 41, 42, 43, 44, 45, 46, 47, 48, 49, 50, 51, 52, 53, 54, 55, 56, 57, 58, 59, 60, 61, 62, 63, 64, 65, 66, 67, 68, 69, 70, 71, 72, 73, 74, 75, 76, 77, 78, 79, 80]	[38, 39, 40, 41, 42, 43, 44, 45, 46, 47, 48, 49, 50, 51, 52, 53, 54, 55, 56, 57, 58, 59, 60, 61, 62, 63, 64, 65, 66, 67, 68, 69, 70, 71, 72, 73, 74, 75, 76, 77, 78, 79, 80]	[(38, 81)]	[43]	[122]	[]	[]	0.0659341
6	GAGCTGGACGGCGACGTAAAGTTTTAGAGCTACCGTCG-------------------------------------------CGACGGTAGCAAGTTAAAATAAGGCTAGTCCGTTATCAACTTGAAAAAGTG-CACCGAGTCGG	GAGCTGGACGGCGACGTAAAGTTTTAGAGCTACCGTCGTTGTACCGTCTACTTGACTTTTTTTGTCAAGTAGACGGTACAACGACGGTAGCAAGTTAAAATAAGGCTAGTCCGTTATCAACTTGAAAAAGTGGCACCGAGTCGG	0	43	0	Reference	MODIFIED	Reference	69.444	[0, 1, 2, 3, 4, 5, 6, 7, 8, 9, 10, 11, 12, 13, 14, 15, 16, 17, 18, 19, 20, 21, 22, 23, 24, 25, 26, 27, 28, 29, 30, 31, 32, 33, 34, 35, 36, 37, 38, 39, 40, 41, 42, 43, 44, 45, 46, 47, 48, 49, 50, 51, 52, 53, 54, 55, 56, 57, 58, 59, 60, 61, 62, 63, 64, 65, 66, 67, 68, 69, 70, 71, 72, 73, 74, 75, 76, 77, 78, 79, 80, 81, 82, 83, 84, 85, 86, 87, 88, 89, 90, 91, 92, 93, 94, 95, 96, 97, 98, 99, 100, 101…	[]	[]	[]	[]	[]	[38, 39, 40, 41, 42, 43, 44, 45, 46, 47, 48, 49, 50, 51, 52, 53, 54, 55, 56, 57, 58, 59, 60, 61, 62, 63, 64, 65, 66, 67, 68, 69, 70, 71, 72, 73, 74, 75, 76, 77, 78, 79, 80, 132]	[38, 39, 40, 41, 42, 43, 44, 45, 46, 47, 48, 49, 50, 51, 52, 53, 54, 55, 56, 57, 58, 59, 60, 61, 62, 63, 64, 65, 66, 67, 68, 69, 70, 71, 72, 73, 74, 75, 76, 77, 78, 79, 80]	[(38, 81)]	[43]	[]	[]	[]	0.0659341
6	GAGCTGGACGGCGACGTAAAGTTTTAGAGCTACCGTCG-------------------------------------------CGACGGTAGCAAGTTAAAATAAGGCTAGTCCGTTATCAACTTGAAAAAGTGGCACC-AGTGG-	GAGCTGGACGGCGACGTAAAGTTTTAGAGCTACCGTCGTTGTACCGTCTACTTGACTTTTTTTGTCAAGTAGACGGTACAACGACGGTAGCAAGTTAAAATAAGGCTAGTCCGTTATCAACTTGAAAAAGTGGCACCGAGTCGG	0	43	0	Reference	MODIFIED	Reference	68.056	[0, 1, 2, 3, 4, 5, 6, 7, 8, 9, 10, 11, 12, 13, 14, 15, 16, 17, 18, 19, 20, 21, 22, 23, 24, 25, 26, 27, 28, 29, 30, 31, 32, 33, 34, 35, 36, 37, 38, 39, 40, 41, 42, 43, 44, 45, 46, 47, 48, 49, 50, 51, 52, 53, 54, 55, 56, 57, 58, 59, 60, 61, 62, 63, 64, 65, 66, 67, 68, 69, 70, 71, 72, 73, 74, 75, 76, 77, 78, 79, 80, 81, 82, 83, 84, 85, 86, 87, 88, 89, 90, 91, 92, 93, 94, 95, 96, 97, 98, 99, 100, 101…	[]	[]	[]	[]	[]	[38, 39, 40, 41, 42, 43, 44, 45, 46, 47, 48, 49, 50, 51, 52, 53, 54, 55, 56, 57, 58, 59, 60, 61, 62, 63, 64, 65, 66, 67, 68, 69, 70, 71, 72, 73, 74, 75, 76, 77, 78, 79, 80, 137]	[38, 39, 40, 41, 42, 43, 44, 45, 46, 47, 48, 49, 50, 51, 52, 53, 54, 55, 56, 57, 58, 59, 60, 61, 62, 63, 64, 65, 66, 67, 68, 69, 70, 71, 72, 73, 74, 75, 76, 77, 78, 79, 80]	[(38, 81)]	[43]	[141]	[]	[]	0.0659341
6	GAGCTGGACGGCGACGTAAAGTTTTAGAGCTACCGTCG------------------------------------------ACGACGGTAGCAAGTTAAAATAAGGCTAGTCCGTTATCAACTTGAAAAAGTGGCAC-GAGTCGG	GAGCTGGACGGCGACGTAAAGTTTTAGAGCTACCGTCGTTGTACCGTCTACTTGACTTTTTTTGTCAAGTAGACGGTACAACGACGGTAGCAAGTTAAAATAAGGCTAGTCCGTTATCAACTTGAAAAAGTGGCACCGAGTCGG	0	42	0	Reference	MODIFIED	Reference	70.139	[0, 1, 2, 3, 4, 5, 6, 7, 8, 9, 10, 11, 12, 13, 14, 15, 16, 17, 18, 19, 20, 21, 22, 23, 24, 25, 26, 27, 28, 29, 30, 31, 32, 33, 34, 35, 36, 37, 38, 39, 40, 41, 42, 43, 44, 45, 46, 47, 48, 49, 50, 51, 52, 53, 54, 55, 56, 57, 58, 59, 60, 61, 62, 63, 64, 65, 66, 67, 68, 69, 70, 71, 72, 73, 74, 75, 76, 77, 78, 79, 80, 81, 82, 83, 84, 85, 86, 87, 88, 89, 90, 91, 92, 93, 94, 95, 96, 97, 98, 99, 100, 101…	[]	[]	[]	[]	[]	[38, 39, 40, 41, 42, 43, 44, 45, 46, 47, 48, 49, 50, 51, 52, 53, 54, 55, 56, 57, 58, 59, 60, 61, 62, 63, 64, 65, 66, 67, 68, 69, 70, 71, 72, 73, 74, 75, 76, 77, 78, 79, 136]	[38, 39, 40, 41, 42, 43, 44, 45, 46, 47, 48, 49, 50, 51, 52, 53, 54, 55, 56, 57, 58, 59, 60, 61, 62, 63, 64, 65, 66, 67, 68, 69, 70, 71, 72, 73, 74, 75, 76, 77, 78, 79]	[(38, 80)]	[42]	[]	[]	[]	0.0659341
5	------------GAGGCCATGATTAAGAGGGACGGCCGGGGGCATTCGTATTGCGCCGCTAGAGGTGAAATTCTTGGAC-------CGGCGCAA-GACGGACCAGAGCGAAAGCATTTGCCAAGAATGTTTTCA--TTAATCAAGTGGCACCGAGTCGG	GAGCTGGACGGCGACGTAAAGTTTTAGAGCTACCGTCG------------TTGTACCG-TCTACTTGACTTTTTTTGTCAAGTAGACGGTACAACGACGGTAGCAAGTTAAA--ATAAGGCTAGTCCGTTATCAACTTGAAAAAGTGGCACCGAGTCGG	12	1	0	Reference	MODIFIED	Reference	50.943	[0, 1, 2, 3, 4, 5, 6, 7, 8, 9, 10, 11, 12, 13, 14, 15, 16, 17, 18, 19, 20, 21, 22, 23, 24, 25, 26, 27, 28, 29, 30, 31, 32, 33, 34, 35, 36, 37, -38, -38, -38, -38, -38, -38, -38, -38, -38, -38, -38, -38, 38, 39, 40, 41, 42, 43, 44, 45, -46, 46, 47, 48, 49, 50, 51, 52, 53, 54, 55, 56, 57, 58, 59, 60, 61, 62, 63, 64, 65, 66, 67, 68, 69, 70, 71, 72, 73, 74, 75, 76, 77, 78, 79, 80, 81, 82, 83, 84, 85,…	[37, 38, 45, 46, 98, 99]	[37, 45, 98]	[37, 38]	[(37, 38)]	[12]	[0, 1, 2, 3, 4, 5, 6, 7, 8, 9, 10, 11, 66, 67, 68, 69, 70, 71, 72, 81, 119, 120]	[81]	[(81, 82)]	[1]	[14, 16, 17, 19, 21, 24, 29, 30, 33, 35, 41, 42, 47, 48, 50, 51, 55, 56, 59, 62, 64, 76, 77, 87, 88, 89, 90, 91, 94, 95, 101, 102, 104, 106, 109, 110, 111, 115, 123, 125, 126]	[]	[]	0.0549451
5	---GTAGACGGTACAACG---AGTTTTAGAGCTAGA---------------------------------------------AA------TAGCAAGTTAAAATAAGGCTAGTCCGTTATCAACTTGAAAAAGTGGCACCGAGTCGG	GAGCTGGACGG--CGACGTAAAGTTTTAGAGCTACCGTCGTTGTACCGTCTACTTGACTTTTTTTGTCAAGTAGACGGTACAACGACGGTAGCAAGTTAAAATAAGGCTAGTCCGTTATCAACTTGAAAAAGTGGCACCGAGTCGG	0	51	0	Reference	MODIFIED	Reference	56.164	[0, 1, 2, 3, 4, 5, 6, 7, 8, 9, 10, -11, -11, 11, 12, 13, 14, 15, 16, 17, 18, 19, 20, 21, 22, 23, 24, 25, 26, 27, 28, 29, 30, 31, 32, 33, 34, 35, 36, 37, 38, 39, 40, 41, 42, 43, 44, 45, 46, 47, 48, 49, 50, 51, 52, 53, 54, 55, 56, 57, 58, 59, 60, 61, 62, 63, 64, 65, 66, 67, 68, 69, 70, 71, 72, 73, 74, 75, 76, 77, 78, 79, 80, 81, 82, 83, 84, 85, 86, 87, 88, 89, 90, 91, 92, 93, 94, 95, 96, 97, 98, 99…	[10, 11]	[10]	[]	[]	[]	[0, 1, 2, 16, 17, 18, 34, 35, 36, 37, 38, 39, 40, 41, 42, 43, 44, 45, 46, 47, 48, 49, 50, 51, 52, 53, 54, 55, 56, 57, 58, 59, 60, 61, 62, 63, 64, 65, 66, 67, 68, 69, 70, 71, 72, 73, 74, 75, 76, 77, 78, 81, 82, 83, 84, 85, 86]	[34, 35, 36, 37, 38, 39, 40, 41, 42, 43, 44, 45, 46, 47, 48, 49, 50, 51, 52, 53, 54, 55, 56, 57, 58, 59, 60, 61, 62, 63, 64, 65, 66, 67, 68, 69, 70, 71, 72, 73, 74, 75, 76, 77, 78, 81, 82, 83, 84, 85, 86]	[(34, 79), (81, 87)]	[45, 6]	[3, 5, 12, 32, 33]	[]	[]	0.0549451
5	-AGCTGGACGGCGACGTAAAGTTTTAGAGCTACCGTCG-------------------------------------------CGACGGTAGCAAGTTAAAATAAGGCTAGTCCGTTATCAACTTGAAAAAGTGGCACC-AGTCGG	GAGCTGGACGGCGACGTAAAGTTTTAGAGCTACCGTCGTTGTACCGTCTACTTGACTTTTTTTGTCAAGTAGACGGTACAACGACGGTAGCAAGTTAAAATAAGGCTAGTCCGTTATCAACTTGAAAAAGTGGCACCGAGTCGG	0	43	0	Reference	MODIFIED	Reference	68.75	[0, 1, 2, 3, 4, 5, 6, 7, 8, 9, 10, 11, 12, 13, 14, 15, 16, 17, 18, 19, 20, 21, 22, 23, 24, 25, 26, 27, 28, 29, 30, 31, 32, 33, 34, 35, 36, 37, 38, 39, 40, 41, 42, 43, 44, 45, 46, 47, 48, 49, 50, 51, 52, 53, 54, 55, 56, 57, 58, 59, 60, 61, 62, 63, 64, 65, 66, 67, 68, 69, 70, 71, 72, 73, 74, 75, 76, 77, 78, 79, 80, 81, 82, 83, 84, 85, 86, 87, 88, 89, 90, 91, 92, 93, 94, 95, 96, 97, 98, 99, 100, 101…	[]	[]	[]	[]	[]	[0, 38, 39, 40, 41, 42, 43, 44, 45, 46, 47, 48, 49, 50, 51, 52, 53, 54, 55, 56, 57, 58, 59, 60, 61, 62, 63, 64, 65, 66, 67, 68, 69, 70, 71, 72, 73, 74, 75, 76, 77, 78, 79, 80, 137]	[38, 39, 40, 41, 42, 43, 44, 45, 46, 47, 48, 49, 50, 51, 52, 53, 54, 55, 56, 57, 58, 59, 60, 61, 62, 63, 64, 65, 66, 67, 68, 69, 70, 71, 72, 73, 74, 75, 76, 77, 78, 79, 80]	[(38, 81)]	[43]	[]	[]	[]	0.0549451
5	-AGCTGGACGGCGACGTAAAGTTTTAGAGCTACCGTCG-------------------------------------------CGACGGTAGCAAGTTAAAATAAGGCTAGTCCGTTATCAACTTGAAAAAGTGGCACCG-GTCGG	GAGCTGGACGGCGACGTAAAGTTTTAGAGCTACCGTCGTTGTACCGTCTACTTGACTTTTTTTGTCAAGTAGACGGTACAACGACGGTAGCAAGTTAAAATAAGGCTAGTCCGTTATCAACTTGAAAAAGTGGCACCGAGTCGG	0	43	0	Reference	MODIFIED	Reference	68.75	[0, 1, 2, 3, 4, 5, 6, 7, 8, 9, 10, 11, 12, 13, 14, 15, 16, 17, 18, 19, 20, 21, 22, 23, 24, 25, 26, 27, 28, 29, 30, 31, 32, 33, 34, 35, 36, 37, 38, 39, 40, 41, 42, 43, 44, 45, 46, 47, 48, 49, 50, 51, 52, 53, 54, 55, 56, 57, 58, 59, 60, 61, 62, 63, 64, 65, 66, 67, 68, 69, 70, 71, 72, 73, 74, 75, 76, 77, 78, 79, 80, 81, 82, 83, 84, 85, 86, 87, 88, 89, 90, 91, 92, 93, 94, 95, 96, 97, 98, 99, 100, 101…	[]	[]	[]	[]	[]	[0, 38, 39, 40, 41, 42, 43, 44, 45, 46, 47, 48, 49, 50, 51, 52, 53, 54, 55, 56, 57, 58, 59, 60, 61, 62, 63, 64, 65, 66, 67, 68, 69, 70, 71, 72, 73, 74, 75, 76, 77, 78, 79, 80, 138]	[38, 39, 40, 41, 42, 43, 44, 45, 46, 47, 48, 49, 50, 51, 52, 53, 54, 55, 56, 57, 58, 59, 60, 61, 62, 63, 64, 65, 66, 67, 68, 69, 70, 71, 72, 73, 74, 75, 76, 77, 78, 79, 80]	[(38, 81)]	[43]	[]	[]	[]	0.0549451
5	-AGCTGGACGGCGACGTAAAGTTTTAGAGCTACCGTCG-------------------------------------------CGACGGTAGCAAGTTAAAATAAGGCTAGTCCGTTATCAACTTGAAAAAGTGGCACCGA-TCGG	GAGCTGGACGGCGACGTAAAGTTTTAGAGCTACCGTCGTTGTACCGTCTACTTGACTTTTTTTGTCAAGTAGACGGTACAACGACGGTAGCAAGTTAAAATAAGGCTAGTCCGTTATCAACTTGAAAAAGTGGCACCGAGTCGG	0	43	0	Reference	MODIFIED	Reference	68.75	[0, 1, 2, 3, 4, 5, 6, 7, 8, 9, 10, 11, 12, 13, 14, 15, 16, 17, 18, 19, 20, 21, 22, 23, 24, 25, 26, 27, 28, 29, 30, 31, 32, 33, 34, 35, 36, 37, 38, 39, 40, 41, 42, 43, 44, 45, 46, 47, 48, 49, 50, 51, 52, 53, 54, 55, 56, 57, 58, 59, 60, 61, 62, 63, 64, 65, 66, 67, 68, 69, 70, 71, 72, 73, 74, 75, 76, 77, 78, 79, 80, 81, 82, 83, 84, 85, 86, 87, 88, 89, 90, 91, 92, 93, 94, 95, 96, 97, 98, 99, 100, 101…	[]	[]	[]	[]	[]	[0, 38, 39, 40, 41, 42, 43, 44, 45, 46, 47, 48, 49, 50, 51, 52, 53, 54, 55, 56, 57, 58, 59, 60, 61, 62, 63, 64, 65, 66, 67, 68, 69, 70, 71, 72, 73, 74, 75, 76, 77, 78, 79, 80, 139]	[38, 39, 40, 41, 42, 43, 44, 45, 46, 47, 48, 49, 50, 51, 52, 53, 54, 55, 56, 57, 58, 59, 60, 61, 62, 63, 64, 65, 66, 67, 68, 69, 70, 71, 72, 73, 74, 75, 76, 77, 78, 79, 80]	[(38, 81)]	[43]	[]	[]	[]	0.0549451
5	GAGCTGGACGGCGACGTAAAGTTTTAGAGCTACCG---------------------------------------------------GTAGCAAGTTAAAATAAGGCTAGTCCGTTATCAACTTGAAAAAGTGGCACCGAGTCGG	GAGCTGGACGGCGACGTAAAGTTTTAGAGCTACCGTCGTTGTACCGTCTACTTGACTTTTTTTGTCAAGTAGACGGTACAACGACGGTAGCAAGTTAAAATAAGGCTAGTCCGTTATCAACTTGAAAAAGTGGCACCGAGTCGG	0	51	0	Reference	MODIFIED	Reference	64.583	[0, 1, 2, 3, 4, 5, 6, 7, 8, 9, 10, 11, 12, 13, 14, 15, 16, 17, 18, 19, 20, 21, 22, 23, 24, 25, 26, 27, 28, 29, 30, 31, 32, 33, 34, 35, 36, 37, 38, 39, 40, 41, 42, 43, 44, 45, 46, 47, 48, 49, 50, 51, 52, 53, 54, 55, 56, 57, 58, 59, 60, 61, 62, 63, 64, 65, 66, 67, 68, 69, 70, 71, 72, 73, 74, 75, 76, 77, 78, 79, 80, 81, 82, 83, 84, 85, 86, 87, 88, 89, 90, 91, 92, 93, 94, 95, 96, 97, 98, 99, 100, 101…	[]	[]	[]	[]	[]	[35, 36, 37, 38, 39, 40, 41, 42, 43, 44, 45, 46, 47, 48, 49, 50, 51, 52, 53, 54, 55, 56, 57, 58, 59, 60, 61, 62, 63, 64, 65, 66, 67, 68, 69, 70, 71, 72, 73, 74, 75, 76, 77, 78, 79, 80, 81, 82, 83, 84, 85]	[35, 36, 37, 38, 39, 40, 41, 42, 43, 44, 45, 46, 47, 48, 49, 50, 51, 52, 53, 54, 55, 56, 57, 58, 59, 60, 61, 62, 63, 64, 65, 66, 67, 68, 69, 70, 71, 72, 73, 74, 75, 76, 77, 78, 79, 80, 81, 82, 83, 84, 85]	[(35, 86)]	[51]	[]	[]	[]	0.0549451
5	GAGCTGGACGGCGACGTAAAGTTTTAGAGCTACCG------------------------------------------------ACGGTAGCAAGTTAAAATAAGGCTAGTCCGTTATCAACTTGAAAAAGTGGCACCGAGTCG-	GAGCTGGACGGCGACGTAAAGTTTTAGAGCTACCGTCGTTGTACCGTCTACTTGACTTTTTTTGTCAAGTAGACGGTACAACGACGGTAGCAAGTTAAAATAAGGCTAGTCCGTTATCAACTTGAAAAAGTGGCACCGAGTCGG	0	48	0	Reference	MODIFIED	Reference	65.972	[0, 1, 2, 3, 4, 5, 6, 7, 8, 9, 10, 11, 12, 13, 14, 15, 16, 17, 18, 19, 20, 21, 22, 23, 24, 25, 26, 27, 28, 29, 30, 31, 32, 33, 34, 35, 36, 37, 38, 39, 40, 41, 42, 43, 44, 45, 46, 47, 48, 49, 50, 51, 52, 53, 54, 55, 56, 57, 58, 59, 60, 61, 62, 63, 64, 65, 66, 67, 68, 69, 70, 71, 72, 73, 74, 75, 76, 77, 78, 79, 80, 81, 82, 83, 84, 85, 86, 87, 88, 89, 90, 91, 92, 93, 94, 95, 96, 97, 98, 99, 100, 101…	[]	[]	[]	[]	[]	[35, 36, 37, 38, 39, 40, 41, 42, 43, 44, 45, 46, 47, 48, 49, 50, 51, 52, 53, 54, 55, 56, 57, 58, 59, 60, 61, 62, 63, 64, 65, 66, 67, 68, 69, 70, 71, 72, 73, 74, 75, 76, 77, 78, 79, 80, 81, 82]	[35, 36, 37, 38, 39, 40, 41, 42, 43, 44, 45, 46, 47, 48, 49, 50, 51, 52, 53, 54, 55, 56, 57, 58, 59, 60, 61, 62, 63, 64, 65, 66, 67, 68, 69, 70, 71, 72, 73, 74, 75, 76, 77, 78, 79, 80, 81, 82]	[(35, 83)]	[48]	[]	[]	[]	0.0549451
5	GAGCTGGACGGCGACGTAAAGTTTTAGAGCTACCGTC-------------------------------------------ACGACGGTAGCAAGTTAAAATAAGGCTAGTCCGTTATCAACTTGAAAAAGTGGCACCGAGTCGG	GAGCTGGACGGCGACGTAAAGTTTTAGAGCTACCGTCGTTGTACCGTCTACTTGACTTTTTTTGTCAAGTAGACGGTACAACGACGGTAGCAAGTTAAAATAAGGCTAGTCCGTTATCAACTTGAAAAAGTGGCACCGAGTCGG	0	43	0	Reference	MODIFIED	Reference	70.139	[0, 1, 2, 3, 4, 5, 6, 7, 8, 9, 10, 11, 12, 13, 14, 15, 16, 17, 18, 19, 20, 21, 22, 23, 24, 25, 26, 27, 28, 29, 30, 31, 32, 33, 34, 35, 36, 37, 38, 39, 40, 41, 42, 43, 44, 45, 46, 47, 48, 49, 50, 51, 52, 53, 54, 55, 56, 57, 58, 59, 60, 61, 62, 63, 64, 65, 66, 67, 68, 69, 70, 71, 72, 73, 74, 75, 76, 77, 78, 79, 80, 81, 82, 83, 84, 85, 86, 87, 88, 89, 90, 91, 92, 93, 94, 95, 96, 97, 98, 99, 100, 101…	[]	[]	[]	[]	[]	[37, 38, 39, 40, 41, 42, 43, 44, 45, 46, 47, 48, 49, 50, 51, 52, 53, 54, 55, 56, 57, 58, 59, 60, 61, 62, 63, 64, 65, 66, 67, 68, 69, 70, 71, 72, 73, 74, 75, 76, 77, 78, 79]	[37, 38, 39, 40, 41, 42, 43, 44, 45, 46, 47, 48, 49, 50, 51, 52, 53, 54, 55, 56, 57, 58, 59, 60, 61, 62, 63, 64, 65, 66, 67, 68, 69, 70, 71, 72, 73, 74, 75, 76, 77, 78, 79]	[(37, 80)]	[43]	[]	[]	[]	0.0549451
5	GAGCTGGACGGCGACGTAAAGTTTTAGAGCTACCGTCG-------------------------------------------CGACGGTAGCAAGTTAAAATAAGGCTAGTCCGTTATCAACTTGAAAAAGTGGCAC-GAGTCG-	GAGCTGGACGGCGACGTAAAGTTTTAGAGCTACCGTCGTTGTACCGTCTACTTGACTTTTTTTGTCAAGTAGACGGTACAACGACGGTAGCAAGTTAAAATAAGGCTAGTCCGTTATCAACTTGAAAAAGTGGCACCGAGTCGG	0	43	0	Reference	MODIFIED	Reference	68.75	[0, 1, 2, 3, 4, 5, 6, 7, 8, 9, 10, 11, 12, 13, 14, 15, 16, 17, 18, 19, 20, 21, 22, 23, 24, 25, 26, 27, 28, 29, 30, 31, 32, 33, 34, 35, 36, 37, 38, 39, 40, 41, 42, 43, 44, 45, 46, 47, 48, 49, 50, 51, 52, 53, 54, 55, 56, 57, 58, 59, 60, 61, 62, 63, 64, 65, 66, 67, 68, 69, 70, 71, 72, 73, 74, 75, 76, 77, 78, 79, 80, 81, 82, 83, 84, 85, 86, 87, 88, 89, 90, 91, 92, 93, 94, 95, 96, 97, 98, 99, 100, 101…	[]	[]	[]	[]	[]	[38, 39, 40, 41, 42, 43, 44, 45, 46, 47, 48, 49, 50, 51, 52, 53, 54, 55, 56, 57, 58, 59, 60, 61, 62, 63, 64, 65, 66, 67, 68, 69, 70, 71, 72, 73, 74, 75, 76, 77, 78, 79, 80, 136]	[38, 39, 40, 41, 42, 43, 44, 45, 46, 47, 48, 49, 50, 51, 52, 53, 54, 55, 56, 57, 58, 59, 60, 61, 62, 63, 64, 65, 66, 67, 68, 69, 70, 71, 72, 73, 74, 75, 76, 77, 78, 79, 80]	[(38, 81)]	[43]	[]	[]	[]	0.0549451
5	GAGCTGGACGGCGACGTAAAGTTTTAGAGCTACCGTCG-------------------------------------------CGACGGTAGCAAGTTAAAATAAGGCTAGTCCGTTATCAACTTGAAAAAGTGGCACCG-GTCG-	GAGCTGGACGGCGACGTAAAGTTTTAGAGCTACCGTCGTTGTACCGTCTACTTGACTTTTTTTGTCAAGTAGACGGTACAACGACGGTAGCAAGTTAAAATAAGGCTAGTCCGTTATCAACTTGAAAAAGTGGCACCGAGTCGG	0	43	0	Reference	MODIFIED	Reference	68.75	[0, 1, 2, 3, 4, 5, 6, 7, 8, 9, 10, 11, 12, 13, 14, 15, 16, 17, 18, 19, 20, 21, 22, 23, 24, 25, 26, 27, 28, 29, 30, 31, 32, 33, 34, 35, 36, 37, 38, 39, 40, 41, 42, 43, 44, 45, 46, 47, 48, 49, 50, 51, 52, 53, 54, 55, 56, 57, 58, 59, 60, 61, 62, 63, 64, 65, 66, 67, 68, 69, 70, 71, 72, 73, 74, 75, 76, 77, 78, 79, 80, 81, 82, 83, 84, 85, 86, 87, 88, 89, 90, 91, 92, 93, 94, 95, 96, 97, 98, 99, 100, 101…	[]	[]	[]	[]	[]	[38, 39, 40, 41, 42, 43, 44, 45, 46, 47, 48, 49, 50, 51, 52, 53, 54, 55, 56, 57, 58, 59, 60, 61, 62, 63, 64, 65, 66, 67, 68, 69, 70, 71, 72, 73, 74, 75, 76, 77, 78, 79, 80, 138]	[38, 39, 40, 41, 42, 43, 44, 45, 46, 47, 48, 49, 50, 51, 52, 53, 54, 55, 56, 57, 58, 59, 60, 61, 62, 63, 64, 65, 66, 67, 68, 69, 70, 71, 72, 73, 74, 75, 76, 77, 78, 79, 80]	[(38, 81)]	[43]	[]	[]	[]	0.0549451
5	GAGCTGGACGGCGACGTAAAGTTTTAGAGCTACCGTCG-------------------------------------------CGACGGTAGCAAGTTAAAATAAGGCTAGTCCGTTATCAACTTGAAAAAGTGGCACCGAGTCCG	GAGCTGGACGGCGACGTAAAGTTTTAGAGCTACCGTCGTTGTACCGTCTACTTGACTTTTTTTGTCAAGTAGACGGTACAACGACGGTAGCAAGTTAAAATAAGGCTAGTCCGTTATCAACTTGAAAAAGTGGCACCGAGTCGG	0	43	0	Reference	MODIFIED	Reference	69.444	[0, 1, 2, 3, 4, 5, 6, 7, 8, 9, 10, 11, 12, 13, 14, 15, 16, 17, 18, 19, 20, 21, 22, 23, 24, 25, 26, 27, 28, 29, 30, 31, 32, 33, 34, 35, 36, 37, 38, 39, 40, 41, 42, 43, 44, 45, 46, 47, 48, 49, 50, 51, 52, 53, 54, 55, 56, 57, 58, 59, 60, 61, 62, 63, 64, 65, 66, 67, 68, 69, 70, 71, 72, 73, 74, 75, 76, 77, 78, 79, 80, 81, 82, 83, 84, 85, 86, 87, 88, 89, 90, 91, 92, 93, 94, 95, 96, 97, 98, 99, 100, 101…	[]	[]	[]	[]	[]	[38, 39, 40, 41, 42, 43, 44, 45, 46, 47, 48, 49, 50, 51, 52, 53, 54, 55, 56, 57, 58, 59, 60, 61, 62, 63, 64, 65, 66, 67, 68, 69, 70, 71, 72, 73, 74, 75, 76, 77, 78, 79, 80]	[38, 39, 40, 41, 42, 43, 44, 45, 46, 47, 48, 49, 50, 51, 52, 53, 54, 55, 56, 57, 58, 59, 60, 61, 62, 63, 64, 65, 66, 67, 68, 69, 70, 71, 72, 73, 74, 75, 76, 77, 78, 79, 80]	[(38, 81)]	[43]	[142]	[]	[]	0.0549451
5	GAGCTGGACGGCGACGTAAAGTTTTAGAGCTACCGTCG-------------------------------------------CGACGTTAGCAAGTTAAAATAAGGCTAGTCCGTTATCAACTTGAAAAAGTGGCACCGAGTCGG	GAGCTGGACGGCGACGTAAAGTTTTAGAGCTACCGTCGTTGTACCGTCTACTTGACTTTTTTTGTCAAGTAGACGGTACAACGACGGTAGCAAGTTAAAATAAGGCTAGTCCGTTATCAACTTGAAAAAGTGGCACCGAGTCGG	0	43	0	Reference	MODIFIED	Reference	69.444	[0, 1, 2, 3, 4, 5, 6, 7, 8, 9, 10, 11, 12, 13, 14, 15, 16, 17, 18, 19, 20, 21, 22, 23, 24, 25, 26, 27, 28, 29, 30, 31, 32, 33, 34, 35, 36, 37, 38, 39, 40, 41, 42, 43, 44, 45, 46, 47, 48, 49, 50, 51, 52, 53, 54, 55, 56, 57, 58, 59, 60, 61, 62, 63, 64, 65, 66, 67, 68, 69, 70, 71, 72, 73, 74, 75, 76, 77, 78, 79, 80, 81, 82, 83, 84, 85, 86, 87, 88, 89, 90, 91, 92, 93, 94, 95, 96, 97, 98, 99, 100, 101…	[]	[]	[]	[]	[]	[38, 39, 40, 41, 42, 43, 44, 45, 46, 47, 48, 49, 50, 51, 52, 53, 54, 55, 56, 57, 58, 59, 60, 61, 62, 63, 64, 65, 66, 67, 68, 69, 70, 71, 72, 73, 74, 75, 76, 77, 78, 79, 80]	[38, 39, 40, 41, 42, 43, 44, 45, 46, 47, 48, 49, 50, 51, 52, 53, 54, 55, 56, 57, 58, 59, 60, 61, 62, 63, 64, 65, 66, 67, 68, 69, 70, 71, 72, 73, 74, 75, 76, 77, 78, 79, 80]	[(38, 81)]	[43]	[86]	[]	[]	0.0549451
5	GTGAGCTGGACGGCGACGTAAAGTTTTAGAGCTACCGTCG-------------------------------------------CGACGGTAGCAAGTTAAAATAAGGCTAGTCCGTTATCAACTTGAAAAAGTGGCACCGAGTCGG	--GAGCTGGACGGCGACGTAAAGTTTTAGAGCTACCGTCGTTGTACCGTCTACTTGACTTTTTTTGTCAAGTAGACGGTACAACGACGGTAGCAAGTTAAAATAAGGCTAGTCCGTTATCAACTTGAAAAAGTGGCACCGAGTCGG	0	43	0	Reference	MODIFIED	Reference	69.178	[-1, -1, 0, 1, 2, 3, 4, 5, 6, 7, 8, 9, 10, 11, 12, 13, 14, 15, 16, 17, 18, 19, 20, 21, 22, 23, 24, 25, 26, 27, 28, 29, 30, 31, 32, 33, 34, 35, 36, 37, 38, 39, 40, 41, 42, 43, 44, 45, 46, 47, 48, 49, 50, 51, 52, 53, 54, 55, 56, 57, 58, 59, 60, 61, 62, 63, 64, 65, 66, 67, 68, 69, 70, 71, 72, 73, 74, 75, 76, 77, 78, 79, 80, 81, 82, 83, 84, 85, 86, 87, 88, 89, 90, 91, 92, 93, 94, 95, 96, 97, 98, 99, …	[]	[]	[]	[]	[]	[38, 39, 40, 41, 42, 43, 44, 45, 46, 47, 48, 49, 50, 51, 52, 53, 54, 55, 56, 57, 58, 59, 60, 61, 62, 63, 64, 65, 66, 67, 68, 69, 70, 71, 72, 73, 74, 75, 76, 77, 78, 79, 80]	[38, 39, 40, 41, 42, 43, 44, 45, 46, 47, 48, 49, 50, 51, 52, 53, 54, 55, 56, 57, 58, 59, 60, 61, 62, 63, 64, 65, 66, 67, 68, 69, 70, 71, 72, 73, 74, 75, 76, 77, 78, 79, 80]	[(38, 81)]	[43]	[]	[]	[]	0.0549451
4	-----------TGAGGCCATGATTAAGAGGGACGGCCGGGGGCATTCGTATTGCGCCGCTAGAGGTGAAATTCTTGGAC-------CGGCGCAA-GACGGACCAGAGCGAAAGCATTTGCCAAGAATGTTTTCA--TTAATCAAGTGGCACCGAGTCGG	GAGCTGGACGGCGACGTAAAGTTTTAGAGCTACCGTCG------------TTGTACCG-TCTACTTGACTTTTTTTGTCAAGTAGACGGTACAACGACGGTAGCAAGTTAAA--ATAAGGCTAGTCCGTTATCAACTTGAAAAAGTGGCACCGAGTCGG	12	1	0	Reference	MODIFIED	Reference	50.943	[0, 1, 2, 3, 4, 5, 6, 7, 8, 9, 10, 11, 12, 13, 14, 15, 16, 17, 18, 19, 20, 21, 22, 23, 24, 25, 26, 27, 28, 29, 30, 31, 32, 33, 34, 35, 36, 37, -38, -38, -38, -38, -38, -38, -38, -38, -38, -38, -38, -38, 38, 39, 40, 41, 42, 43, 44, 45, -46, 46, 47, 48, 49, 50, 51, 52, 53, 54, 55, 56, 57, 58, 59, 60, 61, 62, 63, 64, 65, 66, 67, 68, 69, 70, 71, 72, 73, 74, 75, 76, 77, 78, 79, 80, 81, 82, 83, 84, 85,…	[37, 38, 45, 46, 98, 99]	[37, 45, 98]	[37, 38]	[(37, 38)]	[12]	[0, 1, 2, 3, 4, 5, 6, 7, 8, 9, 10, 66, 67, 68, 69, 70, 71, 72, 81, 119, 120]	[81]	[(81, 82)]	[1]	[11, 14, 16, 17, 19, 21, 24, 29, 30, 33, 35, 41, 42, 47, 48, 50, 51, 55, 56, 59, 62, 64, 76, 77, 87, 88, 89, 90, 91, 94, 95, 101, 102, 104, 106, 109, 110, 111, 115, 123, 125, 126]	[]	[]	0.043956
4	-AGCTGGACGGCGACGTAAAGTTTTAGAGCTACCGTCG-------------------------------------------CGACGGTAGCAAGTTAAAATAAGGCTAGTCCGTTATCAACTTGAAAAAGTGGCACCGAGTGG-	GAGCTGGACGGCGACGTAAAGTTTTAGAGCTACCGTCGTTGTACCGTCTACTTGACTTTTTTTGTCAAGTAGACGGTACAACGACGGTAGCAAGTTAAAATAAGGCTAGTCCGTTATCAACTTGAAAAAGTGGCACCGAGTCGG	0	43	0	Reference	MODIFIED	Reference	68.056	[0, 1, 2, 3, 4, 5, 6, 7, 8, 9, 10, 11, 12, 13, 14, 15, 16, 17, 18, 19, 20, 21, 22, 23, 24, 25, 26, 27, 28, 29, 30, 31, 32, 33, 34, 35, 36, 37, 38, 39, 40, 41, 42, 43, 44, 45, 46, 47, 48, 49, 50, 51, 52, 53, 54, 55, 56, 57, 58, 59, 60, 61, 62, 63, 64, 65, 66, 67, 68, 69, 70, 71, 72, 73, 74, 75, 76, 77, 78, 79, 80, 81, 82, 83, 84, 85, 86, 87, 88, 89, 90, 91, 92, 93, 94, 95, 96, 97, 98, 99, 100, 101…	[]	[]	[]	[]	[]	[0, 38, 39, 40, 41, 42, 43, 44, 45, 46, 47, 48, 49, 50, 51, 52, 53, 54, 55, 56, 57, 58, 59, 60, 61, 62, 63, 64, 65, 66, 67, 68, 69, 70, 71, 72, 73, 74, 75, 76, 77, 78, 79, 80]	[38, 39, 40, 41, 42, 43, 44, 45, 46, 47, 48, 49, 50, 51, 52, 53, 54, 55, 56, 57, 58, 59, 60, 61, 62, 63, 64, 65, 66, 67, 68, 69, 70, 71, 72, 73, 74, 75, 76, 77, 78, 79, 80]	[(38, 81)]	[43]	[141]	[]	[]	0.043956
4	-AGCTGGACGGCGACGTAAAGTTTTAGAGCTACCGTCGT-----------------------------------------ACGACGGTAGCAAGTTAAAATAAGGCTAGTCCGTTATCAACTTGAAAAAGTGGCACCGAGTCGG	GAGCTGGACGGCGACGTAAAGTTTTAGAGCTACCGTCGTTGTACCGTCTACTTGACTTTTTTTGTCAAGTAGACGGTACAACGACGGTAGCAAGTTAAAATAAGGCTAGTCCGTTATCAACTTGAAAAAGTGGCACCGAGTCGG	0	0	0	Reference	UNMODIFIED	Reference	70.833	[0, 1, 2, 3, 4, 5, 6, 7, 8, 9, 10, 11, 12, 13, 14, 15, 16, 17, 18, 19, 20, 21, 22, 23, 24, 25, 26, 27, 28, 29, 30, 31, 32, 33, 34, 35, 36, 37, 38, 39, 40, 41, 42, 43, 44, 45, 46, 47, 48, 49, 50, 51, 52, 53, 54, 55, 56, 57, 58, 59, 60, 61, 62, 63, 64, 65, 66, 67, 68, 69, 70, 71, 72, 73, 74, 75, 76, 77, 78, 79, 80, 81, 82, 83, 84, 85, 86, 87, 88, 89, 90, 91, 92, 93, 94, 95, 96, 97, 98, 99, 100, 101…	[]	[]	[]	[]	[]	[0, 39, 40, 41, 42, 43, 44, 45, 46, 47, 48, 49, 50, 51, 52, 53, 54, 55, 56, 57, 58, 59, 60, 61, 62, 63, 64, 65, 66, 67, 68, 69, 70, 71, 72, 73, 74, 75, 76, 77, 78, 79]	[]	[]	[]	[]	[]	[]	0.043956
4	GACCGAGCTGGACGGCGACGTAAAGTTTTAGAGCTACCGTCG-------------------------------------------CGACGGTAGCAAGTTAAAATAAGGCTAGTCCGTTATCAACTTGAAAAAGTGGCACCGAGTCGG	----GAGCTGGACGGCGACGTAAAGTTTTAGAGCTACCGTCGTTGTACCGTCTACTTGACTTTTTTTGTCAAGTAGACGGTACAACGACGGTAGCAAGTTAAAATAAGGCTAGTCCGTTATCAACTTGAAAAAGTGGCACCGAGTCGG	0	43	0	Reference	MODIFIED	Reference	68.243	[-1, -1, -1, -1, 0, 1, 2, 3, 4, 5, 6, 7, 8, 9, 10, 11, 12, 13, 14, 15, 16, 17, 18, 19, 20, 21, 22, 23, 24, 25, 26, 27, 28, 29, 30, 31, 32, 33, 34, 35, 36, 37, 38, 39, 40, 41, 42, 43, 44, 45, 46, 47, 48, 49, 50, 51, 52, 53, 54, 55, 56, 57, 58, 59, 60, 61, 62, 63, 64, 65, 66, 67, 68, 69, 70, 71, 72, 73, 74, 75, 76, 77, 78, 79, 80, 81, 82, 83, 84, 85, 86, 87, 88, 89, 90, 91, 92, 93, 94, 95, 96, 97, …	[]	[]	[]	[]	[]	[38, 39, 40, 41, 42, 43, 44, 45, 46, 47, 48, 49, 50, 51, 52, 53, 54, 55, 56, 57, 58, 59, 60, 61, 62, 63, 64, 65, 66, 67, 68, 69, 70, 71, 72, 73, 74, 75, 76, 77, 78, 79, 80]	[38, 39, 40, 41, 42, 43, 44, 45, 46, 47, 48, 49, 50, 51, 52, 53, 54, 55, 56, 57, 58, 59, 60, 61, 62, 63, 64, 65, 66, 67, 68, 69, 70, 71, 72, 73, 74, 75, 76, 77, 78, 79, 80]	[(38, 81)]	[43]	[]	[]	[]	0.043956
4	GAGCTGGACGGCGACGTAAAGTTTTAGAGCTACCGTCG-------------------------------------------CGACGGTAGCAAGGTAAAATAAGGCTAGTCCGTTATCAACTTGAAAAAGTGGCACCGAGTCGG	GAGCTGGACGGCGACGTAAAGTTTTAGAGCTACCGTCGTTGTACCGTCTACTTGACTTTTTTTGTCAAGTAGACGGTACAACGACGGTAGCAAGTTAAAATAAGGCTAGTCCGTTATCAACTTGAAAAAGTGGCACCGAGTCGG	0	43	0	Reference	MODIFIED	Reference	69.444	[0, 1, 2, 3, 4, 5, 6, 7, 8, 9, 10, 11, 12, 13, 14, 15, 16, 17, 18, 19, 20, 21, 22, 23, 24, 25, 26, 27, 28, 29, 30, 31, 32, 33, 34, 35, 36, 37, 38, 39, 40, 41, 42, 43, 44, 45, 46, 47, 48, 49, 50, 51, 52, 53, 54, 55, 56, 57, 58, 59, 60, 61, 62, 63, 64, 65, 66, 67, 68, 69, 70, 71, 72, 73, 74, 75, 76, 77, 78, 79, 80, 81, 82, 83, 84, 85, 86, 87, 88, 89, 90, 91, 92, 93, 94, 95, 96, 97, 98, 99, 100, 101…	[]	[]	[]	[]	[]	[38, 39, 40, 41, 42, 43, 44, 45, 46, 47, 48, 49, 50, 51, 52, 53, 54, 55, 56, 57, 58, 59, 60, 61, 62, 63, 64, 65, 66, 67, 68, 69, 70, 71, 72, 73, 74, 75, 76, 77, 78, 79, 80]	[38, 39, 40, 41, 42, 43, 44, 45, 46, 47, 48, 49, 50, 51, 52, 53, 54, 55, 56, 57, 58, 59, 60, 61, 62, 63, 64, 65, 66, 67, 68, 69, 70, 71, 72, 73, 74, 75, 76, 77, 78, 79, 80]	[(38, 81)]	[43]	[94]	[]	[]	0.043956
4	GAGCTGGACGGCGACGTAAAGTTTTAGAGCTACCGTCG-------------------------------------------CGACGGTAGCAAGTTAAAATAAGGCTAGCCCGTTATCAACTTGAAAAAGTGGCACCGAGTCGG	GAGCTGGACGGCGACGTAAAGTTTTAGAGCTACCGTCGTTGTACCGTCTACTTGACTTTTTTTGTCAAGTAGACGGTACAACGACGGTAGCAAGTTAAAATAAGGCTAGTCCGTTATCAACTTGAAAAAGTGGCACCGAGTCGG	0	43	0	Reference	MODIFIED	Reference	69.444	[0, 1, 2, 3, 4, 5, 6, 7, 8, 9, 10, 11, 12, 13, 14, 15, 16, 17, 18, 19, 20, 21, 22, 23, 24, 25, 26, 27, 28, 29, 30, 31, 32, 33, 34, 35, 36, 37, 38, 39, 40, 41, 42, 43, 44, 45, 46, 47, 48, 49, 50, 51, 52, 53, 54, 55, 56, 57, 58, 59, 60, 61, 62, 63, 64, 65, 66, 67, 68, 69, 70, 71, 72, 73, 74, 75, 76, 77, 78, 79, 80, 81, 82, 83, 84, 85, 86, 87, 88, 89, 90, 91, 92, 93, 94, 95, 96, 97, 98, 99, 100, 101…	[]	[]	[]	[]	[]	[38, 39, 40, 41, 42, 43, 44, 45, 46, 47, 48, 49, 50, 51, 52, 53, 54, 55, 56, 57, 58, 59, 60, 61, 62, 63, 64, 65, 66, 67, 68, 69, 70, 71, 72, 73, 74, 75, 76, 77, 78, 79, 80]	[38, 39, 40, 41, 42, 43, 44, 45, 46, 47, 48, 49, 50, 51, 52, 53, 54, 55, 56, 57, 58, 59, 60, 61, 62, 63, 64, 65, 66, 67, 68, 69, 70, 71, 72, 73, 74, 75, 76, 77, 78, 79, 80]	[(38, 81)]	[43]	[109]	[]	[]	0.043956
4	GAGCTGGACGGCGACGTAAAGTTTTAGAGCTACCGTCG-------------------------------------------CGACGGTAGCAAGTTAAAATAAGGCTAGTCCGTTATCAACTTGAAAAAAAGTGGCACCGAGTCGG	GAGCTGGACGGCGACGTAAAGTTTTAGAGCTACCGTCGTTGTACCGTCTACTTGACTTTTTTTGTCAAGTAGACGGTACAACGACGGTAGCAAGTTAAAATAAGGCTAGTCCGTTATCAACTTGAAAAA--GTGGCACCGAGTCGG	0	43	0	Reference	MODIFIED	Reference	69.178	[0, 1, 2, 3, 4, 5, 6, 7, 8, 9, 10, 11, 12, 13, 14, 15, 16, 17, 18, 19, 20, 21, 22, 23, 24, 25, 26, 27, 28, 29, 30, 31, 32, 33, 34, 35, 36, 37, 38, 39, 40, 41, 42, 43, 44, 45, 46, 47, 48, 49, 50, 51, 52, 53, 54, 55, 56, 57, 58, 59, 60, 61, 62, 63, 64, 65, 66, 67, 68, 69, 70, 71, 72, 73, 74, 75, 76, 77, 78, 79, 80, 81, 82, 83, 84, 85, 86, 87, 88, 89, 90, 91, 92, 93, 94, 95, 96, 97, 98, 99, 100, 101…	[128, 129]	[128]	[]	[]	[]	[38, 39, 40, 41, 42, 43, 44, 45, 46, 47, 48, 49, 50, 51, 52, 53, 54, 55, 56, 57, 58, 59, 60, 61, 62, 63, 64, 65, 66, 67, 68, 69, 70, 71, 72, 73, 74, 75, 76, 77, 78, 79, 80]	[38, 39, 40, 41, 42, 43, 44, 45, 46, 47, 48, 49, 50, 51, 52, 53, 54, 55, 56, 57, 58, 59, 60, 61, 62, 63, 64, 65, 66, 67, 68, 69, 70, 71, 72, 73, 74, 75, 76, 77, 78, 79, 80]	[(38, 81)]	[43]	[]	[]	[]	0.043956
4	GAGCTGGACGGCGACGTAAAGTTTTAGAGCTACCGTCG------------------------------------------ACGACGGTAGCAAGTTAAAATAAGGCTAGTCCGTTATCAACTTGAAAAAGTGGCACCGAGTCG-	GAGCTGGACGGCGACGTAAAGTTTTAGAGCTACCGTCGTTGTACCGTCTACTTGACTTTTTTTGTCAAGTAGACGGTACAACGACGGTAGCAAGTTAAAATAAGGCTAGTCCGTTATCAACTTGAAAAAGTGGCACCGAGTCGG	0	42	0	Reference	MODIFIED	Reference	70.139	[0, 1, 2, 3, 4, 5, 6, 7, 8, 9, 10, 11, 12, 13, 14, 15, 16, 17, 18, 19, 20, 21, 22, 23, 24, 25, 26, 27, 28, 29, 30, 31, 32, 33, 34, 35, 36, 37, 38, 39, 40, 41, 42, 43, 44, 45, 46, 47, 48, 49, 50, 51, 52, 53, 54, 55, 56, 57, 58, 59, 60, 61, 62, 63, 64, 65, 66, 67, 68, 69, 70, 71, 72, 73, 74, 75, 76, 77, 78, 79, 80, 81, 82, 83, 84, 85, 86, 87, 88, 89, 90, 91, 92, 93, 94, 95, 96, 97, 98, 99, 100, 101…	[]	[]	[]	[]	[]	[38, 39, 40, 41, 42, 43, 44, 45, 46, 47, 48, 49, 50, 51, 52, 53, 54, 55, 56, 57, 58, 59, 60, 61, 62, 63, 64, 65, 66, 67, 68, 69, 70, 71, 72, 73, 74, 75, 76, 77, 78, 79]	[38, 39, 40, 41, 42, 43, 44, 45, 46, 47, 48, 49, 50, 51, 52, 53, 54, 55, 56, 57, 58, 59, 60, 61, 62, 63, 64, 65, 66, 67, 68, 69, 70, 71, 72, 73, 74, 75, 76, 77, 78, 79]	[(38, 80)]	[42]	[]	[]	[]	0.043956
4	GAGCTGGACGGCGACGTAAAGTTTTAGAGCTACCGTCG-----------------------------------------CACGACGGTAGCAAGTTAAAATAAGGCTAGTCCGTTATCAACTTGAAAAAGTGGCACCGAGTCGG	GAGCTGGACGGCGACGTAAAGTTTTAGAGCTACCGTCGTTGTACCGTCTACTTGACTTTTTTTGTCAAGTAGACGGTACAACGACGGTAGCAAGTTAAAATAAGGCTAGTCCGTTATCAACTTGAAAAAGTGGCACCGAGTCGG	0	41	0	Reference	MODIFIED	Reference	70.833	[0, 1, 2, 3, 4, 5, 6, 7, 8, 9, 10, 11, 12, 13, 14, 15, 16, 17, 18, 19, 20, 21, 22, 23, 24, 25, 26, 27, 28, 29, 30, 31, 32, 33, 34, 35, 36, 37, 38, 39, 40, 41, 42, 43, 44, 45, 46, 47, 48, 49, 50, 51, 52, 53, 54, 55, 56, 57, 58, 59, 60, 61, 62, 63, 64, 65, 66, 67, 68, 69, 70, 71, 72, 73, 74, 75, 76, 77, 78, 79, 80, 81, 82, 83, 84, 85, 86, 87, 88, 89, 90, 91, 92, 93, 94, 95, 96, 97, 98, 99, 100, 101…	[]	[]	[]	[]	[]	[38, 39, 40, 41, 42, 43, 44, 45, 46, 47, 48, 49, 50, 51, 52, 53, 54, 55, 56, 57, 58, 59, 60, 61, 62, 63, 64, 65, 66, 67, 68, 69, 70, 71, 72, 73, 74, 75, 76, 77, 78]	[38, 39, 40, 41, 42, 43, 44, 45, 46, 47, 48, 49, 50, 51, 52, 53, 54, 55, 56, 57, 58, 59, 60, 61, 62, 63, 64, 65, 66, 67, 68, 69, 70, 71, 72, 73, 74, 75, 76, 77, 78]	[(38, 79)]	[41]	[79]	[]	[]	0.043956
4	GAGCTGGACGGCGACGTAAAGTTTTAGAGCTACCGTCG------CG-----------------------------------CGACGGTAGCAAGTTAAAATAAGGCTAGTCCGTTATCAACTTGAAAAAGTGGCACCGAGTCGG	GAGCTGGACGGCGACGTAAAGTTTTAGAGCTACCGTCGTTGTACCGTCTACTTGACTTTTTTTGTCAAGTAGACGGTACAACGACGGTAGCAAGTTAAAATAAGGCTAGTCCGTTATCAACTTGAAAAAGTGGCACCGAGTCGG	0	41	0	Reference	MODIFIED	Reference	71.528	[0, 1, 2, 3, 4, 5, 6, 7, 8, 9, 10, 11, 12, 13, 14, 15, 16, 17, 18, 19, 20, 21, 22, 23, 24, 25, 26, 27, 28, 29, 30, 31, 32, 33, 34, 35, 36, 37, 38, 39, 40, 41, 42, 43, 44, 45, 46, 47, 48, 49, 50, 51, 52, 53, 54, 55, 56, 57, 58, 59, 60, 61, 62, 63, 64, 65, 66, 67, 68, 69, 70, 71, 72, 73, 74, 75, 76, 77, 78, 79, 80, 81, 82, 83, 84, 85, 86, 87, 88, 89, 90, 91, 92, 93, 94, 95, 96, 97, 98, 99, 100, 101…	[]	[]	[]	[]	[]	[38, 39, 40, 41, 42, 43, 46, 47, 48, 49, 50, 51, 52, 53, 54, 55, 56, 57, 58, 59, 60, 61, 62, 63, 64, 65, 66, 67, 68, 69, 70, 71, 72, 73, 74, 75, 76, 77, 78, 79, 80]	[38, 39, 40, 41, 42, 43, 46, 47, 48, 49, 50, 51, 52, 53, 54, 55, 56, 57, 58, 59, 60, 61, 62, 63, 64, 65, 66, 67, 68, 69, 70, 71, 72, 73, 74, 75, 76, 77, 78, 79, 80]	[(38, 44), (46, 81)]	[6, 35]	[]	[]	[]	0.043956
4	GAGCTGGACGGCGACGTAAAGTTTTAGAGCTACCGTCGTTGTAC--------------------------------------GACGGTAGCAAGTTAAAATAAGGCTAGTCCGTTATCAACTTGAAAAAGTGGCACCGAGTCGG	GAGCTGGACGGCGACGTAAAGTTTTAGAGCTACCGTCGTTGTACCGTCTACTTGACTTTTTTTGTCAAGTAGACGGTACAACGACGGTAGCAAGTTAAAATAAGGCTAGTCCGTTATCAACTTGAAAAAGTGGCACCGAGTCGG	0	38	0	Reference	MODIFIED	Reference	73.611	[0, 1, 2, 3, 4, 5, 6, 7, 8, 9, 10, 11, 12, 13, 14, 15, 16, 17, 18, 19, 20, 21, 22, 23, 24, 25, 26, 27, 28, 29, 30, 31, 32, 33, 34, 35, 36, 37, 38, 39, 40, 41, 42, 43, 44, 45, 46, 47, 48, 49, 50, 51, 52, 53, 54, 55, 56, 57, 58, 59, 60, 61, 62, 63, 64, 65, 66, 67, 68, 69, 70, 71, 72, 73, 74, 75, 76, 77, 78, 79, 80, 81, 82, 83, 84, 85, 86, 87, 88, 89, 90, 91, 92, 93, 94, 95, 96, 97, 98, 99, 100, 101…	[]	[]	[]	[]	[]	[44, 45, 46, 47, 48, 49, 50, 51, 52, 53, 54, 55, 56, 57, 58, 59, 60, 61, 62, 63, 64, 65, 66, 67, 68, 69, 70, 71, 72, 73, 74, 75, 76, 77, 78, 79, 80, 81]	[44, 45, 46, 47, 48, 49, 50, 51, 52, 53, 54, 55, 56, 57, 58, 59, 60, 61, 62, 63, 64, 65, 66, 67, 68, 69, 70, 71, 72, 73, 74, 75, 76, 77, 78, 79, 80, 81]	[(44, 82)]	[38]	[]	[]	[]	0.043956
4	GAGCTGGATGGCGACGTAAAGTTTTAGAGCTACCGTCG-------------------------------------------CGACGGTAGCAAGTTAAAATAAGGCTAGTCCGTTATCAACTTGAAAAAGTGGCACCGAGTCGG	GAGCTGGACGGCGACGTAAAGTTTTAGAGCTACCGTCGTTGTACCGTCTACTTGACTTTTTTTGTCAAGTAGACGGTACAACGACGGTAGCAAGTTAAAATAAGGCTAGTCCGTTATCAACTTGAAAAAGTGGCACCGAGTCGG	0	43	0	Reference	MODIFIED	Reference	69.444	[0, 1, 2, 3, 4, 5, 6, 7, 8, 9, 10, 11, 12, 13, 14, 15, 16, 17, 18, 19, 20, 21, 22, 23, 24, 25, 26, 27, 28, 29, 30, 31, 32, 33, 34, 35, 36, 37, 38, 39, 40, 41, 42, 43, 44, 45, 46, 47, 48, 49, 50, 51, 52, 53, 54, 55, 56, 57, 58, 59, 60, 61, 62, 63, 64, 65, 66, 67, 68, 69, 70, 71, 72, 73, 74, 75, 76, 77, 78, 79, 80, 81, 82, 83, 84, 85, 86, 87, 88, 89, 90, 91, 92, 93, 94, 95, 96, 97, 98, 99, 100, 101…	[]	[]	[]	[]	[]	[38, 39, 40, 41, 42, 43, 44, 45, 46, 47, 48, 49, 50, 51, 52, 53, 54, 55, 56, 57, 58, 59, 60, 61, 62, 63, 64, 65, 66, 67, 68, 69, 70, 71, 72, 73, 74, 75, 76, 77, 78, 79, 80]	[38, 39, 40, 41, 42, 43, 44, 45, 46, 47, 48, 49, 50, 51, 52, 53, 54, 55, 56, 57, 58, 59, 60, 61, 62, 63, 64, 65, 66, 67, 68, 69, 70, 71, 72, 73, 74, 75, 76, 77, 78, 79, 80]	[(38, 81)]	[43]	[8]	[]	[]	0.043956
4	GTCAAAGTAGACGGTACAACG---AGTTTTAGAGCTAGA---------------------------------------------AA------TAGCAAGTTAAAATAAGGCTAGTCCGTTATCAACTTGAAAAAGTGGCACCGAGTCGG	---GAGCTGGACGG--CGACGTAAAGTTTTAGAGCTACCGTCGTTGTACCGTCTACTTGACTTTTTTTGTCAAGTAGACGGTACAACGACGGTAGCAAGTTAAAATAAGGCTAGTCCGTTATCAACTTGAAAAAGTGGCACCGAGTCGG	0	51	0	Reference	MODIFIED	Reference	55.705	[-1, -1, -1, 0, 1, 2, 3, 4, 5, 6, 7, 8, 9, 10, -11, -11, 11, 12, 13, 14, 15, 16, 17, 18, 19, 20, 21, 22, 23, 24, 25, 26, 27, 28, 29, 30, 31, 32, 33, 34, 35, 36, 37, 38, 39, 40, 41, 42, 43, 44, 45, 46, 47, 48, 49, 50, 51, 52, 53, 54, 55, 56, 57, 58, 59, 60, 61, 62, 63, 64, 65, 66, 67, 68, 69, 70, 71, 72, 73, 74, 75, 76, 77, 78, 79, 80, 81, 82, 83, 84, 85, 86, 87, 88, 89, 90, 91, 92, 93, 94, 95, 96…	[10, 11]	[10]	[]	[]	[]	[16, 17, 18, 34, 35, 36, 37, 38, 39, 40, 41, 42, 43, 44, 45, 46, 47, 48, 49, 50, 51, 52, 53, 54, 55, 56, 57, 58, 59, 60, 61, 62, 63, 64, 65, 66, 67, 68, 69, 70, 71, 72, 73, 74, 75, 76, 77, 78, 81, 82, 83, 84, 85, 86]	[34, 35, 36, 37, 38, 39, 40, 41, 42, 43, 44, 45, 46, 47, 48, 49, 50, 51, 52, 53, 54, 55, 56, 57, 58, 59, 60, 61, 62, 63, 64, 65, 66, 67, 68, 69, 70, 71, 72, 73, 74, 75, 76, 77, 78, 81, 82, 83, 84, 85, 86]	[(34, 79), (81, 87)]	[45, 6]	[0, 2, 3, 5, 12, 32, 33]	[]	[]	0.043956
4	GTGCTGGACGGCGACGTAAAGTTTTAGAGCTACCGTCG-------------------------------------------CGACGGTAGCAAGTTAAAATAAGGCTAGTCCGTTATCAACTTGAAAAAGTGGCACCGAGTCGG	GAGCTGGACGGCGACGTAAAGTTTTAGAGCTACCGTCGTTGTACCGTCTACTTGACTTTTTTTGTCAAGTAGACGGTACAACGACGGTAGCAAGTTAAAATAAGGCTAGTCCGTTATCAACTTGAAAAAGTGGCACCGAGTCGG	0	43	0	Reference	MODIFIED	Reference	69.444	[0, 1, 2, 3, 4, 5, 6, 7, 8, 9, 10, 11, 12, 13, 14, 15, 16, 17, 18, 19, 20, 21, 22, 23, 24, 25, 26, 27, 28, 29, 30, 31, 32, 33, 34, 35, 36, 37, 38, 39, 40, 41, 42, 43, 44, 45, 46, 47, 48, 49, 50, 51, 52, 53, 54, 55, 56, 57, 58, 59, 60, 61, 62, 63, 64, 65, 66, 67, 68, 69, 70, 71, 72, 73, 74, 75, 76, 77, 78, 79, 80, 81, 82, 83, 84, 85, 86, 87, 88, 89, 90, 91, 92, 93, 94, 95, 96, 97, 98, 99, 100, 101…	[]	[]	[]	[]	[]	[38, 39, 40, 41, 42, 43, 44, 45, 46, 47, 48, 49, 50, 51, 52, 53, 54, 55, 56, 57, 58, 59, 60, 61, 62, 63, 64, 65, 66, 67, 68, 69, 70, 71, 72, 73, 74, 75, 76, 77, 78, 79, 80]	[38, 39, 40, 41, 42, 43, 44, 45, 46, 47, 48, 49, 50, 51, 52, 53, 54, 55, 56, 57, 58, 59, 60, 61, 62, 63, 64, 65, 66, 67, 68, 69, 70, 71, 72, 73, 74, 75, 76, 77, 78, 79, 80]	[(38, 81)]	[43]	[1]	[]	[]	0.043956
3	-----------------------------------------------------------------------GACGGTACAACGACGGTAGCAAGTTAAAATAAGGCTAGTCCGTTATCAACTTGAAAAAGTGGCACCGAGTCGG	GAGCTGGACGGCGACGTAAAGTTTTAGAGCTACCGTCGTTGTACCGTCTACTTGACTTTTTTTGTCAAGTAGACGGTACAACGACGGTAGCAAGTTAAAATAAGGCTAGTCCGTTATCAACTTGAAAAAGTGGCACCGAGTCGG	0	71	0	Reference	MODIFIED	Reference	50.694	[0, 1, 2, 3, 4, 5, 6, 7, 8, 9, 10, 11, 12, 13, 14, 15, 16, 17, 18, 19, 20, 21, 22, 23, 24, 25, 26, 27, 28, 29, 30, 31, 32, 33, 34, 35, 36, 37, 38, 39, 40, 41, 42, 43, 44, 45, 46, 47, 48, 49, 50, 51, 52, 53, 54, 55, 56, 57, 58, 59, 60, 61, 62, 63, 64, 65, 66, 67, 68, 69, 70, 71, 72, 73, 74, 75, 76, 77, 78, 79, 80, 81, 82, 83, 84, 85, 86, 87, 88, 89, 90, 91, 92, 93, 94, 95, 96, 97, 98, 99, 100, 101…	[]	[]	[]	[]	[]	[0, 1, 2, 3, 4, 5, 6, 7, 8, 9, 10, 11, 12, 13, 14, 15, 16, 17, 18, 19, 20, 21, 22, 23, 24, 25, 26, 27, 28, 29, 30, 31, 32, 33, 34, 35, 36, 37, 38, 39, 40, 41, 42, 43, 44, 45, 46, 47, 48, 49, 50, 51, 52, 53, 54, 55, 56, 57, 58, 59, 60, 61, 62, 63, 64, 65, 66, 67, 68, 69, 70]	[0, 1, 2, 3, 4, 5, 6, 7, 8, 9, 10, 11, 12, 13, 14, 15, 16, 17, 18, 19, 20, 21, 22, 23, 24, 25, 26, 27, 28, 29, 30, 31, 32, 33, 34, 35, 36, 37, 38, 39, 40, 41, 42, 43, 44, 45, 46, 47, 48, 49, 50, 51, 52, 53, 54, 55, 56, 57, 58, 59, 60, 61, 62, 63, 64, 65, 66, 67, 68, 69, 70]	[(0, 71)]	[71]	[]	[]	[]	0.032967
3	----------------------------------------------------------------------AGACGGTACAACGACGGTAGCAAGTTAAAATAAGGCTAGTCCGTTATCAACTTGAAAAAGTGGCACCGAGTCGG	GAGCTGGACGGCGACGTAAAGTTTTAGAGCTACCGTCGTTGTACCGTCTACTTGACTTTTTTTGTCAAGTAGACGGTACAACGACGGTAGCAAGTTAAAATAAGGCTAGTCCGTTATCAACTTGAAAAAGTGGCACCGAGTCGG	0	70	0	Reference	MODIFIED	Reference	51.389	[0, 1, 2, 3, 4, 5, 6, 7, 8, 9, 10, 11, 12, 13, 14, 15, 16, 17, 18, 19, 20, 21, 22, 23, 24, 25, 26, 27, 28, 29, 30, 31, 32, 33, 34, 35, 36, 37, 38, 39, 40, 41, 42, 43, 44, 45, 46, 47, 48, 49, 50, 51, 52, 53, 54, 55, 56, 57, 58, 59, 60, 61, 62, 63, 64, 65, 66, 67, 68, 69, 70, 71, 72, 73, 74, 75, 76, 77, 78, 79, 80, 81, 82, 83, 84, 85, 86, 87, 88, 89, 90, 91, 92, 93, 94, 95, 96, 97, 98, 99, 100, 101…	[]	[]	[]	[]	[]	[0, 1, 2, 3, 4, 5, 6, 7, 8, 9, 10, 11, 12, 13, 14, 15, 16, 17, 18, 19, 20, 21, 22, 23, 24, 25, 26, 27, 28, 29, 30, 31, 32, 33, 34, 35, 36, 37, 38, 39, 40, 41, 42, 43, 44, 45, 46, 47, 48, 49, 50, 51, 52, 53, 54, 55, 56, 57, 58, 59, 60, 61, 62, 63, 64, 65, 66, 67, 68, 69]	[0, 1, 2, 3, 4, 5, 6, 7, 8, 9, 10, 11, 12, 13, 14, 15, 16, 17, 18, 19, 20, 21, 22, 23, 24, 25, 26, 27, 28, 29, 30, 31, 32, 33, 34, 35, 36, 37, 38, 39, 40, 41, 42, 43, 44, 45, 46, 47, 48, 49, 50, 51, 52, 53, 54, 55, 56, 57, 58, 59, 60, 61, 62, 63, 64, 65, 66, 67, 68, 69]	[(0, 70)]	[70]	[]	[]	[]	0.032967
3	-----------CAACG---AGTTTTAGAGCTAGA---------------------------------------------AA------TAGCAAGTTAAAATAAGGCTAGTCCGTTATCAACTTGAAAAAGTGGCACCGAGTCGG	GAGCTGGACGGCGACGTAAAGTTTTAGAGCTACCGTCGTTGTACCGTCTACTTGACTTTTTTTGTCAAGTAGACGGTACAACGACGGTAGCAAGTTAAAATAAGGCTAGTCCGTTATCAACTTGAAAAAGTGGCACCGAGTCGG	0	51	0	Reference	MODIFIED	Reference	52.778	[0, 1, 2, 3, 4, 5, 6, 7, 8, 9, 10, 11, 12, 13, 14, 15, 16, 17, 18, 19, 20, 21, 22, 23, 24, 25, 26, 27, 28, 29, 30, 31, 32, 33, 34, 35, 36, 37, 38, 39, 40, 41, 42, 43, 44, 45, 46, 47, 48, 49, 50, 51, 52, 53, 54, 55, 56, 57, 58, 59, 60, 61, 62, 63, 64, 65, 66, 67, 68, 69, 70, 71, 72, 73, 74, 75, 76, 77, 78, 79, 80, 81, 82, 83, 84, 85, 86, 87, 88, 89, 90, 91, 92, 93, 94, 95, 96, 97, 98, 99, 100, 101…	[]	[]	[]	[]	[]	[0, 1, 2, 3, 4, 5, 6, 7, 8, 9, 10, 16, 17, 18, 34, 35, 36, 37, 38, 39, 40, 41, 42, 43, 44, 45, 46, 47, 48, 49, 50, 51, 52, 53, 54, 55, 56, 57, 58, 59, 60, 61, 62, 63, 64, 65, 66, 67, 68, 69, 70, 71, 72, 73, 74, 75, 76, 77, 78, 81, 82, 83, 84, 85, 86]	[34, 35, 36, 37, 38, 39, 40, 41, 42, 43, 44, 45, 46, 47, 48, 49, 50, 51, 52, 53, 54, 55, 56, 57, 58, 59, 60, 61, 62, 63, 64, 65, 66, 67, 68, 69, 70, 71, 72, 73, 74, 75, 76, 77, 78, 81, 82, 83, 84, 85, 86]	[(34, 79), (81, 87)]	[45, 6]	[12, 32, 33]	[]	[]	0.032967
3	-----------CGA------GTTTTAGAGCTAGA---------------------------------------------AA------TAGCAAGTTAAAATAAGGCTAGTCCGTTATCAACTTGAAAAAGTGGCACCGAGTCGG	GAGCTGGACGGCGACGTAAAGTTTTAGAGCTACCGTCGTTGTACCGTCTACTTGACTTTTTTTGTCAAGTAGACGGTACAACGACGGTAGCAAGTTAAAATAAGGCTAGTCCGTTATCAACTTGAAAAAGTGGCACCGAGTCGG	0	51	0	Reference	MODIFIED	Reference	51.389	[0, 1, 2, 3, 4, 5, 6, 7, 8, 9, 10, 11, 12, 13, 14, 15, 16, 17, 18, 19, 20, 21, 22, 23, 24, 25, 26, 27, 28, 29, 30, 31, 32, 33, 34, 35, 36, 37, 38, 39, 40, 41, 42, 43, 44, 45, 46, 47, 48, 49, 50, 51, 52, 53, 54, 55, 56, 57, 58, 59, 60, 61, 62, 63, 64, 65, 66, 67, 68, 69, 70, 71, 72, 73, 74, 75, 76, 77, 78, 79, 80, 81, 82, 83, 84, 85, 86, 87, 88, 89, 90, 91, 92, 93, 94, 95, 96, 97, 98, 99, 100, 101…	[]	[]	[]	[]	[]	[0, 1, 2, 3, 4, 5, 6, 7, 8, 9, 10, 14, 15, 16, 17, 18, 19, 34, 35, 36, 37, 38, 39, 40, 41, 42, 43, 44, 45, 46, 47, 48, 49, 50, 51, 52, 53, 54, 55, 56, 57, 58, 59, 60, 61, 62, 63, 64, 65, 66, 67, 68, 69, 70, 71, 72, 73, 74, 75, 76, 77, 78, 81, 82, 83, 84, 85, 86]	[34, 35, 36, 37, 38, 39, 40, 41, 42, 43, 44, 45, 46, 47, 48, 49, 50, 51, 52, 53, 54, 55, 56, 57, 58, 59, 60, 61, 62, 63, 64, 65, 66, 67, 68, 69, 70, 71, 72, 73, 74, 75, 76, 77, 78, 81, 82, 83, 84, 85, 86]	[(34, 79), (81, 87)]	[45, 6]	[32, 33]	[]	[]	0.032967
3	------AACG---------AGTTTTAGAGCTAGA---------------------------------------------AA------TAGCAAGTTAAAATAAGGCTAGTCCGTTATCAACTTGAAAAAGTGGCACCGAGTCGG	GAGCTGGACGGCGACGTAAAGTTTTAGAGCTACCGTCGTTGTACCGTCTACTTGACTTTTTTTGTCAAGTAGACGGTACAACGACGGTAGCAAGTTAAAATAAGGCTAGTCCGTTATCAACTTGAAAAAGTGGCACCGAGTCGG	0	51	0	Reference	MODIFIED	Reference	52.083	[0, 1, 2, 3, 4, 5, 6, 7, 8, 9, 10, 11, 12, 13, 14, 15, 16, 17, 18, 19, 20, 21, 22, 23, 24, 25, 26, 27, 28, 29, 30, 31, 32, 33, 34, 35, 36, 37, 38, 39, 40, 41, 42, 43, 44, 45, 46, 47, 48, 49, 50, 51, 52, 53, 54, 55, 56, 57, 58, 59, 60, 61, 62, 63, 64, 65, 66, 67, 68, 69, 70, 71, 72, 73, 74, 75, 76, 77, 78, 79, 80, 81, 82, 83, 84, 85, 86, 87, 88, 89, 90, 91, 92, 93, 94, 95, 96, 97, 98, 99, 100, 101…	[]	[]	[]	[]	[]	[0, 1, 2, 3, 4, 5, 10, 11, 12, 13, 14, 15, 16, 17, 18, 34, 35, 36, 37, 38, 39, 40, 41, 42, 43, 44, 45, 46, 47, 48, 49, 50, 51, 52, 53, 54, 55, 56, 57, 58, 59, 60, 61, 62, 63, 64, 65, 66, 67, 68, 69, 70, 71, 72, 73, 74, 75, 76, 77, 78, 81, 82, 83, 84, 85, 86]	[34, 35, 36, 37, 38, 39, 40, 41, 42, 43, 44, 45, 46, 47, 48, 49, 50, 51, 52, 53, 54, 55, 56, 57, 58, 59, 60, 61, 62, 63, 64, 65, 66, 67, 68, 69, 70, 71, 72, 73, 74, 75, 76, 77, 78, 81, 82, 83, 84, 85, 86]	[(34, 79), (81, 87)]	[45, 6]	[6, 32, 33]	[]	[]	0.032967
3	----CGGCCGGGGGCAT------------------TCGTATTGCGCCGCTAGAGGTGAAATTCTTGGAC-------CGGCGCAA-GACGGACCAGAGCGAAAGCATTTGCCAAGAATGTTTTCA--TTAATCAAGTGGCACCGAGTCGG	GAGCTGGACGGCGACGTAAAGTTTTAGAGCTACCGTCG--TTGTACCG-TCTACTTGACTTTTTTTGTCAAGTAGACGGTACAACGACGGTAGCAAGTTAAA--ATAAGGCTAGTCCGTTATCAACTTGAAAAAGTGGCACCGAGTCGG	2	1	0	Reference	MODIFIED	Reference	51.007	[0, 1, 2, 3, 4, 5, 6, 7, 8, 9, 10, 11, 12, 13, 14, 15, 16, 17, 18, 19, 20, 21, 22, 23, 24, 25, 26, 27, 28, 29, 30, 31, 32, 33, 34, 35, 36, 37, -38, -38, 38, 39, 40, 41, 42, 43, 44, 45, -46, 46, 47, 48, 49, 50, 51, 52, 53, 54, 55, 56, 57, 58, 59, 60, 61, 62, 63, 64, 65, 66, 67, 68, 69, 70, 71, 72, 73, 74, 75, 76, 77, 78, 79, 80, 81, 82, 83, 84, 85, 86, 87, 88, 89, 90, 91, 92, 93, 94, 95, 96, 97, 9…	[37, 38, 45, 46, 98, 99]	[37, 45, 98]	[37, 38]	[(37, 38)]	[2]	[0, 1, 2, 3, 17, 18, 19, 20, 21, 22, 23, 24, 25, 26, 27, 28, 29, 30, 31, 32, 33, 34, 66, 67, 68, 69, 70, 71, 72, 81, 119, 120]	[81]	[(81, 82)]	[1]	[4, 7, 11, 13, 15, 41, 42, 47, 48, 50, 51, 55, 56, 59, 62, 64, 76, 77, 87, 88, 89, 90, 91, 94, 95, 101, 102, 104, 106, 109, 110, 111, 115, 123, 125, 126]	[]	[]	0.032967
3	--GCTGGACGGCGACGTAAAGTTTTAGAGCTACCGTCG-------------------------------------------CGACGGTAGCAAGTTAAAATAAGGCTAGTCCGTTATCAACTTGAAAAAGTGGCACCGAGTCGG	GAGCTGGACGGCGACGTAAAGTTTTAGAGCTACCGTCGTTGTACCGTCTACTTGACTTTTTTTGTCAAGTAGACGGTACAACGACGGTAGCAAGTTAAAATAAGGCTAGTCCGTTATCAACTTGAAAAAGTGGCACCGAGTCGG	0	43	0	Reference	MODIFIED	Reference	68.75	[0, 1, 2, 3, 4, 5, 6, 7, 8, 9, 10, 11, 12, 13, 14, 15, 16, 17, 18, 19, 20, 21, 22, 23, 24, 25, 26, 27, 28, 29, 30, 31, 32, 33, 34, 35, 36, 37, 38, 39, 40, 41, 42, 43, 44, 45, 46, 47, 48, 49, 50, 51, 52, 53, 54, 55, 56, 57, 58, 59, 60, 61, 62, 63, 64, 65, 66, 67, 68, 69, 70, 71, 72, 73, 74, 75, 76, 77, 78, 79, 80, 81, 82, 83, 84, 85, 86, 87, 88, 89, 90, 91, 92, 93, 94, 95, 96, 97, 98, 99, 100, 101…	[]	[]	[]	[]	[]	[0, 1, 38, 39, 40, 41, 42, 43, 44, 45, 46, 47, 48, 49, 50, 51, 52, 53, 54, 55, 56, 57, 58, 59, 60, 61, 62, 63, 64, 65, 66, 67, 68, 69, 70, 71, 72, 73, 74, 75, 76, 77, 78, 79, 80]	[38, 39, 40, 41, 42, 43, 44, 45, 46, 47, 48, 49, 50, 51, 52, 53, 54, 55, 56, 57, 58, 59, 60, 61, 62, 63, 64, 65, 66, 67, 68, 69, 70, 71, 72, 73, 74, 75, 76, 77, 78, 79, 80]	[(38, 81)]	[43]	[]	[]	[]	0.032967
3	--GTCACACGATTAACCCAAGTCA-ATAGAAGCCGGCG-TAAAGAGTGTTTTAGATCACCCCCTCCCCAATAAA-GCTAAAACTCACCTGAGTTGTAAAAA--ACTCCAGTT-GACACAAAATAGACTACGAAAGTGGCACCGAGTCGG	GAGCTGGACGGCGACGTAAAGTTTTAGAGCTACCGTCGTTGTACCGTCTACTTGA-CTTTTTTTGTCAAGTAGACGGTACAACGACGGTAGCAAGTTAAAATAAGGCTAGTCCGTTATCAACTTGAA----AAAGTGGCACCGAGTCGG	0	1	0	Reference	MODIFIED	Reference	50.336	[0, 1, 2, 3, 4, 5, 6, 7, 8, 9, 10, 11, 12, 13, 14, 15, 16, 17, 18, 19, 20, 21, 22, 23, 24, 25, 26, 27, 28, 29, 30, 31, 32, 33, 34, 35, 36, 37, 38, 39, 40, 41, 42, 43, 44, 45, 46, 47, 48, 49, 50, 51, 52, 53, 54, -55, 55, 56, 57, 58, 59, 60, 61, 62, 63, 64, 65, 66, 67, 68, 69, 70, 71, 72, 73, 74, 75, 76, 77, 78, 79, 80, 81, 82, 83, 84, 85, 86, 87, 88, 89, 90, 91, 92, 93, 94, 95, 96, 97, 98, 99, 100…	[54, 55, 125, 126]	[54, 125]	[]	[]	[]	[0, 1, 24, 38, 73, 100, 101, 111]	[38]	[(38, 39)]	[1]	[3, 4, 5, 6, 10, 11, 12, 14, 15, 16, 17, 22, 23, 26, 29, 30, 31, 35, 40, 41, 43, 44, 47, 49, 50, 52, 56, 57, 58, 59, 60, 61, 63, 64, 66, 68, 71, 75, 78, 82, 83, 84, 85, 86, 88, 89, 90, 91, 92, 95, 103, 104, 106, 110, 113, 114, 116, 117, 120, 122, 125]	[]	[]	0.032967
3	-AGCTGGACGGCGACGTAAAGTTTTAGAGCTACCG---------------------------------------------------GTAGCAAGTTAAAATAAGGCTAGTCCGTTATCAACTTGAAAAAGTGGCACCGAGTCGG	GAGCTGGACGGCGACGTAAAGTTTTAGAGCTACCGTCGTTGTACCGTCTACTTGACTTTTTTTGTCAAGTAGACGGTACAACGACGGTAGCAAGTTAAAATAAGGCTAGTCCGTTATCAACTTGAAAAAGTGGCACCGAGTCGG	0	51	0	Reference	MODIFIED	Reference	63.889	[0, 1, 2, 3, 4, 5, 6, 7, 8, 9, 10, 11, 12, 13, 14, 15, 16, 17, 18, 19, 20, 21, 22, 23, 24, 25, 26, 27, 28, 29, 30, 31, 32, 33, 34, 35, 36, 37, 38, 39, 40, 41, 42, 43, 44, 45, 46, 47, 48, 49, 50, 51, 52, 53, 54, 55, 56, 57, 58, 59, 60, 61, 62, 63, 64, 65, 66, 67, 68, 69, 70, 71, 72, 73, 74, 75, 76, 77, 78, 79, 80, 81, 82, 83, 84, 85, 86, 87, 88, 89, 90, 91, 92, 93, 94, 95, 96, 97, 98, 99, 100, 101…	[]	[]	[]	[]	[]	[0, 35, 36, 37, 38, 39, 40, 41, 42, 43, 44, 45, 46, 47, 48, 49, 50, 51, 52, 53, 54, 55, 56, 57, 58, 59, 60, 61, 62, 63, 64, 65, 66, 67, 68, 69, 70, 71, 72, 73, 74, 75, 76, 77, 78, 79, 80, 81, 82, 83, 84, 85]	[35, 36, 37, 38, 39, 40, 41, 42, 43, 44, 45, 46, 47, 48, 49, 50, 51, 52, 53, 54, 55, 56, 57, 58, 59, 60, 61, 62, 63, 64, 65, 66, 67, 68, 69, 70, 71, 72, 73, 74, 75, 76, 77, 78, 79, 80, 81, 82, 83, 84, 85]	[(35, 86)]	[51]	[]	[]	[]	0.032967
3	AAGCTGGACGGCGACGTAAAGTTTTAGAGCTACCGTCG-------------------------------------------CGACGGTAGCAAGTTAAAATAAGGCTAGTCCGTTATCAACTTGAAAAAGTGGCACCGAGTCGG	GAGCTGGACGGCGACGTAAAGTTTTAGAGCTACCGTCGTTGTACCGTCTACTTGACTTTTTTTGTCAAGTAGACGGTACAACGACGGTAGCAAGTTAAAATAAGGCTAGTCCGTTATCAACTTGAAAAAGTGGCACCGAGTCGG	0	43	0	Reference	MODIFIED	Reference	69.444	[0, 1, 2, 3, 4, 5, 6, 7, 8, 9, 10, 11, 12, 13, 14, 15, 16, 17, 18, 19, 20, 21, 22, 23, 24, 25, 26, 27, 28, 29, 30, 31, 32, 33, 34, 35, 36, 37, 38, 39, 40, 41, 42, 43, 44, 45, 46, 47, 48, 49, 50, 51, 52, 53, 54, 55, 56, 57, 58, 59, 60, 61, 62, 63, 64, 65, 66, 67, 68, 69, 70, 71, 72, 73, 74, 75, 76, 77, 78, 79, 80, 81, 82, 83, 84, 85, 86, 87, 88, 89, 90, 91, 92, 93, 94, 95, 96, 97, 98, 99, 100, 101…	[]	[]	[]	[]	[]	[38, 39, 40, 41, 42, 43, 44, 45, 46, 47, 48, 49, 50, 51, 52, 53, 54, 55, 56, 57, 58, 59, 60, 61, 62, 63, 64, 65, 66, 67, 68, 69, 70, 71, 72, 73, 74, 75, 76, 77, 78, 79, 80]	[38, 39, 40, 41, 42, 43, 44, 45, 46, 47, 48, 49, 50, 51, 52, 53, 54, 55, 56, 57, 58, 59, 60, 61, 62, 63, 64, 65, 66, 67, 68, 69, 70, 71, 72, 73, 74, 75, 76, 77, 78, 79, 80]	[(38, 81)]	[43]	[0]	[]	[]	0.032967
3	ATGGTTCTACAGGGGAGCTGGACGGCGACGTAAAGTTTTAGAGCTACCGTCG-------------------------------------------CGACGGTAGCAAGTTAAAATAAGGCTAGTCCGTTATCAACTTGAAAAAGTGGCACCGAGTCGG	--------------GAGCTGGACGGCGACGTAAAGTTTTAGAGCTACCGTCGTTGTACCGTCTACTTGACTTTTTTTGTCAAGTAGACGGTACAACGACGGTAGCAAGTTAAAATAAGGCTAGTCCGTTATCAACTTGAAAAAGTGGCACCGAGTCGG	0	43	0	Reference	MODIFIED	Reference	63.924	[-1, -1, -1, -1, -1, -1, -1, -1, -1, -1, -1, -1, -1, -1, 0, 1, 2, 3, 4, 5, 6, 7, 8, 9, 10, 11, 12, 13, 14, 15, 16, 17, 18, 19, 20, 21, 22, 23, 24, 25, 26, 27, 28, 29, 30, 31, 32, 33, 34, 35, 36, 37, 38, 39, 40, 41, 42, 43, 44, 45, 46, 47, 48, 49, 50, 51, 52, 53, 54, 55, 56, 57, 58, 59, 60, 61, 62, 63, 64, 65, 66, 67, 68, 69, 70, 71, 72, 73, 74, 75, 76, 77, 78, 79, 80, 81, 82, 83, 84, 85, 86, 87, …	[]	[]	[]	[]	[]	[38, 39, 40, 41, 42, 43, 44, 45, 46, 47, 48, 49, 50, 51, 52, 53, 54, 55, 56, 57, 58, 59, 60, 61, 62, 63, 64, 65, 66, 67, 68, 69, 70, 71, 72, 73, 74, 75, 76, 77, 78, 79, 80]	[38, 39, 40, 41, 42, 43, 44, 45, 46, 47, 48, 49, 50, 51, 52, 53, 54, 55, 56, 57, 58, 59, 60, 61, 62, 63, 64, 65, 66, 67, 68, 69, 70, 71, 72, 73, 74, 75, 76, 77, 78, 79, 80]	[(38, 81)]	[43]	[]	[]	[]	0.032967
3	GAG--GGACGGCCGGGGGCATTCGTATTGCGCCGCTAG-----------AGGTGAAATTCTTGGAC-------CGGCGCAA-GACGGACCAGAGCGAAAGCATTTGCCAAGAATGTTTTCA--TTAATCAAGTGGCACCGAGTCGG	GAGCTGGACGGCGACGTAAAGTTTTAGAGCTACCGTCGTTGTACCGTCTACTTGACTTTTTTTGTCAAGTAGACGGTACAACGACGGTAGCAAGTTAAA--ATAAGGCTAGTCCGTTATCAACTTGAAAAAGTGGCACCGAGTCGG	0	12	0	Reference	MODIFIED	Reference	53.425	[0, 1, 2, 3, 4, 5, 6, 7, 8, 9, 10, 11, 12, 13, 14, 15, 16, 17, 18, 19, 20, 21, 22, 23, 24, 25, 26, 27, 28, 29, 30, 31, 32, 33, 34, 35, 36, 37, 38, 39, 40, 41, 42, 43, 44, 45, 46, 47, 48, 49, 50, 51, 52, 53, 54, 55, 56, 57, 58, 59, 60, 61, 62, 63, 64, 65, 66, 67, 68, 69, 70, 71, 72, 73, 74, 75, 76, 77, 78, 79, 80, 81, 82, 83, 84, 85, 86, 87, 88, 89, 90, 91, 92, 93, 94, 95, 96, 97, 98, -99, -99, 99…	[98, 99]	[98]	[]	[]	[]	[3, 4, 38, 39, 40, 41, 42, 43, 44, 45, 46, 47, 48, 66, 67, 68, 69, 70, 71, 72, 81, 119, 120]	[38, 39, 40, 41, 42, 43, 44, 45, 46, 47, 48, 81]	[(38, 49), (81, 82)]	[11, 1]	[12, 13, 14, 16, 17, 18, 20, 22, 23, 26, 27, 30, 31, 33, 34, 36, 50, 51, 55, 56, 59, 62, 64, 76, 77, 87, 88, 89, 90, 91, 94, 95, 101, 102, 104, 106, 109, 110, 111, 115, 123, 125, 126]	[]	[]	0.032967
3	GAGC-GCAGAGCG-------GTTTGGTCGTT-----CGTTGGGCGGTG--CTGG----TTTTTCGCTCGTCGACTGCGGCTCTTCCTCGG--GCAGCGGAAGC---GGCGCGGCGGTC--------GGAGAAGTGGCACCGAGTCGG	GAGCTGGACGGCGACGTAAAGTTTTAGAGCTACCGTCGTTGTACCGTCTACTTGACTTTTTTTGTCAAGTAGAC---GGTACAACGACGGTAGCAAGTTAAAATAAGGCTAGTCCGTTATCAACTTGAAAAAGTGGCACCGAGTCGG	0	0	1	Reference	MODIFIED	Reference	51.02	[0, 1, 2, 3, 4, 5, 6, 7, 8, 9, 10, 11, 12, 13, 14, 15, 16, 17, 18, 19, 20, 21, 22, 23, 24, 25, 26, 27, 28, 29, 30, 31, 32, 33, 34, 35, 36, 37, 38, 39, 40, 41, 42, 43, 44, 45, 46, 47, 48, 49, 50, 51, 52, 53, 54, 55, 56, 57, 58, 59, 60, 61, 62, 63, 64, 65, 66, 67, 68, 69, 70, 71, 72, 73, -74, -74, -74, 74, 75, 76, 77, 78, 79, 80, 81, 82, 83, 84, 85, 86, 87, 88, 89, 90, 91, 92, 93, 94, 95, 96, 97, 9…	[73, 74]	[73]	[]	[]	[]	[4, 13, 14, 15, 16, 17, 18, 19, 31, 32, 33, 34, 35, 48, 49, 54, 55, 56, 57, 87, 88, 100, 101, 102, 115, 116, 117, 118, 119, 120, 121, 122]	[]	[]	[]	[6, 8, 9, 24, 25, 26, 27, 29, 41, 42, 44, 47, 52, 63, 64, 66, 67, 70, 76, 77, 79, 80, 82, 83, 92, 93, 94, 95, 98, 99, 106, 107, 109, 111, 114, 124, 126]	[80]	['T']	0.032967
3	GAGCTGGACAGCGACGTAAAGTTTTAGAGCTACCGTCG-------------------------------------------CGACGGTAGCAAGTTAAAATAAGGCTAGTCCGTTATCAACTTGAAAAAGTGGCACCGAGTCGG	GAGCTGGACGGCGACGTAAAGTTTTAGAGCTACCGTCGTTGTACCGTCTACTTGACTTTTTTTGTCAAGTAGACGGTACAACGACGGTAGCAAGTTAAAATAAGGCTAGTCCGTTATCAACTTGAAAAAGTGGCACCGAGTCGG	0	43	0	Reference	MODIFIED	Reference	69.444	[0, 1, 2, 3, 4, 5, 6, 7, 8, 9, 10, 11, 12, 13, 14, 15, 16, 17, 18, 19, 20, 21, 22, 23, 24, 25, 26, 27, 28, 29, 30, 31, 32, 33, 34, 35, 36, 37, 38, 39, 40, 41, 42, 43, 44, 45, 46, 47, 48, 49, 50, 51, 52, 53, 54, 55, 56, 57, 58, 59, 60, 61, 62, 63, 64, 65, 66, 67, 68, 69, 70, 71, 72, 73, 74, 75, 76, 77, 78, 79, 80, 81, 82, 83, 84, 85, 86, 87, 88, 89, 90, 91, 92, 93, 94, 95, 96, 97, 98, 99, 100, 101…	[]	[]	[]	[]	[]	[38, 39, 40, 41, 42, 43, 44, 45, 46, 47, 48, 49, 50, 51, 52, 53, 54, 55, 56, 57, 58, 59, 60, 61, 62, 63, 64, 65, 66, 67, 68, 69, 70, 71, 72, 73, 74, 75, 76, 77, 78, 79, 80]	[38, 39, 40, 41, 42, 43, 44, 45, 46, 47, 48, 49, 50, 51, 52, 53, 54, 55, 56, 57, 58, 59, 60, 61, 62, 63, 64, 65, 66, 67, 68, 69, 70, 71, 72, 73, 74, 75, 76, 77, 78, 79, 80]	[(38, 81)]	[43]	[9]	[]	[]	0.032967
3	GAGCTGGACGGCGACG----------------------------------------------------------------------GTAGCAAGTTAAAATAAGGCTAGTCCGTTATCAACTTGAAAAAGTGGCACCGAGTCGG	GAGCTGGACGGCGACGTAAAGTTTTAGAGCTACCGTCGTTGTACCGTCTACTTGACTTTTTTTGTCAAGTAGACGGTACAACGACGGTAGCAAGTTAAAATAAGGCTAGTCCGTTATCAACTTGAAAAAGTGGCACCGAGTCGG	0	70	0	Reference	MODIFIED	Reference	51.389	[0, 1, 2, 3, 4, 5, 6, 7, 8, 9, 10, 11, 12, 13, 14, 15, 16, 17, 18, 19, 20, 21, 22, 23, 24, 25, 26, 27, 28, 29, 30, 31, 32, 33, 34, 35, 36, 37, 38, 39, 40, 41, 42, 43, 44, 45, 46, 47, 48, 49, 50, 51, 52, 53, 54, 55, 56, 57, 58, 59, 60, 61, 62, 63, 64, 65, 66, 67, 68, 69, 70, 71, 72, 73, 74, 75, 76, 77, 78, 79, 80, 81, 82, 83, 84, 85, 86, 87, 88, 89, 90, 91, 92, 93, 94, 95, 96, 97, 98, 99, 100, 101…	[]	[]	[]	[]	[]	[16, 17, 18, 19, 20, 21, 22, 23, 24, 25, 26, 27, 28, 29, 30, 31, 32, 33, 34, 35, 36, 37, 38, 39, 40, 41, 42, 43, 44, 45, 46, 47, 48, 49, 50, 51, 52, 53, 54, 55, 56, 57, 58, 59, 60, 61, 62, 63, 64, 65, 66, 67, 68, 69, 70, 71, 72, 73, 74, 75, 76, 77, 78, 79, 80, 81, 82, 83, 84, 85]	[16, 17, 18, 19, 20, 21, 22, 23, 24, 25, 26, 27, 28, 29, 30, 31, 32, 33, 34, 35, 36, 37, 38, 39, 40, 41, 42, 43, 44, 45, 46, 47, 48, 49, 50, 51, 52, 53, 54, 55, 56, 57, 58, 59, 60, 61, 62, 63, 64, 65, 66, 67, 68, 69, 70, 71, 72, 73, 74, 75, 76, 77, 78, 79, 80, 81, 82, 83, 84, 85]	[(16, 86)]	[70]	[]	[]	[]	0.032967
3	GAGCTGGACGGCGACGTAAAAGTTTTAGAGCTACCGTCG-------------------------------------------CGACGGTAGCAAGTTAAAATAAGGCTAGTCCGTTATCAACTTGAAAAAGTGGCACCGAGTCGG	GAGCTGGACGGCGACGTAAA-GTTTTAGAGCTACCGTCGTTGTACCGTCTACTTGACTTTTTTTGTCAAGTAGACGGTACAACGACGGTAGCAAGTTAAAATAAGGCTAGTCCGTTATCAACTTGAAAAAGTGGCACCGAGTCGG	0	43	0	Reference	MODIFIED	Reference	69.655	[0, 1, 2, 3, 4, 5, 6, 7, 8, 9, 10, 11, 12, 13, 14, 15, 16, 17, 18, 19, -20, 20, 21, 22, 23, 24, 25, 26, 27, 28, 29, 30, 31, 32, 33, 34, 35, 36, 37, 38, 39, 40, 41, 42, 43, 44, 45, 46, 47, 48, 49, 50, 51, 52, 53, 54, 55, 56, 57, 58, 59, 60, 61, 62, 63, 64, 65, 66, 67, 68, 69, 70, 71, 72, 73, 74, 75, 76, 77, 78, 79, 80, 81, 82, 83, 84, 85, 86, 87, 88, 89, 90, 91, 92, 93, 94, 95, 96, 97, 98, 99, 100…	[19, 20]	[19]	[]	[]	[]	[38, 39, 40, 41, 42, 43, 44, 45, 46, 47, 48, 49, 50, 51, 52, 53, 54, 55, 56, 57, 58, 59, 60, 61, 62, 63, 64, 65, 66, 67, 68, 69, 70, 71, 72, 73, 74, 75, 76, 77, 78, 79, 80]	[38, 39, 40, 41, 42, 43, 44, 45, 46, 47, 48, 49, 50, 51, 52, 53, 54, 55, 56, 57, 58, 59, 60, 61, 62, 63, 64, 65, 66, 67, 68, 69, 70, 71, 72, 73, 74, 75, 76, 77, 78, 79, 80]	[(38, 81)]	[43]	[]	[]	[]	0.032967
3	GAGCTGGACGGCGACGTAAAGTTTCAGAGCTACCGTCG-------------------------------------------CGACGGTAGCAAGTTAAAATAAGGCTAGTCCGTTATCAACTTGAAAAAGTGGCACCGAGTCGG	GAGCTGGACGGCGACGTAAAGTTTTAGAGCTACCGTCGTTGTACCGTCTACTTGACTTTTTTTGTCAAGTAGACGGTACAACGACGGTAGCAAGTTAAAATAAGGCTAGTCCGTTATCAACTTGAAAAAGTGGCACCGAGTCGG	0	43	0	Reference	MODIFIED	Reference	69.444	[0, 1, 2, 3, 4, 5, 6, 7, 8, 9, 10, 11, 12, 13, 14, 15, 16, 17, 18, 19, 20, 21, 22, 23, 24, 25, 26, 27, 28, 29, 30, 31, 32, 33, 34, 35, 36, 37, 38, 39, 40, 41, 42, 43, 44, 45, 46, 47, 48, 49, 50, 51, 52, 53, 54, 55, 56, 57, 58, 59, 60, 61, 62, 63, 64, 65, 66, 67, 68, 69, 70, 71, 72, 73, 74, 75, 76, 77, 78, 79, 80, 81, 82, 83, 84, 85, 86, 87, 88, 89, 90, 91, 92, 93, 94, 95, 96, 97, 98, 99, 100, 101…	[]	[]	[]	[]	[]	[38, 39, 40, 41, 42, 43, 44, 45, 46, 47, 48, 49, 50, 51, 52, 53, 54, 55, 56, 57, 58, 59, 60, 61, 62, 63, 64, 65, 66, 67, 68, 69, 70, 71, 72, 73, 74, 75, 76, 77, 78, 79, 80]	[38, 39, 40, 41, 42, 43, 44, 45, 46, 47, 48, 49, 50, 51, 52, 53, 54, 55, 56, 57, 58, 59, 60, 61, 62, 63, 64, 65, 66, 67, 68, 69, 70, 71, 72, 73, 74, 75, 76, 77, 78, 79, 80]	[(38, 81)]	[43]	[24]	[]	[]	0.032967
3	GAGCTGGACGGCGACGTAAAGTTTTAGAGCTAC----------------------------------------------------GGTAGCAAGTTAAAATAAGGCTAGTCCGTTATCAACTTGAAAAAGTGGCACCGAGTCGG	GAGCTGGACGGCGACGTAAAGTTTTAGAGCTACCGTCGTTGTACCGTCTACTTGACTTTTTTTGTCAAGTAGACGGTACAACGACGGTAGCAAGTTAAAATAAGGCTAGTCCGTTATCAACTTGAAAAAGTGGCACCGAGTCGG	0	52	0	Reference	MODIFIED	Reference	63.889	[0, 1, 2, 3, 4, 5, 6, 7, 8, 9, 10, 11, 12, 13, 14, 15, 16, 17, 18, 19, 20, 21, 22, 23, 24, 25, 26, 27, 28, 29, 30, 31, 32, 33, 34, 35, 36, 37, 38, 39, 40, 41, 42, 43, 44, 45, 46, 47, 48, 49, 50, 51, 52, 53, 54, 55, 56, 57, 58, 59, 60, 61, 62, 63, 64, 65, 66, 67, 68, 69, 70, 71, 72, 73, 74, 75, 76, 77, 78, 79, 80, 81, 82, 83, 84, 85, 86, 87, 88, 89, 90, 91, 92, 93, 94, 95, 96, 97, 98, 99, 100, 101…	[]	[]	[]	[]	[]	[33, 34, 35, 36, 37, 38, 39, 40, 41, 42, 43, 44, 45, 46, 47, 48, 49, 50, 51, 52, 53, 54, 55, 56, 57, 58, 59, 60, 61, 62, 63, 64, 65, 66, 67, 68, 69, 70, 71, 72, 73, 74, 75, 76, 77, 78, 79, 80, 81, 82, 83, 84]	[33, 34, 35, 36, 37, 38, 39, 40, 41, 42, 43, 44, 45, 46, 47, 48, 49, 50, 51, 52, 53, 54, 55, 56, 57, 58, 59, 60, 61, 62, 63, 64, 65, 66, 67, 68, 69, 70, 71, 72, 73, 74, 75, 76, 77, 78, 79, 80, 81, 82, 83, 84]	[(33, 85)]	[52]	[]	[]	[]	0.032967
3	GAGCTGGACGGCGACGTAAAGTTTTAGAGCTACC-----------------------------------------------CGACGGTAGCAAGTTAAAATAAGGCTAGTCCGTTATCAACTTGAAAAAGTGGCACCGAGTCGG	GAGCTGGACGGCGACGTAAAGTTTTAGAGCTACCGTCGTTGTACCGTCTACTTGACTTTTTTTGTCAAGTAGACGGTACAACGACGGTAGCAAGTTAAAATAAGGCTAGTCCGTTATCAACTTGAAAAAGTGGCACCGAGTCGG	0	47	0	Reference	MODIFIED	Reference	67.361	[0, 1, 2, 3, 4, 5, 6, 7, 8, 9, 10, 11, 12, 13, 14, 15, 16, 17, 18, 19, 20, 21, 22, 23, 24, 25, 26, 27, 28, 29, 30, 31, 32, 33, 34, 35, 36, 37, 38, 39, 40, 41, 42, 43, 44, 45, 46, 47, 48, 49, 50, 51, 52, 53, 54, 55, 56, 57, 58, 59, 60, 61, 62, 63, 64, 65, 66, 67, 68, 69, 70, 71, 72, 73, 74, 75, 76, 77, 78, 79, 80, 81, 82, 83, 84, 85, 86, 87, 88, 89, 90, 91, 92, 93, 94, 95, 96, 97, 98, 99, 100, 101…	[]	[]	[]	[]	[]	[34, 35, 36, 37, 38, 39, 40, 41, 42, 43, 44, 45, 46, 47, 48, 49, 50, 51, 52, 53, 54, 55, 56, 57, 58, 59, 60, 61, 62, 63, 64, 65, 66, 67, 68, 69, 70, 71, 72, 73, 74, 75, 76, 77, 78, 79, 80]	[34, 35, 36, 37, 38, 39, 40, 41, 42, 43, 44, 45, 46, 47, 48, 49, 50, 51, 52, 53, 54, 55, 56, 57, 58, 59, 60, 61, 62, 63, 64, 65, 66, 67, 68, 69, 70, 71, 72, 73, 74, 75, 76, 77, 78, 79, 80]	[(34, 81)]	[47]	[]	[]	[]	0.032967
3	GAGCTGGACGGCGACGTAAAGTTTTAGAGCTACCG------------------------------------------------ACGGTAGCAAGTTAAAATAAGGCTAGTCCGTTATCAACTTGAAAAAGTGGCAC-GAGTCGG	GAGCTGGACGGCGACGTAAAGTTTTAGAGCTACCGTCGTTGTACCGTCTACTTGACTTTTTTTGTCAAGTAGACGGTACAACGACGGTAGCAAGTTAAAATAAGGCTAGTCCGTTATCAACTTGAAAAAGTGGCACCGAGTCGG	0	48	0	Reference	MODIFIED	Reference	65.972	[0, 1, 2, 3, 4, 5, 6, 7, 8, 9, 10, 11, 12, 13, 14, 15, 16, 17, 18, 19, 20, 21, 22, 23, 24, 25, 26, 27, 28, 29, 30, 31, 32, 33, 34, 35, 36, 37, 38, 39, 40, 41, 42, 43, 44, 45, 46, 47, 48, 49, 50, 51, 52, 53, 54, 55, 56, 57, 58, 59, 60, 61, 62, 63, 64, 65, 66, 67, 68, 69, 70, 71, 72, 73, 74, 75, 76, 77, 78, 79, 80, 81, 82, 83, 84, 85, 86, 87, 88, 89, 90, 91, 92, 93, 94, 95, 96, 97, 98, 99, 100, 101…	[]	[]	[]	[]	[]	[35, 36, 37, 38, 39, 40, 41, 42, 43, 44, 45, 46, 47, 48, 49, 50, 51, 52, 53, 54, 55, 56, 57, 58, 59, 60, 61, 62, 63, 64, 65, 66, 67, 68, 69, 70, 71, 72, 73, 74, 75, 76, 77, 78, 79, 80, 81, 82, 136]	[35, 36, 37, 38, 39, 40, 41, 42, 43, 44, 45, 46, 47, 48, 49, 50, 51, 52, 53, 54, 55, 56, 57, 58, 59, 60, 61, 62, 63, 64, 65, 66, 67, 68, 69, 70, 71, 72, 73, 74, 75, 76, 77, 78, 79, 80, 81, 82]	[(35, 83)]	[48]	[]	[]	[]	0.032967
3	GAGCTGGACGGCGACGTAAAGTTTTAGAGCTACCGTCG------------------------------------------------GTAGCAAGTTAAAATAAGGCTAGTCCGTTATCAACTTGAAAAAGTGGCACCGAGTCG-	GAGCTGGACGGCGACGTAAAGTTTTAGAGCTACCGTCGTTGTACCGTCTACTTGACTTTTTTTGTCAAGTAGACGGTACAACGACGGTAGCAAGTTAAAATAAGGCTAGTCCGTTATCAACTTGAAAAAGTGGCACCGAGTCGG	0	48	0	Reference	MODIFIED	Reference	65.972	[0, 1, 2, 3, 4, 5, 6, 7, 8, 9, 10, 11, 12, 13, 14, 15, 16, 17, 18, 19, 20, 21, 22, 23, 24, 25, 26, 27, 28, 29, 30, 31, 32, 33, 34, 35, 36, 37, 38, 39, 40, 41, 42, 43, 44, 45, 46, 47, 48, 49, 50, 51, 52, 53, 54, 55, 56, 57, 58, 59, 60, 61, 62, 63, 64, 65, 66, 67, 68, 69, 70, 71, 72, 73, 74, 75, 76, 77, 78, 79, 80, 81, 82, 83, 84, 85, 86, 87, 88, 89, 90, 91, 92, 93, 94, 95, 96, 97, 98, 99, 100, 101…	[]	[]	[]	[]	[]	[38, 39, 40, 41, 42, 43, 44, 45, 46, 47, 48, 49, 50, 51, 52, 53, 54, 55, 56, 57, 58, 59, 60, 61, 62, 63, 64, 65, 66, 67, 68, 69, 70, 71, 72, 73, 74, 75, 76, 77, 78, 79, 80, 81, 82, 83, 84, 85]	[38, 39, 40, 41, 42, 43, 44, 45, 46, 47, 48, 49, 50, 51, 52, 53, 54, 55, 56, 57, 58, 59, 60, 61, 62, 63, 64, 65, 66, 67, 68, 69, 70, 71, 72, 73, 74, 75, 76, 77, 78, 79, 80, 81, 82, 83, 84, 85]	[(38, 86)]	[48]	[]	[]	[]	0.032967
3	GAGCTGGACGGCGACGTAAAGTTTTAGAGCTACCGTCG-------------------------------------------CGACGGTAGCAAAGTTAAAATAAGGCTAGTCCGTTATCAACTTGAAAAAGTGGCACCGAGTCGG	GAGCTGGACGGCGACGTAAAGTTTTAGAGCTACCGTCGTTGTACCGTCTACTTGACTTTTTTTGTCAAGTAGACGGTACAACGACGGTAGCAA-GTTAAAATAAGGCTAGTCCGTTATCAACTTGAAAAAGTGGCACCGAGTCGG	0	43	0	Reference	MODIFIED	Reference	69.655	[0, 1, 2, 3, 4, 5, 6, 7, 8, 9, 10, 11, 12, 13, 14, 15, 16, 17, 18, 19, 20, 21, 22, 23, 24, 25, 26, 27, 28, 29, 30, 31, 32, 33, 34, 35, 36, 37, 38, 39, 40, 41, 42, 43, 44, 45, 46, 47, 48, 49, 50, 51, 52, 53, 54, 55, 56, 57, 58, 59, 60, 61, 62, 63, 64, 65, 66, 67, 68, 69, 70, 71, 72, 73, 74, 75, 76, 77, 78, 79, 80, 81, 82, 83, 84, 85, 86, 87, 88, 89, 90, 91, 92, -93, 93, 94, 95, 96, 97, 98, 99, 100…	[92, 93]	[92]	[]	[]	[]	[38, 39, 40, 41, 42, 43, 44, 45, 46, 47, 48, 49, 50, 51, 52, 53, 54, 55, 56, 57, 58, 59, 60, 61, 62, 63, 64, 65, 66, 67, 68, 69, 70, 71, 72, 73, 74, 75, 76, 77, 78, 79, 80]	[38, 39, 40, 41, 42, 43, 44, 45, 46, 47, 48, 49, 50, 51, 52, 53, 54, 55, 56, 57, 58, 59, 60, 61, 62, 63, 64, 65, 66, 67, 68, 69, 70, 71, 72, 73, 74, 75, 76, 77, 78, 79, 80]	[(38, 81)]	[43]	[]	[]	[]	0.032967
3	GAGCTGGACGGCGACGTAAAGTTTTAGAGCTACCGTCG-------------------------------------------CGACGGTAGCAAGTTAAAATAAGGCTAGTCCGTTATCAACTTGAAAAAAAAAGTGGCACCGAGTCGG	GAGCTGGACGGCGACGTAAAGTTTTAGAGCTACCGTCGTTGTACCGTCTACTTGACTTTTTTTGTCAAGTAGACGGTACAACGACGGTAGCAAGTTAAAATAAGGCTAGTCCGTTATCAACTTGAAAAA----GTGGCACCGAGTCGG	0	43	0	Reference	MODIFIED	Reference	68.243	[0, 1, 2, 3, 4, 5, 6, 7, 8, 9, 10, 11, 12, 13, 14, 15, 16, 17, 18, 19, 20, 21, 22, 23, 24, 25, 26, 27, 28, 29, 30, 31, 32, 33, 34, 35, 36, 37, 38, 39, 40, 41, 42, 43, 44, 45, 46, 47, 48, 49, 50, 51, 52, 53, 54, 55, 56, 57, 58, 59, 60, 61, 62, 63, 64, 65, 66, 67, 68, 69, 70, 71, 72, 73, 74, 75, 76, 77, 78, 79, 80, 81, 82, 83, 84, 85, 86, 87, 88, 89, 90, 91, 92, 93, 94, 95, 96, 97, 98, 99, 100, 101…	[128, 129]	[128]	[]	[]	[]	[38, 39, 40, 41, 42, 43, 44, 45, 46, 47, 48, 49, 50, 51, 52, 53, 54, 55, 56, 57, 58, 59, 60, 61, 62, 63, 64, 65, 66, 67, 68, 69, 70, 71, 72, 73, 74, 75, 76, 77, 78, 79, 80]	[38, 39, 40, 41, 42, 43, 44, 45, 46, 47, 48, 49, 50, 51, 52, 53, 54, 55, 56, 57, 58, 59, 60, 61, 62, 63, 64, 65, 66, 67, 68, 69, 70, 71, 72, 73, 74, 75, 76, 77, 78, 79, 80]	[(38, 81)]	[43]	[]	[]	[]	0.032967
3	GAGCTGGACGGCGACGTAAAGTTTTAGAGCTACCGTCG-------------------------------------------CGACGGTAGCAAGTTAAAATAAGGCTAGTCCGTTATCAACTTGAAAAAGTGGCAC-GAGCGG-	GAGCTGGACGGCGACGTAAAGTTTTAGAGCTACCGTCGTTGTACCGTCTACTTGACTTTTTTTGTCAAGTAGACGGTACAACGACGGTAGCAAGTTAAAATAAGGCTAGTCCGTTATCAACTTGAAAAAGTGGCACCGAGTCGG	0	43	0	Reference	MODIFIED	Reference	67.361	[0, 1, 2, 3, 4, 5, 6, 7, 8, 9, 10, 11, 12, 13, 14, 15, 16, 17, 18, 19, 20, 21, 22, 23, 24, 25, 26, 27, 28, 29, 30, 31, 32, 33, 34, 35, 36, 37, 38, 39, 40, 41, 42, 43, 44, 45, 46, 47, 48, 49, 50, 51, 52, 53, 54, 55, 56, 57, 58, 59, 60, 61, 62, 63, 64, 65, 66, 67, 68, 69, 70, 71, 72, 73, 74, 75, 76, 77, 78, 79, 80, 81, 82, 83, 84, 85, 86, 87, 88, 89, 90, 91, 92, 93, 94, 95, 96, 97, 98, 99, 100, 101…	[]	[]	[]	[]	[]	[38, 39, 40, 41, 42, 43, 44, 45, 46, 47, 48, 49, 50, 51, 52, 53, 54, 55, 56, 57, 58, 59, 60, 61, 62, 63, 64, 65, 66, 67, 68, 69, 70, 71, 72, 73, 74, 75, 76, 77, 78, 79, 80, 136]	[38, 39, 40, 41, 42, 43, 44, 45, 46, 47, 48, 49, 50, 51, 52, 53, 54, 55, 56, 57, 58, 59, 60, 61, 62, 63, 64, 65, 66, 67, 68, 69, 70, 71, 72, 73, 74, 75, 76, 77, 78, 79, 80]	[(38, 81)]	[43]	[140, 141]	[]	[]	0.032967
3	GAGCTGGACGGCGACGTAAAGTTTTAGAGCTACCGTCG-------------------------------------------CGACGGTAGCAAGTTAAAATAAGGCTAGTCCGTTATCAACTTGAAAAAGTGGCAC-GAGTGG-	GAGCTGGACGGCGACGTAAAGTTTTAGAGCTACCGTCGTTGTACCGTCTACTTGACTTTTTTTGTCAAGTAGACGGTACAACGACGGTAGCAAGTTAAAATAAGGCTAGTCCGTTATCAACTTGAAAAAGTGGCACCGAGTCGG	0	43	0	Reference	MODIFIED	Reference	68.056	[0, 1, 2, 3, 4, 5, 6, 7, 8, 9, 10, 11, 12, 13, 14, 15, 16, 17, 18, 19, 20, 21, 22, 23, 24, 25, 26, 27, 28, 29, 30, 31, 32, 33, 34, 35, 36, 37, 38, 39, 40, 41, 42, 43, 44, 45, 46, 47, 48, 49, 50, 51, 52, 53, 54, 55, 56, 57, 58, 59, 60, 61, 62, 63, 64, 65, 66, 67, 68, 69, 70, 71, 72, 73, 74, 75, 76, 77, 78, 79, 80, 81, 82, 83, 84, 85, 86, 87, 88, 89, 90, 91, 92, 93, 94, 95, 96, 97, 98, 99, 100, 101…	[]	[]	[]	[]	[]	[38, 39, 40, 41, 42, 43, 44, 45, 46, 47, 48, 49, 50, 51, 52, 53, 54, 55, 56, 57, 58, 59, 60, 61, 62, 63, 64, 65, 66, 67, 68, 69, 70, 71, 72, 73, 74, 75, 76, 77, 78, 79, 80, 136]	[38, 39, 40, 41, 42, 43, 44, 45, 46, 47, 48, 49, 50, 51, 52, 53, 54, 55, 56, 57, 58, 59, 60, 61, 62, 63, 64, 65, 66, 67, 68, 69, 70, 71, 72, 73, 74, 75, 76, 77, 78, 79, 80]	[(38, 81)]	[43]	[141]	[]	[]	0.032967
3	GAGCTGGACGGCGACGTAAAGTTTTAGAGCTACCGTCG-------------------------------------------CGACGGTAGCAAGTTAAAATAAGGCTAGTCCGTTATCAACTTGAAAAAGTGGCACCA--TCGG	GAGCTGGACGGCGACGTAAAGTTTTAGAGCTACCGTCGTTGTACCGTCTACTTGACTTTTTTTGTCAAGTAGACGGTACAACGACGGTAGCAAGTTAAAATAAGGCTAGTCCGTTATCAACTTGAAAAAGTGGCACCGAGTCGG	0	43	0	Reference	MODIFIED	Reference	68.056	[0, 1, 2, 3, 4, 5, 6, 7, 8, 9, 10, 11, 12, 13, 14, 15, 16, 17, 18, 19, 20, 21, 22, 23, 24, 25, 26, 27, 28, 29, 30, 31, 32, 33, 34, 35, 36, 37, 38, 39, 40, 41, 42, 43, 44, 45, 46, 47, 48, 49, 50, 51, 52, 53, 54, 55, 56, 57, 58, 59, 60, 61, 62, 63, 64, 65, 66, 67, 68, 69, 70, 71, 72, 73, 74, 75, 76, 77, 78, 79, 80, 81, 82, 83, 84, 85, 86, 87, 88, 89, 90, 91, 92, 93, 94, 95, 96, 97, 98, 99, 100, 101…	[]	[]	[]	[]	[]	[38, 39, 40, 41, 42, 43, 44, 45, 46, 47, 48, 49, 50, 51, 52, 53, 54, 55, 56, 57, 58, 59, 60, 61, 62, 63, 64, 65, 66, 67, 68, 69, 70, 71, 72, 73, 74, 75, 76, 77, 78, 79, 80, 138, 139]	[38, 39, 40, 41, 42, 43, 44, 45, 46, 47, 48, 49, 50, 51, 52, 53, 54, 55, 56, 57, 58, 59, 60, 61, 62, 63, 64, 65, 66, 67, 68, 69, 70, 71, 72, 73, 74, 75, 76, 77, 78, 79, 80]	[(38, 81)]	[43]	[137]	[]	[]	0.032967
3	GAGCTGGACGGCGACGTAAAGTTTTAGAGCTACCGTCG-------------------------------------------CGACGGTAGCAAGTTAAAATAAGGCTAGTCCGTTATCAACTTGAAAAAGTGGCACCGA-TCG-	GAGCTGGACGGCGACGTAAAGTTTTAGAGCTACCGTCGTTGTACCGTCTACTTGACTTTTTTTGTCAAGTAGACGGTACAACGACGGTAGCAAGTTAAAATAAGGCTAGTCCGTTATCAACTTGAAAAAGTGGCACCGAGTCGG	0	43	0	Reference	MODIFIED	Reference	68.75	[0, 1, 2, 3, 4, 5, 6, 7, 8, 9, 10, 11, 12, 13, 14, 15, 16, 17, 18, 19, 20, 21, 22, 23, 24, 25, 26, 27, 28, 29, 30, 31, 32, 33, 34, 35, 36, 37, 38, 39, 40, 41, 42, 43, 44, 45, 46, 47, 48, 49, 50, 51, 52, 53, 54, 55, 56, 57, 58, 59, 60, 61, 62, 63, 64, 65, 66, 67, 68, 69, 70, 71, 72, 73, 74, 75, 76, 77, 78, 79, 80, 81, 82, 83, 84, 85, 86, 87, 88, 89, 90, 91, 92, 93, 94, 95, 96, 97, 98, 99, 100, 101…	[]	[]	[]	[]	[]	[38, 39, 40, 41, 42, 43, 44, 45, 46, 47, 48, 49, 50, 51, 52, 53, 54, 55, 56, 57, 58, 59, 60, 61, 62, 63, 64, 65, 66, 67, 68, 69, 70, 71, 72, 73, 74, 75, 76, 77, 78, 79, 80, 139]	[38, 39, 40, 41, 42, 43, 44, 45, 46, 47, 48, 49, 50, 51, 52, 53, 54, 55, 56, 57, 58, 59, 60, 61, 62, 63, 64, 65, 66, 67, 68, 69, 70, 71, 72, 73, 74, 75, 76, 77, 78, 79, 80]	[(38, 81)]	[43]	[]	[]	[]	0.032967
3	GAGCTGGACGGCGACGTAAAGTTTTAGAGCTACCGTCG-------------------------------------------CGACGGTAGCAAGTTAAAATAAGGCTAGTCCGTTATCAACTTGAAAAAGTGGCACCGGAGTCGG	GAGCTGGACGGCGACGTAAAGTTTTAGAGCTACCGTCGTTGTACCGTCTACTTGACTTTTTTTGTCAAGTAGACGGTACAACGACGGTAGCAAGTTAAAATAAGGCTAGTCCGTTATCAACTTGAAAAAGTGGCACCG-AGTCGG	0	43	0	Reference	MODIFIED	Reference	69.655	[0, 1, 2, 3, 4, 5, 6, 7, 8, 9, 10, 11, 12, 13, 14, 15, 16, 17, 18, 19, 20, 21, 22, 23, 24, 25, 26, 27, 28, 29, 30, 31, 32, 33, 34, 35, 36, 37, 38, 39, 40, 41, 42, 43, 44, 45, 46, 47, 48, 49, 50, 51, 52, 53, 54, 55, 56, 57, 58, 59, 60, 61, 62, 63, 64, 65, 66, 67, 68, 69, 70, 71, 72, 73, 74, 75, 76, 77, 78, 79, 80, 81, 82, 83, 84, 85, 86, 87, 88, 89, 90, 91, 92, 93, 94, 95, 96, 97, 98, 99, 100, 101…	[137, 138]	[137]	[]	[]	[]	[38, 39, 40, 41, 42, 43, 44, 45, 46, 47, 48, 49, 50, 51, 52, 53, 54, 55, 56, 57, 58, 59, 60, 61, 62, 63, 64, 65, 66, 67, 68, 69, 70, 71, 72, 73, 74, 75, 76, 77, 78, 79, 80]	[38, 39, 40, 41, 42, 43, 44, 45, 46, 47, 48, 49, 50, 51, 52, 53, 54, 55, 56, 57, 58, 59, 60, 61, 62, 63, 64, 65, 66, 67, 68, 69, 70, 71, 72, 73, 74, 75, 76, 77, 78, 79, 80]	[(38, 81)]	[43]	[]	[]	[]	0.032967
3	GAGCTGGACGGCGACGTAAAGTTTTAGAGCTACCGTCG-------------------------------------------CGACGGTAGCAAGTTAAAATAAGGCTAGTCCGTTATCAACTTGAAAAAGTGGCACGG--TCGG	GAGCTGGACGGCGACGTAAAGTTTTAGAGCTACCGTCGTTGTACCGTCTACTTGACTTTTTTTGTCAAGTAGACGGTACAACGACGGTAGCAAGTTAAAATAAGGCTAGTCCGTTATCAACTTGAAAAAGTGGCACCGAGTCGG	0	43	0	Reference	MODIFIED	Reference	68.056	[0, 1, 2, 3, 4, 5, 6, 7, 8, 9, 10, 11, 12, 13, 14, 15, 16, 17, 18, 19, 20, 21, 22, 23, 24, 25, 26, 27, 28, 29, 30, 31, 32, 33, 34, 35, 36, 37, 38, 39, 40, 41, 42, 43, 44, 45, 46, 47, 48, 49, 50, 51, 52, 53, 54, 55, 56, 57, 58, 59, 60, 61, 62, 63, 64, 65, 66, 67, 68, 69, 70, 71, 72, 73, 74, 75, 76, 77, 78, 79, 80, 81, 82, 83, 84, 85, 86, 87, 88, 89, 90, 91, 92, 93, 94, 95, 96, 97, 98, 99, 100, 101…	[]	[]	[]	[]	[]	[38, 39, 40, 41, 42, 43, 44, 45, 46, 47, 48, 49, 50, 51, 52, 53, 54, 55, 56, 57, 58, 59, 60, 61, 62, 63, 64, 65, 66, 67, 68, 69, 70, 71, 72, 73, 74, 75, 76, 77, 78, 79, 80, 138, 139]	[38, 39, 40, 41, 42, 43, 44, 45, 46, 47, 48, 49, 50, 51, 52, 53, 54, 55, 56, 57, 58, 59, 60, 61, 62, 63, 64, 65, 66, 67, 68, 69, 70, 71, 72, 73, 74, 75, 76, 77, 78, 79, 80]	[(38, 81)]	[43]	[136]	[]	[]	0.032967
3	GAGCTGGACGGCGACGTAAAGTTTTAGAGCTACCGTCG-------------------------------------------CGACGGTAGCAAGTTAAAATAAGGCTAGTCCGTTATCAACTTGAAAAAGTGGCGCCGAGTCGG	GAGCTGGACGGCGACGTAAAGTTTTAGAGCTACCGTCGTTGTACCGTCTACTTGACTTTTTTTGTCAAGTAGACGGTACAACGACGGTAGCAAGTTAAAATAAGGCTAGTCCGTTATCAACTTGAAAAAGTGGCACCGAGTCGG	0	43	0	Reference	MODIFIED	Reference	69.444	[0, 1, 2, 3, 4, 5, 6, 7, 8, 9, 10, 11, 12, 13, 14, 15, 16, 17, 18, 19, 20, 21, 22, 23, 24, 25, 26, 27, 28, 29, 30, 31, 32, 33, 34, 35, 36, 37, 38, 39, 40, 41, 42, 43, 44, 45, 46, 47, 48, 49, 50, 51, 52, 53, 54, 55, 56, 57, 58, 59, 60, 61, 62, 63, 64, 65, 66, 67, 68, 69, 70, 71, 72, 73, 74, 75, 76, 77, 78, 79, 80, 81, 82, 83, 84, 85, 86, 87, 88, 89, 90, 91, 92, 93, 94, 95, 96, 97, 98, 99, 100, 101…	[]	[]	[]	[]	[]	[38, 39, 40, 41, 42, 43, 44, 45, 46, 47, 48, 49, 50, 51, 52, 53, 54, 55, 56, 57, 58, 59, 60, 61, 62, 63, 64, 65, 66, 67, 68, 69, 70, 71, 72, 73, 74, 75, 76, 77, 78, 79, 80]	[38, 39, 40, 41, 42, 43, 44, 45, 46, 47, 48, 49, 50, 51, 52, 53, 54, 55, 56, 57, 58, 59, 60, 61, 62, 63, 64, 65, 66, 67, 68, 69, 70, 71, 72, 73, 74, 75, 76, 77, 78, 79, 80]	[(38, 81)]	[43]	[134]	[]	[]	0.032967
3	GAGCTGGACGGCGACGTAAAGTTTTAGAGCTACCGTCG-------------------------------------------CGACGGTAGCAAGTTAAAATAAGGCTAGTCCGTTATCAACTTGAAGAAGTGGCACCGAGTCGG	GAGCTGGACGGCGACGTAAAGTTTTAGAGCTACCGTCGTTGTACCGTCTACTTGACTTTTTTTGTCAAGTAGACGGTACAACGACGGTAGCAAGTTAAAATAAGGCTAGTCCGTTATCAACTTGAAAAAGTGGCACCGAGTCGG	0	43	0	Reference	MODIFIED	Reference	69.444	[0, 1, 2, 3, 4, 5, 6, 7, 8, 9, 10, 11, 12, 13, 14, 15, 16, 17, 18, 19, 20, 21, 22, 23, 24, 25, 26, 27, 28, 29, 30, 31, 32, 33, 34, 35, 36, 37, 38, 39, 40, 41, 42, 43, 44, 45, 46, 47, 48, 49, 50, 51, 52, 53, 54, 55, 56, 57, 58, 59, 60, 61, 62, 63, 64, 65, 66, 67, 68, 69, 70, 71, 72, 73, 74, 75, 76, 77, 78, 79, 80, 81, 82, 83, 84, 85, 86, 87, 88, 89, 90, 91, 92, 93, 94, 95, 96, 97, 98, 99, 100, 101…	[]	[]	[]	[]	[]	[38, 39, 40, 41, 42, 43, 44, 45, 46, 47, 48, 49, 50, 51, 52, 53, 54, 55, 56, 57, 58, 59, 60, 61, 62, 63, 64, 65, 66, 67, 68, 69, 70, 71, 72, 73, 74, 75, 76, 77, 78, 79, 80]	[38, 39, 40, 41, 42, 43, 44, 45, 46, 47, 48, 49, 50, 51, 52, 53, 54, 55, 56, 57, 58, 59, 60, 61, 62, 63, 64, 65, 66, 67, 68, 69, 70, 71, 72, 73, 74, 75, 76, 77, 78, 79, 80]	[(38, 81)]	[43]	[126]	[]	[]	0.032967
3	GAGCTGGACGGCGACGTAAAGTTTTAGAGCTACCGTCG-------------------------------------------CGACGGTAGCAAGTTAAAATAAGGCTAGTCCGTTATCGACTTGAAAAAGTGGCACCGAGTCGG	GAGCTGGACGGCGACGTAAAGTTTTAGAGCTACCGTCGTTGTACCGTCTACTTGACTTTTTTTGTCAAGTAGACGGTACAACGACGGTAGCAAGTTAAAATAAGGCTAGTCCGTTATCAACTTGAAAAAGTGGCACCGAGTCGG	0	43	0	Reference	MODIFIED	Reference	69.444	[0, 1, 2, 3, 4, 5, 6, 7, 8, 9, 10, 11, 12, 13, 14, 15, 16, 17, 18, 19, 20, 21, 22, 23, 24, 25, 26, 27, 28, 29, 30, 31, 32, 33, 34, 35, 36, 37, 38, 39, 40, 41, 42, 43, 44, 45, 46, 47, 48, 49, 50, 51, 52, 53, 54, 55, 56, 57, 58, 59, 60, 61, 62, 63, 64, 65, 66, 67, 68, 69, 70, 71, 72, 73, 74, 75, 76, 77, 78, 79, 80, 81, 82, 83, 84, 85, 86, 87, 88, 89, 90, 91, 92, 93, 94, 95, 96, 97, 98, 99, 100, 101…	[]	[]	[]	[]	[]	[38, 39, 40, 41, 42, 43, 44, 45, 46, 47, 48, 49, 50, 51, 52, 53, 54, 55, 56, 57, 58, 59, 60, 61, 62, 63, 64, 65, 66, 67, 68, 69, 70, 71, 72, 73, 74, 75, 76, 77, 78, 79, 80]	[38, 39, 40, 41, 42, 43, 44, 45, 46, 47, 48, 49, 50, 51, 52, 53, 54, 55, 56, 57, 58, 59, 60, 61, 62, 63, 64, 65, 66, 67, 68, 69, 70, 71, 72, 73, 74, 75, 76, 77, 78, 79, 80]	[(38, 81)]	[43]	[118]	[]	[]	0.032967
3	GAGCTGGACGGCGACGTAAAGTTTTAGAGCTACCGTCG-------------------------------------------CGACGGTAGCAAGTTAAAATCAGGCTAGTCCGTTATCAACTTGAAAAAGTGGCACCGAGTCGG	GAGCTGGACGGCGACGTAAAGTTTTAGAGCTACCGTCGTTGTACCGTCTACTTGACTTTTTTTGTCAAGTAGACGGTACAACGACGGTAGCAAGTTAAAATAAGGCTAGTCCGTTATCAACTTGAAAAAGTGGCACCGAGTCGG	0	43	0	Reference	MODIFIED	Reference	69.444	[0, 1, 2, 3, 4, 5, 6, 7, 8, 9, 10, 11, 12, 13, 14, 15, 16, 17, 18, 19, 20, 21, 22, 23, 24, 25, 26, 27, 28, 29, 30, 31, 32, 33, 34, 35, 36, 37, 38, 39, 40, 41, 42, 43, 44, 45, 46, 47, 48, 49, 50, 51, 52, 53, 54, 55, 56, 57, 58, 59, 60, 61, 62, 63, 64, 65, 66, 67, 68, 69, 70, 71, 72, 73, 74, 75, 76, 77, 78, 79, 80, 81, 82, 83, 84, 85, 86, 87, 88, 89, 90, 91, 92, 93, 94, 95, 96, 97, 98, 99, 100, 101…	[]	[]	[]	[]	[]	[38, 39, 40, 41, 42, 43, 44, 45, 46, 47, 48, 49, 50, 51, 52, 53, 54, 55, 56, 57, 58, 59, 60, 61, 62, 63, 64, 65, 66, 67, 68, 69, 70, 71, 72, 73, 74, 75, 76, 77, 78, 79, 80]	[38, 39, 40, 41, 42, 43, 44, 45, 46, 47, 48, 49, 50, 51, 52, 53, 54, 55, 56, 57, 58, 59, 60, 61, 62, 63, 64, 65, 66, 67, 68, 69, 70, 71, 72, 73, 74, 75, 76, 77, 78, 79, 80]	[(38, 81)]	[43]	[101]	[]	[]	0.032967
3	GAGCTGGACGGCGACGTAAAGTTTTAGAGCTACCGTCG------------------------------------------ACGACGGTAGCAAGTTAAAATAAGGCTAGTCCGTTATCAACTTGAAAAAGTGGCACC-AGTCGG	GAGCTGGACGGCGACGTAAAGTTTTAGAGCTACCGTCGTTGTACCGTCTACTTGACTTTTTTTGTCAAGTAGACGGTACAACGACGGTAGCAAGTTAAAATAAGGCTAGTCCGTTATCAACTTGAAAAAGTGGCACCGAGTCGG	0	42	0	Reference	MODIFIED	Reference	70.139	[0, 1, 2, 3, 4, 5, 6, 7, 8, 9, 10, 11, 12, 13, 14, 15, 16, 17, 18, 19, 20, 21, 22, 23, 24, 25, 26, 27, 28, 29, 30, 31, 32, 33, 34, 35, 36, 37, 38, 39, 40, 41, 42, 43, 44, 45, 46, 47, 48, 49, 50, 51, 52, 53, 54, 55, 56, 57, 58, 59, 60, 61, 62, 63, 64, 65, 66, 67, 68, 69, 70, 71, 72, 73, 74, 75, 76, 77, 78, 79, 80, 81, 82, 83, 84, 85, 86, 87, 88, 89, 90, 91, 92, 93, 94, 95, 96, 97, 98, 99, 100, 101…	[]	[]	[]	[]	[]	[38, 39, 40, 41, 42, 43, 44, 45, 46, 47, 48, 49, 50, 51, 52, 53, 54, 55, 56, 57, 58, 59, 60, 61, 62, 63, 64, 65, 66, 67, 68, 69, 70, 71, 72, 73, 74, 75, 76, 77, 78, 79, 137]	[38, 39, 40, 41, 42, 43, 44, 45, 46, 47, 48, 49, 50, 51, 52, 53, 54, 55, 56, 57, 58, 59, 60, 61, 62, 63, 64, 65, 66, 67, 68, 69, 70, 71, 72, 73, 74, 75, 76, 77, 78, 79]	[(38, 80)]	[42]	[]	[]	[]	0.032967
3	GAGCTGGACGGCGACGTAAAGTTTTAGAGCTACCGTCG-------------------------------------GTACAACGACGGTAGCAAGTTAAAATAAGGCTAGTCCGTTATCAACTTGAAAAAGTGGCACCGAGTCGG	GAGCTGGACGGCGACGTAAAGTTTTAGAGCTACCGTCGTTGTACCGTCTACTTGACTTTTTTTGTCAAGTAGACGGTACAACGACGGTAGCAAGTTAAAATAAGGCTAGTCCGTTATCAACTTGAAAAAGTGGCACCGAGTCGG	0	37	0	Reference	MODIFIED	Reference	74.306	[0, 1, 2, 3, 4, 5, 6, 7, 8, 9, 10, 11, 12, 13, 14, 15, 16, 17, 18, 19, 20, 21, 22, 23, 24, 25, 26, 27, 28, 29, 30, 31, 32, 33, 34, 35, 36, 37, 38, 39, 40, 41, 42, 43, 44, 45, 46, 47, 48, 49, 50, 51, 52, 53, 54, 55, 56, 57, 58, 59, 60, 61, 62, 63, 64, 65, 66, 67, 68, 69, 70, 71, 72, 73, 74, 75, 76, 77, 78, 79, 80, 81, 82, 83, 84, 85, 86, 87, 88, 89, 90, 91, 92, 93, 94, 95, 96, 97, 98, 99, 100, 101…	[]	[]	[]	[]	[]	[38, 39, 40, 41, 42, 43, 44, 45, 46, 47, 48, 49, 50, 51, 52, 53, 54, 55, 56, 57, 58, 59, 60, 61, 62, 63, 64, 65, 66, 67, 68, 69, 70, 71, 72, 73, 74]	[38, 39, 40, 41, 42, 43, 44, 45, 46, 47, 48, 49, 50, 51, 52, 53, 54, 55, 56, 57, 58, 59, 60, 61, 62, 63, 64, 65, 66, 67, 68, 69, 70, 71, 72, 73, 74]	[(38, 75)]	[37]	[]	[]	[]	0.032967
3	GAGCTGGACGGCGACGTAAAGTTTTAGAGCTACCGTCG------------------------------------GGTACAACGACGGTAGCAAGTTAAAATAAGGCTAGTCCGTTATCAACTTGAAAAAGTGGCACCGAGTCGG	GAGCTGGACGGCGACGTAAAGTTTTAGAGCTACCGTCGTTGTACCGTCTACTTGACTTTTTTTGTCAAGTAGACGGTACAACGACGGTAGCAAGTTAAAATAAGGCTAGTCCGTTATCAACTTGAAAAAGTGGCACCGAGTCGG	0	36	0	Reference	MODIFIED	Reference	75	[0, 1, 2, 3, 4, 5, 6, 7, 8, 9, 10, 11, 12, 13, 14, 15, 16, 17, 18, 19, 20, 21, 22, 23, 24, 25, 26, 27, 28, 29, 30, 31, 32, 33, 34, 35, 36, 37, 38, 39, 40, 41, 42, 43, 44, 45, 46, 47, 48, 49, 50, 51, 52, 53, 54, 55, 56, 57, 58, 59, 60, 61, 62, 63, 64, 65, 66, 67, 68, 69, 70, 71, 72, 73, 74, 75, 76, 77, 78, 79, 80, 81, 82, 83, 84, 85, 86, 87, 88, 89, 90, 91, 92, 93, 94, 95, 96, 97, 98, 99, 100, 101…	[]	[]	[]	[]	[]	[38, 39, 40, 41, 42, 43, 44, 45, 46, 47, 48, 49, 50, 51, 52, 53, 54, 55, 56, 57, 58, 59, 60, 61, 62, 63, 64, 65, 66, 67, 68, 69, 70, 71, 72, 73]	[38, 39, 40, 41, 42, 43, 44, 45, 46, 47, 48, 49, 50, 51, 52, 53, 54, 55, 56, 57, 58, 59, 60, 61, 62, 63, 64, 65, 66, 67, 68, 69, 70, 71, 72, 73]	[(38, 74)]	[36]	[]	[]	[]	0.032967
3	GAGCTGGACGGCGACGTAAAGTTTTAGAGCTACCGTCG------------------------TGTCAAGTAGACGGTACAAACGACGGTAGCAAGTTAAAATAAGGCTAGTCCGTTATCAACTTGAAAAAGTGGCACCGAGTCGG	GAGCTGGACGGCGACGTAAAGTTTTAGAGCTACCGTCGTTGTACCGTCTACTTGACTTTTTTTGTCAAGTAGACGGTACAA-CGACGGTAGCAAGTTAAAATAAGGCTAGTCCGTTATCAACTTGAAAAAGTGGCACCGAGTCGG	1	24	0	Reference	MODIFIED	Reference	82.759	[0, 1, 2, 3, 4, 5, 6, 7, 8, 9, 10, 11, 12, 13, 14, 15, 16, 17, 18, 19, 20, 21, 22, 23, 24, 25, 26, 27, 28, 29, 30, 31, 32, 33, 34, 35, 36, 37, 38, 39, 40, 41, 42, 43, 44, 45, 46, 47, 48, 49, 50, 51, 52, 53, 54, 55, 56, 57, 58, 59, 60, 61, 62, 63, 64, 65, 66, 67, 68, 69, 70, 71, 72, 73, 74, 75, 76, 77, 78, 79, 80, -81, 81, 82, 83, 84, 85, 86, 87, 88, 89, 90, 91, 92, 93, 94, 95, 96, 97, 98, 99, 100…	[80, 81]	[80]	[80, 81]	[(80, 81)]	[1]	[38, 39, 40, 41, 42, 43, 44, 45, 46, 47, 48, 49, 50, 51, 52, 53, 54, 55, 56, 57, 58, 59, 60, 61]	[38, 39, 40, 41, 42, 43, 44, 45, 46, 47, 48, 49, 50, 51, 52, 53, 54, 55, 56, 57, 58, 59, 60, 61]	[(38, 62)]	[24]	[]	[]	[]	0.032967
3	GAGCTGGACGGCGACGTAAAGTTTTAGAGCTACCGTCGT------------------------------------------CGACGGTAGCAAGTTAAAATAAGGCTAGTCCGTTATCAACTTGAAAAAGTGGC-CCGAGTCGG	GAGCTGGACGGCGACGTAAAGTTTTAGAGCTACCGTCGTTGTACCGTCTACTTGACTTTTTTTGTCAAGTAGACGGTACAACGACGGTAGCAAGTTAAAATAAGGCTAGTCCGTTATCAACTTGAAAAAGTGGCACCGAGTCGG	0	42	0	Reference	MODIFIED	Reference	70.139	[0, 1, 2, 3, 4, 5, 6, 7, 8, 9, 10, 11, 12, 13, 14, 15, 16, 17, 18, 19, 20, 21, 22, 23, 24, 25, 26, 27, 28, 29, 30, 31, 32, 33, 34, 35, 36, 37, 38, 39, 40, 41, 42, 43, 44, 45, 46, 47, 48, 49, 50, 51, 52, 53, 54, 55, 56, 57, 58, 59, 60, 61, 62, 63, 64, 65, 66, 67, 68, 69, 70, 71, 72, 73, 74, 75, 76, 77, 78, 79, 80, 81, 82, 83, 84, 85, 86, 87, 88, 89, 90, 91, 92, 93, 94, 95, 96, 97, 98, 99, 100, 101…	[]	[]	[]	[]	[]	[39, 40, 41, 42, 43, 44, 45, 46, 47, 48, 49, 50, 51, 52, 53, 54, 55, 56, 57, 58, 59, 60, 61, 62, 63, 64, 65, 66, 67, 68, 69, 70, 71, 72, 73, 74, 75, 76, 77, 78, 79, 80, 134]	[39, 40, 41, 42, 43, 44, 45, 46, 47, 48, 49, 50, 51, 52, 53, 54, 55, 56, 57, 58, 59, 60, 61, 62, 63, 64, 65, 66, 67, 68, 69, 70, 71, 72, 73, 74, 75, 76, 77, 78, 79, 80]	[(39, 81)]	[42]	[]	[]	[]	0.032967
3	GAGCTGGACGGCGACGTAAAGTTTTAGAGCTACCGTCGT------------------------------------------CGACGGTAGCAAGTTAAAATAAGGCTAGTCCGTTATCAACTTGAAAAAGTGGCACC-AGTCGG	GAGCTGGACGGCGACGTAAAGTTTTAGAGCTACCGTCGTTGTACCGTCTACTTGACTTTTTTTGTCAAGTAGACGGTACAACGACGGTAGCAAGTTAAAATAAGGCTAGTCCGTTATCAACTTGAAAAAGTGGCACCGAGTCGG	0	42	0	Reference	MODIFIED	Reference	70.139	[0, 1, 2, 3, 4, 5, 6, 7, 8, 9, 10, 11, 12, 13, 14, 15, 16, 17, 18, 19, 20, 21, 22, 23, 24, 25, 26, 27, 28, 29, 30, 31, 32, 33, 34, 35, 36, 37, 38, 39, 40, 41, 42, 43, 44, 45, 46, 47, 48, 49, 50, 51, 52, 53, 54, 55, 56, 57, 58, 59, 60, 61, 62, 63, 64, 65, 66, 67, 68, 69, 70, 71, 72, 73, 74, 75, 76, 77, 78, 79, 80, 81, 82, 83, 84, 85, 86, 87, 88, 89, 90, 91, 92, 93, 94, 95, 96, 97, 98, 99, 100, 101…	[]	[]	[]	[]	[]	[39, 40, 41, 42, 43, 44, 45, 46, 47, 48, 49, 50, 51, 52, 53, 54, 55, 56, 57, 58, 59, 60, 61, 62, 63, 64, 65, 66, 67, 68, 69, 70, 71, 72, 73, 74, 75, 76, 77, 78, 79, 80, 137]	[39, 40, 41, 42, 43, 44, 45, 46, 47, 48, 49, 50, 51, 52, 53, 54, 55, 56, 57, 58, 59, 60, 61, 62, 63, 64, 65, 66, 67, 68, 69, 70, 71, 72, 73, 74, 75, 76, 77, 78, 79, 80]	[(39, 81)]	[42]	[]	[]	[]	0.032967
3	GAGCTGGACGGCGACGTAAAGTTTTAGAGCTACCGTCGT------------------------------------------CGACGGTAGCAAGTTAAAATAAGGCTAGTCCGTTATCAACTTGAAAAAGTGGCACCGAGTCG-	GAGCTGGACGGCGACGTAAAGTTTTAGAGCTACCGTCGTTGTACCGTCTACTTGACTTTTTTTGTCAAGTAGACGGTACAACGACGGTAGCAAGTTAAAATAAGGCTAGTCCGTTATCAACTTGAAAAAGTGGCACCGAGTCGG	0	42	0	Reference	MODIFIED	Reference	70.139	[0, 1, 2, 3, 4, 5, 6, 7, 8, 9, 10, 11, 12, 13, 14, 15, 16, 17, 18, 19, 20, 21, 22, 23, 24, 25, 26, 27, 28, 29, 30, 31, 32, 33, 34, 35, 36, 37, 38, 39, 40, 41, 42, 43, 44, 45, 46, 47, 48, 49, 50, 51, 52, 53, 54, 55, 56, 57, 58, 59, 60, 61, 62, 63, 64, 65, 66, 67, 68, 69, 70, 71, 72, 73, 74, 75, 76, 77, 78, 79, 80, 81, 82, 83, 84, 85, 86, 87, 88, 89, 90, 91, 92, 93, 94, 95, 96, 97, 98, 99, 100, 101…	[]	[]	[]	[]	[]	[39, 40, 41, 42, 43, 44, 45, 46, 47, 48, 49, 50, 51, 52, 53, 54, 55, 56, 57, 58, 59, 60, 61, 62, 63, 64, 65, 66, 67, 68, 69, 70, 71, 72, 73, 74, 75, 76, 77, 78, 79, 80]	[39, 40, 41, 42, 43, 44, 45, 46, 47, 48, 49, 50, 51, 52, 53, 54, 55, 56, 57, 58, 59, 60, 61, 62, 63, 64, 65, 66, 67, 68, 69, 70, 71, 72, 73, 74, 75, 76, 77, 78, 79, 80]	[(39, 81)]	[42]	[]	[]	[]	0.032967
3	GAGCTGGACGGCGACGTAAAGTTTTAGAGCTACCGTCGT----------------------------------------AACGACGGTAGCAAGTTAAAATAAGGCTAGTCCGTTATCAACTTGAAAAAGTGGCACCGAGTCGG	GAGCTGGACGGCGACGTAAAGTTTTAGAGCTACCGTCGTTGTACCGTCTACTTGACTTTTTTTGTCAAGTAGACGGTACAACGACGGTAGCAAGTTAAAATAAGGCTAGTCCGTTATCAACTTGAAAAAGTGGCACCGAGTCGG	0	0	0	Reference	UNMODIFIED	Reference	72.222	[0, 1, 2, 3, 4, 5, 6, 7, 8, 9, 10, 11, 12, 13, 14, 15, 16, 17, 18, 19, 20, 21, 22, 23, 24, 25, 26, 27, 28, 29, 30, 31, 32, 33, 34, 35, 36, 37, 38, 39, 40, 41, 42, 43, 44, 45, 46, 47, 48, 49, 50, 51, 52, 53, 54, 55, 56, 57, 58, 59, 60, 61, 62, 63, 64, 65, 66, 67, 68, 69, 70, 71, 72, 73, 74, 75, 76, 77, 78, 79, 80, 81, 82, 83, 84, 85, 86, 87, 88, 89, 90, 91, 92, 93, 94, 95, 96, 97, 98, 99, 100, 101…	[]	[]	[]	[]	[]	[39, 40, 41, 42, 43, 44, 45, 46, 47, 48, 49, 50, 51, 52, 53, 54, 55, 56, 57, 58, 59, 60, 61, 62, 63, 64, 65, 66, 67, 68, 69, 70, 71, 72, 73, 74, 75, 76, 77, 78]	[]	[]	[]	[]	[]	[]	0.032967
3	GAGCTGGACGGCGACGTAAAGTTTTAGAGCTACCGTCGTT-----------------------------------------CGACGGTAGCAAGTTAAAATAAGGCTAGTCCGTTATCAACTTGAAAAAGTGGCAC-GAGTCGG	GAGCTGGACGGCGACGTAAAGTTTTAGAGCTACCGTCGTTGTACCGTCTACTTGACTTTTTTTGTCAAGTAGACGGTACAACGACGGTAGCAAGTTAAAATAAGGCTAGTCCGTTATCAACTTGAAAAAGTGGCACCGAGTCGG	0	41	0	Reference	MODIFIED	Reference	70.833	[0, 1, 2, 3, 4, 5, 6, 7, 8, 9, 10, 11, 12, 13, 14, 15, 16, 17, 18, 19, 20, 21, 22, 23, 24, 25, 26, 27, 28, 29, 30, 31, 32, 33, 34, 35, 36, 37, 38, 39, 40, 41, 42, 43, 44, 45, 46, 47, 48, 49, 50, 51, 52, 53, 54, 55, 56, 57, 58, 59, 60, 61, 62, 63, 64, 65, 66, 67, 68, 69, 70, 71, 72, 73, 74, 75, 76, 77, 78, 79, 80, 81, 82, 83, 84, 85, 86, 87, 88, 89, 90, 91, 92, 93, 94, 95, 96, 97, 98, 99, 100, 101…	[]	[]	[]	[]	[]	[40, 41, 42, 43, 44, 45, 46, 47, 48, 49, 50, 51, 52, 53, 54, 55, 56, 57, 58, 59, 60, 61, 62, 63, 64, 65, 66, 67, 68, 69, 70, 71, 72, 73, 74, 75, 76, 77, 78, 79, 80, 136]	[40, 41, 42, 43, 44, 45, 46, 47, 48, 49, 50, 51, 52, 53, 54, 55, 56, 57, 58, 59, 60, 61, 62, 63, 64, 65, 66, 67, 68, 69, 70, 71, 72, 73, 74, 75, 76, 77, 78, 79, 80]	[(40, 81)]	[41]	[]	[]	[]	0.032967
3	GAGCTGGACGGCGACGTAAAGTTTTAGAGCTACCGTCGTTG----------------------------------------CGACGGTAGCAAGTTAAAATAAGGCTAGTCCGTTATCAACTTGAAAAAGTGGCACCGAGTCGG	GAGCTGGACGGCGACGTAAAGTTTTAGAGCTACCGTCGTTGTACCGTCTACTTGACTTTTTTTGTCAAGTAGACGGTACAACGACGGTAGCAAGTTAAAATAAGGCTAGTCCGTTATCAACTTGAAAAAGTGGCACCGAGTCGG	0	40	0	Reference	MODIFIED	Reference	72.222	[0, 1, 2, 3, 4, 5, 6, 7, 8, 9, 10, 11, 12, 13, 14, 15, 16, 17, 18, 19, 20, 21, 22, 23, 24, 25, 26, 27, 28, 29, 30, 31, 32, 33, 34, 35, 36, 37, 38, 39, 40, 41, 42, 43, 44, 45, 46, 47, 48, 49, 50, 51, 52, 53, 54, 55, 56, 57, 58, 59, 60, 61, 62, 63, 64, 65, 66, 67, 68, 69, 70, 71, 72, 73, 74, 75, 76, 77, 78, 79, 80, 81, 82, 83, 84, 85, 86, 87, 88, 89, 90, 91, 92, 93, 94, 95, 96, 97, 98, 99, 100, 101…	[]	[]	[]	[]	[]	[41, 42, 43, 44, 45, 46, 47, 48, 49, 50, 51, 52, 53, 54, 55, 56, 57, 58, 59, 60, 61, 62, 63, 64, 65, 66, 67, 68, 69, 70, 71, 72, 73, 74, 75, 76, 77, 78, 79, 80]	[41, 42, 43, 44, 45, 46, 47, 48, 49, 50, 51, 52, 53, 54, 55, 56, 57, 58, 59, 60, 61, 62, 63, 64, 65, 66, 67, 68, 69, 70, 71, 72, 73, 74, 75, 76, 77, 78, 79, 80]	[(41, 81)]	[40]	[]	[]	[]	0.032967
3	GAGCTGGACGGCGACGTAAAGTTTTAGAGCTACCGTCGTTGT---------------------------------------CGACGGTAGCAAGTTAAAATAAGGCTAGTCCGTTATCAACTTGAAAAAGTGGCACCGAGTCGG	GAGCTGGACGGCGACGTAAAGTTTTAGAGCTACCGTCGTTGTACCGTCTACTTGACTTTTTTTGTCAAGTAGACGGTACAACGACGGTAGCAAGTTAAAATAAGGCTAGTCCGTTATCAACTTGAAAAAGTGGCACCGAGTCGG	0	39	0	Reference	MODIFIED	Reference	72.917	[0, 1, 2, 3, 4, 5, 6, 7, 8, 9, 10, 11, 12, 13, 14, 15, 16, 17, 18, 19, 20, 21, 22, 23, 24, 25, 26, 27, 28, 29, 30, 31, 32, 33, 34, 35, 36, 37, 38, 39, 40, 41, 42, 43, 44, 45, 46, 47, 48, 49, 50, 51, 52, 53, 54, 55, 56, 57, 58, 59, 60, 61, 62, 63, 64, 65, 66, 67, 68, 69, 70, 71, 72, 73, 74, 75, 76, 77, 78, 79, 80, 81, 82, 83, 84, 85, 86, 87, 88, 89, 90, 91, 92, 93, 94, 95, 96, 97, 98, 99, 100, 101…	[]	[]	[]	[]	[]	[42, 43, 44, 45, 46, 47, 48, 49, 50, 51, 52, 53, 54, 55, 56, 57, 58, 59, 60, 61, 62, 63, 64, 65, 66, 67, 68, 69, 70, 71, 72, 73, 74, 75, 76, 77, 78, 79, 80]	[42, 43, 44, 45, 46, 47, 48, 49, 50, 51, 52, 53, 54, 55, 56, 57, 58, 59, 60, 61, 62, 63, 64, 65, 66, 67, 68, 69, 70, 71, 72, 73, 74, 75, 76, 77, 78, 79, 80]	[(42, 81)]	[39]	[]	[]	[]	0.032967
3	GAGCTGGACGGCGACGTAAAGTTTTAGAGCTACCGTCGTTGTACC------------------------------------CGACGGTAGCAAGTTAAAATAAGGCTAGTCCGTTATCAACTTGAAAAAGTGGCACCGAGTCGG	GAGCTGGACGGCGACGTAAAGTTTTAGAGCTACCGTCGTTGTACCGTCTACTTGACTTTTTTTGTCAAGTAGACGGTACAACGACGGTAGCAAGTTAAAATAAGGCTAGTCCGTTATCAACTTGAAAAAGTGGCACCGAGTCGG	0	36	0	Reference	MODIFIED	Reference	75	[0, 1, 2, 3, 4, 5, 6, 7, 8, 9, 10, 11, 12, 13, 14, 15, 16, 17, 18, 19, 20, 21, 22, 23, 24, 25, 26, 27, 28, 29, 30, 31, 32, 33, 34, 35, 36, 37, 38, 39, 40, 41, 42, 43, 44, 45, 46, 47, 48, 49, 50, 51, 52, 53, 54, 55, 56, 57, 58, 59, 60, 61, 62, 63, 64, 65, 66, 67, 68, 69, 70, 71, 72, 73, 74, 75, 76, 77, 78, 79, 80, 81, 82, 83, 84, 85, 86, 87, 88, 89, 90, 91, 92, 93, 94, 95, 96, 97, 98, 99, 100, 101…	[]	[]	[]	[]	[]	[45, 46, 47, 48, 49, 50, 51, 52, 53, 54, 55, 56, 57, 58, 59, 60, 61, 62, 63, 64, 65, 66, 67, 68, 69, 70, 71, 72, 73, 74, 75, 76, 77, 78, 79, 80]	[45, 46, 47, 48, 49, 50, 51, 52, 53, 54, 55, 56, 57, 58, 59, 60, 61, 62, 63, 64, 65, 66, 67, 68, 69, 70, 71, 72, 73, 74, 75, 76, 77, 78, 79, 80]	[(45, 81)]	[36]	[]	[]	[]	0.032967
3	GAGCTGGACGGCGACGTAAAGTTTTAGAGCTACCGTTG-------------------------------------------CGACGGTAGCAAGTTAAAATAAGGCTAGTCCGTTATCAACTTGAAAAAGTGGCACCGAGTCGG	GAGCTGGACGGCGACGTAAAGTTTTAGAGCTACCGTCGTTGTACCGTCTACTTGACTTTTTTTGTCAAGTAGACGGTACAACGACGGTAGCAAGTTAAAATAAGGCTAGTCCGTTATCAACTTGAAAAAGTGGCACCGAGTCGG	0	43	0	Reference	MODIFIED	Reference	69.444	[0, 1, 2, 3, 4, 5, 6, 7, 8, 9, 10, 11, 12, 13, 14, 15, 16, 17, 18, 19, 20, 21, 22, 23, 24, 25, 26, 27, 28, 29, 30, 31, 32, 33, 34, 35, 36, 37, 38, 39, 40, 41, 42, 43, 44, 45, 46, 47, 48, 49, 50, 51, 52, 53, 54, 55, 56, 57, 58, 59, 60, 61, 62, 63, 64, 65, 66, 67, 68, 69, 70, 71, 72, 73, 74, 75, 76, 77, 78, 79, 80, 81, 82, 83, 84, 85, 86, 87, 88, 89, 90, 91, 92, 93, 94, 95, 96, 97, 98, 99, 100, 101…	[]	[]	[]	[]	[]	[38, 39, 40, 41, 42, 43, 44, 45, 46, 47, 48, 49, 50, 51, 52, 53, 54, 55, 56, 57, 58, 59, 60, 61, 62, 63, 64, 65, 66, 67, 68, 69, 70, 71, 72, 73, 74, 75, 76, 77, 78, 79, 80]	[38, 39, 40, 41, 42, 43, 44, 45, 46, 47, 48, 49, 50, 51, 52, 53, 54, 55, 56, 57, 58, 59, 60, 61, 62, 63, 64, 65, 66, 67, 68, 69, 70, 71, 72, 73, 74, 75, 76, 77, 78, 79, 80]	[(38, 81)]	[43]	[36]	[]	[]	0.032967
3	GAGCTGGACGGCGTCGTAAAGTTTTAGAGCTACCGTCG-------------------------------------------CGACGGTAGCAAGTTAAAATAAGGCTAGTCCGTTATCAACTTGAAAAAGTGGCACCGAGTCGG	GAGCTGGACGGCGACGTAAAGTTTTAGAGCTACCGTCGTTGTACCGTCTACTTGACTTTTTTTGTCAAGTAGACGGTACAACGACGGTAGCAAGTTAAAATAAGGCTAGTCCGTTATCAACTTGAAAAAGTGGCACCGAGTCGG	0	43	0	Reference	MODIFIED	Reference	69.444	[0, 1, 2, 3, 4, 5, 6, 7, 8, 9, 10, 11, 12, 13, 14, 15, 16, 17, 18, 19, 20, 21, 22, 23, 24, 25, 26, 27, 28, 29, 30, 31, 32, 33, 34, 35, 36, 37, 38, 39, 40, 41, 42, 43, 44, 45, 46, 47, 48, 49, 50, 51, 52, 53, 54, 55, 56, 57, 58, 59, 60, 61, 62, 63, 64, 65, 66, 67, 68, 69, 70, 71, 72, 73, 74, 75, 76, 77, 78, 79, 80, 81, 82, 83, 84, 85, 86, 87, 88, 89, 90, 91, 92, 93, 94, 95, 96, 97, 98, 99, 100, 101…	[]	[]	[]	[]	[]	[38, 39, 40, 41, 42, 43, 44, 45, 46, 47, 48, 49, 50, 51, 52, 53, 54, 55, 56, 57, 58, 59, 60, 61, 62, 63, 64, 65, 66, 67, 68, 69, 70, 71, 72, 73, 74, 75, 76, 77, 78, 79, 80]	[38, 39, 40, 41, 42, 43, 44, 45, 46, 47, 48, 49, 50, 51, 52, 53, 54, 55, 56, 57, 58, 59, 60, 61, 62, 63, 64, 65, 66, 67, 68, 69, 70, 71, 72, 73, 74, 75, 76, 77, 78, 79, 80]	[(38, 81)]	[43]	[13]	[]	[]	0.032967
2	---------------------------------------------------------------GTCAAGTAGACGGTACAACGACGGTAGCAAGTTAAAATAAGGCTAGTCCGTTATCAACTTGAAAAAGTGGCACCGAGTCGG	GAGCTGGACGGCGACGTAAAGTTTTAGAGCTACCGTCGTTGTACCGTCTACTTGACTTTTTTTGTCAAGTAGACGGTACAACGACGGTAGCAAGTTAAAATAAGGCTAGTCCGTTATCAACTTGAAAAAGTGGCACCGAGTCGG	0	63	0	Reference	MODIFIED	Reference	56.25	[0, 1, 2, 3, 4, 5, 6, 7, 8, 9, 10, 11, 12, 13, 14, 15, 16, 17, 18, 19, 20, 21, 22, 23, 24, 25, 26, 27, 28, 29, 30, 31, 32, 33, 34, 35, 36, 37, 38, 39, 40, 41, 42, 43, 44, 45, 46, 47, 48, 49, 50, 51, 52, 53, 54, 55, 56, 57, 58, 59, 60, 61, 62, 63, 64, 65, 66, 67, 68, 69, 70, 71, 72, 73, 74, 75, 76, 77, 78, 79, 80, 81, 82, 83, 84, 85, 86, 87, 88, 89, 90, 91, 92, 93, 94, 95, 96, 97, 98, 99, 100, 101…	[]	[]	[]	[]	[]	[0, 1, 2, 3, 4, 5, 6, 7, 8, 9, 10, 11, 12, 13, 14, 15, 16, 17, 18, 19, 20, 21, 22, 23, 24, 25, 26, 27, 28, 29, 30, 31, 32, 33, 34, 35, 36, 37, 38, 39, 40, 41, 42, 43, 44, 45, 46, 47, 48, 49, 50, 51, 52, 53, 54, 55, 56, 57, 58, 59, 60, 61, 62]	[0, 1, 2, 3, 4, 5, 6, 7, 8, 9, 10, 11, 12, 13, 14, 15, 16, 17, 18, 19, 20, 21, 22, 23, 24, 25, 26, 27, 28, 29, 30, 31, 32, 33, 34, 35, 36, 37, 38, 39, 40, 41, 42, 43, 44, 45, 46, 47, 48, 49, 50, 51, 52, 53, 54, 55, 56, 57, 58, 59, 60, 61, 62]	[(0, 63)]	[63]	[]	[]	[]	0.021978
2	----------GCGACGTAAAGTTTTAGAGCTACCGTCG-------------------------------------------CGACGGTAGCAAGTTAAAATAAGGCTAGTCCGTTATCAACTTGAAAAAGTGGCACCGAGTCGG	GAGCTGGACGGCGACGTAAAGTTTTAGAGCTACCGTCGTTGTACCGTCTACTTGACTTTTTTTGTCAAGTAGACGGTACAACGACGGTAGCAAGTTAAAATAAGGCTAGTCCGTTATCAACTTGAAAAAGTGGCACCGAGTCGG	0	43	0	Reference	MODIFIED	Reference	63.194	[0, 1, 2, 3, 4, 5, 6, 7, 8, 9, 10, 11, 12, 13, 14, 15, 16, 17, 18, 19, 20, 21, 22, 23, 24, 25, 26, 27, 28, 29, 30, 31, 32, 33, 34, 35, 36, 37, 38, 39, 40, 41, 42, 43, 44, 45, 46, 47, 48, 49, 50, 51, 52, 53, 54, 55, 56, 57, 58, 59, 60, 61, 62, 63, 64, 65, 66, 67, 68, 69, 70, 71, 72, 73, 74, 75, 76, 77, 78, 79, 80, 81, 82, 83, 84, 85, 86, 87, 88, 89, 90, 91, 92, 93, 94, 95, 96, 97, 98, 99, 100, 101…	[]	[]	[]	[]	[]	[0, 1, 2, 3, 4, 5, 6, 7, 8, 9, 38, 39, 40, 41, 42, 43, 44, 45, 46, 47, 48, 49, 50, 51, 52, 53, 54, 55, 56, 57, 58, 59, 60, 61, 62, 63, 64, 65, 66, 67, 68, 69, 70, 71, 72, 73, 74, 75, 76, 77, 78, 79, 80]	[38, 39, 40, 41, 42, 43, 44, 45, 46, 47, 48, 49, 50, 51, 52, 53, 54, 55, 56, 57, 58, 59, 60, 61, 62, 63, 64, 65, 66, 67, 68, 69, 70, 71, 72, 73, 74, 75, 76, 77, 78, 79, 80]	[(38, 81)]	[43]	[]	[]	[]	0.021978
2	---CGGTACAACGA------GTTTTAGAGCTAGA---------------------------------------------AA------TAGCAAGTTAAAATAAGGCTAGTCCGTTATCAACTTGAAAAAGTGGCAC-GAGTCGG	GAGCTGGACGGCGACGTAAAGTTTTAGAGCTACCGTCGTTGTACCGTCTACTTGACTTTTTTTGTCAAGTAGACGGTACAACGACGGTAGCAAGTTAAAATAAGGCTAGTCCGTTATCAACTTGAAAAAGTGGCACCGAGTCGG	0	51	0	Reference	MODIFIED	Reference	53.472	[0, 1, 2, 3, 4, 5, 6, 7, 8, 9, 10, 11, 12, 13, 14, 15, 16, 17, 18, 19, 20, 21, 22, 23, 24, 25, 26, 27, 28, 29, 30, 31, 32, 33, 34, 35, 36, 37, 38, 39, 40, 41, 42, 43, 44, 45, 46, 47, 48, 49, 50, 51, 52, 53, 54, 55, 56, 57, 58, 59, 60, 61, 62, 63, 64, 65, 66, 67, 68, 69, 70, 71, 72, 73, 74, 75, 76, 77, 78, 79, 80, 81, 82, 83, 84, 85, 86, 87, 88, 89, 90, 91, 92, 93, 94, 95, 96, 97, 98, 99, 100, 101…	[]	[]	[]	[]	[]	[0, 1, 2, 14, 15, 16, 17, 18, 19, 34, 35, 36, 37, 38, 39, 40, 41, 42, 43, 44, 45, 46, 47, 48, 49, 50, 51, 52, 53, 54, 55, 56, 57, 58, 59, 60, 61, 62, 63, 64, 65, 66, 67, 68, 69, 70, 71, 72, 73, 74, 75, 76, 77, 78, 81, 82, 83, 84, 85, 86, 136]	[34, 35, 36, 37, 38, 39, 40, 41, 42, 43, 44, 45, 46, 47, 48, 49, 50, 51, 52, 53, 54, 55, 56, 57, 58, 59, 60, 61, 62, 63, 64, 65, 66, 67, 68, 69, 70, 71, 72, 73, 74, 75, 76, 77, 78, 81, 82, 83, 84, 85, 86]	[(34, 79), (81, 87)]	[45, 6]	[4, 6, 9, 10, 32, 33]	[]	[]	0.021978
2	---GTGCATGGC--CGT----TCTTAG--------TTGGTGGAGCG---ATTTGTCTGGTTAATTCCGATA-ACGA-ACGA-GACTCTGGCATGCTAACTAGTTACGCGACCCCCGAGCGGTCGGCGTCCCCCAACTTCTTAGAGGGACAAGTGGCACCGAGTCGG	GAGCTGGACGGCGACGTAAAGTTTTAGAGCTACCGTCGTTGTACCGTCTACTTGACTTTTTTTGTCAAGTAGACGGTACAACGACGGTAGCAAGTTAA--AATAAGGCTA----------------GTCCGTTATCAACTT----GAAAAAGTGGCACCGAGTCGG	0	1	1	Reference	MODIFIED	Reference	50.602	[0, 1, 2, 3, 4, 5, 6, 7, 8, 9, 10, 11, 12, 13, 14, 15, 16, 17, 18, 19, 20, 21, 22, 23, 24, 25, 26, 27, 28, 29, 30, 31, 32, 33, 34, 35, 36, 37, 38, 39, 40, 41, 42, 43, 44, 45, 46, 47, 48, 49, 50, 51, 52, 53, 54, 55, 56, 57, 58, 59, 60, 61, 62, 63, 64, 65, 66, 67, 68, 69, 70, 71, 72, 73, 74, 75, 76, 77, 78, 79, 80, 81, 82, 83, 84, 85, 86, 87, 88, 89, 90, 91, 92, 93, 94, 95, 96, 97, -98, -98, 98, 99…	[97, 98, 107, 108, 122, 123]	[97, 107, 122]	[]	[]	[]	[0, 1, 2, 12, 13, 17, 18, 19, 20, 27, 28, 29, 30, 31, 32, 33, 34, 46, 47, 48, 71, 76, 81]	[81]	[(81, 82)]	[1]	[3, 6, 8, 22, 36, 38, 41, 43, 50, 54, 57, 58, 61, 62, 63, 66, 67, 68, 75, 79, 85, 86, 88, 92, 94, 99, 101, 103, 106, 112, 113, 114, 116, 118, 119, 124, 126]	[38]	['G']	0.021978
2	-AAGTAGACGGTACAACG---AGTTTTAGAGCTAGA---------------------------------------------AA------TAGCAAGTTAAAATAAGGCTAGTCCGTTATCAACTTGAAAAAGTGGCACCGAGTCGG	GAGCTGGACGG--CGACGTAAAGTTTTAGAGCTACCGTCGTTGTACCGTCTACTTGACTTTTTTTGTCAAGTAGACGGTACAACGACGGTAGCAAGTTAAAATAAGGCTAGTCCGTTATCAACTTGAAAAAGTGGCACCGAGTCGG	0	51	0	Reference	MODIFIED	Reference	56.849	[0, 1, 2, 3, 4, 5, 6, 7, 8, 9, 10, -11, -11, 11, 12, 13, 14, 15, 16, 17, 18, 19, 20, 21, 22, 23, 24, 25, 26, 27, 28, 29, 30, 31, 32, 33, 34, 35, 36, 37, 38, 39, 40, 41, 42, 43, 44, 45, 46, 47, 48, 49, 50, 51, 52, 53, 54, 55, 56, 57, 58, 59, 60, 61, 62, 63, 64, 65, 66, 67, 68, 69, 70, 71, 72, 73, 74, 75, 76, 77, 78, 79, 80, 81, 82, 83, 84, 85, 86, 87, 88, 89, 90, 91, 92, 93, 94, 95, 96, 97, 98, 99…	[10, 11]	[10]	[]	[]	[]	[0, 16, 17, 18, 34, 35, 36, 37, 38, 39, 40, 41, 42, 43, 44, 45, 46, 47, 48, 49, 50, 51, 52, 53, 54, 55, 56, 57, 58, 59, 60, 61, 62, 63, 64, 65, 66, 67, 68, 69, 70, 71, 72, 73, 74, 75, 76, 77, 78, 81, 82, 83, 84, 85, 86]	[34, 35, 36, 37, 38, 39, 40, 41, 42, 43, 44, 45, 46, 47, 48, 49, 50, 51, 52, 53, 54, 55, 56, 57, 58, 59, 60, 61, 62, 63, 64, 65, 66, 67, 68, 69, 70, 71, 72, 73, 74, 75, 76, 77, 78, 81, 82, 83, 84, 85, 86]	[(34, 79), (81, 87)]	[45, 6]	[2, 3, 5, 12, 32, 33]	[]	[]	0.021978
2	ATGCAGCTGTA-GTCCAGGAATAGTCAGGGAAGCAGATAATTTCGTTAAAGTGTCTCG------------GCCTAATA-AGGGAACTGGGCAGGTGGGGATAACTAAAAAGG--AGTGCTTAAAAGAGTATTGTCTAAGTGGCACCGAGTCGG	---GAGCTGGACGGCGACGTAAAGTTTTAGA----GCTACCGTCGTTGTACCGTCTACTTGACTTTTTTTGTCAAGTAGACGGTACAACGACGGTAGCAAGTTAAAATAAGGCTAGTCCGTTATCAACT--TGAAAAAGTGGCACCGAGTCGG	0	0	2	Reference	MODIFIED	Reference	50.98	[-1, -1, -1, 0, 1, 2, 3, 4, 5, 6, 7, 8, 9, 10, 11, 12, 13, 14, 15, 16, 17, 18, 19, 20, 21, 22, 23, 24, 25, 26, 27, -28, -28, -28, -28, 28, 29, 30, 31, 32, 33, 34, 35, 36, 37, 38, 39, 40, 41, 42, 43, 44, 45, 46, 47, 48, 49, 50, 51, 52, 53, 54, 55, 56, 57, 58, 59, 60, 61, 62, 63, 64, 65, 66, 67, 68, 69, 70, 71, 72, 73, 74, 75, 76, 77, 78, 79, 80, 81, 82, 83, 84, 85, 86, 87, 88, 89, 90, 91, 92, 93, …	[27, 28, 121, 122]	[27, 121]	[]	[]	[]	[8, 51, 52, 53, 54, 55, 56, 57, 58, 59, 60, 61, 62, 71, 105, 106]	[]	[]	[]	[0, 6, 10, 12, 14, 16, 18, 22, 23, 24, 25, 29, 32, 33, 34, 40, 41, 43, 44, 49, 50, 64, 66, 68, 73, 76, 79, 80, 81, 83, 84, 88, 90, 91, 93, 94, 95, 96, 97, 100, 110, 112, 114, 116, 117, 118, 120, 124, 125, 126]	[80, 81]	['G' 'G']	0.021978
2	CAGCTGGACGGCGACGTAAAGTTTTAGAGCTACCGTCG-------------------------------------------CGACGGTAGCAAGTTAAAATAAGGCTAGTCCGTTATCAACTTGAAAAAGTGGCACCGAGTCGG	GAGCTGGACGGCGACGTAAAGTTTTAGAGCTACCGTCGTTGTACCGTCTACTTGACTTTTTTTGTCAAGTAGACGGTACAACGACGGTAGCAAGTTAAAATAAGGCTAGTCCGTTATCAACTTGAAAAAGTGGCACCGAGTCGG	0	43	0	Reference	MODIFIED	Reference	69.444	[0, 1, 2, 3, 4, 5, 6, 7, 8, 9, 10, 11, 12, 13, 14, 15, 16, 17, 18, 19, 20, 21, 22, 23, 24, 25, 26, 27, 28, 29, 30, 31, 32, 33, 34, 35, 36, 37, 38, 39, 40, 41, 42, 43, 44, 45, 46, 47, 48, 49, 50, 51, 52, 53, 54, 55, 56, 57, 58, 59, 60, 61, 62, 63, 64, 65, 66, 67, 68, 69, 70, 71, 72, 73, 74, 75, 76, 77, 78, 79, 80, 81, 82, 83, 84, 85, 86, 87, 88, 89, 90, 91, 92, 93, 94, 95, 96, 97, 98, 99, 100, 101…	[]	[]	[]	[]	[]	[38, 39, 40, 41, 42, 43, 44, 45, 46, 47, 48, 49, 50, 51, 52, 53, 54, 55, 56, 57, 58, 59, 60, 61, 62, 63, 64, 65, 66, 67, 68, 69, 70, 71, 72, 73, 74, 75, 76, 77, 78, 79, 80]	[38, 39, 40, 41, 42, 43, 44, 45, 46, 47, 48, 49, 50, 51, 52, 53, 54, 55, 56, 57, 58, 59, 60, 61, 62, 63, 64, 65, 66, 67, 68, 69, 70, 71, 72, 73, 74, 75, 76, 77, 78, 79, 80]	[(38, 81)]	[43]	[0]	[]	[]	0.021978
2	CGACATGGTTCTACAGGGGAGCTGGACGGCGACGTAAAGTTTTAGAGCTACCGTCG-------------------------------------------CGACGGTAGCAAGTTAAAATAAGGCTAGTCCGTTATCAACTTGAAAAAGTGGCACCGAGTCGG	------------------GAGCTGGACGGCGACGTAAAGTTTTAGAGCTACCGTCGTTGTACCGTCTACTTGACTTTTTTTGTCAAGTAGACGGTACAACGACGGTAGCAAGTTAAAATAAGGCTAGTCCGTTATCAACTTGAAAAAGTGGCACCGAGTCGG	0	43	0	Reference	MODIFIED	Reference	62.346	[-1, -1, -1, -1, -1, -1, -1, -1, -1, -1, -1, -1, -1, -1, -1, -1, -1, -1, 0, 1, 2, 3, 4, 5, 6, 7, 8, 9, 10, 11, 12, 13, 14, 15, 16, 17, 18, 19, 20, 21, 22, 23, 24, 25, 26, 27, 28, 29, 30, 31, 32, 33, 34, 35, 36, 37, 38, 39, 40, 41, 42, 43, 44, 45, 46, 47, 48, 49, 50, 51, 52, 53, 54, 55, 56, 57, 58, 59, 60, 61, 62, 63, 64, 65, 66, 67, 68, 69, 70, 71, 72, 73, 74, 75, 76, 77, 78, 79, 80, 81, 82, 83, …	[]	[]	[]	[]	[]	[38, 39, 40, 41, 42, 43, 44, 45, 46, 47, 48, 49, 50, 51, 52, 53, 54, 55, 56, 57, 58, 59, 60, 61, 62, 63, 64, 65, 66, 67, 68, 69, 70, 71, 72, 73, 74, 75, 76, 77, 78, 79, 80]	[38, 39, 40, 41, 42, 43, 44, 45, 46, 47, 48, 49, 50, 51, 52, 53, 54, 55, 56, 57, 58, 59, 60, 61, 62, 63, 64, 65, 66, 67, 68, 69, 70, 71, 72, 73, 74, 75, 76, 77, 78, 79, 80]	[(38, 81)]	[43]	[]	[]	[]	0.021978
2	GACGACATGGTTCTACAGGGAGCTGGACGGCGACGTAAAGTTTTAGAGCTACCGTCG-------------------------------------------CGACGGTAGCAAGTTAAAATAAGGCTAGTCCGTTATCAACTTGAAAAAGTGGCACCGAGTCGG	-------------------GAGCTGGACGGCGACGTAAAGTTTTAGAGCTACCGTCGTTGTACCGTCTACTTGACTTTTTTTGTCAAGTAGACGGTACAACGACGGTAGCAAGTTAAAATAAGGCTAGTCCGTTATCAACTTGAAAAAGTGGCACCGAGTCGG	0	43	0	Reference	MODIFIED	Reference	61.963	[-1, -1, -1, -1, -1, -1, -1, -1, -1, -1, -1, -1, -1, -1, -1, -1, -1, -1, -1, 0, 1, 2, 3, 4, 5, 6, 7, 8, 9, 10, 11, 12, 13, 14, 15, 16, 17, 18, 19, 20, 21, 22, 23, 24, 25, 26, 27, 28, 29, 30, 31, 32, 33, 34, 35, 36, 37, 38, 39, 40, 41, 42, 43, 44, 45, 46, 47, 48, 49, 50, 51, 52, 53, 54, 55, 56, 57, 58, 59, 60, 61, 62, 63, 64, 65, 66, 67, 68, 69, 70, 71, 72, 73, 74, 75, 76, 77, 78, 79, 80, 81, 82, …	[]	[]	[]	[]	[]	[38, 39, 40, 41, 42, 43, 44, 45, 46, 47, 48, 49, 50, 51, 52, 53, 54, 55, 56, 57, 58, 59, 60, 61, 62, 63, 64, 65, 66, 67, 68, 69, 70, 71, 72, 73, 74, 75, 76, 77, 78, 79, 80]	[38, 39, 40, 41, 42, 43, 44, 45, 46, 47, 48, 49, 50, 51, 52, 53, 54, 55, 56, 57, 58, 59, 60, 61, 62, 63, 64, 65, 66, 67, 68, 69, 70, 71, 72, 73, 74, 75, 76, 77, 78, 79, 80]	[(38, 81)]	[43]	[]	[]	[]	0.021978
2	GAGCTCGACGGCGACGTAAAGTTTTAGAGCTACCGTCG-------------------------------------------CGACGGTAGCAAGTTAAAATAAGGCTAGTCCGTTATCAACTTGAAAAAGTGGCACCGAGTCGG	GAGCTGGACGGCGACGTAAAGTTTTAGAGCTACCGTCGTTGTACCGTCTACTTGACTTTTTTTGTCAAGTAGACGGTACAACGACGGTAGCAAGTTAAAATAAGGCTAGTCCGTTATCAACTTGAAAAAGTGGCACCGAGTCGG	0	43	0	Reference	MODIFIED	Reference	69.444	[0, 1, 2, 3, 4, 5, 6, 7, 8, 9, 10, 11, 12, 13, 14, 15, 16, 17, 18, 19, 20, 21, 22, 23, 24, 25, 26, 27, 28, 29, 30, 31, 32, 33, 34, 35, 36, 37, 38, 39, 40, 41, 42, 43, 44, 45, 46, 47, 48, 49, 50, 51, 52, 53, 54, 55, 56, 57, 58, 59, 60, 61, 62, 63, 64, 65, 66, 67, 68, 69, 70, 71, 72, 73, 74, 75, 76, 77, 78, 79, 80, 81, 82, 83, 84, 85, 86, 87, 88, 89, 90, 91, 92, 93, 94, 95, 96, 97, 98, 99, 100, 101…	[]	[]	[]	[]	[]	[38, 39, 40, 41, 42, 43, 44, 45, 46, 47, 48, 49, 50, 51, 52, 53, 54, 55, 56, 57, 58, 59, 60, 61, 62, 63, 64, 65, 66, 67, 68, 69, 70, 71, 72, 73, 74, 75, 76, 77, 78, 79, 80]	[38, 39, 40, 41, 42, 43, 44, 45, 46, 47, 48, 49, 50, 51, 52, 53, 54, 55, 56, 57, 58, 59, 60, 61, 62, 63, 64, 65, 66, 67, 68, 69, 70, 71, 72, 73, 74, 75, 76, 77, 78, 79, 80]	[(38, 81)]	[43]	[5]	[]	[]	0.021978
2	GAGCTGGACCGCGACGTAAAGTTTTAGAGCTACCGTCG-------------------------------------------CGACGGTAGCAAGTTAAAATAAGGCTAGTCCGTTATCAACTTGAAAAAGTGGCACCGAGTCGG	GAGCTGGACGGCGACGTAAAGTTTTAGAGCTACCGTCGTTGTACCGTCTACTTGACTTTTTTTGTCAAGTAGACGGTACAACGACGGTAGCAAGTTAAAATAAGGCTAGTCCGTTATCAACTTGAAAAAGTGGCACCGAGTCGG	0	43	0	Reference	MODIFIED	Reference	69.444	[0, 1, 2, 3, 4, 5, 6, 7, 8, 9, 10, 11, 12, 13, 14, 15, 16, 17, 18, 19, 20, 21, 22, 23, 24, 25, 26, 27, 28, 29, 30, 31, 32, 33, 34, 35, 36, 37, 38, 39, 40, 41, 42, 43, 44, 45, 46, 47, 48, 49, 50, 51, 52, 53, 54, 55, 56, 57, 58, 59, 60, 61, 62, 63, 64, 65, 66, 67, 68, 69, 70, 71, 72, 73, 74, 75, 76, 77, 78, 79, 80, 81, 82, 83, 84, 85, 86, 87, 88, 89, 90, 91, 92, 93, 94, 95, 96, 97, 98, 99, 100, 101…	[]	[]	[]	[]	[]	[38, 39, 40, 41, 42, 43, 44, 45, 46, 47, 48, 49, 50, 51, 52, 53, 54, 55, 56, 57, 58, 59, 60, 61, 62, 63, 64, 65, 66, 67, 68, 69, 70, 71, 72, 73, 74, 75, 76, 77, 78, 79, 80]	[38, 39, 40, 41, 42, 43, 44, 45, 46, 47, 48, 49, 50, 51, 52, 53, 54, 55, 56, 57, 58, 59, 60, 61, 62, 63, 64, 65, 66, 67, 68, 69, 70, 71, 72, 73, 74, 75, 76, 77, 78, 79, 80]	[(38, 81)]	[43]	[9]	[]	[]	0.021978
2	GAGCTGGACGGCGACGTAAACTTTTAGAGCTACCGTCG-------------------------------------------CGACGGTAGCAAGTTAAAATAAGGCTAGTCCGTTATCAACTTGAAAAAGTGGCACCGAGTCGG	GAGCTGGACGGCGACGTAAAGTTTTAGAGCTACCGTCGTTGTACCGTCTACTTGACTTTTTTTGTCAAGTAGACGGTACAACGACGGTAGCAAGTTAAAATAAGGCTAGTCCGTTATCAACTTGAAAAAGTGGCACCGAGTCGG	0	43	0	Reference	MODIFIED	Reference	69.444	[0, 1, 2, 3, 4, 5, 6, 7, 8, 9, 10, 11, 12, 13, 14, 15, 16, 17, 18, 19, 20, 21, 22, 23, 24, 25, 26, 27, 28, 29, 30, 31, 32, 33, 34, 35, 36, 37, 38, 39, 40, 41, 42, 43, 44, 45, 46, 47, 48, 49, 50, 51, 52, 53, 54, 55, 56, 57, 58, 59, 60, 61, 62, 63, 64, 65, 66, 67, 68, 69, 70, 71, 72, 73, 74, 75, 76, 77, 78, 79, 80, 81, 82, 83, 84, 85, 86, 87, 88, 89, 90, 91, 92, 93, 94, 95, 96, 97, 98, 99, 100, 101…	[]	[]	[]	[]	[]	[38, 39, 40, 41, 42, 43, 44, 45, 46, 47, 48, 49, 50, 51, 52, 53, 54, 55, 56, 57, 58, 59, 60, 61, 62, 63, 64, 65, 66, 67, 68, 69, 70, 71, 72, 73, 74, 75, 76, 77, 78, 79, 80]	[38, 39, 40, 41, 42, 43, 44, 45, 46, 47, 48, 49, 50, 51, 52, 53, 54, 55, 56, 57, 58, 59, 60, 61, 62, 63, 64, 65, 66, 67, 68, 69, 70, 71, 72, 73, 74, 75, 76, 77, 78, 79, 80]	[(38, 81)]	[43]	[20]	[]	[]	0.021978
2	GAGCTGGACGGCGACGTAAAGGTTTAGAGCTACCGTCG-------------------------------------------CGACGGTAGCAAGTTAAAATAAGGCTAGTCCGTTATCAACTTGAAAAAGTGGCACCGAGTCGG	GAGCTGGACGGCGACGTAAAGTTTTAGAGCTACCGTCGTTGTACCGTCTACTTGACTTTTTTTGTCAAGTAGACGGTACAACGACGGTAGCAAGTTAAAATAAGGCTAGTCCGTTATCAACTTGAAAAAGTGGCACCGAGTCGG	0	43	0	Reference	MODIFIED	Reference	69.444	[0, 1, 2, 3, 4, 5, 6, 7, 8, 9, 10, 11, 12, 13, 14, 15, 16, 17, 18, 19, 20, 21, 22, 23, 24, 25, 26, 27, 28, 29, 30, 31, 32, 33, 34, 35, 36, 37, 38, 39, 40, 41, 42, 43, 44, 45, 46, 47, 48, 49, 50, 51, 52, 53, 54, 55, 56, 57, 58, 59, 60, 61, 62, 63, 64, 65, 66, 67, 68, 69, 70, 71, 72, 73, 74, 75, 76, 77, 78, 79, 80, 81, 82, 83, 84, 85, 86, 87, 88, 89, 90, 91, 92, 93, 94, 95, 96, 97, 98, 99, 100, 101…	[]	[]	[]	[]	[]	[38, 39, 40, 41, 42, 43, 44, 45, 46, 47, 48, 49, 50, 51, 52, 53, 54, 55, 56, 57, 58, 59, 60, 61, 62, 63, 64, 65, 66, 67, 68, 69, 70, 71, 72, 73, 74, 75, 76, 77, 78, 79, 80]	[38, 39, 40, 41, 42, 43, 44, 45, 46, 47, 48, 49, 50, 51, 52, 53, 54, 55, 56, 57, 58, 59, 60, 61, 62, 63, 64, 65, 66, 67, 68, 69, 70, 71, 72, 73, 74, 75, 76, 77, 78, 79, 80]	[(38, 81)]	[43]	[21]	[]	[]	0.021978
2	GAGCTGGACGGCGACGTAAAGTGTTAGAGCTACCGTCG-------------------------------------------CGACGGTAGCAAGTTAAAATAAGGCTAGTCCGTTATCAACTTGAAAAAGTGGCACCGAGTCGG	GAGCTGGACGGCGACGTAAAGTTTTAGAGCTACCGTCGTTGTACCGTCTACTTGACTTTTTTTGTCAAGTAGACGGTACAACGACGGTAGCAAGTTAAAATAAGGCTAGTCCGTTATCAACTTGAAAAAGTGGCACCGAGTCGG	0	43	0	Reference	MODIFIED	Reference	69.444	[0, 1, 2, 3, 4, 5, 6, 7, 8, 9, 10, 11, 12, 13, 14, 15, 16, 17, 18, 19, 20, 21, 22, 23, 24, 25, 26, 27, 28, 29, 30, 31, 32, 33, 34, 35, 36, 37, 38, 39, 40, 41, 42, 43, 44, 45, 46, 47, 48, 49, 50, 51, 52, 53, 54, 55, 56, 57, 58, 59, 60, 61, 62, 63, 64, 65, 66, 67, 68, 69, 70, 71, 72, 73, 74, 75, 76, 77, 78, 79, 80, 81, 82, 83, 84, 85, 86, 87, 88, 89, 90, 91, 92, 93, 94, 95, 96, 97, 98, 99, 100, 101…	[]	[]	[]	[]	[]	[38, 39, 40, 41, 42, 43, 44, 45, 46, 47, 48, 49, 50, 51, 52, 53, 54, 55, 56, 57, 58, 59, 60, 61, 62, 63, 64, 65, 66, 67, 68, 69, 70, 71, 72, 73, 74, 75, 76, 77, 78, 79, 80]	[38, 39, 40, 41, 42, 43, 44, 45, 46, 47, 48, 49, 50, 51, 52, 53, 54, 55, 56, 57, 58, 59, 60, 61, 62, 63, 64, 65, 66, 67, 68, 69, 70, 71, 72, 73, 74, 75, 76, 77, 78, 79, 80]	[(38, 81)]	[43]	[22]	[]	[]	0.021978
2	GAGCTGGACGGCGACGTAAAGTTTTACAGCTACCGTCG-------------------------------------------CGACGGTAGCAAGTTAAAATAAGGCTAGTCCGTTATCAACTTGAAAAAGTGGCACCGAGTCGG	GAGCTGGACGGCGACGTAAAGTTTTAGAGCTACCGTCGTTGTACCGTCTACTTGACTTTTTTTGTCAAGTAGACGGTACAACGACGGTAGCAAGTTAAAATAAGGCTAGTCCGTTATCAACTTGAAAAAGTGGCACCGAGTCGG	0	43	0	Reference	MODIFIED	Reference	69.444	[0, 1, 2, 3, 4, 5, 6, 7, 8, 9, 10, 11, 12, 13, 14, 15, 16, 17, 18, 19, 20, 21, 22, 23, 24, 25, 26, 27, 28, 29, 30, 31, 32, 33, 34, 35, 36, 37, 38, 39, 40, 41, 42, 43, 44, 45, 46, 47, 48, 49, 50, 51, 52, 53, 54, 55, 56, 57, 58, 59, 60, 61, 62, 63, 64, 65, 66, 67, 68, 69, 70, 71, 72, 73, 74, 75, 76, 77, 78, 79, 80, 81, 82, 83, 84, 85, 86, 87, 88, 89, 90, 91, 92, 93, 94, 95, 96, 97, 98, 99, 100, 101…	[]	[]	[]	[]	[]	[38, 39, 40, 41, 42, 43, 44, 45, 46, 47, 48, 49, 50, 51, 52, 53, 54, 55, 56, 57, 58, 59, 60, 61, 62, 63, 64, 65, 66, 67, 68, 69, 70, 71, 72, 73, 74, 75, 76, 77, 78, 79, 80]	[38, 39, 40, 41, 42, 43, 44, 45, 46, 47, 48, 49, 50, 51, 52, 53, 54, 55, 56, 57, 58, 59, 60, 61, 62, 63, 64, 65, 66, 67, 68, 69, 70, 71, 72, 73, 74, 75, 76, 77, 78, 79, 80]	[(38, 81)]	[43]	[26]	[]	[]	0.021978
2	GAGCTGGACGGCGACGTAAAGTTTTAGAGCTACC----------------------------------------------ACGACGGTAGCAAGTTAAAATAAGGCTAGTCCGTTATCAACTTGAAAAAGTGGCACCGAGTCGG	GAGCTGGACGGCGACGTAAAGTTTTAGAGCTACCGTCGTTGTACCGTCTACTTGACTTTTTTTGTCAAGTAGACGGTACAACGACGGTAGCAAGTTAAAATAAGGCTAGTCCGTTATCAACTTGAAAAAGTGGCACCGAGTCGG	0	46	0	Reference	MODIFIED	Reference	68.056	[0, 1, 2, 3, 4, 5, 6, 7, 8, 9, 10, 11, 12, 13, 14, 15, 16, 17, 18, 19, 20, 21, 22, 23, 24, 25, 26, 27, 28, 29, 30, 31, 32, 33, 34, 35, 36, 37, 38, 39, 40, 41, 42, 43, 44, 45, 46, 47, 48, 49, 50, 51, 52, 53, 54, 55, 56, 57, 58, 59, 60, 61, 62, 63, 64, 65, 66, 67, 68, 69, 70, 71, 72, 73, 74, 75, 76, 77, 78, 79, 80, 81, 82, 83, 84, 85, 86, 87, 88, 89, 90, 91, 92, 93, 94, 95, 96, 97, 98, 99, 100, 101…	[]	[]	[]	[]	[]	[34, 35, 36, 37, 38, 39, 40, 41, 42, 43, 44, 45, 46, 47, 48, 49, 50, 51, 52, 53, 54, 55, 56, 57, 58, 59, 60, 61, 62, 63, 64, 65, 66, 67, 68, 69, 70, 71, 72, 73, 74, 75, 76, 77, 78, 79]	[34, 35, 36, 37, 38, 39, 40, 41, 42, 43, 44, 45, 46, 47, 48, 49, 50, 51, 52, 53, 54, 55, 56, 57, 58, 59, 60, 61, 62, 63, 64, 65, 66, 67, 68, 69, 70, 71, 72, 73, 74, 75, 76, 77, 78, 79]	[(34, 80)]	[46]	[]	[]	[]	0.021978
2	GAGCTGGACGGCGACGTAAAGTTTTAGAGCTACCATCG-------------------------------------------CGACGGTAGCAAGTTAAAATAAGGCTAGTCCGTTATCAACTTGAAAAAGTGGCACCGAGTCGG	GAGCTGGACGGCGACGTAAAGTTTTAGAGCTACCGTCGTTGTACCGTCTACTTGACTTTTTTTGTCAAGTAGACGGTACAACGACGGTAGCAAGTTAAAATAAGGCTAGTCCGTTATCAACTTGAAAAAGTGGCACCGAGTCGG	0	43	0	Reference	MODIFIED	Reference	69.444	[0, 1, 2, 3, 4, 5, 6, 7, 8, 9, 10, 11, 12, 13, 14, 15, 16, 17, 18, 19, 20, 21, 22, 23, 24, 25, 26, 27, 28, 29, 30, 31, 32, 33, 34, 35, 36, 37, 38, 39, 40, 41, 42, 43, 44, 45, 46, 47, 48, 49, 50, 51, 52, 53, 54, 55, 56, 57, 58, 59, 60, 61, 62, 63, 64, 65, 66, 67, 68, 69, 70, 71, 72, 73, 74, 75, 76, 77, 78, 79, 80, 81, 82, 83, 84, 85, 86, 87, 88, 89, 90, 91, 92, 93, 94, 95, 96, 97, 98, 99, 100, 101…	[]	[]	[]	[]	[]	[38, 39, 40, 41, 42, 43, 44, 45, 46, 47, 48, 49, 50, 51, 52, 53, 54, 55, 56, 57, 58, 59, 60, 61, 62, 63, 64, 65, 66, 67, 68, 69, 70, 71, 72, 73, 74, 75, 76, 77, 78, 79, 80]	[38, 39, 40, 41, 42, 43, 44, 45, 46, 47, 48, 49, 50, 51, 52, 53, 54, 55, 56, 57, 58, 59, 60, 61, 62, 63, 64, 65, 66, 67, 68, 69, 70, 71, 72, 73, 74, 75, 76, 77, 78, 79, 80]	[(38, 81)]	[43]	[34]	[]	[]	0.021978
2	GAGCTGGACGGCGACGTAAAGTTTTAGAGCTACCG---------------------------------------------------GTAGCAAGTTAAAATAAGGCTAGTCCGTTATCAACTTGAAAAAGTGGCAC-GAGTCGG	GAGCTGGACGGCGACGTAAAGTTTTAGAGCTACCGTCGTTGTACCGTCTACTTGACTTTTTTTGTCAAGTAGACGGTACAACGACGGTAGCAAGTTAAAATAAGGCTAGTCCGTTATCAACTTGAAAAAGTGGCACCGAGTCGG	0	51	0	Reference	MODIFIED	Reference	63.889	[0, 1, 2, 3, 4, 5, 6, 7, 8, 9, 10, 11, 12, 13, 14, 15, 16, 17, 18, 19, 20, 21, 22, 23, 24, 25, 26, 27, 28, 29, 30, 31, 32, 33, 34, 35, 36, 37, 38, 39, 40, 41, 42, 43, 44, 45, 46, 47, 48, 49, 50, 51, 52, 53, 54, 55, 56, 57, 58, 59, 60, 61, 62, 63, 64, 65, 66, 67, 68, 69, 70, 71, 72, 73, 74, 75, 76, 77, 78, 79, 80, 81, 82, 83, 84, 85, 86, 87, 88, 89, 90, 91, 92, 93, 94, 95, 96, 97, 98, 99, 100, 101…	[]	[]	[]	[]	[]	[35, 36, 37, 38, 39, 40, 41, 42, 43, 44, 45, 46, 47, 48, 49, 50, 51, 52, 53, 54, 55, 56, 57, 58, 59, 60, 61, 62, 63, 64, 65, 66, 67, 68, 69, 70, 71, 72, 73, 74, 75, 76, 77, 78, 79, 80, 81, 82, 83, 84, 85, 136]	[35, 36, 37, 38, 39, 40, 41, 42, 43, 44, 45, 46, 47, 48, 49, 50, 51, 52, 53, 54, 55, 56, 57, 58, 59, 60, 61, 62, 63, 64, 65, 66, 67, 68, 69, 70, 71, 72, 73, 74, 75, 76, 77, 78, 79, 80, 81, 82, 83, 84, 85]	[(35, 86)]	[51]	[]	[]	[]	0.021978
2	GAGCTGGACGGCGACGTAAAGTTTTAGAGCTACCG------------------------------------------------ACGGTAGCAAGTTAAAATAAGGCTAGTCCGTTATCAACTTGAAAAAGTGGCACC-AGTCGG	GAGCTGGACGGCGACGTAAAGTTTTAGAGCTACCGTCGTTGTACCGTCTACTTGACTTTTTTTGTCAAGTAGACGGTACAACGACGGTAGCAAGTTAAAATAAGGCTAGTCCGTTATCAACTTGAAAAAGTGGCACCGAGTCGG	0	48	0	Reference	MODIFIED	Reference	65.972	[0, 1, 2, 3, 4, 5, 6, 7, 8, 9, 10, 11, 12, 13, 14, 15, 16, 17, 18, 19, 20, 21, 22, 23, 24, 25, 26, 27, 28, 29, 30, 31, 32, 33, 34, 35, 36, 37, 38, 39, 40, 41, 42, 43, 44, 45, 46, 47, 48, 49, 50, 51, 52, 53, 54, 55, 56, 57, 58, 59, 60, 61, 62, 63, 64, 65, 66, 67, 68, 69, 70, 71, 72, 73, 74, 75, 76, 77, 78, 79, 80, 81, 82, 83, 84, 85, 86, 87, 88, 89, 90, 91, 92, 93, 94, 95, 96, 97, 98, 99, 100, 101…	[]	[]	[]	[]	[]	[35, 36, 37, 38, 39, 40, 41, 42, 43, 44, 45, 46, 47, 48, 49, 50, 51, 52, 53, 54, 55, 56, 57, 58, 59, 60, 61, 62, 63, 64, 65, 66, 67, 68, 69, 70, 71, 72, 73, 74, 75, 76, 77, 78, 79, 80, 81, 82, 137]	[35, 36, 37, 38, 39, 40, 41, 42, 43, 44, 45, 46, 47, 48, 49, 50, 51, 52, 53, 54, 55, 56, 57, 58, 59, 60, 61, 62, 63, 64, 65, 66, 67, 68, 69, 70, 71, 72, 73, 74, 75, 76, 77, 78, 79, 80, 81, 82]	[(35, 83)]	[48]	[]	[]	[]	0.021978
2	GAGCTGGACGGCGACGTAAAGTTTTAGAGCTACCG------------------------------------------------ACGGTAGCAAGTTAAAATAAGGCTAGTCCGTTATCAACTTGAAAAAGTGGCACCGA-TCGG	GAGCTGGACGGCGACGTAAAGTTTTAGAGCTACCGTCGTTGTACCGTCTACTTGACTTTTTTTGTCAAGTAGACGGTACAACGACGGTAGCAAGTTAAAATAAGGCTAGTCCGTTATCAACTTGAAAAAGTGGCACCGAGTCGG	0	48	0	Reference	MODIFIED	Reference	65.972	[0, 1, 2, 3, 4, 5, 6, 7, 8, 9, 10, 11, 12, 13, 14, 15, 16, 17, 18, 19, 20, 21, 22, 23, 24, 25, 26, 27, 28, 29, 30, 31, 32, 33, 34, 35, 36, 37, 38, 39, 40, 41, 42, 43, 44, 45, 46, 47, 48, 49, 50, 51, 52, 53, 54, 55, 56, 57, 58, 59, 60, 61, 62, 63, 64, 65, 66, 67, 68, 69, 70, 71, 72, 73, 74, 75, 76, 77, 78, 79, 80, 81, 82, 83, 84, 85, 86, 87, 88, 89, 90, 91, 92, 93, 94, 95, 96, 97, 98, 99, 100, 101…	[]	[]	[]	[]	[]	[35, 36, 37, 38, 39, 40, 41, 42, 43, 44, 45, 46, 47, 48, 49, 50, 51, 52, 53, 54, 55, 56, 57, 58, 59, 60, 61, 62, 63, 64, 65, 66, 67, 68, 69, 70, 71, 72, 73, 74, 75, 76, 77, 78, 79, 80, 81, 82, 139]	[35, 36, 37, 38, 39, 40, 41, 42, 43, 44, 45, 46, 47, 48, 49, 50, 51, 52, 53, 54, 55, 56, 57, 58, 59, 60, 61, 62, 63, 64, 65, 66, 67, 68, 69, 70, 71, 72, 73, 74, 75, 76, 77, 78, 79, 80, 81, 82]	[(35, 83)]	[48]	[]	[]	[]	0.021978
2	GAGCTGGACGGCGACGTAAAGTTTTAGAGCTACCG------------------------------------------------ACGGTAGCAAGTTAAAATAAGGCTAGTCCGTTATCAACTTGAAAAAGTGGCACCGAGTCCG	GAGCTGGACGGCGACGTAAAGTTTTAGAGCTACCGTCGTTGTACCGTCTACTTGACTTTTTTTGTCAAGTAGACGGTACAACGACGGTAGCAAGTTAAAATAAGGCTAGTCCGTTATCAACTTGAAAAAGTGGCACCGAGTCGG	0	48	0	Reference	MODIFIED	Reference	65.972	[0, 1, 2, 3, 4, 5, 6, 7, 8, 9, 10, 11, 12, 13, 14, 15, 16, 17, 18, 19, 20, 21, 22, 23, 24, 25, 26, 27, 28, 29, 30, 31, 32, 33, 34, 35, 36, 37, 38, 39, 40, 41, 42, 43, 44, 45, 46, 47, 48, 49, 50, 51, 52, 53, 54, 55, 56, 57, 58, 59, 60, 61, 62, 63, 64, 65, 66, 67, 68, 69, 70, 71, 72, 73, 74, 75, 76, 77, 78, 79, 80, 81, 82, 83, 84, 85, 86, 87, 88, 89, 90, 91, 92, 93, 94, 95, 96, 97, 98, 99, 100, 101…	[]	[]	[]	[]	[]	[35, 36, 37, 38, 39, 40, 41, 42, 43, 44, 45, 46, 47, 48, 49, 50, 51, 52, 53, 54, 55, 56, 57, 58, 59, 60, 61, 62, 63, 64, 65, 66, 67, 68, 69, 70, 71, 72, 73, 74, 75, 76, 77, 78, 79, 80, 81, 82]	[35, 36, 37, 38, 39, 40, 41, 42, 43, 44, 45, 46, 47, 48, 49, 50, 51, 52, 53, 54, 55, 56, 57, 58, 59, 60, 61, 62, 63, 64, 65, 66, 67, 68, 69, 70, 71, 72, 73, 74, 75, 76, 77, 78, 79, 80, 81, 82]	[(35, 83)]	[48]	[142]	[]	[]	0.021978
2	GAGCTGGACGGCGACGTAAAGTTTTAGAGCTACCG------------------------------------------------ACGGTAGCAAGTTAAAATAAGGCTAGTCCGTTATCAACTTGAAAAAGTGGCACCGAGTCGGG	GAGCTGGACGGCGACGTAAAGTTTTAGAGCTACCGTCGTTGTACCGTCTACTTGACTTTTTTTGTCAAGTAGACGGTACAACGACGGTAGCAAGTTAAAATAAGGCTAGTCCGTTATCAACTTGAAAAAGTGGCACCGAGTCGG-	0	48	0	Reference	MODIFIED	Reference	66.207	[0, 1, 2, 3, 4, 5, 6, 7, 8, 9, 10, 11, 12, 13, 14, 15, 16, 17, 18, 19, 20, 21, 22, 23, 24, 25, 26, 27, 28, 29, 30, 31, 32, 33, 34, 35, 36, 37, 38, 39, 40, 41, 42, 43, 44, 45, 46, 47, 48, 49, 50, 51, 52, 53, 54, 55, 56, 57, 58, 59, 60, 61, 62, 63, 64, 65, 66, 67, 68, 69, 70, 71, 72, 73, 74, 75, 76, 77, 78, 79, 80, 81, 82, 83, 84, 85, 86, 87, 88, 89, 90, 91, 92, 93, 94, 95, 96, 97, 98, 99, 100, 101…	[]	[]	[]	[]	[]	[35, 36, 37, 38, 39, 40, 41, 42, 43, 44, 45, 46, 47, 48, 49, 50, 51, 52, 53, 54, 55, 56, 57, 58, 59, 60, 61, 62, 63, 64, 65, 66, 67, 68, 69, 70, 71, 72, 73, 74, 75, 76, 77, 78, 79, 80, 81, 82]	[35, 36, 37, 38, 39, 40, 41, 42, 43, 44, 45, 46, 47, 48, 49, 50, 51, 52, 53, 54, 55, 56, 57, 58, 59, 60, 61, 62, 63, 64, 65, 66, 67, 68, 69, 70, 71, 72, 73, 74, 75, 76, 77, 78, 79, 80, 81, 82]	[(35, 83)]	[48]	[]	[]	[]	0.021978
2	GAGCTGGACGGCGACGTAAAGTTTTAGAGCTACCGT----------------------------------------------------AGCAAGTTAAAATAAGGCTAGTCCGTTATCAACTTGAAAAAGTGGCACCGAGTCGG	GAGCTGGACGGCGACGTAAAGTTTTAGAGCTACCGTCGTTGTACCGTCTACTTGACTTTTTTTGTCAAGTAGACGGTACAACGACGGTAGCAAGTTAAAATAAGGCTAGTCCGTTATCAACTTGAAAAAGTGGCACCGAGTCGG	0	52	0	Reference	MODIFIED	Reference	63.889	[0, 1, 2, 3, 4, 5, 6, 7, 8, 9, 10, 11, 12, 13, 14, 15, 16, 17, 18, 19, 20, 21, 22, 23, 24, 25, 26, 27, 28, 29, 30, 31, 32, 33, 34, 35, 36, 37, 38, 39, 40, 41, 42, 43, 44, 45, 46, 47, 48, 49, 50, 51, 52, 53, 54, 55, 56, 57, 58, 59, 60, 61, 62, 63, 64, 65, 66, 67, 68, 69, 70, 71, 72, 73, 74, 75, 76, 77, 78, 79, 80, 81, 82, 83, 84, 85, 86, 87, 88, 89, 90, 91, 92, 93, 94, 95, 96, 97, 98, 99, 100, 101…	[]	[]	[]	[]	[]	[36, 37, 38, 39, 40, 41, 42, 43, 44, 45, 46, 47, 48, 49, 50, 51, 52, 53, 54, 55, 56, 57, 58, 59, 60, 61, 62, 63, 64, 65, 66, 67, 68, 69, 70, 71, 72, 73, 74, 75, 76, 77, 78, 79, 80, 81, 82, 83, 84, 85, 86, 87]	[36, 37, 38, 39, 40, 41, 42, 43, 44, 45, 46, 47, 48, 49, 50, 51, 52, 53, 54, 55, 56, 57, 58, 59, 60, 61, 62, 63, 64, 65, 66, 67, 68, 69, 70, 71, 72, 73, 74, 75, 76, 77, 78, 79, 80, 81, 82, 83, 84, 85, 86, 87]	[(36, 88)]	[52]	[]	[]	[]	0.021978
2	GAGCTGGACGGCGACGTAAAGTTTTAGAGCTACCGT--------------------------------------------ACGACGGTAGCAAGTTAAAATAAGGCTAGTCCGTTATCAACTTGAAAAAGTGGCACCGAGTCGG	GAGCTGGACGGCGACGTAAAGTTTTAGAGCTACCGTCGTTGTACCGTCTACTTGACTTTTTTTGTCAAGTAGACGGTACAACGACGGTAGCAAGTTAAAATAAGGCTAGTCCGTTATCAACTTGAAAAAGTGGCACCGAGTCGG	0	44	0	Reference	MODIFIED	Reference	69.444	[0, 1, 2, 3, 4, 5, 6, 7, 8, 9, 10, 11, 12, 13, 14, 15, 16, 17, 18, 19, 20, 21, 22, 23, 24, 25, 26, 27, 28, 29, 30, 31, 32, 33, 34, 35, 36, 37, 38, 39, 40, 41, 42, 43, 44, 45, 46, 47, 48, 49, 50, 51, 52, 53, 54, 55, 56, 57, 58, 59, 60, 61, 62, 63, 64, 65, 66, 67, 68, 69, 70, 71, 72, 73, 74, 75, 76, 77, 78, 79, 80, 81, 82, 83, 84, 85, 86, 87, 88, 89, 90, 91, 92, 93, 94, 95, 96, 97, 98, 99, 100, 101…	[]	[]	[]	[]	[]	[36, 37, 38, 39, 40, 41, 42, 43, 44, 45, 46, 47, 48, 49, 50, 51, 52, 53, 54, 55, 56, 57, 58, 59, 60, 61, 62, 63, 64, 65, 66, 67, 68, 69, 70, 71, 72, 73, 74, 75, 76, 77, 78, 79]	[36, 37, 38, 39, 40, 41, 42, 43, 44, 45, 46, 47, 48, 49, 50, 51, 52, 53, 54, 55, 56, 57, 58, 59, 60, 61, 62, 63, 64, 65, 66, 67, 68, 69, 70, 71, 72, 73, 74, 75, 76, 77, 78, 79]	[(36, 80)]	[44]	[]	[]	[]	0.021978
2	GAGCTGGACGGCGACGTAAAGTTTTAGAGCTACCGTCG------------------------------------------------GTAGCAAGTTAAAATAAGGCTAGTCCGTTATCAACTTGAAAAAGTGGCAC-GAGTCGG	GAGCTGGACGGCGACGTAAAGTTTTAGAGCTACCGTCGTTGTACCGTCTACTTGACTTTTTTTGTCAAGTAGACGGTACAACGACGGTAGCAAGTTAAAATAAGGCTAGTCCGTTATCAACTTGAAAAAGTGGCACCGAGTCGG	0	48	0	Reference	MODIFIED	Reference	65.972	[0, 1, 2, 3, 4, 5, 6, 7, 8, 9, 10, 11, 12, 13, 14, 15, 16, 17, 18, 19, 20, 21, 22, 23, 24, 25, 26, 27, 28, 29, 30, 31, 32, 33, 34, 35, 36, 37, 38, 39, 40, 41, 42, 43, 44, 45, 46, 47, 48, 49, 50, 51, 52, 53, 54, 55, 56, 57, 58, 59, 60, 61, 62, 63, 64, 65, 66, 67, 68, 69, 70, 71, 72, 73, 74, 75, 76, 77, 78, 79, 80, 81, 82, 83, 84, 85, 86, 87, 88, 89, 90, 91, 92, 93, 94, 95, 96, 97, 98, 99, 100, 101…	[]	[]	[]	[]	[]	[38, 39, 40, 41, 42, 43, 44, 45, 46, 47, 48, 49, 50, 51, 52, 53, 54, 55, 56, 57, 58, 59, 60, 61, 62, 63, 64, 65, 66, 67, 68, 69, 70, 71, 72, 73, 74, 75, 76, 77, 78, 79, 80, 81, 82, 83, 84, 85, 136]	[38, 39, 40, 41, 42, 43, 44, 45, 46, 47, 48, 49, 50, 51, 52, 53, 54, 55, 56, 57, 58, 59, 60, 61, 62, 63, 64, 65, 66, 67, 68, 69, 70, 71, 72, 73, 74, 75, 76, 77, 78, 79, 80, 81, 82, 83, 84, 85]	[(38, 86)]	[48]	[]	[]	[]	0.021978
2	GAGCTGGACGGCGACGTAAAGTTTTAGAGCTACCGTCG-------------------------------------------CGACGGTAGCAAATTAAAATAAGGCTAGTCCGTTATCAACTTGAAAAAGTGGCACCGAGTCGG	GAGCTGGACGGCGACGTAAAGTTTTAGAGCTACCGTCGTTGTACCGTCTACTTGACTTTTTTTGTCAAGTAGACGGTACAACGACGGTAGCAAGTTAAAATAAGGCTAGTCCGTTATCAACTTGAAAAAGTGGCACCGAGTCGG	0	43	0	Reference	MODIFIED	Reference	69.444	[0, 1, 2, 3, 4, 5, 6, 7, 8, 9, 10, 11, 12, 13, 14, 15, 16, 17, 18, 19, 20, 21, 22, 23, 24, 25, 26, 27, 28, 29, 30, 31, 32, 33, 34, 35, 36, 37, 38, 39, 40, 41, 42, 43, 44, 45, 46, 47, 48, 49, 50, 51, 52, 53, 54, 55, 56, 57, 58, 59, 60, 61, 62, 63, 64, 65, 66, 67, 68, 69, 70, 71, 72, 73, 74, 75, 76, 77, 78, 79, 80, 81, 82, 83, 84, 85, 86, 87, 88, 89, 90, 91, 92, 93, 94, 95, 96, 97, 98, 99, 100, 101…	[]	[]	[]	[]	[]	[38, 39, 40, 41, 42, 43, 44, 45, 46, 47, 48, 49, 50, 51, 52, 53, 54, 55, 56, 57, 58, 59, 60, 61, 62, 63, 64, 65, 66, 67, 68, 69, 70, 71, 72, 73, 74, 75, 76, 77, 78, 79, 80]	[38, 39, 40, 41, 42, 43, 44, 45, 46, 47, 48, 49, 50, 51, 52, 53, 54, 55, 56, 57, 58, 59, 60, 61, 62, 63, 64, 65, 66, 67, 68, 69, 70, 71, 72, 73, 74, 75, 76, 77, 78, 79, 80]	[(38, 81)]	[43]	[93]	[]	[]	0.021978
2	GAGCTGGACGGCGACGTAAAGTTTTAGAGCTACCGTCG-------------------------------------------CGACGGTAGCAAGATAAAATAAGGCTAGTCCGTTATCAACTTGAAAAAGTGGCACCGAGTCGG	GAGCTGGACGGCGACGTAAAGTTTTAGAGCTACCGTCGTTGTACCGTCTACTTGACTTTTTTTGTCAAGTAGACGGTACAACGACGGTAGCAAGTTAAAATAAGGCTAGTCCGTTATCAACTTGAAAAAGTGGCACCGAGTCGG	0	43	0	Reference	MODIFIED	Reference	69.444	[0, 1, 2, 3, 4, 5, 6, 7, 8, 9, 10, 11, 12, 13, 14, 15, 16, 17, 18, 19, 20, 21, 22, 23, 24, 25, 26, 27, 28, 29, 30, 31, 32, 33, 34, 35, 36, 37, 38, 39, 40, 41, 42, 43, 44, 45, 46, 47, 48, 49, 50, 51, 52, 53, 54, 55, 56, 57, 58, 59, 60, 61, 62, 63, 64, 65, 66, 67, 68, 69, 70, 71, 72, 73, 74, 75, 76, 77, 78, 79, 80, 81, 82, 83, 84, 85, 86, 87, 88, 89, 90, 91, 92, 93, 94, 95, 96, 97, 98, 99, 100, 101…	[]	[]	[]	[]	[]	[38, 39, 40, 41, 42, 43, 44, 45, 46, 47, 48, 49, 50, 51, 52, 53, 54, 55, 56, 57, 58, 59, 60, 61, 62, 63, 64, 65, 66, 67, 68, 69, 70, 71, 72, 73, 74, 75, 76, 77, 78, 79, 80]	[38, 39, 40, 41, 42, 43, 44, 45, 46, 47, 48, 49, 50, 51, 52, 53, 54, 55, 56, 57, 58, 59, 60, 61, 62, 63, 64, 65, 66, 67, 68, 69, 70, 71, 72, 73, 74, 75, 76, 77, 78, 79, 80]	[(38, 81)]	[43]	[94]	[]	[]	0.021978
2	GAGCTGGACGGCGACGTAAAGTTTTAGAGCTACCGTCG-------------------------------------------CGACGGTAGCAAGTTAA--TAAGGCTAGTCCGTTATCAACTTGAAAAAGTGGCACCGAGTCGG	GAGCTGGACGGCGACGTAAAGTTTTAGAGCTACCGTCGTTGTACCGTCTACTTGACTTTTTTTGTCAAGTAGACGGTACAACGACGGTAGCAAGTTAAAATAAGGCTAGTCCGTTATCAACTTGAAAAAGTGGCACCGAGTCGG	0	43	0	Reference	MODIFIED	Reference	68.75	[0, 1, 2, 3, 4, 5, 6, 7, 8, 9, 10, 11, 12, 13, 14, 15, 16, 17, 18, 19, 20, 21, 22, 23, 24, 25, 26, 27, 28, 29, 30, 31, 32, 33, 34, 35, 36, 37, 38, 39, 40, 41, 42, 43, 44, 45, 46, 47, 48, 49, 50, 51, 52, 53, 54, 55, 56, 57, 58, 59, 60, 61, 62, 63, 64, 65, 66, 67, 68, 69, 70, 71, 72, 73, 74, 75, 76, 77, 78, 79, 80, 81, 82, 83, 84, 85, 86, 87, 88, 89, 90, 91, 92, 93, 94, 95, 96, 97, 98, 99, 100, 101…	[]	[]	[]	[]	[]	[38, 39, 40, 41, 42, 43, 44, 45, 46, 47, 48, 49, 50, 51, 52, 53, 54, 55, 56, 57, 58, 59, 60, 61, 62, 63, 64, 65, 66, 67, 68, 69, 70, 71, 72, 73, 74, 75, 76, 77, 78, 79, 80, 98, 99]	[38, 39, 40, 41, 42, 43, 44, 45, 46, 47, 48, 49, 50, 51, 52, 53, 54, 55, 56, 57, 58, 59, 60, 61, 62, 63, 64, 65, 66, 67, 68, 69, 70, 71, 72, 73, 74, 75, 76, 77, 78, 79, 80]	[(38, 81)]	[43]	[]	[]	[]	0.021978
2	GAGCTGGACGGCGACGTAAAGTTTTAGAGCTACCGTCG-------------------------------------------CGACGGTAGCAAGTTAAAAATAAGGCTAGTCCGTTATCAACTTGAAAAAGTGGCACCGAGTCGG	GAGCTGGACGGCGACGTAAAGTTTTAGAGCTACCGTCGTTGTACCGTCTACTTGACTTTTTTTGTCAAGTAGACGGTACAACGACGGTAGCAAGTTAAAA-TAAGGCTAGTCCGTTATCAACTTGAAAAAGTGGCACCGAGTCGG	0	43	0	Reference	MODIFIED	Reference	69.655	[0, 1, 2, 3, 4, 5, 6, 7, 8, 9, 10, 11, 12, 13, 14, 15, 16, 17, 18, 19, 20, 21, 22, 23, 24, 25, 26, 27, 28, 29, 30, 31, 32, 33, 34, 35, 36, 37, 38, 39, 40, 41, 42, 43, 44, 45, 46, 47, 48, 49, 50, 51, 52, 53, 54, 55, 56, 57, 58, 59, 60, 61, 62, 63, 64, 65, 66, 67, 68, 69, 70, 71, 72, 73, 74, 75, 76, 77, 78, 79, 80, 81, 82, 83, 84, 85, 86, 87, 88, 89, 90, 91, 92, 93, 94, 95, 96, 97, 98, 99, -100, 10…	[99, 100]	[99]	[]	[]	[]	[38, 39, 40, 41, 42, 43, 44, 45, 46, 47, 48, 49, 50, 51, 52, 53, 54, 55, 56, 57, 58, 59, 60, 61, 62, 63, 64, 65, 66, 67, 68, 69, 70, 71, 72, 73, 74, 75, 76, 77, 78, 79, 80]	[38, 39, 40, 41, 42, 43, 44, 45, 46, 47, 48, 49, 50, 51, 52, 53, 54, 55, 56, 57, 58, 59, 60, 61, 62, 63, 64, 65, 66, 67, 68, 69, 70, 71, 72, 73, 74, 75, 76, 77, 78, 79, 80]	[(38, 81)]	[43]	[]	[]	[]	0.021978
2	GAGCTGGACGGCGACGTAAAGTTTTAGAGCTACCGTCG-------------------------------------------CGACGGTAGCAAGTTAAAATAAGGCTAGACCGTTATCAACTTGAAAAAGTGGCACCGAGTCGG	GAGCTGGACGGCGACGTAAAGTTTTAGAGCTACCGTCGTTGTACCGTCTACTTGACTTTTTTTGTCAAGTAGACGGTACAACGACGGTAGCAAGTTAAAATAAGGCTAGTCCGTTATCAACTTGAAAAAGTGGCACCGAGTCGG	0	43	0	Reference	MODIFIED	Reference	69.444	[0, 1, 2, 3, 4, 5, 6, 7, 8, 9, 10, 11, 12, 13, 14, 15, 16, 17, 18, 19, 20, 21, 22, 23, 24, 25, 26, 27, 28, 29, 30, 31, 32, 33, 34, 35, 36, 37, 38, 39, 40, 41, 42, 43, 44, 45, 46, 47, 48, 49, 50, 51, 52, 53, 54, 55, 56, 57, 58, 59, 60, 61, 62, 63, 64, 65, 66, 67, 68, 69, 70, 71, 72, 73, 74, 75, 76, 77, 78, 79, 80, 81, 82, 83, 84, 85, 86, 87, 88, 89, 90, 91, 92, 93, 94, 95, 96, 97, 98, 99, 100, 101…	[]	[]	[]	[]	[]	[38, 39, 40, 41, 42, 43, 44, 45, 46, 47, 48, 49, 50, 51, 52, 53, 54, 55, 56, 57, 58, 59, 60, 61, 62, 63, 64, 65, 66, 67, 68, 69, 70, 71, 72, 73, 74, 75, 76, 77, 78, 79, 80]	[38, 39, 40, 41, 42, 43, 44, 45, 46, 47, 48, 49, 50, 51, 52, 53, 54, 55, 56, 57, 58, 59, 60, 61, 62, 63, 64, 65, 66, 67, 68, 69, 70, 71, 72, 73, 74, 75, 76, 77, 78, 79, 80]	[(38, 81)]	[43]	[109]	[]	[]	0.021978
2	GAGCTGGACGGCGACGTAAAGTTTTAGAGCTACCGTCG-------------------------------------------CGACGGTAGCAAGTTAAAATAAGGCTAGTCCGATATCAACTTGAAAAAGTGGCACCGAGTCGG	GAGCTGGACGGCGACGTAAAGTTTTAGAGCTACCGTCGTTGTACCGTCTACTTGACTTTTTTTGTCAAGTAGACGGTACAACGACGGTAGCAAGTTAAAATAAGGCTAGTCCGTTATCAACTTGAAAAAGTGGCACCGAGTCGG	0	43	0	Reference	MODIFIED	Reference	69.444	[0, 1, 2, 3, 4, 5, 6, 7, 8, 9, 10, 11, 12, 13, 14, 15, 16, 17, 18, 19, 20, 21, 22, 23, 24, 25, 26, 27, 28, 29, 30, 31, 32, 33, 34, 35, 36, 37, 38, 39, 40, 41, 42, 43, 44, 45, 46, 47, 48, 49, 50, 51, 52, 53, 54, 55, 56, 57, 58, 59, 60, 61, 62, 63, 64, 65, 66, 67, 68, 69, 70, 71, 72, 73, 74, 75, 76, 77, 78, 79, 80, 81, 82, 83, 84, 85, 86, 87, 88, 89, 90, 91, 92, 93, 94, 95, 96, 97, 98, 99, 100, 101…	[]	[]	[]	[]	[]	[38, 39, 40, 41, 42, 43, 44, 45, 46, 47, 48, 49, 50, 51, 52, 53, 54, 55, 56, 57, 58, 59, 60, 61, 62, 63, 64, 65, 66, 67, 68, 69, 70, 71, 72, 73, 74, 75, 76, 77, 78, 79, 80]	[38, 39, 40, 41, 42, 43, 44, 45, 46, 47, 48, 49, 50, 51, 52, 53, 54, 55, 56, 57, 58, 59, 60, 61, 62, 63, 64, 65, 66, 67, 68, 69, 70, 71, 72, 73, 74, 75, 76, 77, 78, 79, 80]	[(38, 81)]	[43]	[113]	[]	[]	0.021978
2	GAGCTGGACGGCGACGTAAAGTTTTAGAGCTACCGTCG-------------------------------------------CGACGGTAGCAAGTTAAAATAAGGCTAGTCCGTCATCAACTTGAAAAAGTGGCACCGAGTCGG	GAGCTGGACGGCGACGTAAAGTTTTAGAGCTACCGTCGTTGTACCGTCTACTTGACTTTTTTTGTCAAGTAGACGGTACAACGACGGTAGCAAGTTAAAATAAGGCTAGTCCGTTATCAACTTGAAAAAGTGGCACCGAGTCGG	0	43	0	Reference	MODIFIED	Reference	69.444	[0, 1, 2, 3, 4, 5, 6, 7, 8, 9, 10, 11, 12, 13, 14, 15, 16, 17, 18, 19, 20, 21, 22, 23, 24, 25, 26, 27, 28, 29, 30, 31, 32, 33, 34, 35, 36, 37, 38, 39, 40, 41, 42, 43, 44, 45, 46, 47, 48, 49, 50, 51, 52, 53, 54, 55, 56, 57, 58, 59, 60, 61, 62, 63, 64, 65, 66, 67, 68, 69, 70, 71, 72, 73, 74, 75, 76, 77, 78, 79, 80, 81, 82, 83, 84, 85, 86, 87, 88, 89, 90, 91, 92, 93, 94, 95, 96, 97, 98, 99, 100, 101…	[]	[]	[]	[]	[]	[38, 39, 40, 41, 42, 43, 44, 45, 46, 47, 48, 49, 50, 51, 52, 53, 54, 55, 56, 57, 58, 59, 60, 61, 62, 63, 64, 65, 66, 67, 68, 69, 70, 71, 72, 73, 74, 75, 76, 77, 78, 79, 80]	[38, 39, 40, 41, 42, 43, 44, 45, 46, 47, 48, 49, 50, 51, 52, 53, 54, 55, 56, 57, 58, 59, 60, 61, 62, 63, 64, 65, 66, 67, 68, 69, 70, 71, 72, 73, 74, 75, 76, 77, 78, 79, 80]	[(38, 81)]	[43]	[114]	[]	[]	0.021978
2	GAGCTGGACGGCGACGTAAAGTTTTAGAGCTACCGTCG-------------------------------------------CGACGGTAGCAAGTTAAAATAAGGCTAGTCCGTTATCAACATGAAAAAGTGGCACCGAGTCGG	GAGCTGGACGGCGACGTAAAGTTTTAGAGCTACCGTCGTTGTACCGTCTACTTGACTTTTTTTGTCAAGTAGACGGTACAACGACGGTAGCAAGTTAAAATAAGGCTAGTCCGTTATCAACTTGAAAAAGTGGCACCGAGTCGG	0	43	0	Reference	MODIFIED	Reference	69.444	[0, 1, 2, 3, 4, 5, 6, 7, 8, 9, 10, 11, 12, 13, 14, 15, 16, 17, 18, 19, 20, 21, 22, 23, 24, 25, 26, 27, 28, 29, 30, 31, 32, 33, 34, 35, 36, 37, 38, 39, 40, 41, 42, 43, 44, 45, 46, 47, 48, 49, 50, 51, 52, 53, 54, 55, 56, 57, 58, 59, 60, 61, 62, 63, 64, 65, 66, 67, 68, 69, 70, 71, 72, 73, 74, 75, 76, 77, 78, 79, 80, 81, 82, 83, 84, 85, 86, 87, 88, 89, 90, 91, 92, 93, 94, 95, 96, 97, 98, 99, 100, 101…	[]	[]	[]	[]	[]	[38, 39, 40, 41, 42, 43, 44, 45, 46, 47, 48, 49, 50, 51, 52, 53, 54, 55, 56, 57, 58, 59, 60, 61, 62, 63, 64, 65, 66, 67, 68, 69, 70, 71, 72, 73, 74, 75, 76, 77, 78, 79, 80]	[38, 39, 40, 41, 42, 43, 44, 45, 46, 47, 48, 49, 50, 51, 52, 53, 54, 55, 56, 57, 58, 59, 60, 61, 62, 63, 64, 65, 66, 67, 68, 69, 70, 71, 72, 73, 74, 75, 76, 77, 78, 79, 80]	[(38, 81)]	[43]	[121]	[]	[]	0.021978
2	GAGCTGGACGGCGACGTAAAGTTTTAGAGCTACCGTCG-------------------------------------------CGACGGTAGCAAGTTAAAATAAGGCTAGTCCGTTATCAACTTGAAAAAAAAAAGTGGCACCGAGTCGG	GAGCTGGACGGCGACGTAAAGTTTTAGAGCTACCGTCGTTGTACCGTCTACTTGACTTTTTTTGTCAAGTAGACGGTACAACGACGGTAGCAAGTTAAAATAAGGCTAGTCCGTTATCAACTTGAAAAA-----GTGGCACCGAGTCGG	0	43	0	Reference	MODIFIED	Reference	67.785	[0, 1, 2, 3, 4, 5, 6, 7, 8, 9, 10, 11, 12, 13, 14, 15, 16, 17, 18, 19, 20, 21, 22, 23, 24, 25, 26, 27, 28, 29, 30, 31, 32, 33, 34, 35, 36, 37, 38, 39, 40, 41, 42, 43, 44, 45, 46, 47, 48, 49, 50, 51, 52, 53, 54, 55, 56, 57, 58, 59, 60, 61, 62, 63, 64, 65, 66, 67, 68, 69, 70, 71, 72, 73, 74, 75, 76, 77, 78, 79, 80, 81, 82, 83, 84, 85, 86, 87, 88, 89, 90, 91, 92, 93, 94, 95, 96, 97, 98, 99, 100, 101…	[128, 129]	[128]	[]	[]	[]	[38, 39, 40, 41, 42, 43, 44, 45, 46, 47, 48, 49, 50, 51, 52, 53, 54, 55, 56, 57, 58, 59, 60, 61, 62, 63, 64, 65, 66, 67, 68, 69, 70, 71, 72, 73, 74, 75, 76, 77, 78, 79, 80]	[38, 39, 40, 41, 42, 43, 44, 45, 46, 47, 48, 49, 50, 51, 52, 53, 54, 55, 56, 57, 58, 59, 60, 61, 62, 63, 64, 65, 66, 67, 68, 69, 70, 71, 72, 73, 74, 75, 76, 77, 78, 79, 80]	[(38, 81)]	[43]	[]	[]	[]	0.021978
2	GAGCTGGACGGCGACGTAAAGTTTTAGAGCTACCGTCG-------------------------------------------CGACGGTAGCAAGTTAAAATAAGGCTAGTCCGTTATCAACTTGAAAAAATGGCACCGAGTCGG	GAGCTGGACGGCGACGTAAAGTTTTAGAGCTACCGTCGTTGTACCGTCTACTTGACTTTTTTTGTCAAGTAGACGGTACAACGACGGTAGCAAGTTAAAATAAGGCTAGTCCGTTATCAACTTGAAAAAGTGGCACCGAGTCGG	0	43	0	Reference	MODIFIED	Reference	69.444	[0, 1, 2, 3, 4, 5, 6, 7, 8, 9, 10, 11, 12, 13, 14, 15, 16, 17, 18, 19, 20, 21, 22, 23, 24, 25, 26, 27, 28, 29, 30, 31, 32, 33, 34, 35, 36, 37, 38, 39, 40, 41, 42, 43, 44, 45, 46, 47, 48, 49, 50, 51, 52, 53, 54, 55, 56, 57, 58, 59, 60, 61, 62, 63, 64, 65, 66, 67, 68, 69, 70, 71, 72, 73, 74, 75, 76, 77, 78, 79, 80, 81, 82, 83, 84, 85, 86, 87, 88, 89, 90, 91, 92, 93, 94, 95, 96, 97, 98, 99, 100, 101…	[]	[]	[]	[]	[]	[38, 39, 40, 41, 42, 43, 44, 45, 46, 47, 48, 49, 50, 51, 52, 53, 54, 55, 56, 57, 58, 59, 60, 61, 62, 63, 64, 65, 66, 67, 68, 69, 70, 71, 72, 73, 74, 75, 76, 77, 78, 79, 80]	[38, 39, 40, 41, 42, 43, 44, 45, 46, 47, 48, 49, 50, 51, 52, 53, 54, 55, 56, 57, 58, 59, 60, 61, 62, 63, 64, 65, 66, 67, 68, 69, 70, 71, 72, 73, 74, 75, 76, 77, 78, 79, 80]	[(38, 81)]	[43]	[129]	[]	[]	0.021978
2	GAGCTGGACGGCGACGTAAAGTTTTAGAGCTACCGTCG-------------------------------------------CGACGGTAGCAAGTTAAAATAAGGCTAGTCCGTTATCAACTTGAAAAAG-GGCACCGAGTCGG	GAGCTGGACGGCGACGTAAAGTTTTAGAGCTACCGTCGTTGTACCGTCTACTTGACTTTTTTTGTCAAGTAGACGGTACAACGACGGTAGCAAGTTAAAATAAGGCTAGTCCGTTATCAACTTGAAAAAGTGGCACCGAGTCGG	0	43	0	Reference	MODIFIED	Reference	69.444	[0, 1, 2, 3, 4, 5, 6, 7, 8, 9, 10, 11, 12, 13, 14, 15, 16, 17, 18, 19, 20, 21, 22, 23, 24, 25, 26, 27, 28, 29, 30, 31, 32, 33, 34, 35, 36, 37, 38, 39, 40, 41, 42, 43, 44, 45, 46, 47, 48, 49, 50, 51, 52, 53, 54, 55, 56, 57, 58, 59, 60, 61, 62, 63, 64, 65, 66, 67, 68, 69, 70, 71, 72, 73, 74, 75, 76, 77, 78, 79, 80, 81, 82, 83, 84, 85, 86, 87, 88, 89, 90, 91, 92, 93, 94, 95, 96, 97, 98, 99, 100, 101…	[]	[]	[]	[]	[]	[38, 39, 40, 41, 42, 43, 44, 45, 46, 47, 48, 49, 50, 51, 52, 53, 54, 55, 56, 57, 58, 59, 60, 61, 62, 63, 64, 65, 66, 67, 68, 69, 70, 71, 72, 73, 74, 75, 76, 77, 78, 79, 80, 130]	[38, 39, 40, 41, 42, 43, 44, 45, 46, 47, 48, 49, 50, 51, 52, 53, 54, 55, 56, 57, 58, 59, 60, 61, 62, 63, 64, 65, 66, 67, 68, 69, 70, 71, 72, 73, 74, 75, 76, 77, 78, 79, 80]	[(38, 81)]	[43]	[]	[]	[]	0.021978
2	GAGCTGGACGGCGACGTAAAGTTTTAGAGCTACCGTCG-------------------------------------------CGACGGTAGCAAGTTAAAATAAGGCTAGTCCGTTATCAACTTGAAAAAGTAGCACCGAGTCGG	GAGCTGGACGGCGACGTAAAGTTTTAGAGCTACCGTCGTTGTACCGTCTACTTGACTTTTTTTGTCAAGTAGACGGTACAACGACGGTAGCAAGTTAAAATAAGGCTAGTCCGTTATCAACTTGAAAAAGTGGCACCGAGTCGG	0	43	0	Reference	MODIFIED	Reference	69.444	[0, 1, 2, 3, 4, 5, 6, 7, 8, 9, 10, 11, 12, 13, 14, 15, 16, 17, 18, 19, 20, 21, 22, 23, 24, 25, 26, 27, 28, 29, 30, 31, 32, 33, 34, 35, 36, 37, 38, 39, 40, 41, 42, 43, 44, 45, 46, 47, 48, 49, 50, 51, 52, 53, 54, 55, 56, 57, 58, 59, 60, 61, 62, 63, 64, 65, 66, 67, 68, 69, 70, 71, 72, 73, 74, 75, 76, 77, 78, 79, 80, 81, 82, 83, 84, 85, 86, 87, 88, 89, 90, 91, 92, 93, 94, 95, 96, 97, 98, 99, 100, 101…	[]	[]	[]	[]	[]	[38, 39, 40, 41, 42, 43, 44, 45, 46, 47, 48, 49, 50, 51, 52, 53, 54, 55, 56, 57, 58, 59, 60, 61, 62, 63, 64, 65, 66, 67, 68, 69, 70, 71, 72, 73, 74, 75, 76, 77, 78, 79, 80]	[38, 39, 40, 41, 42, 43, 44, 45, 46, 47, 48, 49, 50, 51, 52, 53, 54, 55, 56, 57, 58, 59, 60, 61, 62, 63, 64, 65, 66, 67, 68, 69, 70, 71, 72, 73, 74, 75, 76, 77, 78, 79, 80]	[(38, 81)]	[43]	[131]	[]	[]	0.021978
2	GAGCTGGACGGCGACGTAAAGTTTTAGAGCTACCGTCG-------------------------------------------CGACGGTAGCAAGTTAAAATAAGGCTAGTCCGTTATCAACTTGAAAAAGTGACACCGAGTCGG	GAGCTGGACGGCGACGTAAAGTTTTAGAGCTACCGTCGTTGTACCGTCTACTTGACTTTTTTTGTCAAGTAGACGGTACAACGACGGTAGCAAGTTAAAATAAGGCTAGTCCGTTATCAACTTGAAAAAGTGGCACCGAGTCGG	0	43	0	Reference	MODIFIED	Reference	69.444	[0, 1, 2, 3, 4, 5, 6, 7, 8, 9, 10, 11, 12, 13, 14, 15, 16, 17, 18, 19, 20, 21, 22, 23, 24, 25, 26, 27, 28, 29, 30, 31, 32, 33, 34, 35, 36, 37, 38, 39, 40, 41, 42, 43, 44, 45, 46, 47, 48, 49, 50, 51, 52, 53, 54, 55, 56, 57, 58, 59, 60, 61, 62, 63, 64, 65, 66, 67, 68, 69, 70, 71, 72, 73, 74, 75, 76, 77, 78, 79, 80, 81, 82, 83, 84, 85, 86, 87, 88, 89, 90, 91, 92, 93, 94, 95, 96, 97, 98, 99, 100, 101…	[]	[]	[]	[]	[]	[38, 39, 40, 41, 42, 43, 44, 45, 46, 47, 48, 49, 50, 51, 52, 53, 54, 55, 56, 57, 58, 59, 60, 61, 62, 63, 64, 65, 66, 67, 68, 69, 70, 71, 72, 73, 74, 75, 76, 77, 78, 79, 80]	[38, 39, 40, 41, 42, 43, 44, 45, 46, 47, 48, 49, 50, 51, 52, 53, 54, 55, 56, 57, 58, 59, 60, 61, 62, 63, 64, 65, 66, 67, 68, 69, 70, 71, 72, 73, 74, 75, 76, 77, 78, 79, 80]	[(38, 81)]	[43]	[132]	[]	[]	0.021978
2	GAGCTGGACGGCGACGTAAAGTTTTAGAGCTACCGTCG-------------------------------------------CGACGGTAGCAAGTTAAAATAAGGCTAGTCCGTTATCAACTTGAAAAAGTGG-ACCG--TCGG	GAGCTGGACGGCGACGTAAAGTTTTAGAGCTACCGTCGTTGTACCGTCTACTTGACTTTTTTTGTCAAGTAGACGGTACAACGACGGTAGCAAGTTAAAATAAGGCTAGTCCGTTATCAACTTGAAAAAGTGGCACCGAGTCGG	0	43	0	Reference	MODIFIED	Reference	68.056	[0, 1, 2, 3, 4, 5, 6, 7, 8, 9, 10, 11, 12, 13, 14, 15, 16, 17, 18, 19, 20, 21, 22, 23, 24, 25, 26, 27, 28, 29, 30, 31, 32, 33, 34, 35, 36, 37, 38, 39, 40, 41, 42, 43, 44, 45, 46, 47, 48, 49, 50, 51, 52, 53, 54, 55, 56, 57, 58, 59, 60, 61, 62, 63, 64, 65, 66, 67, 68, 69, 70, 71, 72, 73, 74, 75, 76, 77, 78, 79, 80, 81, 82, 83, 84, 85, 86, 87, 88, 89, 90, 91, 92, 93, 94, 95, 96, 97, 98, 99, 100, 101…	[]	[]	[]	[]	[]	[38, 39, 40, 41, 42, 43, 44, 45, 46, 47, 48, 49, 50, 51, 52, 53, 54, 55, 56, 57, 58, 59, 60, 61, 62, 63, 64, 65, 66, 67, 68, 69, 70, 71, 72, 73, 74, 75, 76, 77, 78, 79, 80, 133, 138, 139]	[38, 39, 40, 41, 42, 43, 44, 45, 46, 47, 48, 49, 50, 51, 52, 53, 54, 55, 56, 57, 58, 59, 60, 61, 62, 63, 64, 65, 66, 67, 68, 69, 70, 71, 72, 73, 74, 75, 76, 77, 78, 79, 80]	[(38, 81)]	[43]	[]	[]	[]	0.021978
2	GAGCTGGACGGCGACGTAAAGTTTTAGAGCTACCGTCG-------------------------------------------CGACGGTAGCAAGTTAAAATAAGGCTAGTCCGTTATCAACTTGAAAAAGTGGC-CCGAGTGG-	GAGCTGGACGGCGACGTAAAGTTTTAGAGCTACCGTCGTTGTACCGTCTACTTGACTTTTTTTGTCAAGTAGACGGTACAACGACGGTAGCAAGTTAAAATAAGGCTAGTCCGTTATCAACTTGAAAAAGTGGCACCGAGTCGG	0	43	0	Reference	MODIFIED	Reference	68.056	[0, 1, 2, 3, 4, 5, 6, 7, 8, 9, 10, 11, 12, 13, 14, 15, 16, 17, 18, 19, 20, 21, 22, 23, 24, 25, 26, 27, 28, 29, 30, 31, 32, 33, 34, 35, 36, 37, 38, 39, 40, 41, 42, 43, 44, 45, 46, 47, 48, 49, 50, 51, 52, 53, 54, 55, 56, 57, 58, 59, 60, 61, 62, 63, 64, 65, 66, 67, 68, 69, 70, 71, 72, 73, 74, 75, 76, 77, 78, 79, 80, 81, 82, 83, 84, 85, 86, 87, 88, 89, 90, 91, 92, 93, 94, 95, 96, 97, 98, 99, 100, 101…	[]	[]	[]	[]	[]	[38, 39, 40, 41, 42, 43, 44, 45, 46, 47, 48, 49, 50, 51, 52, 53, 54, 55, 56, 57, 58, 59, 60, 61, 62, 63, 64, 65, 66, 67, 68, 69, 70, 71, 72, 73, 74, 75, 76, 77, 78, 79, 80, 134]	[38, 39, 40, 41, 42, 43, 44, 45, 46, 47, 48, 49, 50, 51, 52, 53, 54, 55, 56, 57, 58, 59, 60, 61, 62, 63, 64, 65, 66, 67, 68, 69, 70, 71, 72, 73, 74, 75, 76, 77, 78, 79, 80]	[(38, 81)]	[43]	[141]	[]	[]	0.021978
2	GAGCTGGACGGCGACGTAAAGTTTTAGAGCTACCGTCG-------------------------------------------CGACGGTAGCAAGTTAAAATAAGGCTAGTCCGTTATCAACTTGAAAAAGTGGCACA---TCGG	GAGCTGGACGGCGACGTAAAGTTTTAGAGCTACCGTCGTTGTACCGTCTACTTGACTTTTTTTGTCAAGTAGACGGTACAACGACGGTAGCAAGTTAAAATAAGGCTAGTCCGTTATCAACTTGAAAAAGTGGCACCGAGTCGG	0	43	0	Reference	MODIFIED	Reference	67.361	[0, 1, 2, 3, 4, 5, 6, 7, 8, 9, 10, 11, 12, 13, 14, 15, 16, 17, 18, 19, 20, 21, 22, 23, 24, 25, 26, 27, 28, 29, 30, 31, 32, 33, 34, 35, 36, 37, 38, 39, 40, 41, 42, 43, 44, 45, 46, 47, 48, 49, 50, 51, 52, 53, 54, 55, 56, 57, 58, 59, 60, 61, 62, 63, 64, 65, 66, 67, 68, 69, 70, 71, 72, 73, 74, 75, 76, 77, 78, 79, 80, 81, 82, 83, 84, 85, 86, 87, 88, 89, 90, 91, 92, 93, 94, 95, 96, 97, 98, 99, 100, 101…	[]	[]	[]	[]	[]	[38, 39, 40, 41, 42, 43, 44, 45, 46, 47, 48, 49, 50, 51, 52, 53, 54, 55, 56, 57, 58, 59, 60, 61, 62, 63, 64, 65, 66, 67, 68, 69, 70, 71, 72, 73, 74, 75, 76, 77, 78, 79, 80, 137, 138, 139]	[38, 39, 40, 41, 42, 43, 44, 45, 46, 47, 48, 49, 50, 51, 52, 53, 54, 55, 56, 57, 58, 59, 60, 61, 62, 63, 64, 65, 66, 67, 68, 69, 70, 71, 72, 73, 74, 75, 76, 77, 78, 79, 80]	[(38, 81)]	[43]	[136]	[]	[]	0.021978
2	GAGCTGGACGGCGACGTAAAGTTTTAGAGCTACCGTCG-------------------------------------------CGACGGTAGCAAGTTAAAATAAGGCTAGTCCGTTATCAACTTGAAAAAGTGGCACCAAGTCGG	GAGCTGGACGGCGACGTAAAGTTTTAGAGCTACCGTCGTTGTACCGTCTACTTGACTTTTTTTGTCAAGTAGACGGTACAACGACGGTAGCAAGTTAAAATAAGGCTAGTCCGTTATCAACTTGAAAAAGTGGCACCGAGTCGG	0	43	0	Reference	MODIFIED	Reference	69.444	[0, 1, 2, 3, 4, 5, 6, 7, 8, 9, 10, 11, 12, 13, 14, 15, 16, 17, 18, 19, 20, 21, 22, 23, 24, 25, 26, 27, 28, 29, 30, 31, 32, 33, 34, 35, 36, 37, 38, 39, 40, 41, 42, 43, 44, 45, 46, 47, 48, 49, 50, 51, 52, 53, 54, 55, 56, 57, 58, 59, 60, 61, 62, 63, 64, 65, 66, 67, 68, 69, 70, 71, 72, 73, 74, 75, 76, 77, 78, 79, 80, 81, 82, 83, 84, 85, 86, 87, 88, 89, 90, 91, 92, 93, 94, 95, 96, 97, 98, 99, 100, 101…	[]	[]	[]	[]	[]	[38, 39, 40, 41, 42, 43, 44, 45, 46, 47, 48, 49, 50, 51, 52, 53, 54, 55, 56, 57, 58, 59, 60, 61, 62, 63, 64, 65, 66, 67, 68, 69, 70, 71, 72, 73, 74, 75, 76, 77, 78, 79, 80]	[38, 39, 40, 41, 42, 43, 44, 45, 46, 47, 48, 49, 50, 51, 52, 53, 54, 55, 56, 57, 58, 59, 60, 61, 62, 63, 64, 65, 66, 67, 68, 69, 70, 71, 72, 73, 74, 75, 76, 77, 78, 79, 80]	[(38, 81)]	[43]	[137]	[]	[]	0.021978
2	GAGCTGGACGGCGACGTAAAGTTTTAGAGCTACCGTCG-------------------------------------------CGACGGTAGCAAGTTAAAATAAGGCTAGTCCGTTATCAACTTGAAAAAGTGGCACCGAATCGG	GAGCTGGACGGCGACGTAAAGTTTTAGAGCTACCGTCGTTGTACCGTCTACTTGACTTTTTTTGTCAAGTAGACGGTACAACGACGGTAGCAAGTTAAAATAAGGCTAGTCCGTTATCAACTTGAAAAAGTGGCACCGAGTCGG	0	43	0	Reference	MODIFIED	Reference	69.444	[0, 1, 2, 3, 4, 5, 6, 7, 8, 9, 10, 11, 12, 13, 14, 15, 16, 17, 18, 19, 20, 21, 22, 23, 24, 25, 26, 27, 28, 29, 30, 31, 32, 33, 34, 35, 36, 37, 38, 39, 40, 41, 42, 43, 44, 45, 46, 47, 48, 49, 50, 51, 52, 53, 54, 55, 56, 57, 58, 59, 60, 61, 62, 63, 64, 65, 66, 67, 68, 69, 70, 71, 72, 73, 74, 75, 76, 77, 78, 79, 80, 81, 82, 83, 84, 85, 86, 87, 88, 89, 90, 91, 92, 93, 94, 95, 96, 97, 98, 99, 100, 101…	[]	[]	[]	[]	[]	[38, 39, 40, 41, 42, 43, 44, 45, 46, 47, 48, 49, 50, 51, 52, 53, 54, 55, 56, 57, 58, 59, 60, 61, 62, 63, 64, 65, 66, 67, 68, 69, 70, 71, 72, 73, 74, 75, 76, 77, 78, 79, 80]	[38, 39, 40, 41, 42, 43, 44, 45, 46, 47, 48, 49, 50, 51, 52, 53, 54, 55, 56, 57, 58, 59, 60, 61, 62, 63, 64, 65, 66, 67, 68, 69, 70, 71, 72, 73, 74, 75, 76, 77, 78, 79, 80]	[(38, 81)]	[43]	[139]	[]	[]	0.021978
2	GAGCTGGACGGCGACGTAAAGTTTTAGAGCTACCGTCG-------------------------------------------CGACGGTAGCAAGTTAAAATAAGGCTAGTCCGTTATCAACTTGAAAAAGTGGCACCGAGGG--	GAGCTGGACGGCGACGTAAAGTTTTAGAGCTACCGTCGTTGTACCGTCTACTTGACTTTTTTTGTCAAGTAGACGGTACAACGACGGTAGCAAGTTAAAATAAGGCTAGTCCGTTATCAACTTGAAAAAGTGGCACCGAGTCGG	0	43	0	Reference	MODIFIED	Reference	67.361	[0, 1, 2, 3, 4, 5, 6, 7, 8, 9, 10, 11, 12, 13, 14, 15, 16, 17, 18, 19, 20, 21, 22, 23, 24, 25, 26, 27, 28, 29, 30, 31, 32, 33, 34, 35, 36, 37, 38, 39, 40, 41, 42, 43, 44, 45, 46, 47, 48, 49, 50, 51, 52, 53, 54, 55, 56, 57, 58, 59, 60, 61, 62, 63, 64, 65, 66, 67, 68, 69, 70, 71, 72, 73, 74, 75, 76, 77, 78, 79, 80, 81, 82, 83, 84, 85, 86, 87, 88, 89, 90, 91, 92, 93, 94, 95, 96, 97, 98, 99, 100, 101…	[]	[]	[]	[]	[]	[38, 39, 40, 41, 42, 43, 44, 45, 46, 47, 48, 49, 50, 51, 52, 53, 54, 55, 56, 57, 58, 59, 60, 61, 62, 63, 64, 65, 66, 67, 68, 69, 70, 71, 72, 73, 74, 75, 76, 77, 78, 79, 80, 142]	[38, 39, 40, 41, 42, 43, 44, 45, 46, 47, 48, 49, 50, 51, 52, 53, 54, 55, 56, 57, 58, 59, 60, 61, 62, 63, 64, 65, 66, 67, 68, 69, 70, 71, 72, 73, 74, 75, 76, 77, 78, 79, 80]	[(38, 81)]	[43]	[140, 141]	[]	[]	0.021978
2	GAGCTGGACGGCGACGTAAAGTTTTAGAGCTACCGTCG-------------------------------------------CGACGGTAGCAAGTTAAAATAAGGCTAGTCCGTTATCAACTTGAAAAAGTGGCACCGAGT---	GAGCTGGACGGCGACGTAAAGTTTTAGAGCTACCGTCGTTGTACCGTCTACTTGACTTTTTTTGTCAAGTAGACGGTACAACGACGGTAGCAAGTTAAAATAAGGCTAGTCCGTTATCAACTTGAAAAAGTGGCACCGAGTCGG	0	43	0	Reference	MODIFIED	Reference	68.056	[0, 1, 2, 3, 4, 5, 6, 7, 8, 9, 10, 11, 12, 13, 14, 15, 16, 17, 18, 19, 20, 21, 22, 23, 24, 25, 26, 27, 28, 29, 30, 31, 32, 33, 34, 35, 36, 37, 38, 39, 40, 41, 42, 43, 44, 45, 46, 47, 48, 49, 50, 51, 52, 53, 54, 55, 56, 57, 58, 59, 60, 61, 62, 63, 64, 65, 66, 67, 68, 69, 70, 71, 72, 73, 74, 75, 76, 77, 78, 79, 80, 81, 82, 83, 84, 85, 86, 87, 88, 89, 90, 91, 92, 93, 94, 95, 96, 97, 98, 99, 100, 101…	[]	[]	[]	[]	[]	[38, 39, 40, 41, 42, 43, 44, 45, 46, 47, 48, 49, 50, 51, 52, 53, 54, 55, 56, 57, 58, 59, 60, 61, 62, 63, 64, 65, 66, 67, 68, 69, 70, 71, 72, 73, 74, 75, 76, 77, 78, 79, 80, 141, 142]	[38, 39, 40, 41, 42, 43, 44, 45, 46, 47, 48, 49, 50, 51, 52, 53, 54, 55, 56, 57, 58, 59, 60, 61, 62, 63, 64, 65, 66, 67, 68, 69, 70, 71, 72, 73, 74, 75, 76, 77, 78, 79, 80]	[(38, 81)]	[43]	[]	[]	[]	0.021978
2	GAGCTGGACGGCGACGTAAAGTTTTAGAGCTACCGTCG-------------------------------------------CGACGGTAGCAAGTTAAAATAAGGCTAGTCCGTTATCAACTTGAAAAAGTGGCACCGAGTAGG	GAGCTGGACGGCGACGTAAAGTTTTAGAGCTACCGTCGTTGTACCGTCTACTTGACTTTTTTTGTCAAGTAGACGGTACAACGACGGTAGCAAGTTAAAATAAGGCTAGTCCGTTATCAACTTGAAAAAGTGGCACCGAGTCGG	0	43	0	Reference	MODIFIED	Reference	69.444	[0, 1, 2, 3, 4, 5, 6, 7, 8, 9, 10, 11, 12, 13, 14, 15, 16, 17, 18, 19, 20, 21, 22, 23, 24, 25, 26, 27, 28, 29, 30, 31, 32, 33, 34, 35, 36, 37, 38, 39, 40, 41, 42, 43, 44, 45, 46, 47, 48, 49, 50, 51, 52, 53, 54, 55, 56, 57, 58, 59, 60, 61, 62, 63, 64, 65, 66, 67, 68, 69, 70, 71, 72, 73, 74, 75, 76, 77, 78, 79, 80, 81, 82, 83, 84, 85, 86, 87, 88, 89, 90, 91, 92, 93, 94, 95, 96, 97, 98, 99, 100, 101…	[]	[]	[]	[]	[]	[38, 39, 40, 41, 42, 43, 44, 45, 46, 47, 48, 49, 50, 51, 52, 53, 54, 55, 56, 57, 58, 59, 60, 61, 62, 63, 64, 65, 66, 67, 68, 69, 70, 71, 72, 73, 74, 75, 76, 77, 78, 79, 80]	[38, 39, 40, 41, 42, 43, 44, 45, 46, 47, 48, 49, 50, 51, 52, 53, 54, 55, 56, 57, 58, 59, 60, 61, 62, 63, 64, 65, 66, 67, 68, 69, 70, 71, 72, 73, 74, 75, 76, 77, 78, 79, 80]	[(38, 81)]	[43]	[141]	[]	[]	0.021978
2	GAGCTGGACGGCGACGTAAAGTTTTAGAGCTACCGTCG-------------------------------------------CGACGGTAGCAAGTTAAAATAAGGCTAGTCCGTTATCAACTTGAAAAAGTGGCACCGAGTCCGG	GAGCTGGACGGCGACGTAAAGTTTTAGAGCTACCGTCGTTGTACCGTCTACTTGACTTTTTTTGTCAAGTAGACGGTACAACGACGGTAGCAAGTTAAAATAAGGCTAGTCCGTTATCAACTTGAAAAAGTGGCACCGAGTCGG-	0	43	0	Reference	MODIFIED	Reference	68.966	[0, 1, 2, 3, 4, 5, 6, 7, 8, 9, 10, 11, 12, 13, 14, 15, 16, 17, 18, 19, 20, 21, 22, 23, 24, 25, 26, 27, 28, 29, 30, 31, 32, 33, 34, 35, 36, 37, 38, 39, 40, 41, 42, 43, 44, 45, 46, 47, 48, 49, 50, 51, 52, 53, 54, 55, 56, 57, 58, 59, 60, 61, 62, 63, 64, 65, 66, 67, 68, 69, 70, 71, 72, 73, 74, 75, 76, 77, 78, 79, 80, 81, 82, 83, 84, 85, 86, 87, 88, 89, 90, 91, 92, 93, 94, 95, 96, 97, 98, 99, 100, 101…	[]	[]	[]	[]	[]	[38, 39, 40, 41, 42, 43, 44, 45, 46, 47, 48, 49, 50, 51, 52, 53, 54, 55, 56, 57, 58, 59, 60, 61, 62, 63, 64, 65, 66, 67, 68, 69, 70, 71, 72, 73, 74, 75, 76, 77, 78, 79, 80]	[38, 39, 40, 41, 42, 43, 44, 45, 46, 47, 48, 49, 50, 51, 52, 53, 54, 55, 56, 57, 58, 59, 60, 61, 62, 63, 64, 65, 66, 67, 68, 69, 70, 71, 72, 73, 74, 75, 76, 77, 78, 79, 80]	[(38, 81)]	[43]	[142]	[]	[]	0.021978
2	GAGCTGGACGGCGACGTAAAGTTTTAGAGCTACCGTCG-------------------------------------------CGACGGTAGCAAGTTAAAATAAGGCTAGTCCGTTATCAACTTGAAAAAGTGGCACCGAGTCGGG	GAGCTGGACGGCGACGTAAAGTTTTAGAGCTACCGTCGTTGTACCGTCTACTTGACTTTTTTTGTCAAGTAGACGGTACAACGACGGTAGCAAGTTAAAATAAGGCTAGTCCGTTATCAACTTGAAAAAGTGGCACCGAGTCGG-	0	43	0	Reference	MODIFIED	Reference	69.655	[0, 1, 2, 3, 4, 5, 6, 7, 8, 9, 10, 11, 12, 13, 14, 15, 16, 17, 18, 19, 20, 21, 22, 23, 24, 25, 26, 27, 28, 29, 30, 31, 32, 33, 34, 35, 36, 37, 38, 39, 40, 41, 42, 43, 44, 45, 46, 47, 48, 49, 50, 51, 52, 53, 54, 55, 56, 57, 58, 59, 60, 61, 62, 63, 64, 65, 66, 67, 68, 69, 70, 71, 72, 73, 74, 75, 76, 77, 78, 79, 80, 81, 82, 83, 84, 85, 86, 87, 88, 89, 90, 91, 92, 93, 94, 95, 96, 97, 98, 99, 100, 101…	[]	[]	[]	[]	[]	[38, 39, 40, 41, 42, 43, 44, 45, 46, 47, 48, 49, 50, 51, 52, 53, 54, 55, 56, 57, 58, 59, 60, 61, 62, 63, 64, 65, 66, 67, 68, 69, 70, 71, 72, 73, 74, 75, 76, 77, 78, 79, 80]	[38, 39, 40, 41, 42, 43, 44, 45, 46, 47, 48, 49, 50, 51, 52, 53, 54, 55, 56, 57, 58, 59, 60, 61, 62, 63, 64, 65, 66, 67, 68, 69, 70, 71, 72, 73, 74, 75, 76, 77, 78, 79, 80]	[(38, 81)]	[43]	[]	[]	[]	0.021978
2	GAGCTGGACGGCGACGTAAAGTTTTAGAGCTACCGTCG-------------------------------------------CGACGGTAGCAAGTTAAAATAAGGCTAGTCCGTTATCAACTTGAAAAAGTGGCACCGAGTCGT	GAGCTGGACGGCGACGTAAAGTTTTAGAGCTACCGTCGTTGTACCGTCTACTTGACTTTTTTTGTCAAGTAGACGGTACAACGACGGTAGCAAGTTAAAATAAGGCTAGTCCGTTATCAACTTGAAAAAGTGGCACCGAGTCGG	0	43	0	Reference	MODIFIED	Reference	69.444	[0, 1, 2, 3, 4, 5, 6, 7, 8, 9, 10, 11, 12, 13, 14, 15, 16, 17, 18, 19, 20, 21, 22, 23, 24, 25, 26, 27, 28, 29, 30, 31, 32, 33, 34, 35, 36, 37, 38, 39, 40, 41, 42, 43, 44, 45, 46, 47, 48, 49, 50, 51, 52, 53, 54, 55, 56, 57, 58, 59, 60, 61, 62, 63, 64, 65, 66, 67, 68, 69, 70, 71, 72, 73, 74, 75, 76, 77, 78, 79, 80, 81, 82, 83, 84, 85, 86, 87, 88, 89, 90, 91, 92, 93, 94, 95, 96, 97, 98, 99, 100, 101…	[]	[]	[]	[]	[]	[38, 39, 40, 41, 42, 43, 44, 45, 46, 47, 48, 49, 50, 51, 52, 53, 54, 55, 56, 57, 58, 59, 60, 61, 62, 63, 64, 65, 66, 67, 68, 69, 70, 71, 72, 73, 74, 75, 76, 77, 78, 79, 80]	[38, 39, 40, 41, 42, 43, 44, 45, 46, 47, 48, 49, 50, 51, 52, 53, 54, 55, 56, 57, 58, 59, 60, 61, 62, 63, 64, 65, 66, 67, 68, 69, 70, 71, 72, 73, 74, 75, 76, 77, 78, 79, 80]	[(38, 81)]	[43]	[143]	[]	[]	0.021978
2	GAGCTGGACGGCGACGTAAAGTTTTAGAGCTACCGTCG-------------------------------------------CGACGGTAGCAAGTTAAAATAAGGCTAGTCCGTTATCAACTTGAAAAAGTGGCACCGTGTCGG	GAGCTGGACGGCGACGTAAAGTTTTAGAGCTACCGTCGTTGTACCGTCTACTTGACTTTTTTTGTCAAGTAGACGGTACAACGACGGTAGCAAGTTAAAATAAGGCTAGTCCGTTATCAACTTGAAAAAGTGGCACCGAGTCGG	0	43	0	Reference	MODIFIED	Reference	69.444	[0, 1, 2, 3, 4, 5, 6, 7, 8, 9, 10, 11, 12, 13, 14, 15, 16, 17, 18, 19, 20, 21, 22, 23, 24, 25, 26, 27, 28, 29, 30, 31, 32, 33, 34, 35, 36, 37, 38, 39, 40, 41, 42, 43, 44, 45, 46, 47, 48, 49, 50, 51, 52, 53, 54, 55, 56, 57, 58, 59, 60, 61, 62, 63, 64, 65, 66, 67, 68, 69, 70, 71, 72, 73, 74, 75, 76, 77, 78, 79, 80, 81, 82, 83, 84, 85, 86, 87, 88, 89, 90, 91, 92, 93, 94, 95, 96, 97, 98, 99, 100, 101…	[]	[]	[]	[]	[]	[38, 39, 40, 41, 42, 43, 44, 45, 46, 47, 48, 49, 50, 51, 52, 53, 54, 55, 56, 57, 58, 59, 60, 61, 62, 63, 64, 65, 66, 67, 68, 69, 70, 71, 72, 73, 74, 75, 76, 77, 78, 79, 80]	[38, 39, 40, 41, 42, 43, 44, 45, 46, 47, 48, 49, 50, 51, 52, 53, 54, 55, 56, 57, 58, 59, 60, 61, 62, 63, 64, 65, 66, 67, 68, 69, 70, 71, 72, 73, 74, 75, 76, 77, 78, 79, 80]	[(38, 81)]	[43]	[138]	[]	[]	0.021978
2	GAGCTGGACGGCGACGTAAAGTTTTAGAGCTACCGTCG-------------------------------------------CGACGGTAGCAAGTTAAAATAAGGCTAGTCCGTTATCAACTTGAAAAAGTGGCACGA--TCGG	GAGCTGGACGGCGACGTAAAGTTTTAGAGCTACCGTCGTTGTACCGTCTACTTGACTTTTTTTGTCAAGTAGACGGTACAACGACGGTAGCAAGTTAAAATAAGGCTAGTCCGTTATCAACTTGAAAAAGTGGCACCGAGTCGG	0	43	0	Reference	MODIFIED	Reference	67.361	[0, 1, 2, 3, 4, 5, 6, 7, 8, 9, 10, 11, 12, 13, 14, 15, 16, 17, 18, 19, 20, 21, 22, 23, 24, 25, 26, 27, 28, 29, 30, 31, 32, 33, 34, 35, 36, 37, 38, 39, 40, 41, 42, 43, 44, 45, 46, 47, 48, 49, 50, 51, 52, 53, 54, 55, 56, 57, 58, 59, 60, 61, 62, 63, 64, 65, 66, 67, 68, 69, 70, 71, 72, 73, 74, 75, 76, 77, 78, 79, 80, 81, 82, 83, 84, 85, 86, 87, 88, 89, 90, 91, 92, 93, 94, 95, 96, 97, 98, 99, 100, 101…	[]	[]	[]	[]	[]	[38, 39, 40, 41, 42, 43, 44, 45, 46, 47, 48, 49, 50, 51, 52, 53, 54, 55, 56, 57, 58, 59, 60, 61, 62, 63, 64, 65, 66, 67, 68, 69, 70, 71, 72, 73, 74, 75, 76, 77, 78, 79, 80, 138, 139]	[38, 39, 40, 41, 42, 43, 44, 45, 46, 47, 48, 49, 50, 51, 52, 53, 54, 55, 56, 57, 58, 59, 60, 61, 62, 63, 64, 65, 66, 67, 68, 69, 70, 71, 72, 73, 74, 75, 76, 77, 78, 79, 80]	[(38, 81)]	[43]	[136, 137]	[]	[]	0.021978
2	GAGCTGGACGGCGACGTAAAGTTTTAGAGCTACCGTCG-------------------------------------------CGACGGTAGCAAGTTAAAATAAGGCTAGTCCGTTATCAACTTGAAAAAGTGGCACGG--TCG-	GAGCTGGACGGCGACGTAAAGTTTTAGAGCTACCGTCGTTGTACCGTCTACTTGACTTTTTTTGTCAAGTAGACGGTACAACGACGGTAGCAAGTTAAAATAAGGCTAGTCCGTTATCAACTTGAAAAAGTGGCACCGAGTCGG	0	43	0	Reference	MODIFIED	Reference	67.361	[0, 1, 2, 3, 4, 5, 6, 7, 8, 9, 10, 11, 12, 13, 14, 15, 16, 17, 18, 19, 20, 21, 22, 23, 24, 25, 26, 27, 28, 29, 30, 31, 32, 33, 34, 35, 36, 37, 38, 39, 40, 41, 42, 43, 44, 45, 46, 47, 48, 49, 50, 51, 52, 53, 54, 55, 56, 57, 58, 59, 60, 61, 62, 63, 64, 65, 66, 67, 68, 69, 70, 71, 72, 73, 74, 75, 76, 77, 78, 79, 80, 81, 82, 83, 84, 85, 86, 87, 88, 89, 90, 91, 92, 93, 94, 95, 96, 97, 98, 99, 100, 101…	[]	[]	[]	[]	[]	[38, 39, 40, 41, 42, 43, 44, 45, 46, 47, 48, 49, 50, 51, 52, 53, 54, 55, 56, 57, 58, 59, 60, 61, 62, 63, 64, 65, 66, 67, 68, 69, 70, 71, 72, 73, 74, 75, 76, 77, 78, 79, 80, 138, 139]	[38, 39, 40, 41, 42, 43, 44, 45, 46, 47, 48, 49, 50, 51, 52, 53, 54, 55, 56, 57, 58, 59, 60, 61, 62, 63, 64, 65, 66, 67, 68, 69, 70, 71, 72, 73, 74, 75, 76, 77, 78, 79, 80]	[(38, 81)]	[43]	[136]	[]	[]	0.021978
2	GAGCTGGACGGCGACGTAAAGTTTTAGAGCTACCGTCG-------------------------------------------CGACGGTAGCAAGTTAAAATAAGGCTAGTCCGTTATCAACTTGAAAAAGTGGCTCCGAGTCGG	GAGCTGGACGGCGACGTAAAGTTTTAGAGCTACCGTCGTTGTACCGTCTACTTGACTTTTTTTGTCAAGTAGACGGTACAACGACGGTAGCAAGTTAAAATAAGGCTAGTCCGTTATCAACTTGAAAAAGTGGCACCGAGTCGG	0	43	0	Reference	MODIFIED	Reference	69.444	[0, 1, 2, 3, 4, 5, 6, 7, 8, 9, 10, 11, 12, 13, 14, 15, 16, 17, 18, 19, 20, 21, 22, 23, 24, 25, 26, 27, 28, 29, 30, 31, 32, 33, 34, 35, 36, 37, 38, 39, 40, 41, 42, 43, 44, 45, 46, 47, 48, 49, 50, 51, 52, 53, 54, 55, 56, 57, 58, 59, 60, 61, 62, 63, 64, 65, 66, 67, 68, 69, 70, 71, 72, 73, 74, 75, 76, 77, 78, 79, 80, 81, 82, 83, 84, 85, 86, 87, 88, 89, 90, 91, 92, 93, 94, 95, 96, 97, 98, 99, 100, 101…	[]	[]	[]	[]	[]	[38, 39, 40, 41, 42, 43, 44, 45, 46, 47, 48, 49, 50, 51, 52, 53, 54, 55, 56, 57, 58, 59, 60, 61, 62, 63, 64, 65, 66, 67, 68, 69, 70, 71, 72, 73, 74, 75, 76, 77, 78, 79, 80]	[38, 39, 40, 41, 42, 43, 44, 45, 46, 47, 48, 49, 50, 51, 52, 53, 54, 55, 56, 57, 58, 59, 60, 61, 62, 63, 64, 65, 66, 67, 68, 69, 70, 71, 72, 73, 74, 75, 76, 77, 78, 79, 80]	[(38, 81)]	[43]	[134]	[]	[]	0.021978
2	GAGCTGGACGGCGACGTAAAGTTTTAGAGCTACCGTCG-------------------------------------------CGACGGTAGCAAGTTAAAATAAGGCTAGTCCGTTATCAACTTGAAAAAGTGGTACCGAGTCGG	GAGCTGGACGGCGACGTAAAGTTTTAGAGCTACCGTCGTTGTACCGTCTACTTGACTTTTTTTGTCAAGTAGACGGTACAACGACGGTAGCAAGTTAAAATAAGGCTAGTCCGTTATCAACTTGAAAAAGTGGCACCGAGTCGG	0	43	0	Reference	MODIFIED	Reference	69.444	[0, 1, 2, 3, 4, 5, 6, 7, 8, 9, 10, 11, 12, 13, 14, 15, 16, 17, 18, 19, 20, 21, 22, 23, 24, 25, 26, 27, 28, 29, 30, 31, 32, 33, 34, 35, 36, 37, 38, 39, 40, 41, 42, 43, 44, 45, 46, 47, 48, 49, 50, 51, 52, 53, 54, 55, 56, 57, 58, 59, 60, 61, 62, 63, 64, 65, 66, 67, 68, 69, 70, 71, 72, 73, 74, 75, 76, 77, 78, 79, 80, 81, 82, 83, 84, 85, 86, 87, 88, 89, 90, 91, 92, 93, 94, 95, 96, 97, 98, 99, 100, 101…	[]	[]	[]	[]	[]	[38, 39, 40, 41, 42, 43, 44, 45, 46, 47, 48, 49, 50, 51, 52, 53, 54, 55, 56, 57, 58, 59, 60, 61, 62, 63, 64, 65, 66, 67, 68, 69, 70, 71, 72, 73, 74, 75, 76, 77, 78, 79, 80]	[38, 39, 40, 41, 42, 43, 44, 45, 46, 47, 48, 49, 50, 51, 52, 53, 54, 55, 56, 57, 58, 59, 60, 61, 62, 63, 64, 65, 66, 67, 68, 69, 70, 71, 72, 73, 74, 75, 76, 77, 78, 79, 80]	[(38, 81)]	[43]	[133]	[]	[]	0.021978
2	GAGCTGGACGGCGACGTAAAGTTTTAGAGCTACCGTCG-------------------------------------------CGACGGTAGCAAGTTAAAATAAGGCTAGTCCGTTATCAACTTGAATAAGTGGCACCGAGTCGG	GAGCTGGACGGCGACGTAAAGTTTTAGAGCTACCGTCGTTGTACCGTCTACTTGACTTTTTTTGTCAAGTAGACGGTACAACGACGGTAGCAAGTTAAAATAAGGCTAGTCCGTTATCAACTTGAAAAAGTGGCACCGAGTCGG	0	43	0	Reference	MODIFIED	Reference	69.444	[0, 1, 2, 3, 4, 5, 6, 7, 8, 9, 10, 11, 12, 13, 14, 15, 16, 17, 18, 19, 20, 21, 22, 23, 24, 25, 26, 27, 28, 29, 30, 31, 32, 33, 34, 35, 36, 37, 38, 39, 40, 41, 42, 43, 44, 45, 46, 47, 48, 49, 50, 51, 52, 53, 54, 55, 56, 57, 58, 59, 60, 61, 62, 63, 64, 65, 66, 67, 68, 69, 70, 71, 72, 73, 74, 75, 76, 77, 78, 79, 80, 81, 82, 83, 84, 85, 86, 87, 88, 89, 90, 91, 92, 93, 94, 95, 96, 97, 98, 99, 100, 101…	[]	[]	[]	[]	[]	[38, 39, 40, 41, 42, 43, 44, 45, 46, 47, 48, 49, 50, 51, 52, 53, 54, 55, 56, 57, 58, 59, 60, 61, 62, 63, 64, 65, 66, 67, 68, 69, 70, 71, 72, 73, 74, 75, 76, 77, 78, 79, 80]	[38, 39, 40, 41, 42, 43, 44, 45, 46, 47, 48, 49, 50, 51, 52, 53, 54, 55, 56, 57, 58, 59, 60, 61, 62, 63, 64, 65, 66, 67, 68, 69, 70, 71, 72, 73, 74, 75, 76, 77, 78, 79, 80]	[(38, 81)]	[43]	[126]	[]	[]	0.021978
2	GAGCTGGACGGCGACGTAAAGTTTTAGAGCTACCGTCG-------------------------------------------CGACGGTAGCAAGTTAAAATAAGGCTAGTCCGTTATCAACTTGGAAAAGTGGCACCGAGTCGG	GAGCTGGACGGCGACGTAAAGTTTTAGAGCTACCGTCGTTGTACCGTCTACTTGACTTTTTTTGTCAAGTAGACGGTACAACGACGGTAGCAAGTTAAAATAAGGCTAGTCCGTTATCAACTTGAAAAAGTGGCACCGAGTCGG	0	43	0	Reference	MODIFIED	Reference	69.444	[0, 1, 2, 3, 4, 5, 6, 7, 8, 9, 10, 11, 12, 13, 14, 15, 16, 17, 18, 19, 20, 21, 22, 23, 24, 25, 26, 27, 28, 29, 30, 31, 32, 33, 34, 35, 36, 37, 38, 39, 40, 41, 42, 43, 44, 45, 46, 47, 48, 49, 50, 51, 52, 53, 54, 55, 56, 57, 58, 59, 60, 61, 62, 63, 64, 65, 66, 67, 68, 69, 70, 71, 72, 73, 74, 75, 76, 77, 78, 79, 80, 81, 82, 83, 84, 85, 86, 87, 88, 89, 90, 91, 92, 93, 94, 95, 96, 97, 98, 99, 100, 101…	[]	[]	[]	[]	[]	[38, 39, 40, 41, 42, 43, 44, 45, 46, 47, 48, 49, 50, 51, 52, 53, 54, 55, 56, 57, 58, 59, 60, 61, 62, 63, 64, 65, 66, 67, 68, 69, 70, 71, 72, 73, 74, 75, 76, 77, 78, 79, 80]	[38, 39, 40, 41, 42, 43, 44, 45, 46, 47, 48, 49, 50, 51, 52, 53, 54, 55, 56, 57, 58, 59, 60, 61, 62, 63, 64, 65, 66, 67, 68, 69, 70, 71, 72, 73, 74, 75, 76, 77, 78, 79, 80]	[(38, 81)]	[43]	[124]	[]	[]	0.021978
2	GAGCTGGACGGCGACGTAAAGTTTTAGAGCTACCGTCG-------------------------------------------CGACGGTAGCAAGTTAAAATAAGGCTAGTCCGTTGTCAACTTGAAAAAGTGGCACCGAGTCGG	GAGCTGGACGGCGACGTAAAGTTTTAGAGCTACCGTCGTTGTACCGTCTACTTGACTTTTTTTGTCAAGTAGACGGTACAACGACGGTAGCAAGTTAAAATAAGGCTAGTCCGTTATCAACTTGAAAAAGTGGCACCGAGTCGG	0	43	0	Reference	MODIFIED	Reference	69.444	[0, 1, 2, 3, 4, 5, 6, 7, 8, 9, 10, 11, 12, 13, 14, 15, 16, 17, 18, 19, 20, 21, 22, 23, 24, 25, 26, 27, 28, 29, 30, 31, 32, 33, 34, 35, 36, 37, 38, 39, 40, 41, 42, 43, 44, 45, 46, 47, 48, 49, 50, 51, 52, 53, 54, 55, 56, 57, 58, 59, 60, 61, 62, 63, 64, 65, 66, 67, 68, 69, 70, 71, 72, 73, 74, 75, 76, 77, 78, 79, 80, 81, 82, 83, 84, 85, 86, 87, 88, 89, 90, 91, 92, 93, 94, 95, 96, 97, 98, 99, 100, 101…	[]	[]	[]	[]	[]	[38, 39, 40, 41, 42, 43, 44, 45, 46, 47, 48, 49, 50, 51, 52, 53, 54, 55, 56, 57, 58, 59, 60, 61, 62, 63, 64, 65, 66, 67, 68, 69, 70, 71, 72, 73, 74, 75, 76, 77, 78, 79, 80]	[38, 39, 40, 41, 42, 43, 44, 45, 46, 47, 48, 49, 50, 51, 52, 53, 54, 55, 56, 57, 58, 59, 60, 61, 62, 63, 64, 65, 66, 67, 68, 69, 70, 71, 72, 73, 74, 75, 76, 77, 78, 79, 80]	[(38, 81)]	[43]	[115]	[]	[]	0.021978
2	GAGCTGGACGGCGACGTAAAGTTTTAGAGCTACCGTCG-------------------------------------------CGACGGTAGCAAGTTAAAATAAGGCTGGTCCGTTATCAACTTGAAAAAGTGGCACCGAGTCGG	GAGCTGGACGGCGACGTAAAGTTTTAGAGCTACCGTCGTTGTACCGTCTACTTGACTTTTTTTGTCAAGTAGACGGTACAACGACGGTAGCAAGTTAAAATAAGGCTAGTCCGTTATCAACTTGAAAAAGTGGCACCGAGTCGG	0	43	0	Reference	MODIFIED	Reference	69.444	[0, 1, 2, 3, 4, 5, 6, 7, 8, 9, 10, 11, 12, 13, 14, 15, 16, 17, 18, 19, 20, 21, 22, 23, 24, 25, 26, 27, 28, 29, 30, 31, 32, 33, 34, 35, 36, 37, 38, 39, 40, 41, 42, 43, 44, 45, 46, 47, 48, 49, 50, 51, 52, 53, 54, 55, 56, 57, 58, 59, 60, 61, 62, 63, 64, 65, 66, 67, 68, 69, 70, 71, 72, 73, 74, 75, 76, 77, 78, 79, 80, 81, 82, 83, 84, 85, 86, 87, 88, 89, 90, 91, 92, 93, 94, 95, 96, 97, 98, 99, 100, 101…	[]	[]	[]	[]	[]	[38, 39, 40, 41, 42, 43, 44, 45, 46, 47, 48, 49, 50, 51, 52, 53, 54, 55, 56, 57, 58, 59, 60, 61, 62, 63, 64, 65, 66, 67, 68, 69, 70, 71, 72, 73, 74, 75, 76, 77, 78, 79, 80]	[38, 39, 40, 41, 42, 43, 44, 45, 46, 47, 48, 49, 50, 51, 52, 53, 54, 55, 56, 57, 58, 59, 60, 61, 62, 63, 64, 65, 66, 67, 68, 69, 70, 71, 72, 73, 74, 75, 76, 77, 78, 79, 80]	[(38, 81)]	[43]	[107]	[]	[]	0.021978
2	GAGCTGGACGGCGACGTAAAGTTTTAGAGCTACCGTCG-------------------------------------------CGACGGTAGCAAGTTAGAATAAGGCTAGTCCGTTATCAACTTGAAAAAGTGGCACCGAGTCGG	GAGCTGGACGGCGACGTAAAGTTTTAGAGCTACCGTCGTTGTACCGTCTACTTGACTTTTTTTGTCAAGTAGACGGTACAACGACGGTAGCAAGTTAAAATAAGGCTAGTCCGTTATCAACTTGAAAAAGTGGCACCGAGTCGG	0	43	0	Reference	MODIFIED	Reference	69.444	[0, 1, 2, 3, 4, 5, 6, 7, 8, 9, 10, 11, 12, 13, 14, 15, 16, 17, 18, 19, 20, 21, 22, 23, 24, 25, 26, 27, 28, 29, 30, 31, 32, 33, 34, 35, 36, 37, 38, 39, 40, 41, 42, 43, 44, 45, 46, 47, 48, 49, 50, 51, 52, 53, 54, 55, 56, 57, 58, 59, 60, 61, 62, 63, 64, 65, 66, 67, 68, 69, 70, 71, 72, 73, 74, 75, 76, 77, 78, 79, 80, 81, 82, 83, 84, 85, 86, 87, 88, 89, 90, 91, 92, 93, 94, 95, 96, 97, 98, 99, 100, 101…	[]	[]	[]	[]	[]	[38, 39, 40, 41, 42, 43, 44, 45, 46, 47, 48, 49, 50, 51, 52, 53, 54, 55, 56, 57, 58, 59, 60, 61, 62, 63, 64, 65, 66, 67, 68, 69, 70, 71, 72, 73, 74, 75, 76, 77, 78, 79, 80]	[38, 39, 40, 41, 42, 43, 44, 45, 46, 47, 48, 49, 50, 51, 52, 53, 54, 55, 56, 57, 58, 59, 60, 61, 62, 63, 64, 65, 66, 67, 68, 69, 70, 71, 72, 73, 74, 75, 76, 77, 78, 79, 80]	[(38, 81)]	[43]	[97]	[]	[]	0.021978
2	GAGCTGGACGGCGACGTAAAGTTTTAGAGCTACCGTCG-------------------------------------------CGACGGTAGCAAGTTTAAAATAAGGCTAGTCCGTTATCAACTTGAAAAAGTGGCACCGAGTCGG	GAGCTGGACGGCGACGTAAAGTTTTAGAGCTACCGTCGTTGTACCGTCTACTTGACTTTTTTTGTCAAGTAGACGGTACAACGACGGTAGCAAGTT-AAAATAAGGCTAGTCCGTTATCAACTTGAAAAAGTGGCACCGAGTCGG	0	43	0	Reference	MODIFIED	Reference	69.655	[0, 1, 2, 3, 4, 5, 6, 7, 8, 9, 10, 11, 12, 13, 14, 15, 16, 17, 18, 19, 20, 21, 22, 23, 24, 25, 26, 27, 28, 29, 30, 31, 32, 33, 34, 35, 36, 37, 38, 39, 40, 41, 42, 43, 44, 45, 46, 47, 48, 49, 50, 51, 52, 53, 54, 55, 56, 57, 58, 59, 60, 61, 62, 63, 64, 65, 66, 67, 68, 69, 70, 71, 72, 73, 74, 75, 76, 77, 78, 79, 80, 81, 82, 83, 84, 85, 86, 87, 88, 89, 90, 91, 92, 93, 94, 95, -96, 96, 97, 98, 99, 100…	[95, 96]	[95]	[]	[]	[]	[38, 39, 40, 41, 42, 43, 44, 45, 46, 47, 48, 49, 50, 51, 52, 53, 54, 55, 56, 57, 58, 59, 60, 61, 62, 63, 64, 65, 66, 67, 68, 69, 70, 71, 72, 73, 74, 75, 76, 77, 78, 79, 80]	[38, 39, 40, 41, 42, 43, 44, 45, 46, 47, 48, 49, 50, 51, 52, 53, 54, 55, 56, 57, 58, 59, 60, 61, 62, 63, 64, 65, 66, 67, 68, 69, 70, 71, 72, 73, 74, 75, 76, 77, 78, 79, 80]	[(38, 81)]	[43]	[]	[]	[]	0.021978
2	GAGCTGGACGGCGACGTAAAGTTTTAGAGCTACCGTCG-------------------------------------------CGACGGTAGCAAGTTTAAATAAGGCTAGTCCGTTATCAACTTGAAAAAGTGGCACCGAGTCGG	GAGCTGGACGGCGACGTAAAGTTTTAGAGCTACCGTCGTTGTACCGTCTACTTGACTTTTTTTGTCAAGTAGACGGTACAACGACGGTAGCAAGTTAAAATAAGGCTAGTCCGTTATCAACTTGAAAAAGTGGCACCGAGTCGG	0	43	0	Reference	MODIFIED	Reference	69.444	[0, 1, 2, 3, 4, 5, 6, 7, 8, 9, 10, 11, 12, 13, 14, 15, 16, 17, 18, 19, 20, 21, 22, 23, 24, 25, 26, 27, 28, 29, 30, 31, 32, 33, 34, 35, 36, 37, 38, 39, 40, 41, 42, 43, 44, 45, 46, 47, 48, 49, 50, 51, 52, 53, 54, 55, 56, 57, 58, 59, 60, 61, 62, 63, 64, 65, 66, 67, 68, 69, 70, 71, 72, 73, 74, 75, 76, 77, 78, 79, 80, 81, 82, 83, 84, 85, 86, 87, 88, 89, 90, 91, 92, 93, 94, 95, 96, 97, 98, 99, 100, 101…	[]	[]	[]	[]	[]	[38, 39, 40, 41, 42, 43, 44, 45, 46, 47, 48, 49, 50, 51, 52, 53, 54, 55, 56, 57, 58, 59, 60, 61, 62, 63, 64, 65, 66, 67, 68, 69, 70, 71, 72, 73, 74, 75, 76, 77, 78, 79, 80]	[38, 39, 40, 41, 42, 43, 44, 45, 46, 47, 48, 49, 50, 51, 52, 53, 54, 55, 56, 57, 58, 59, 60, 61, 62, 63, 64, 65, 66, 67, 68, 69, 70, 71, 72, 73, 74, 75, 76, 77, 78, 79, 80]	[(38, 81)]	[43]	[96]	[]	[]	0.021978
2	GAGCTGGACGGCGACGTAAAGTTTTAGAGCTACCGTCG-------------------------------------------CGTCGGTAGCAAGTTAAAATAAGGCTAGTCCGTTATCAACTTGAAAAAGTGGCACCGAGTCGG	GAGCTGGACGGCGACGTAAAGTTTTAGAGCTACCGTCGTTGTACCGTCTACTTGACTTTTTTTGTCAAGTAGACGGTACAACGACGGTAGCAAGTTAAAATAAGGCTAGTCCGTTATCAACTTGAAAAAGTGGCACCGAGTCGG	0	43	0	Reference	MODIFIED	Reference	69.444	[0, 1, 2, 3, 4, 5, 6, 7, 8, 9, 10, 11, 12, 13, 14, 15, 16, 17, 18, 19, 20, 21, 22, 23, 24, 25, 26, 27, 28, 29, 30, 31, 32, 33, 34, 35, 36, 37, 38, 39, 40, 41, 42, 43, 44, 45, 46, 47, 48, 49, 50, 51, 52, 53, 54, 55, 56, 57, 58, 59, 60, 61, 62, 63, 64, 65, 66, 67, 68, 69, 70, 71, 72, 73, 74, 75, 76, 77, 78, 79, 80, 81, 82, 83, 84, 85, 86, 87, 88, 89, 90, 91, 92, 93, 94, 95, 96, 97, 98, 99, 100, 101…	[]	[]	[]	[]	[]	[38, 39, 40, 41, 42, 43, 44, 45, 46, 47, 48, 49, 50, 51, 52, 53, 54, 55, 56, 57, 58, 59, 60, 61, 62, 63, 64, 65, 66, 67, 68, 69, 70, 71, 72, 73, 74, 75, 76, 77, 78, 79, 80]	[38, 39, 40, 41, 42, 43, 44, 45, 46, 47, 48, 49, 50, 51, 52, 53, 54, 55, 56, 57, 58, 59, 60, 61, 62, 63, 64, 65, 66, 67, 68, 69, 70, 71, 72, 73, 74, 75, 76, 77, 78, 79, 80]	[(38, 81)]	[43]	[83]	[]	[]	0.021978
2	GAGCTGGACGGCGACGTAAAGTTTTAGAGCTACCGTCG-------------------------------------------CTACGGTAGCAAGTTAAAATAAGGCTAGTCCGTTATCAACTTGAAAAAGTGGCACCGAGTCGG	GAGCTGGACGGCGACGTAAAGTTTTAGAGCTACCGTCGTTGTACCGTCTACTTGACTTTTTTTGTCAAGTAGACGGTACAACGACGGTAGCAAGTTAAAATAAGGCTAGTCCGTTATCAACTTGAAAAAGTGGCACCGAGTCGG	0	43	0	Reference	MODIFIED	Reference	69.444	[0, 1, 2, 3, 4, 5, 6, 7, 8, 9, 10, 11, 12, 13, 14, 15, 16, 17, 18, 19, 20, 21, 22, 23, 24, 25, 26, 27, 28, 29, 30, 31, 32, 33, 34, 35, 36, 37, 38, 39, 40, 41, 42, 43, 44, 45, 46, 47, 48, 49, 50, 51, 52, 53, 54, 55, 56, 57, 58, 59, 60, 61, 62, 63, 64, 65, 66, 67, 68, 69, 70, 71, 72, 73, 74, 75, 76, 77, 78, 79, 80, 81, 82, 83, 84, 85, 86, 87, 88, 89, 90, 91, 92, 93, 94, 95, 96, 97, 98, 99, 100, 101…	[]	[]	[]	[]	[]	[38, 39, 40, 41, 42, 43, 44, 45, 46, 47, 48, 49, 50, 51, 52, 53, 54, 55, 56, 57, 58, 59, 60, 61, 62, 63, 64, 65, 66, 67, 68, 69, 70, 71, 72, 73, 74, 75, 76, 77, 78, 79, 80]	[38, 39, 40, 41, 42, 43, 44, 45, 46, 47, 48, 49, 50, 51, 52, 53, 54, 55, 56, 57, 58, 59, 60, 61, 62, 63, 64, 65, 66, 67, 68, 69, 70, 71, 72, 73, 74, 75, 76, 77, 78, 79, 80]	[(38, 81)]	[43]	[82]	[]	[]	0.021978
2	GAGCTGGACGGCGACGTAAAGTTTTAGAGCTACCGTCG------------------------------------------ACGACGGTAGCAAGTTAAAATAAGGCTAGTCCGTTATCAACTTGAAAAAGTGGCACCG-GTCGG	GAGCTGGACGGCGACGTAAAGTTTTAGAGCTACCGTCGTTGTACCGTCTACTTGACTTTTTTTGTCAAGTAGACGGTACAACGACGGTAGCAAGTTAAAATAAGGCTAGTCCGTTATCAACTTGAAAAAGTGGCACCGAGTCGG	0	42	0	Reference	MODIFIED	Reference	70.139	[0, 1, 2, 3, 4, 5, 6, 7, 8, 9, 10, 11, 12, 13, 14, 15, 16, 17, 18, 19, 20, 21, 22, 23, 24, 25, 26, 27, 28, 29, 30, 31, 32, 33, 34, 35, 36, 37, 38, 39, 40, 41, 42, 43, 44, 45, 46, 47, 48, 49, 50, 51, 52, 53, 54, 55, 56, 57, 58, 59, 60, 61, 62, 63, 64, 65, 66, 67, 68, 69, 70, 71, 72, 73, 74, 75, 76, 77, 78, 79, 80, 81, 82, 83, 84, 85, 86, 87, 88, 89, 90, 91, 92, 93, 94, 95, 96, 97, 98, 99, 100, 101…	[]	[]	[]	[]	[]	[38, 39, 40, 41, 42, 43, 44, 45, 46, 47, 48, 49, 50, 51, 52, 53, 54, 55, 56, 57, 58, 59, 60, 61, 62, 63, 64, 65, 66, 67, 68, 69, 70, 71, 72, 73, 74, 75, 76, 77, 78, 79, 138]	[38, 39, 40, 41, 42, 43, 44, 45, 46, 47, 48, 49, 50, 51, 52, 53, 54, 55, 56, 57, 58, 59, 60, 61, 62, 63, 64, 65, 66, 67, 68, 69, 70, 71, 72, 73, 74, 75, 76, 77, 78, 79]	[(38, 80)]	[42]	[]	[]	[]	0.021978
2	GAGCTGGACGGCGACGTAAAGTTTTAGAGCTACCGTCG------------------------------------------ACGACGGTAGCAAGTTAAAATAAGGCTAGTCCGTTATCAACTTGAAAAAGTGGCACCGAGTGG-	GAGCTGGACGGCGACGTAAAGTTTTAGAGCTACCGTCGTTGTACCGTCTACTTGACTTTTTTTGTCAAGTAGACGGTACAACGACGGTAGCAAGTTAAAATAAGGCTAGTCCGTTATCAACTTGAAAAAGTGGCACCGAGTCGG	0	42	0	Reference	MODIFIED	Reference	69.444	[0, 1, 2, 3, 4, 5, 6, 7, 8, 9, 10, 11, 12, 13, 14, 15, 16, 17, 18, 19, 20, 21, 22, 23, 24, 25, 26, 27, 28, 29, 30, 31, 32, 33, 34, 35, 36, 37, 38, 39, 40, 41, 42, 43, 44, 45, 46, 47, 48, 49, 50, 51, 52, 53, 54, 55, 56, 57, 58, 59, 60, 61, 62, 63, 64, 65, 66, 67, 68, 69, 70, 71, 72, 73, 74, 75, 76, 77, 78, 79, 80, 81, 82, 83, 84, 85, 86, 87, 88, 89, 90, 91, 92, 93, 94, 95, 96, 97, 98, 99, 100, 101…	[]	[]	[]	[]	[]	[38, 39, 40, 41, 42, 43, 44, 45, 46, 47, 48, 49, 50, 51, 52, 53, 54, 55, 56, 57, 58, 59, 60, 61, 62, 63, 64, 65, 66, 67, 68, 69, 70, 71, 72, 73, 74, 75, 76, 77, 78, 79]	[38, 39, 40, 41, 42, 43, 44, 45, 46, 47, 48, 49, 50, 51, 52, 53, 54, 55, 56, 57, 58, 59, 60, 61, 62, 63, 64, 65, 66, 67, 68, 69, 70, 71, 72, 73, 74, 75, 76, 77, 78, 79]	[(38, 80)]	[42]	[141]	[]	[]	0.021978
2	GAGCTGGACGGCGACGTAAAGTTTTAGAGCTACCGTCG------------------------------------------CCGACGGTAGCAAGCTAAAATAAGGCTAGTCCGTTATCAACTTGAAAAAGTGGCACCGAGTCGG	GAGCTGGACGGCGACGTAAAGTTTTAGAGCTACCGTCGTTGTACCGTCTACTTGACTTTTTTTGTCAAGTAGACGGTACAACGACGGTAGCAAGTTAAAATAAGGCTAGTCCGTTATCAACTTGAAAAAGTGGCACCGAGTCGG	0	42	1	Reference	MODIFIED	Reference	69.444	[0, 1, 2, 3, 4, 5, 6, 7, 8, 9, 10, 11, 12, 13, 14, 15, 16, 17, 18, 19, 20, 21, 22, 23, 24, 25, 26, 27, 28, 29, 30, 31, 32, 33, 34, 35, 36, 37, 38, 39, 40, 41, 42, 43, 44, 45, 46, 47, 48, 49, 50, 51, 52, 53, 54, 55, 56, 57, 58, 59, 60, 61, 62, 63, 64, 65, 66, 67, 68, 69, 70, 71, 72, 73, 74, 75, 76, 77, 78, 79, 80, 81, 82, 83, 84, 85, 86, 87, 88, 89, 90, 91, 92, 93, 94, 95, 96, 97, 98, 99, 100, 101…	[]	[]	[]	[]	[]	[38, 39, 40, 41, 42, 43, 44, 45, 46, 47, 48, 49, 50, 51, 52, 53, 54, 55, 56, 57, 58, 59, 60, 61, 62, 63, 64, 65, 66, 67, 68, 69, 70, 71, 72, 73, 74, 75, 76, 77, 78, 79]	[38, 39, 40, 41, 42, 43, 44, 45, 46, 47, 48, 49, 50, 51, 52, 53, 54, 55, 56, 57, 58, 59, 60, 61, 62, 63, 64, 65, 66, 67, 68, 69, 70, 71, 72, 73, 74, 75, 76, 77, 78, 79]	[(38, 80)]	[42]	[80, 94]	[80]	['C']	0.021978
2	GAGCTGGACGGCGACGTAAAGTTTTAGAGCTACCGTCG-----------------------------------------GACGACGGTAGCAAGTTAAAATAAGGCTAGTCCGTTATCAACTTGAAAAAGTGGCACCGAGTCGG	GAGCTGGACGGCGACGTAAAGTTTTAGAGCTACCGTCGTTGTACCGTCTACTTGACTTTTTTTGTCAAGTAGACGGTACAACGACGGTAGCAAGTTAAAATAAGGCTAGTCCGTTATCAACTTGAAAAAGTGGCACCGAGTCGG	0	41	0	Reference	MODIFIED	Reference	70.833	[0, 1, 2, 3, 4, 5, 6, 7, 8, 9, 10, 11, 12, 13, 14, 15, 16, 17, 18, 19, 20, 21, 22, 23, 24, 25, 26, 27, 28, 29, 30, 31, 32, 33, 34, 35, 36, 37, 38, 39, 40, 41, 42, 43, 44, 45, 46, 47, 48, 49, 50, 51, 52, 53, 54, 55, 56, 57, 58, 59, 60, 61, 62, 63, 64, 65, 66, 67, 68, 69, 70, 71, 72, 73, 74, 75, 76, 77, 78, 79, 80, 81, 82, 83, 84, 85, 86, 87, 88, 89, 90, 91, 92, 93, 94, 95, 96, 97, 98, 99, 100, 101…	[]	[]	[]	[]	[]	[38, 39, 40, 41, 42, 43, 44, 45, 46, 47, 48, 49, 50, 51, 52, 53, 54, 55, 56, 57, 58, 59, 60, 61, 62, 63, 64, 65, 66, 67, 68, 69, 70, 71, 72, 73, 74, 75, 76, 77, 78]	[38, 39, 40, 41, 42, 43, 44, 45, 46, 47, 48, 49, 50, 51, 52, 53, 54, 55, 56, 57, 58, 59, 60, 61, 62, 63, 64, 65, 66, 67, 68, 69, 70, 71, 72, 73, 74, 75, 76, 77, 78]	[(38, 79)]	[41]	[79]	[]	[]	0.021978
2	GAGCTGGACGGCGACGTAAAGTTTTAGAGCTACCGTCG--------------------------------------TACAACGACGGTAGCAAGTTAAAATAAGGCTAGTCCGTTATCAACTTGAAAAAGTGGCACCGAGTCGG	GAGCTGGACGGCGACGTAAAGTTTTAGAGCTACCGTCGTTGTACCGTCTACTTGACTTTTTTTGTCAAGTAGACGGTACAACGACGGTAGCAAGTTAAAATAAGGCTAGTCCGTTATCAACTTGAAAAAGTGGCACCGAGTCGG	0	38	0	Reference	MODIFIED	Reference	73.611	[0, 1, 2, 3, 4, 5, 6, 7, 8, 9, 10, 11, 12, 13, 14, 15, 16, 17, 18, 19, 20, 21, 22, 23, 24, 25, 26, 27, 28, 29, 30, 31, 32, 33, 34, 35, 36, 37, 38, 39, 40, 41, 42, 43, 44, 45, 46, 47, 48, 49, 50, 51, 52, 53, 54, 55, 56, 57, 58, 59, 60, 61, 62, 63, 64, 65, 66, 67, 68, 69, 70, 71, 72, 73, 74, 75, 76, 77, 78, 79, 80, 81, 82, 83, 84, 85, 86, 87, 88, 89, 90, 91, 92, 93, 94, 95, 96, 97, 98, 99, 100, 101…	[]	[]	[]	[]	[]	[38, 39, 40, 41, 42, 43, 44, 45, 46, 47, 48, 49, 50, 51, 52, 53, 54, 55, 56, 57, 58, 59, 60, 61, 62, 63, 64, 65, 66, 67, 68, 69, 70, 71, 72, 73, 74, 75]	[38, 39, 40, 41, 42, 43, 44, 45, 46, 47, 48, 49, 50, 51, 52, 53, 54, 55, 56, 57, 58, 59, 60, 61, 62, 63, 64, 65, 66, 67, 68, 69, 70, 71, 72, 73, 74, 75]	[(38, 76)]	[38]	[]	[]	[]	0.021978
2	GAGCTGGACGGCGACGTAAAGTTTTAGAGCTACCGTCG---------------------------------GACGGTACAACGACGGTAGCAAGTTAAAATAAGGCTAGTCCGTTATCAACTTGAAAAAGTGGCACCGAGTCGG	GAGCTGGACGGCGACGTAAAGTTTTAGAGCTACCGTCGTTGTACCGTCTACTTGACTTTTTTTGTCAAGTAGACGGTACAACGACGGTAGCAAGTTAAAATAAGGCTAGTCCGTTATCAACTTGAAAAAGTGGCACCGAGTCGG	0	33	0	Reference	MODIFIED	Reference	77.083	[0, 1, 2, 3, 4, 5, 6, 7, 8, 9, 10, 11, 12, 13, 14, 15, 16, 17, 18, 19, 20, 21, 22, 23, 24, 25, 26, 27, 28, 29, 30, 31, 32, 33, 34, 35, 36, 37, 38, 39, 40, 41, 42, 43, 44, 45, 46, 47, 48, 49, 50, 51, 52, 53, 54, 55, 56, 57, 58, 59, 60, 61, 62, 63, 64, 65, 66, 67, 68, 69, 70, 71, 72, 73, 74, 75, 76, 77, 78, 79, 80, 81, 82, 83, 84, 85, 86, 87, 88, 89, 90, 91, 92, 93, 94, 95, 96, 97, 98, 99, 100, 101…	[]	[]	[]	[]	[]	[38, 39, 40, 41, 42, 43, 44, 45, 46, 47, 48, 49, 50, 51, 52, 53, 54, 55, 56, 57, 58, 59, 60, 61, 62, 63, 64, 65, 66, 67, 68, 69, 70]	[38, 39, 40, 41, 42, 43, 44, 45, 46, 47, 48, 49, 50, 51, 52, 53, 54, 55, 56, 57, 58, 59, 60, 61, 62, 63, 64, 65, 66, 67, 68, 69, 70]	[(38, 71)]	[33]	[]	[]	[]	0.021978
2	GAGCTGGACGGCGACGTAAAGTTTTAGAGCTACCGTCG--------------------------------AGACGGTACAACGACGGTAGCAAGTTAAAATAAGGCTAGTCCGTTATCAACTTGAAAAAGTGGCACCGAGTCGG	GAGCTGGACGGCGACGTAAAGTTTTAGAGCTACCGTCGTTGTACCGTCTACTTGACTTTTTTTGTCAAGTAGACGGTACAACGACGGTAGCAAGTTAAAATAAGGCTAGTCCGTTATCAACTTGAAAAAGTGGCACCGAGTCGG	0	32	0	Reference	MODIFIED	Reference	77.778	[0, 1, 2, 3, 4, 5, 6, 7, 8, 9, 10, 11, 12, 13, 14, 15, 16, 17, 18, 19, 20, 21, 22, 23, 24, 25, 26, 27, 28, 29, 30, 31, 32, 33, 34, 35, 36, 37, 38, 39, 40, 41, 42, 43, 44, 45, 46, 47, 48, 49, 50, 51, 52, 53, 54, 55, 56, 57, 58, 59, 60, 61, 62, 63, 64, 65, 66, 67, 68, 69, 70, 71, 72, 73, 74, 75, 76, 77, 78, 79, 80, 81, 82, 83, 84, 85, 86, 87, 88, 89, 90, 91, 92, 93, 94, 95, 96, 97, 98, 99, 100, 101…	[]	[]	[]	[]	[]	[38, 39, 40, 41, 42, 43, 44, 45, 46, 47, 48, 49, 50, 51, 52, 53, 54, 55, 56, 57, 58, 59, 60, 61, 62, 63, 64, 65, 66, 67, 68, 69]	[38, 39, 40, 41, 42, 43, 44, 45, 46, 47, 48, 49, 50, 51, 52, 53, 54, 55, 56, 57, 58, 59, 60, 61, 62, 63, 64, 65, 66, 67, 68, 69]	[(38, 70)]	[32]	[]	[]	[]	0.021978
2	GAGCTGGACGGCGACGTAAAGTTTTAGAGCTACCGTCG---------CTAC------------------------------CGACGGTAGCAAGTTAAAATAAGGCTAGTCCGTTATCAACTTGAAAAAGTGGCACCGAGTCGG	GAGCTGGACGGCGACGTAAAGTTTTAGAGCTACCGTCGTTGTACCGTCTACTTGACTTTTTTTGTCAAGTAGACGGTACAACGACGGTAGCAAGTTAAAATAAGGCTAGTCCGTTATCAACTTGAAAAAGTGGCACCGAGTCGG	0	39	0	Reference	MODIFIED	Reference	72.917	[0, 1, 2, 3, 4, 5, 6, 7, 8, 9, 10, 11, 12, 13, 14, 15, 16, 17, 18, 19, 20, 21, 22, 23, 24, 25, 26, 27, 28, 29, 30, 31, 32, 33, 34, 35, 36, 37, 38, 39, 40, 41, 42, 43, 44, 45, 46, 47, 48, 49, 50, 51, 52, 53, 54, 55, 56, 57, 58, 59, 60, 61, 62, 63, 64, 65, 66, 67, 68, 69, 70, 71, 72, 73, 74, 75, 76, 77, 78, 79, 80, 81, 82, 83, 84, 85, 86, 87, 88, 89, 90, 91, 92, 93, 94, 95, 96, 97, 98, 99, 100, 101…	[]	[]	[]	[]	[]	[38, 39, 40, 41, 42, 43, 44, 45, 46, 51, 52, 53, 54, 55, 56, 57, 58, 59, 60, 61, 62, 63, 64, 65, 66, 67, 68, 69, 70, 71, 72, 73, 74, 75, 76, 77, 78, 79, 80]	[38, 39, 40, 41, 42, 43, 44, 45, 46, 51, 52, 53, 54, 55, 56, 57, 58, 59, 60, 61, 62, 63, 64, 65, 66, 67, 68, 69, 70, 71, 72, 73, 74, 75, 76, 77, 78, 79, 80]	[(38, 47), (51, 81)]	[9, 30]	[]	[]	[]	0.021978
2	GAGCTGGACGGCGACGTAAAGTTTTAGAGCTACCGTCG-------GTCG--------------------------------CGACGGTAGCAAGTTAAAATAAGGCTAGTCCGTTATCAACTTGAAAAAGTGGCACCGAGTCGG	GAGCTGGACGGCGACGTAAAGTTTTAGAGCTACCGTCGTTGTACCGTCTACTTGACTTTTTTTGTCAAGTAGACGGTACAACGACGGTAGCAAGTTAAAATAAGGCTAGTCCGTTATCAACTTGAAAAAGTGGCACCGAGTCGG	0	39	0	Reference	MODIFIED	Reference	72.222	[0, 1, 2, 3, 4, 5, 6, 7, 8, 9, 10, 11, 12, 13, 14, 15, 16, 17, 18, 19, 20, 21, 22, 23, 24, 25, 26, 27, 28, 29, 30, 31, 32, 33, 34, 35, 36, 37, 38, 39, 40, 41, 42, 43, 44, 45, 46, 47, 48, 49, 50, 51, 52, 53, 54, 55, 56, 57, 58, 59, 60, 61, 62, 63, 64, 65, 66, 67, 68, 69, 70, 71, 72, 73, 74, 75, 76, 77, 78, 79, 80, 81, 82, 83, 84, 85, 86, 87, 88, 89, 90, 91, 92, 93, 94, 95, 96, 97, 98, 99, 100, 101…	[]	[]	[]	[]	[]	[38, 39, 40, 41, 42, 43, 44, 49, 50, 51, 52, 53, 54, 55, 56, 57, 58, 59, 60, 61, 62, 63, 64, 65, 66, 67, 68, 69, 70, 71, 72, 73, 74, 75, 76, 77, 78, 79, 80]	[38, 39, 40, 41, 42, 43, 44, 49, 50, 51, 52, 53, 54, 55, 56, 57, 58, 59, 60, 61, 62, 63, 64, 65, 66, 67, 68, 69, 70, 71, 72, 73, 74, 75, 76, 77, 78, 79, 80]	[(38, 45), (49, 81)]	[7, 32]	[48]	[]	[]	0.021978
2	GAGCTGGACGGCGACGTAAAGTTTTAGAGCTACCGTCGCT-----------------------------------------CGACGGTAGCAAGTTAAAATAAGGCTAGTCCGTTATCAACTTGAAAAAGTGGCACCGAGTCGG	GAGCTGGACGGCGACGTAAAGTTTTAGAGCTACCGTCGTTGTACCGTCTACTTGACTTTTTTTGTCAAGTAGACGGTACAACGACGGTAGCAAGTTAAAATAAGGCTAGTCCGTTATCAACTTGAAAAAGTGGCACCGAGTCGG	0	41	1	Reference	MODIFIED	Reference	70.833	[0, 1, 2, 3, 4, 5, 6, 7, 8, 9, 10, 11, 12, 13, 14, 15, 16, 17, 18, 19, 20, 21, 22, 23, 24, 25, 26, 27, 28, 29, 30, 31, 32, 33, 34, 35, 36, 37, 38, 39, 40, 41, 42, 43, 44, 45, 46, 47, 48, 49, 50, 51, 52, 53, 54, 55, 56, 57, 58, 59, 60, 61, 62, 63, 64, 65, 66, 67, 68, 69, 70, 71, 72, 73, 74, 75, 76, 77, 78, 79, 80, 81, 82, 83, 84, 85, 86, 87, 88, 89, 90, 91, 92, 93, 94, 95, 96, 97, 98, 99, 100, 101…	[]	[]	[]	[]	[]	[40, 41, 42, 43, 44, 45, 46, 47, 48, 49, 50, 51, 52, 53, 54, 55, 56, 57, 58, 59, 60, 61, 62, 63, 64, 65, 66, 67, 68, 69, 70, 71, 72, 73, 74, 75, 76, 77, 78, 79, 80]	[40, 41, 42, 43, 44, 45, 46, 47, 48, 49, 50, 51, 52, 53, 54, 55, 56, 57, 58, 59, 60, 61, 62, 63, 64, 65, 66, 67, 68, 69, 70, 71, 72, 73, 74, 75, 76, 77, 78, 79, 80]	[(40, 81)]	[41]	[38]	[38]	['C']	0.021978
2	GAGCTGGACGGCGACGTAAAGTTTTAGAGCTACCGTCGT------------------------------------------CGACGGTAGCAAGTTAAAATAAGGCTAGTCCGTTATCAACTTGAAAAAGTGGCACCG-GTCGG	GAGCTGGACGGCGACGTAAAGTTTTAGAGCTACCGTCGTTGTACCGTCTACTTGACTTTTTTTGTCAAGTAGACGGTACAACGACGGTAGCAAGTTAAAATAAGGCTAGTCCGTTATCAACTTGAAAAAGTGGCACCGAGTCGG	0	42	0	Reference	MODIFIED	Reference	70.139	[0, 1, 2, 3, 4, 5, 6, 7, 8, 9, 10, 11, 12, 13, 14, 15, 16, 17, 18, 19, 20, 21, 22, 23, 24, 25, 26, 27, 28, 29, 30, 31, 32, 33, 34, 35, 36, 37, 38, 39, 40, 41, 42, 43, 44, 45, 46, 47, 48, 49, 50, 51, 52, 53, 54, 55, 56, 57, 58, 59, 60, 61, 62, 63, 64, 65, 66, 67, 68, 69, 70, 71, 72, 73, 74, 75, 76, 77, 78, 79, 80, 81, 82, 83, 84, 85, 86, 87, 88, 89, 90, 91, 92, 93, 94, 95, 96, 97, 98, 99, 100, 101…	[]	[]	[]	[]	[]	[39, 40, 41, 42, 43, 44, 45, 46, 47, 48, 49, 50, 51, 52, 53, 54, 55, 56, 57, 58, 59, 60, 61, 62, 63, 64, 65, 66, 67, 68, 69, 70, 71, 72, 73, 74, 75, 76, 77, 78, 79, 80, 138]	[39, 40, 41, 42, 43, 44, 45, 46, 47, 48, 49, 50, 51, 52, 53, 54, 55, 56, 57, 58, 59, 60, 61, 62, 63, 64, 65, 66, 67, 68, 69, 70, 71, 72, 73, 74, 75, 76, 77, 78, 79, 80]	[(39, 81)]	[42]	[]	[]	[]	0.021978
2	GAGCTGGACGGCGACGTAAAGTTTTAGAGCTACCGTCGT------------------------------------------CGACGGTAGCAAGTTAAAATAAGGCTAGTCCGTTATCAACTTGAAAAAGTGGCACCGA-TCGG	GAGCTGGACGGCGACGTAAAGTTTTAGAGCTACCGTCGTTGTACCGTCTACTTGACTTTTTTTGTCAAGTAGACGGTACAACGACGGTAGCAAGTTAAAATAAGGCTAGTCCGTTATCAACTTGAAAAAGTGGCACCGAGTCGG	0	42	0	Reference	MODIFIED	Reference	70.139	[0, 1, 2, 3, 4, 5, 6, 7, 8, 9, 10, 11, 12, 13, 14, 15, 16, 17, 18, 19, 20, 21, 22, 23, 24, 25, 26, 27, 28, 29, 30, 31, 32, 33, 34, 35, 36, 37, 38, 39, 40, 41, 42, 43, 44, 45, 46, 47, 48, 49, 50, 51, 52, 53, 54, 55, 56, 57, 58, 59, 60, 61, 62, 63, 64, 65, 66, 67, 68, 69, 70, 71, 72, 73, 74, 75, 76, 77, 78, 79, 80, 81, 82, 83, 84, 85, 86, 87, 88, 89, 90, 91, 92, 93, 94, 95, 96, 97, 98, 99, 100, 101…	[]	[]	[]	[]	[]	[39, 40, 41, 42, 43, 44, 45, 46, 47, 48, 49, 50, 51, 52, 53, 54, 55, 56, 57, 58, 59, 60, 61, 62, 63, 64, 65, 66, 67, 68, 69, 70, 71, 72, 73, 74, 75, 76, 77, 78, 79, 80, 139]	[39, 40, 41, 42, 43, 44, 45, 46, 47, 48, 49, 50, 51, 52, 53, 54, 55, 56, 57, 58, 59, 60, 61, 62, 63, 64, 65, 66, 67, 68, 69, 70, 71, 72, 73, 74, 75, 76, 77, 78, 79, 80]	[(39, 81)]	[42]	[]	[]	[]	0.021978
2	GAGCTGGACGGCGACGTAAAGTTTTAGAGCTACCGTCGT-----------------------------------------ACGACGGTAGCAAGTTAAAATAAGGCTAGTCCGTTATCAACTTGAAAAAGTGGCACCGAGTCG-	GAGCTGGACGGCGACGTAAAGTTTTAGAGCTACCGTCGTTGTACCGTCTACTTGACTTTTTTTGTCAAGTAGACGGTACAACGACGGTAGCAAGTTAAAATAAGGCTAGTCCGTTATCAACTTGAAAAAGTGGCACCGAGTCGG	0	0	0	Reference	UNMODIFIED	Reference	70.833	[0, 1, 2, 3, 4, 5, 6, 7, 8, 9, 10, 11, 12, 13, 14, 15, 16, 17, 18, 19, 20, 21, 22, 23, 24, 25, 26, 27, 28, 29, 30, 31, 32, 33, 34, 35, 36, 37, 38, 39, 40, 41, 42, 43, 44, 45, 46, 47, 48, 49, 50, 51, 52, 53, 54, 55, 56, 57, 58, 59, 60, 61, 62, 63, 64, 65, 66, 67, 68, 69, 70, 71, 72, 73, 74, 75, 76, 77, 78, 79, 80, 81, 82, 83, 84, 85, 86, 87, 88, 89, 90, 91, 92, 93, 94, 95, 96, 97, 98, 99, 100, 101…	[]	[]	[]	[]	[]	[39, 40, 41, 42, 43, 44, 45, 46, 47, 48, 49, 50, 51, 52, 53, 54, 55, 56, 57, 58, 59, 60, 61, 62, 63, 64, 65, 66, 67, 68, 69, 70, 71, 72, 73, 74, 75, 76, 77, 78, 79]	[]	[]	[]	[]	[]	[]	0.021978
2	GAGCTGGACGGCGACGTAAAGTTTTAGAGCTACCGTCGTG-----------------------------------------CGACGGTAGCAAGTTAAAATAAGGCTAGTCCGTTATCAACTTGAAAAAGTGGCACCGAGTCGG	GAGCTGGACGGCGACGTAAAGTTTTAGAGCTACCGTCGTTGTACCGTCTACTTGACTTTTTTTGTCAAGTAGACGGTACAACGACGGTAGCAAGTTAAAATAAGGCTAGTCCGTTATCAACTTGAAAAAGTGGCACCGAGTCGG	0	41	0	Reference	MODIFIED	Reference	70.833	[0, 1, 2, 3, 4, 5, 6, 7, 8, 9, 10, 11, 12, 13, 14, 15, 16, 17, 18, 19, 20, 21, 22, 23, 24, 25, 26, 27, 28, 29, 30, 31, 32, 33, 34, 35, 36, 37, 38, 39, 40, 41, 42, 43, 44, 45, 46, 47, 48, 49, 50, 51, 52, 53, 54, 55, 56, 57, 58, 59, 60, 61, 62, 63, 64, 65, 66, 67, 68, 69, 70, 71, 72, 73, 74, 75, 76, 77, 78, 79, 80, 81, 82, 83, 84, 85, 86, 87, 88, 89, 90, 91, 92, 93, 94, 95, 96, 97, 98, 99, 100, 101…	[]	[]	[]	[]	[]	[40, 41, 42, 43, 44, 45, 46, 47, 48, 49, 50, 51, 52, 53, 54, 55, 56, 57, 58, 59, 60, 61, 62, 63, 64, 65, 66, 67, 68, 69, 70, 71, 72, 73, 74, 75, 76, 77, 78, 79, 80]	[40, 41, 42, 43, 44, 45, 46, 47, 48, 49, 50, 51, 52, 53, 54, 55, 56, 57, 58, 59, 60, 61, 62, 63, 64, 65, 66, 67, 68, 69, 70, 71, 72, 73, 74, 75, 76, 77, 78, 79, 80]	[(40, 81)]	[41]	[39]	[]	[]	0.021978
2	GAGCTGGACGGCGACGTAAAGTTTTAGAGCTACCGTCGTTGTAC-----------------------------------AACGACGGTAGCAAGTTAAAATAAGGCTAGTCCGTTATCAACTTGAAAAAGTGGCACCGAGTCGG	GAGCTGGACGGCGACGTAAAGTTTTAGAGCTACCGTCGTTGTACCGTCTACTTGACTTTTTTTGTCAAGTAGACGGTACAACGACGGTAGCAAGTTAAAATAAGGCTAGTCCGTTATCAACTTGAAAAAGTGGCACCGAGTCGG	0	0	0	Reference	UNMODIFIED	Reference	75.694	[0, 1, 2, 3, 4, 5, 6, 7, 8, 9, 10, 11, 12, 13, 14, 15, 16, 17, 18, 19, 20, 21, 22, 23, 24, 25, 26, 27, 28, 29, 30, 31, 32, 33, 34, 35, 36, 37, 38, 39, 40, 41, 42, 43, 44, 45, 46, 47, 48, 49, 50, 51, 52, 53, 54, 55, 56, 57, 58, 59, 60, 61, 62, 63, 64, 65, 66, 67, 68, 69, 70, 71, 72, 73, 74, 75, 76, 77, 78, 79, 80, 81, 82, 83, 84, 85, 86, 87, 88, 89, 90, 91, 92, 93, 94, 95, 96, 97, 98, 99, 100, 101…	[]	[]	[]	[]	[]	[44, 45, 46, 47, 48, 49, 50, 51, 52, 53, 54, 55, 56, 57, 58, 59, 60, 61, 62, 63, 64, 65, 66, 67, 68, 69, 70, 71, 72, 73, 74, 75, 76, 77, 78]	[]	[]	[]	[]	[]	[]	0.021978
2	GAGCTGGACGGCGACGTAAAGTTTTAGAGCTACCGTCGTTGTACCG-----------------------------------CGACGGTAGCAAGTTAAAATAAGGCTAGTCCGTTATCAACTTGAAAAAGTGGCACCGAGTCGG	GAGCTGGACGGCGACGTAAAGTTTTAGAGCTACCGTCGTTGTACCGTCTACTTGACTTTTTTTGTCAAGTAGACGGTACAACGACGGTAGCAAGTTAAAATAAGGCTAGTCCGTTATCAACTTGAAAAAGTGGCACCGAGTCGG	0	35	0	Reference	MODIFIED	Reference	75.694	[0, 1, 2, 3, 4, 5, 6, 7, 8, 9, 10, 11, 12, 13, 14, 15, 16, 17, 18, 19, 20, 21, 22, 23, 24, 25, 26, 27, 28, 29, 30, 31, 32, 33, 34, 35, 36, 37, 38, 39, 40, 41, 42, 43, 44, 45, 46, 47, 48, 49, 50, 51, 52, 53, 54, 55, 56, 57, 58, 59, 60, 61, 62, 63, 64, 65, 66, 67, 68, 69, 70, 71, 72, 73, 74, 75, 76, 77, 78, 79, 80, 81, 82, 83, 84, 85, 86, 87, 88, 89, 90, 91, 92, 93, 94, 95, 96, 97, 98, 99, 100, 101…	[]	[]	[]	[]	[]	[46, 47, 48, 49, 50, 51, 52, 53, 54, 55, 56, 57, 58, 59, 60, 61, 62, 63, 64, 65, 66, 67, 68, 69, 70, 71, 72, 73, 74, 75, 76, 77, 78, 79, 80]	[46, 47, 48, 49, 50, 51, 52, 53, 54, 55, 56, 57, 58, 59, 60, 61, 62, 63, 64, 65, 66, 67, 68, 69, 70, 71, 72, 73, 74, 75, 76, 77, 78, 79, 80]	[(46, 81)]	[35]	[]	[]	[]	0.021978
2	GAGCTGGACGGCGACGTAAAGTTTTAGAGCTACCGTCT-------------------------------------------CGACGGTAGCAAGTTAAAATAAGGCTAGTCCGTTATCAACTTGAAAAAGTGGCACCGAGTCGG	GAGCTGGACGGCGACGTAAAGTTTTAGAGCTACCGTCGTTGTACCGTCTACTTGACTTTTTTTGTCAAGTAGACGGTACAACGACGGTAGCAAGTTAAAATAAGGCTAGTCCGTTATCAACTTGAAAAAGTGGCACCGAGTCGG	0	43	1	Reference	MODIFIED	Reference	69.444	[0, 1, 2, 3, 4, 5, 6, 7, 8, 9, 10, 11, 12, 13, 14, 15, 16, 17, 18, 19, 20, 21, 22, 23, 24, 25, 26, 27, 28, 29, 30, 31, 32, 33, 34, 35, 36, 37, 38, 39, 40, 41, 42, 43, 44, 45, 46, 47, 48, 49, 50, 51, 52, 53, 54, 55, 56, 57, 58, 59, 60, 61, 62, 63, 64, 65, 66, 67, 68, 69, 70, 71, 72, 73, 74, 75, 76, 77, 78, 79, 80, 81, 82, 83, 84, 85, 86, 87, 88, 89, 90, 91, 92, 93, 94, 95, 96, 97, 98, 99, 100, 101…	[]	[]	[]	[]	[]	[38, 39, 40, 41, 42, 43, 44, 45, 46, 47, 48, 49, 50, 51, 52, 53, 54, 55, 56, 57, 58, 59, 60, 61, 62, 63, 64, 65, 66, 67, 68, 69, 70, 71, 72, 73, 74, 75, 76, 77, 78, 79, 80]	[38, 39, 40, 41, 42, 43, 44, 45, 46, 47, 48, 49, 50, 51, 52, 53, 54, 55, 56, 57, 58, 59, 60, 61, 62, 63, 64, 65, 66, 67, 68, 69, 70, 71, 72, 73, 74, 75, 76, 77, 78, 79, 80]	[(38, 81)]	[43]	[37]	[37]	['T']	0.021978
2	GAGCTGGACGGCGACGTAAAGTTTTAGAGCTAGA---------------------------------------------AA------TAGCAAGTTAAAATAAGGCTAGTCCGTTATCAACTTGAAAAAGTGGCAC-GAGTCGG	GAGCTGGACGGCGACGTAAAGTTTTAGAGCTACCGTCGTTGTACCGTCTACTTGACTTTTTTTGTCAAGTAGACGGTACAACGACGGTAGCAAGTTAAAATAAGGCTAGTCCGTTATCAACTTGAAAAAGTGGCACCGAGTCGG	0	51	0	Reference	MODIFIED	Reference	62.5	[0, 1, 2, 3, 4, 5, 6, 7, 8, 9, 10, 11, 12, 13, 14, 15, 16, 17, 18, 19, 20, 21, 22, 23, 24, 25, 26, 27, 28, 29, 30, 31, 32, 33, 34, 35, 36, 37, 38, 39, 40, 41, 42, 43, 44, 45, 46, 47, 48, 49, 50, 51, 52, 53, 54, 55, 56, 57, 58, 59, 60, 61, 62, 63, 64, 65, 66, 67, 68, 69, 70, 71, 72, 73, 74, 75, 76, 77, 78, 79, 80, 81, 82, 83, 84, 85, 86, 87, 88, 89, 90, 91, 92, 93, 94, 95, 96, 97, 98, 99, 100, 101…	[]	[]	[]	[]	[]	[34, 35, 36, 37, 38, 39, 40, 41, 42, 43, 44, 45, 46, 47, 48, 49, 50, 51, 52, 53, 54, 55, 56, 57, 58, 59, 60, 61, 62, 63, 64, 65, 66, 67, 68, 69, 70, 71, 72, 73, 74, 75, 76, 77, 78, 81, 82, 83, 84, 85, 86, 136]	[34, 35, 36, 37, 38, 39, 40, 41, 42, 43, 44, 45, 46, 47, 48, 49, 50, 51, 52, 53, 54, 55, 56, 57, 58, 59, 60, 61, 62, 63, 64, 65, 66, 67, 68, 69, 70, 71, 72, 73, 74, 75, 76, 77, 78, 81, 82, 83, 84, 85, 86]	[(34, 79), (81, 87)]	[45, 6]	[32, 33]	[]	[]	0.021978
2	GAGCTGGACGGCGACGTAAAGTTTTAGAGCTGCCGTCG-------------------------------------------CGACGGTAGCAAGTTAAAATAAGGCTAGTCCGTTATCAACTTGAAAAAGTGGCACCGAGTCGG	GAGCTGGACGGCGACGTAAAGTTTTAGAGCTACCGTCGTTGTACCGTCTACTTGACTTTTTTTGTCAAGTAGACGGTACAACGACGGTAGCAAGTTAAAATAAGGCTAGTCCGTTATCAACTTGAAAAAGTGGCACCGAGTCGG	0	43	0	Reference	MODIFIED	Reference	69.444	[0, 1, 2, 3, 4, 5, 6, 7, 8, 9, 10, 11, 12, 13, 14, 15, 16, 17, 18, 19, 20, 21, 22, 23, 24, 25, 26, 27, 28, 29, 30, 31, 32, 33, 34, 35, 36, 37, 38, 39, 40, 41, 42, 43, 44, 45, 46, 47, 48, 49, 50, 51, 52, 53, 54, 55, 56, 57, 58, 59, 60, 61, 62, 63, 64, 65, 66, 67, 68, 69, 70, 71, 72, 73, 74, 75, 76, 77, 78, 79, 80, 81, 82, 83, 84, 85, 86, 87, 88, 89, 90, 91, 92, 93, 94, 95, 96, 97, 98, 99, 100, 101…	[]	[]	[]	[]	[]	[38, 39, 40, 41, 42, 43, 44, 45, 46, 47, 48, 49, 50, 51, 52, 53, 54, 55, 56, 57, 58, 59, 60, 61, 62, 63, 64, 65, 66, 67, 68, 69, 70, 71, 72, 73, 74, 75, 76, 77, 78, 79, 80]	[38, 39, 40, 41, 42, 43, 44, 45, 46, 47, 48, 49, 50, 51, 52, 53, 54, 55, 56, 57, 58, 59, 60, 61, 62, 63, 64, 65, 66, 67, 68, 69, 70, 71, 72, 73, 74, 75, 76, 77, 78, 79, 80]	[(38, 81)]	[43]	[31]	[]	[]	0.021978
2	GAGCTGGACGGCGACGTAAAGTTTTGGAGCTACCGTCG-------------------------------------------CGACGGTAGCAAGTTAAAATAAGGCTAGTCCGTTATCAACTTGAAAAAGTGGCACCGAGTCGG	GAGCTGGACGGCGACGTAAAGTTTTAGAGCTACCGTCGTTGTACCGTCTACTTGACTTTTTTTGTCAAGTAGACGGTACAACGACGGTAGCAAGTTAAAATAAGGCTAGTCCGTTATCAACTTGAAAAAGTGGCACCGAGTCGG	0	43	0	Reference	MODIFIED	Reference	69.444	[0, 1, 2, 3, 4, 5, 6, 7, 8, 9, 10, 11, 12, 13, 14, 15, 16, 17, 18, 19, 20, 21, 22, 23, 24, 25, 26, 27, 28, 29, 30, 31, 32, 33, 34, 35, 36, 37, 38, 39, 40, 41, 42, 43, 44, 45, 46, 47, 48, 49, 50, 51, 52, 53, 54, 55, 56, 57, 58, 59, 60, 61, 62, 63, 64, 65, 66, 67, 68, 69, 70, 71, 72, 73, 74, 75, 76, 77, 78, 79, 80, 81, 82, 83, 84, 85, 86, 87, 88, 89, 90, 91, 92, 93, 94, 95, 96, 97, 98, 99, 100, 101…	[]	[]	[]	[]	[]	[38, 39, 40, 41, 42, 43, 44, 45, 46, 47, 48, 49, 50, 51, 52, 53, 54, 55, 56, 57, 58, 59, 60, 61, 62, 63, 64, 65, 66, 67, 68, 69, 70, 71, 72, 73, 74, 75, 76, 77, 78, 79, 80]	[38, 39, 40, 41, 42, 43, 44, 45, 46, 47, 48, 49, 50, 51, 52, 53, 54, 55, 56, 57, 58, 59, 60, 61, 62, 63, 64, 65, 66, 67, 68, 69, 70, 71, 72, 73, 74, 75, 76, 77, 78, 79, 80]	[(38, 81)]	[43]	[25]	[]	[]	0.021978
2	GAGCTGGACGGCGACTTAAAGTTTTAGAGCTACCGTCG-------------------------------------------CGACGGTAGCAAGTTAAAATAAGGCTAGTCCGTTATCAACTTGAAAAAGTGGCACCGAGTCGG	GAGCTGGACGGCGACGTAAAGTTTTAGAGCTACCGTCGTTGTACCGTCTACTTGACTTTTTTTGTCAAGTAGACGGTACAACGACGGTAGCAAGTTAAAATAAGGCTAGTCCGTTATCAACTTGAAAAAGTGGCACCGAGTCGG	0	43	0	Reference	MODIFIED	Reference	69.444	[0, 1, 2, 3, 4, 5, 6, 7, 8, 9, 10, 11, 12, 13, 14, 15, 16, 17, 18, 19, 20, 21, 22, 23, 24, 25, 26, 27, 28, 29, 30, 31, 32, 33, 34, 35, 36, 37, 38, 39, 40, 41, 42, 43, 44, 45, 46, 47, 48, 49, 50, 51, 52, 53, 54, 55, 56, 57, 58, 59, 60, 61, 62, 63, 64, 65, 66, 67, 68, 69, 70, 71, 72, 73, 74, 75, 76, 77, 78, 79, 80, 81, 82, 83, 84, 85, 86, 87, 88, 89, 90, 91, 92, 93, 94, 95, 96, 97, 98, 99, 100, 101…	[]	[]	[]	[]	[]	[38, 39, 40, 41, 42, 43, 44, 45, 46, 47, 48, 49, 50, 51, 52, 53, 54, 55, 56, 57, 58, 59, 60, 61, 62, 63, 64, 65, 66, 67, 68, 69, 70, 71, 72, 73, 74, 75, 76, 77, 78, 79, 80]	[38, 39, 40, 41, 42, 43, 44, 45, 46, 47, 48, 49, 50, 51, 52, 53, 54, 55, 56, 57, 58, 59, 60, 61, 62, 63, 64, 65, 66, 67, 68, 69, 70, 71, 72, 73, 74, 75, 76, 77, 78, 79, 80]	[(38, 81)]	[43]	[15]	[]	[]	0.021978
2	GAGCTGGACGGTGACGTAAAGTTTTAGAGCTACCGTCG-------------------------------------------CGACGGTAGCAAGTTAAAATAAGGCTAGTCCGTTATCAACTTGAAAAAGTGGCACCGAGTCGG	GAGCTGGACGGCGACGTAAAGTTTTAGAGCTACCGTCGTTGTACCGTCTACTTGACTTTTTTTGTCAAGTAGACGGTACAACGACGGTAGCAAGTTAAAATAAGGCTAGTCCGTTATCAACTTGAAAAAGTGGCACCGAGTCGG	0	43	0	Reference	MODIFIED	Reference	69.444	[0, 1, 2, 3, 4, 5, 6, 7, 8, 9, 10, 11, 12, 13, 14, 15, 16, 17, 18, 19, 20, 21, 22, 23, 24, 25, 26, 27, 28, 29, 30, 31, 32, 33, 34, 35, 36, 37, 38, 39, 40, 41, 42, 43, 44, 45, 46, 47, 48, 49, 50, 51, 52, 53, 54, 55, 56, 57, 58, 59, 60, 61, 62, 63, 64, 65, 66, 67, 68, 69, 70, 71, 72, 73, 74, 75, 76, 77, 78, 79, 80, 81, 82, 83, 84, 85, 86, 87, 88, 89, 90, 91, 92, 93, 94, 95, 96, 97, 98, 99, 100, 101…	[]	[]	[]	[]	[]	[38, 39, 40, 41, 42, 43, 44, 45, 46, 47, 48, 49, 50, 51, 52, 53, 54, 55, 56, 57, 58, 59, 60, 61, 62, 63, 64, 65, 66, 67, 68, 69, 70, 71, 72, 73, 74, 75, 76, 77, 78, 79, 80]	[38, 39, 40, 41, 42, 43, 44, 45, 46, 47, 48, 49, 50, 51, 52, 53, 54, 55, 56, 57, 58, 59, 60, 61, 62, 63, 64, 65, 66, 67, 68, 69, 70, 71, 72, 73, 74, 75, 76, 77, 78, 79, 80]	[(38, 81)]	[43]	[11]	[]	[]	0.021978
2	GAGCTGGATGGCGACGTAAAGTTTTAGAGCTACCGTCG-------------------------------------------CGACGGTAGCAAGTTAAAATAAGGCTAGTCCGTTATCAACTTGAAAAAGTGGCACCGAGCGG-	GAGCTGGACGGCGACGTAAAGTTTTAGAGCTACCGTCGTTGTACCGTCTACTTGACTTTTTTTGTCAAGTAGACGGTACAACGACGGTAGCAAGTTAAAATAAGGCTAGTCCGTTATCAACTTGAAAAAGTGGCACCGAGTCGG	0	43	0	Reference	MODIFIED	Reference	67.361	[0, 1, 2, 3, 4, 5, 6, 7, 8, 9, 10, 11, 12, 13, 14, 15, 16, 17, 18, 19, 20, 21, 22, 23, 24, 25, 26, 27, 28, 29, 30, 31, 32, 33, 34, 35, 36, 37, 38, 39, 40, 41, 42, 43, 44, 45, 46, 47, 48, 49, 50, 51, 52, 53, 54, 55, 56, 57, 58, 59, 60, 61, 62, 63, 64, 65, 66, 67, 68, 69, 70, 71, 72, 73, 74, 75, 76, 77, 78, 79, 80, 81, 82, 83, 84, 85, 86, 87, 88, 89, 90, 91, 92, 93, 94, 95, 96, 97, 98, 99, 100, 101…	[]	[]	[]	[]	[]	[38, 39, 40, 41, 42, 43, 44, 45, 46, 47, 48, 49, 50, 51, 52, 53, 54, 55, 56, 57, 58, 59, 60, 61, 62, 63, 64, 65, 66, 67, 68, 69, 70, 71, 72, 73, 74, 75, 76, 77, 78, 79, 80]	[38, 39, 40, 41, 42, 43, 44, 45, 46, 47, 48, 49, 50, 51, 52, 53, 54, 55, 56, 57, 58, 59, 60, 61, 62, 63, 64, 65, 66, 67, 68, 69, 70, 71, 72, 73, 74, 75, 76, 77, 78, 79, 80]	[(38, 81)]	[43]	[8, 140, 141]	[]	[]	0.021978
2	GAGCTGGTCGGCGACGTAAAGTTTTAGAGCTACCGTCG-------------------------------------------CGACGGTAGCAAGTTAAAATAAGGCTAGTCCGTTATCAACTTGAAAAAGTGGCACCGAGTCGG	GAGCTGGACGGCGACGTAAAGTTTTAGAGCTACCGTCGTTGTACCGTCTACTTGACTTTTTTTGTCAAGTAGACGGTACAACGACGGTAGCAAGTTAAAATAAGGCTAGTCCGTTATCAACTTGAAAAAGTGGCACCGAGTCGG	0	43	0	Reference	MODIFIED	Reference	69.444	[0, 1, 2, 3, 4, 5, 6, 7, 8, 9, 10, 11, 12, 13, 14, 15, 16, 17, 18, 19, 20, 21, 22, 23, 24, 25, 26, 27, 28, 29, 30, 31, 32, 33, 34, 35, 36, 37, 38, 39, 40, 41, 42, 43, 44, 45, 46, 47, 48, 49, 50, 51, 52, 53, 54, 55, 56, 57, 58, 59, 60, 61, 62, 63, 64, 65, 66, 67, 68, 69, 70, 71, 72, 73, 74, 75, 76, 77, 78, 79, 80, 81, 82, 83, 84, 85, 86, 87, 88, 89, 90, 91, 92, 93, 94, 95, 96, 97, 98, 99, 100, 101…	[]	[]	[]	[]	[]	[38, 39, 40, 41, 42, 43, 44, 45, 46, 47, 48, 49, 50, 51, 52, 53, 54, 55, 56, 57, 58, 59, 60, 61, 62, 63, 64, 65, 66, 67, 68, 69, 70, 71, 72, 73, 74, 75, 76, 77, 78, 79, 80]	[38, 39, 40, 41, 42, 43, 44, 45, 46, 47, 48, 49, 50, 51, 52, 53, 54, 55, 56, 57, 58, 59, 60, 61, 62, 63, 64, 65, 66, 67, 68, 69, 70, 71, 72, 73, 74, 75, 76, 77, 78, 79, 80]	[(38, 81)]	[43]	[7]	[]	[]	0.021978
2	GATTAAGAGGGACGGCCGGGGGCATTCGTATTGCGCCGCTAG-----------AGGTGAAATTCTTGGAC-------CGGCGCAA-GACGGACCAGAGCGAAAGCATTTGCCAAGAATGTTTTCA--TTAATCAAGTGGCACCGAGTCGG	----GAGCTGGACGGCGACGTAAAGTTTTAGAGCTACCGTCGTTGTACCGTCTACTTGACTTTTTTTGTCAAGTAGACGGTACAACGACGGTAGCAAGTTAAA--ATAAGGCTAGTCCGTTATCAACTTGAAAAAGTGGCACCGAGTCGG	0	12	0	Reference	MODIFIED	Reference	51.333	[-1, -1, -1, -1, 0, 1, 2, 3, 4, 5, 6, 7, 8, 9, 10, 11, 12, 13, 14, 15, 16, 17, 18, 19, 20, 21, 22, 23, 24, 25, 26, 27, 28, 29, 30, 31, 32, 33, 34, 35, 36, 37, 38, 39, 40, 41, 42, 43, 44, 45, 46, 47, 48, 49, 50, 51, 52, 53, 54, 55, 56, 57, 58, 59, 60, 61, 62, 63, 64, 65, 66, 67, 68, 69, 70, 71, 72, 73, 74, 75, 76, 77, 78, 79, 80, 81, 82, 83, 84, 85, 86, 87, 88, 89, 90, 91, 92, 93, 94, 95, 96, 97, …	[98, 99]	[98]	[]	[]	[]	[38, 39, 40, 41, 42, 43, 44, 45, 46, 47, 48, 66, 67, 68, 69, 70, 71, 72, 81, 119, 120]	[38, 39, 40, 41, 42, 43, 44, 45, 46, 47, 48, 81]	[(38, 49), (81, 82)]	[11, 1]	[0, 3, 4, 12, 13, 14, 16, 17, 18, 20, 22, 23, 26, 27, 30, 31, 33, 34, 36, 50, 51, 55, 56, 59, 62, 64, 76, 77, 87, 88, 89, 90, 91, 94, 95, 101, 102, 104, 106, 109, 110, 111, 115, 123, 125, 126]	[]	[]	0.021978
2	GCGATG--CGGCGGCGTTATTCCCATGACCCGCCGGGCAGCTTCCGGGAAACCAAAGTCTTTGGGTTCCGGGGGGAGTAT------GGTTGCAAAGCTGAAA-----------CTTAAAGGAATTGACGGAAGTGGCACCGAGTCGG	GAGCTGGACGGCGACGTAAAGTTTTAGAGCTACCGTCGTTGTACCGTCTA-CTTGACTTTTTTTGTCAAGTAGACGGTACAACGACGGTAGCAA-GTTAAAATAAGGCTAGTCCGTTATCAACTTGAAA-AAGTGGCACCGAGTCGG	0	6	2	Reference	MODIFIED	Reference	50.34	[0, 1, 2, 3, 4, 5, 6, 7, 8, 9, 10, 11, 12, 13, 14, 15, 16, 17, 18, 19, 20, 21, 22, 23, 24, 25, 26, 27, 28, 29, 30, 31, 32, 33, 34, 35, 36, 37, 38, 39, 40, 41, 42, 43, 44, 45, 46, 47, 48, 49, -50, 50, 51, 52, 53, 54, 55, 56, 57, 58, 59, 60, 61, 62, 63, 64, 65, 66, 67, 68, 69, 70, 71, 72, 73, 74, 75, 76, 77, 78, 79, 80, 81, 82, 83, 84, 85, 86, 87, 88, 89, 90, 91, 92, -93, 93, 94, 95, 96, 97, 98, 99…	[49, 50, 92, 93, 126, 127]	[49, 92, 126]	[]	[]	[]	[6, 7, 79, 80, 81, 82, 83, 84, 100, 101, 102, 103, 104, 105, 106, 107, 108, 109, 110]	[79, 80, 81, 82, 83, 84]	[(79, 85)]	[6]	[1, 3, 13, 17, 19, 20, 21, 22, 23, 24, 25, 28, 30, 31, 35, 36, 37, 38, 39, 40, 42, 46, 47, 48, 51, 52, 53, 55, 57, 61, 62, 65, 66, 67, 69, 70, 72, 73, 74, 78, 88, 94, 96, 112, 114, 116, 117, 118, 120, 125, 126]	[37, 38]	['C' 'A']	0.021978
2	GTGCTGGACGGCGACGTAAAGTTTTAGAGCTACCGTCG------------------------------------------ACGACGGTAGCAAGTTAAAATAAGGCTAGTCCGTTATCAACTTGAAAAAGTGGCACCGAGTCGG	GAGCTGGACGGCGACGTAAAGTTTTAGAGCTACCGTCGTTGTACCGTCTACTTGACTTTTTTTGTCAAGTAGACGGTACAACGACGGTAGCAAGTTAAAATAAGGCTAGTCCGTTATCAACTTGAAAAAGTGGCACCGAGTCGG	0	42	0	Reference	MODIFIED	Reference	70.139	[0, 1, 2, 3, 4, 5, 6, 7, 8, 9, 10, 11, 12, 13, 14, 15, 16, 17, 18, 19, 20, 21, 22, 23, 24, 25, 26, 27, 28, 29, 30, 31, 32, 33, 34, 35, 36, 37, 38, 39, 40, 41, 42, 43, 44, 45, 46, 47, 48, 49, 50, 51, 52, 53, 54, 55, 56, 57, 58, 59, 60, 61, 62, 63, 64, 65, 66, 67, 68, 69, 70, 71, 72, 73, 74, 75, 76, 77, 78, 79, 80, 81, 82, 83, 84, 85, 86, 87, 88, 89, 90, 91, 92, 93, 94, 95, 96, 97, 98, 99, 100, 101…	[]	[]	[]	[]	[]	[38, 39, 40, 41, 42, 43, 44, 45, 46, 47, 48, 49, 50, 51, 52, 53, 54, 55, 56, 57, 58, 59, 60, 61, 62, 63, 64, 65, 66, 67, 68, 69, 70, 71, 72, 73, 74, 75, 76, 77, 78, 79]	[38, 39, 40, 41, 42, 43, 44, 45, 46, 47, 48, 49, 50, 51, 52, 53, 54, 55, 56, 57, 58, 59, 60, 61, 62, 63, 64, 65, 66, 67, 68, 69, 70, 71, 72, 73, 74, 75, 76, 77, 78, 79]	[(38, 80)]	[42]	[1]	[]	[]	0.021978
2	TAAGAGGGACGGCCGGGGGCATTCGTATTGCGCCGCTAG-----------AGGTGAAATTCTTGGAC-------CGGCGCAA-GACGGACCAGAGCGAAAGCATTTGCCAAGAATGTTTTCA--TTAATCAAGTGGCACCGAGTCGG	-GAGCTGGACGGCGACGTAAAGTTTTAGAGCTACCGTCGTTGTACCGTCTACTTGACTTTTTTTGTCAAGTAGACGGTACAACGACGGTAGCAAGTTAAA--ATAAGGCTAGTCCGTTATCAACTTGAAAAAGTGGCACCGAGTCGG	0	12	0	Reference	MODIFIED	Reference	52.381	[-1, 0, 1, 2, 3, 4, 5, 6, 7, 8, 9, 10, 11, 12, 13, 14, 15, 16, 17, 18, 19, 20, 21, 22, 23, 24, 25, 26, 27, 28, 29, 30, 31, 32, 33, 34, 35, 36, 37, 38, 39, 40, 41, 42, 43, 44, 45, 46, 47, 48, 49, 50, 51, 52, 53, 54, 55, 56, 57, 58, 59, 60, 61, 62, 63, 64, 65, 66, 67, 68, 69, 70, 71, 72, 73, 74, 75, 76, 77, 78, 79, 80, 81, 82, 83, 84, 85, 86, 87, 88, 89, 90, 91, 92, 93, 94, 95, 96, 97, 98, -99, -99…	[98, 99]	[98]	[]	[]	[]	[38, 39, 40, 41, 42, 43, 44, 45, 46, 47, 48, 66, 67, 68, 69, 70, 71, 72, 81, 119, 120]	[38, 39, 40, 41, 42, 43, 44, 45, 46, 47, 48, 81]	[(38, 49), (81, 82)]	[11, 1]	[0, 3, 4, 12, 13, 14, 16, 17, 18, 20, 22, 23, 26, 27, 30, 31, 33, 34, 36, 50, 51, 55, 56, 59, 62, 64, 76, 77, 87, 88, 89, 90, 91, 94, 95, 101, 102, 104, 106, 109, 110, 111, 115, 123, 125, 126]	[]	[]	0.021978
2	TAGTGTGGTTTCGAAGAAGATATAAAATATGATTAGTTCTGTGGCTGTGAATGTTATAATTAAGGAGATTTGT-AGGGAGATTAGTATAGAGA-GGTAG--AGTTTTTTTCGTGATAGTGGTTCAC-----TGGATAAGTGGCACCGAGTCGG	------GAGCTGGACGGCGACGTAAAGTTTTAGAGCTACCGTCGTTGT--ACCGTCTACTTGACTTTTTTTGTCAAGTAGACG-GTACAACGACGGTAGCAAGTTAAAATAAGGCTAGTCCGTTATCAACTTGAAAAAGTGGCACCGAGTCGG	0	0	3	Reference	MODIFIED	Reference	53.595	[-1, -1, -1, -1, -1, -1, 0, 1, 2, 3, 4, 5, 6, 7, 8, 9, 10, 11, 12, 13, 14, 15, 16, 17, 18, 19, 20, 21, 22, 23, 24, 25, 26, 27, 28, 29, 30, 31, 32, 33, 34, 35, 36, 37, 38, 39, 40, 41, -42, -42, 42, 43, 44, 45, 46, 47, 48, 49, 50, 51, 52, 53, 54, 55, 56, 57, 58, 59, 60, 61, 62, 63, 64, 65, 66, 67, 68, 69, 70, 71, 72, 73, 74, -75, 75, 76, 77, 78, 79, 80, 81, 82, 83, 84, 85, 86, 87, 88, 89, 90, 91, 9…	[41, 42, 74, 75]	[41, 74]	[]	[]	[]	[65, 84, 90, 91, 117, 118, 119, 120, 121]	[]	[]	[]	[1, 2, 3, 5, 8, 10, 11, 14, 15, 20, 22, 24, 26, 27, 28, 29, 31, 33, 36, 38, 43, 44, 45, 47, 50, 53, 55, 56, 57, 58, 59, 67, 69, 73, 74, 78, 80, 81, 96, 97, 98, 99, 101, 102, 103, 105, 110, 111, 112, 114, 116, 124, 126]	[38, 80, 81]	['C' 'G' 'A']	0.021978
2	TGACGACATGGTTCTACAGGGGAGCTGGACGGCGACGTAAAGTTTTAGAGCTACCGTCG-------------------------------------------CGACGGTAGCAAGTTAAAATAAGGCTAGTCCGTTATCAACTTGAAAAAGTGGCACCGAGTCGG	---------------------GAGCTGGACGGCGACGTAAAGTTTTAGAGCTACCGTCGTTGTACCGTCTACTTGACTTTTTTTGTCAAGTAGACGGTACAACGACGGTAGCAAGTTAAAATAAGGCTAGTCCGTTATCAACTTGAAAAAGTGGCACCGAGTCGG	0	43	0	Reference	MODIFIED	Reference	61.212	[-1, -1, -1, -1, -1, -1, -1, -1, -1, -1, -1, -1, -1, -1, -1, -1, -1, -1, -1, -1, -1, 0, 1, 2, 3, 4, 5, 6, 7, 8, 9, 10, 11, 12, 13, 14, 15, 16, 17, 18, 19, 20, 21, 22, 23, 24, 25, 26, 27, 28, 29, 30, 31, 32, 33, 34, 35, 36, 37, 38, 39, 40, 41, 42, 43, 44, 45, 46, 47, 48, 49, 50, 51, 52, 53, 54, 55, 56, 57, 58, 59, 60, 61, 62, 63, 64, 65, 66, 67, 68, 69, 70, 71, 72, 73, 74, 75, 76, 77, 78, 79, 80, …	[]	[]	[]	[]	[]	[38, 39, 40, 41, 42, 43, 44, 45, 46, 47, 48, 49, 50, 51, 52, 53, 54, 55, 56, 57, 58, 59, 60, 61, 62, 63, 64, 65, 66, 67, 68, 69, 70, 71, 72, 73, 74, 75, 76, 77, 78, 79, 80]	[38, 39, 40, 41, 42, 43, 44, 45, 46, 47, 48, 49, 50, 51, 52, 53, 54, 55, 56, 57, 58, 59, 60, 61, 62, 63, 64, 65, 66, 67, 68, 69, 70, 71, 72, 73, 74, 75, 76, 77, 78, 79, 80]	[(38, 81)]	[43]	[]	[]	[]	0.021978
1	----------------------------------------------------------------------AGACGGTACAACGACGGTAGCAAGTTAAAATAAGGCTAGTCCGTTATCAACTTGAAAAAGTGGCACCGAGTCG-	GAGCTGGACGGCGACGTAAAGTTTTAGAGCTACCGTCGTTGTACCGTCTACTTGACTTTTTTTGTCAAGTAGACGGTACAACGACGGTAGCAAGTTAAAATAAGGCTAGTCCGTTATCAACTTGAAAAAGTGGCACCGAGTCGG	0	70	0	Reference	MODIFIED	Reference	50.694	[0, 1, 2, 3, 4, 5, 6, 7, 8, 9, 10, 11, 12, 13, 14, 15, 16, 17, 18, 19, 20, 21, 22, 23, 24, 25, 26, 27, 28, 29, 30, 31, 32, 33, 34, 35, 36, 37, 38, 39, 40, 41, 42, 43, 44, 45, 46, 47, 48, 49, 50, 51, 52, 53, 54, 55, 56, 57, 58, 59, 60, 61, 62, 63, 64, 65, 66, 67, 68, 69, 70, 71, 72, 73, 74, 75, 76, 77, 78, 79, 80, 81, 82, 83, 84, 85, 86, 87, 88, 89, 90, 91, 92, 93, 94, 95, 96, 97, 98, 99, 100, 101…	[]	[]	[]	[]	[]	[0, 1, 2, 3, 4, 5, 6, 7, 8, 9, 10, 11, 12, 13, 14, 15, 16, 17, 18, 19, 20, 21, 22, 23, 24, 25, 26, 27, 28, 29, 30, 31, 32, 33, 34, 35, 36, 37, 38, 39, 40, 41, 42, 43, 44, 45, 46, 47, 48, 49, 50, 51, 52, 53, 54, 55, 56, 57, 58, 59, 60, 61, 62, 63, 64, 65, 66, 67, 68, 69]	[0, 1, 2, 3, 4, 5, 6, 7, 8, 9, 10, 11, 12, 13, 14, 15, 16, 17, 18, 19, 20, 21, 22, 23, 24, 25, 26, 27, 28, 29, 30, 31, 32, 33, 34, 35, 36, 37, 38, 39, 40, 41, 42, 43, 44, 45, 46, 47, 48, 49, 50, 51, 52, 53, 54, 55, 56, 57, 58, 59, 60, 61, 62, 63, 64, 65, 66, 67, 68, 69]	[(0, 70)]	[70]	[]	[]	[]	0.010989
1	---------------------------------------------------------------------TAGACGGTACAACGACGGTAGCAAGTTAAAATAAGGCTAGTCCGTTATCAACTTGAAAAAGTGGCACCGAGTCGG	GAGCTGGACGGCGACGTAAAGTTTTAGAGCTACCGTCGTTGTACCGTCTACTTGACTTTTTTTGTCAAGTAGACGGTACAACGACGGTAGCAAGTTAAAATAAGGCTAGTCCGTTATCAACTTGAAAAAGTGGCACCGAGTCGG	0	69	0	Reference	MODIFIED	Reference	52.083	[0, 1, 2, 3, 4, 5, 6, 7, 8, 9, 10, 11, 12, 13, 14, 15, 16, 17, 18, 19, 20, 21, 22, 23, 24, 25, 26, 27, 28, 29, 30, 31, 32, 33, 34, 35, 36, 37, 38, 39, 40, 41, 42, 43, 44, 45, 46, 47, 48, 49, 50, 51, 52, 53, 54, 55, 56, 57, 58, 59, 60, 61, 62, 63, 64, 65, 66, 67, 68, 69, 70, 71, 72, 73, 74, 75, 76, 77, 78, 79, 80, 81, 82, 83, 84, 85, 86, 87, 88, 89, 90, 91, 92, 93, 94, 95, 96, 97, 98, 99, 100, 101…	[]	[]	[]	[]	[]	[0, 1, 2, 3, 4, 5, 6, 7, 8, 9, 10, 11, 12, 13, 14, 15, 16, 17, 18, 19, 20, 21, 22, 23, 24, 25, 26, 27, 28, 29, 30, 31, 32, 33, 34, 35, 36, 37, 38, 39, 40, 41, 42, 43, 44, 45, 46, 47, 48, 49, 50, 51, 52, 53, 54, 55, 56, 57, 58, 59, 60, 61, 62, 63, 64, 65, 66, 67, 68]	[0, 1, 2, 3, 4, 5, 6, 7, 8, 9, 10, 11, 12, 13, 14, 15, 16, 17, 18, 19, 20, 21, 22, 23, 24, 25, 26, 27, 28, 29, 30, 31, 32, 33, 34, 35, 36, 37, 38, 39, 40, 41, 42, 43, 44, 45, 46, 47, 48, 49, 50, 51, 52, 53, 54, 55, 56, 57, 58, 59, 60, 61, 62, 63, 64, 65, 66, 67, 68]	[(0, 69)]	[69]	[]	[]	[]	0.010989
1	-------------------------------------------------------------------AGTAGACGGTACAACGACGGTAGCAAGTTAAAATAAGGCTAGTCCGTTATCAACTTGAAAAAGTGGCACCGAGTCGG	GAGCTGGACGGCGACGTAAAGTTTTAGAGCTACCGTCGTTGTACCGTCTACTTGACTTTTTTTGTCAAGTAGACGGTACAACGACGGTAGCAAGTTAAAATAAGGCTAGTCCGTTATCAACTTGAAAAAGTGGCACCGAGTCGG	0	67	0	Reference	MODIFIED	Reference	53.472	[0, 1, 2, 3, 4, 5, 6, 7, 8, 9, 10, 11, 12, 13, 14, 15, 16, 17, 18, 19, 20, 21, 22, 23, 24, 25, 26, 27, 28, 29, 30, 31, 32, 33, 34, 35, 36, 37, 38, 39, 40, 41, 42, 43, 44, 45, 46, 47, 48, 49, 50, 51, 52, 53, 54, 55, 56, 57, 58, 59, 60, 61, 62, 63, 64, 65, 66, 67, 68, 69, 70, 71, 72, 73, 74, 75, 76, 77, 78, 79, 80, 81, 82, 83, 84, 85, 86, 87, 88, 89, 90, 91, 92, 93, 94, 95, 96, 97, 98, 99, 100, 101…	[]	[]	[]	[]	[]	[0, 1, 2, 3, 4, 5, 6, 7, 8, 9, 10, 11, 12, 13, 14, 15, 16, 17, 18, 19, 20, 21, 22, 23, 24, 25, 26, 27, 28, 29, 30, 31, 32, 33, 34, 35, 36, 37, 38, 39, 40, 41, 42, 43, 44, 45, 46, 47, 48, 49, 50, 51, 52, 53, 54, 55, 56, 57, 58, 59, 60, 61, 62, 63, 64, 65, 66]	[0, 1, 2, 3, 4, 5, 6, 7, 8, 9, 10, 11, 12, 13, 14, 15, 16, 17, 18, 19, 20, 21, 22, 23, 24, 25, 26, 27, 28, 29, 30, 31, 32, 33, 34, 35, 36, 37, 38, 39, 40, 41, 42, 43, 44, 45, 46, 47, 48, 49, 50, 51, 52, 53, 54, 55, 56, 57, 58, 59, 60, 61, 62, 63, 64, 65, 66]	[(0, 67)]	[67]	[]	[]	[]	0.010989
1	------------------------------------------------------------------GAGTAGACGGTACAACGACGGTAGCAAGTTAAAATAAGGCTAGTCCGTTATCAACTTGAAAAAGTGGCACCGAGTCGG	GAGCTGGACGGCGACGTAAAGTTTTAGAGCTACCGTCGTTGTACCGTCTACTTGACTTTTTTTGTCAAGTAGACGGTACAACGACGGTAGCAAGTTAAAATAAGGCTAGTCCGTTATCAACTTGAAAAAGTGGCACCGAGTCGG	0	66	0	Reference	MODIFIED	Reference	53.472	[0, 1, 2, 3, 4, 5, 6, 7, 8, 9, 10, 11, 12, 13, 14, 15, 16, 17, 18, 19, 20, 21, 22, 23, 24, 25, 26, 27, 28, 29, 30, 31, 32, 33, 34, 35, 36, 37, 38, 39, 40, 41, 42, 43, 44, 45, 46, 47, 48, 49, 50, 51, 52, 53, 54, 55, 56, 57, 58, 59, 60, 61, 62, 63, 64, 65, 66, 67, 68, 69, 70, 71, 72, 73, 74, 75, 76, 77, 78, 79, 80, 81, 82, 83, 84, 85, 86, 87, 88, 89, 90, 91, 92, 93, 94, 95, 96, 97, 98, 99, 100, 101…	[]	[]	[]	[]	[]	[0, 1, 2, 3, 4, 5, 6, 7, 8, 9, 10, 11, 12, 13, 14, 15, 16, 17, 18, 19, 20, 21, 22, 23, 24, 25, 26, 27, 28, 29, 30, 31, 32, 33, 34, 35, 36, 37, 38, 39, 40, 41, 42, 43, 44, 45, 46, 47, 48, 49, 50, 51, 52, 53, 54, 55, 56, 57, 58, 59, 60, 61, 62, 63, 64, 65]	[0, 1, 2, 3, 4, 5, 6, 7, 8, 9, 10, 11, 12, 13, 14, 15, 16, 17, 18, 19, 20, 21, 22, 23, 24, 25, 26, 27, 28, 29, 30, 31, 32, 33, 34, 35, 36, 37, 38, 39, 40, 41, 42, 43, 44, 45, 46, 47, 48, 49, 50, 51, 52, 53, 54, 55, 56, 57, 58, 59, 60, 61, 62, 63, 64, 65]	[(0, 66)]	[66]	[66]	[]	[]	0.010989
1	-----------------------------------------------------------------CAAGTAGACGGTACAACGACGGTAGCAAGTTAAAATAAGGCTAGTCCGTTATCAACTTGAAAAAGTGGCACCGAGTCGG	GAGCTGGACGGCGACGTAAAGTTTTAGAGCTACCGTCGTTGTACCGTCTACTTGACTTTTTTTGTCAAGTAGACGGTACAACGACGGTAGCAAGTTAAAATAAGGCTAGTCCGTTATCAACTTGAAAAAGTGGCACCGAGTCGG	0	65	0	Reference	MODIFIED	Reference	54.861	[0, 1, 2, 3, 4, 5, 6, 7, 8, 9, 10, 11, 12, 13, 14, 15, 16, 17, 18, 19, 20, 21, 22, 23, 24, 25, 26, 27, 28, 29, 30, 31, 32, 33, 34, 35, 36, 37, 38, 39, 40, 41, 42, 43, 44, 45, 46, 47, 48, 49, 50, 51, 52, 53, 54, 55, 56, 57, 58, 59, 60, 61, 62, 63, 64, 65, 66, 67, 68, 69, 70, 71, 72, 73, 74, 75, 76, 77, 78, 79, 80, 81, 82, 83, 84, 85, 86, 87, 88, 89, 90, 91, 92, 93, 94, 95, 96, 97, 98, 99, 100, 101…	[]	[]	[]	[]	[]	[0, 1, 2, 3, 4, 5, 6, 7, 8, 9, 10, 11, 12, 13, 14, 15, 16, 17, 18, 19, 20, 21, 22, 23, 24, 25, 26, 27, 28, 29, 30, 31, 32, 33, 34, 35, 36, 37, 38, 39, 40, 41, 42, 43, 44, 45, 46, 47, 48, 49, 50, 51, 52, 53, 54, 55, 56, 57, 58, 59, 60, 61, 62, 63, 64]	[0, 1, 2, 3, 4, 5, 6, 7, 8, 9, 10, 11, 12, 13, 14, 15, 16, 17, 18, 19, 20, 21, 22, 23, 24, 25, 26, 27, 28, 29, 30, 31, 32, 33, 34, 35, 36, 37, 38, 39, 40, 41, 42, 43, 44, 45, 46, 47, 48, 49, 50, 51, 52, 53, 54, 55, 56, 57, 58, 59, 60, 61, 62, 63, 64]	[(0, 65)]	[65]	[]	[]	[]	0.010989
1	----------------------------------------------------------------TCAAGTAGACGGTACAACGACGGTAGCAAGTTAAAATAAGGCTAGTCCGTTATCAACTTGAAAAAGTGGC-CCGAGTCGG	GAGCTGGACGGCGACGTAAAGTTTTAGAGCTACCGTCGTTGTACCGTCTACTTGACTTTTTTTGTCAAGTAGACGGTACAACGACGGTAGCAAGTTAAAATAAGGCTAGTCCGTTATCAACTTGAAAAAGTGGCACCGAGTCGG	0	64	0	Reference	MODIFIED	Reference	54.861	[0, 1, 2, 3, 4, 5, 6, 7, 8, 9, 10, 11, 12, 13, 14, 15, 16, 17, 18, 19, 20, 21, 22, 23, 24, 25, 26, 27, 28, 29, 30, 31, 32, 33, 34, 35, 36, 37, 38, 39, 40, 41, 42, 43, 44, 45, 46, 47, 48, 49, 50, 51, 52, 53, 54, 55, 56, 57, 58, 59, 60, 61, 62, 63, 64, 65, 66, 67, 68, 69, 70, 71, 72, 73, 74, 75, 76, 77, 78, 79, 80, 81, 82, 83, 84, 85, 86, 87, 88, 89, 90, 91, 92, 93, 94, 95, 96, 97, 98, 99, 100, 101…	[]	[]	[]	[]	[]	[0, 1, 2, 3, 4, 5, 6, 7, 8, 9, 10, 11, 12, 13, 14, 15, 16, 17, 18, 19, 20, 21, 22, 23, 24, 25, 26, 27, 28, 29, 30, 31, 32, 33, 34, 35, 36, 37, 38, 39, 40, 41, 42, 43, 44, 45, 46, 47, 48, 49, 50, 51, 52, 53, 54, 55, 56, 57, 58, 59, 60, 61, 62, 63, 134]	[0, 1, 2, 3, 4, 5, 6, 7, 8, 9, 10, 11, 12, 13, 14, 15, 16, 17, 18, 19, 20, 21, 22, 23, 24, 25, 26, 27, 28, 29, 30, 31, 32, 33, 34, 35, 36, 37, 38, 39, 40, 41, 42, 43, 44, 45, 46, 47, 48, 49, 50, 51, 52, 53, 54, 55, 56, 57, 58, 59, 60, 61, 62, 63]	[(0, 64)]	[64]	[]	[]	[]	0.010989
1	-----------------------------------------------------GACT----------------CGGTACAACGACGGTAGCAAGTTAAAATAAGGCTAGTCCGTTATCAACTTGAAAAAGTGGCACCGAGTCGG	GAGCTGGACGGCGACGTAAAGTTTTAGAGCTACCGTCGTTGTACCGTCTACTTGACTTTTTTTGTCAAGTAGACGGTACAACGACGGTAGCAAGTTAAAATAAGGCTAGTCCGTTATCAACTTGAAAAAGTGGCACCGAGTCGG	0	53	0	Reference	MODIFIED	Reference	52.083	[0, 1, 2, 3, 4, 5, 6, 7, 8, 9, 10, 11, 12, 13, 14, 15, 16, 17, 18, 19, 20, 21, 22, 23, 24, 25, 26, 27, 28, 29, 30, 31, 32, 33, 34, 35, 36, 37, 38, 39, 40, 41, 42, 43, 44, 45, 46, 47, 48, 49, 50, 51, 52, 53, 54, 55, 56, 57, 58, 59, 60, 61, 62, 63, 64, 65, 66, 67, 68, 69, 70, 71, 72, 73, 74, 75, 76, 77, 78, 79, 80, 81, 82, 83, 84, 85, 86, 87, 88, 89, 90, 91, 92, 93, 94, 95, 96, 97, 98, 99, 100, 101…	[]	[]	[]	[]	[]	[0, 1, 2, 3, 4, 5, 6, 7, 8, 9, 10, 11, 12, 13, 14, 15, 16, 17, 18, 19, 20, 21, 22, 23, 24, 25, 26, 27, 28, 29, 30, 31, 32, 33, 34, 35, 36, 37, 38, 39, 40, 41, 42, 43, 44, 45, 46, 47, 48, 49, 50, 51, 52, 57, 58, 59, 60, 61, 62, 63, 64, 65, 66, 67, 68, 69, 70, 71, 72]	[0, 1, 2, 3, 4, 5, 6, 7, 8, 9, 10, 11, 12, 13, 14, 15, 16, 17, 18, 19, 20, 21, 22, 23, 24, 25, 26, 27, 28, 29, 30, 31, 32, 33, 34, 35, 36, 37, 38, 39, 40, 41, 42, 43, 44, 45, 46, 47, 48, 49, 50, 51, 52]	[(0, 53)]	[53]	[]	[]	[]	0.010989
1	----------------------------------------------------TGACTTTTTTTGTCAAGAAGACGGTACAACGACGGTAGCAAGTTAAAATAAGGCTAGTCCGTTATCAACTTGAAAAAGTGGCACCGAGTCGG	GAGCTGGACGGCGACGTAAAGTTTTAGAGCTACCGTCGTTGTACCGTCTACTTGACTTTTTTTGTCAAGTAGACGGTACAACGACGGTAGCAAGTTAAAATAAGGCTAGTCCGTTATCAACTTGAAAAAGTGGCACCGAGTCGG	0	52	0	Reference	MODIFIED	Reference	63.194	[0, 1, 2, 3, 4, 5, 6, 7, 8, 9, 10, 11, 12, 13, 14, 15, 16, 17, 18, 19, 20, 21, 22, 23, 24, 25, 26, 27, 28, 29, 30, 31, 32, 33, 34, 35, 36, 37, 38, 39, 40, 41, 42, 43, 44, 45, 46, 47, 48, 49, 50, 51, 52, 53, 54, 55, 56, 57, 58, 59, 60, 61, 62, 63, 64, 65, 66, 67, 68, 69, 70, 71, 72, 73, 74, 75, 76, 77, 78, 79, 80, 81, 82, 83, 84, 85, 86, 87, 88, 89, 90, 91, 92, 93, 94, 95, 96, 97, 98, 99, 100, 101…	[]	[]	[]	[]	[]	[0, 1, 2, 3, 4, 5, 6, 7, 8, 9, 10, 11, 12, 13, 14, 15, 16, 17, 18, 19, 20, 21, 22, 23, 24, 25, 26, 27, 28, 29, 30, 31, 32, 33, 34, 35, 36, 37, 38, 39, 40, 41, 42, 43, 44, 45, 46, 47, 48, 49, 50, 51]	[0, 1, 2, 3, 4, 5, 6, 7, 8, 9, 10, 11, 12, 13, 14, 15, 16, 17, 18, 19, 20, 21, 22, 23, 24, 25, 26, 27, 28, 29, 30, 31, 32, 33, 34, 35, 36, 37, 38, 39, 40, 41, 42, 43, 44, 45, 46, 47, 48, 49, 50, 51]	[(0, 52)]	[52]	[69]	[]	[]	0.010989
1	------------------AAATTTTCCTGCT----TCTTTG---CGTA-ACTTG--TATTTTTGACTAATACACTGTAGAAAATCTAGACGTTGTCTTCTTGTAA-AAGGCCCTAAGATAGTCCTTTGAAAGCTGTTAA--GTGGCACCGAGTCGG	GAGCTGGACGGCGACGTAAAGTTTTAGAGCTACCGTCGTTGTACCGTCTACTTGACTTTTTTTGTCAAGTAGACGGTACAA-----CGACGGTAGCAAGTTAAAATAAGGC-------TAGTCCGTTATCAACTTGAAAAAGTGGCACCGAGTCGG	5	0	2	Reference	MODIFIED	Reference	53.205	[0, 1, 2, 3, 4, 5, 6, 7, 8, 9, 10, 11, 12, 13, 14, 15, 16, 17, 18, 19, 20, 21, 22, 23, 24, 25, 26, 27, 28, 29, 30, 31, 32, 33, 34, 35, 36, 37, 38, 39, 40, 41, 42, 43, 44, 45, 46, 47, 48, 49, 50, 51, 52, 53, 54, 55, 56, 57, 58, 59, 60, 61, 62, 63, 64, 65, 66, 67, 68, 69, 70, 71, 72, 73, 74, 75, 76, 77, 78, 79, 80, -81, -81, -81, -81, -81, 81, 82, 83, 84, 85, 86, 87, 88, 89, 90, 91, 92, 93, 94, 95,…	[80, 81, 105, 106]	[80, 105]	[80, 81]	[(80, 81)]	[5]	[0, 1, 2, 3, 4, 5, 6, 7, 8, 9, 10, 11, 12, 13, 14, 15, 16, 17, 31, 32, 33, 34, 41, 42, 43, 48, 54, 55, 100, 127, 128]	[]	[]	[]	[20, 25, 26, 27, 37, 47, 57, 64, 66, 68, 71, 74, 78, 81, 86, 88, 89, 91, 92, 93, 96, 97, 112, 115, 116, 117, 119, 122, 123, 124]	[37, 81]	['T' 'A']	0.010989
1	------------------ATTTCATACACTGAC-----TTGACAGGTCTTGGTGACTGTGTGTGGCAGGTGAGAAAAAGGAACAAAGCAAGGATGATGTGTAGGTCTTTAAAATGAA-CAAGTGGGTGGGCATATTAAATAAGTGGCACCGAGTCGG	GAGCTGGACGGCGACGTAAAGTTTTAGAGCTACCGTCGTTGTACCGTCTACTTGACTTTTTTTGTCAAGT----AGACGGTACAA--------CGACG-GTAGCAAGTTAAAATAAGGCTAGTCCGTTATCAACTTGAAAAAGTGGCACCGAGTCGG	8	5	1	Reference	MODIFIED	Reference	50.318	[0, 1, 2, 3, 4, 5, 6, 7, 8, 9, 10, 11, 12, 13, 14, 15, 16, 17, 18, 19, 20, 21, 22, 23, 24, 25, 26, 27, 28, 29, 30, 31, 32, 33, 34, 35, 36, 37, 38, 39, 40, 41, 42, 43, 44, 45, 46, 47, 48, 49, 50, 51, 52, 53, 54, 55, 56, 57, 58, 59, 60, 61, 62, 63, 64, 65, 66, 67, 68, 69, -70, -70, -70, -70, 70, 71, 72, 73, 74, 75, 76, 77, 78, 79, 80, -81, -81, -81, -81, -81, -81, -81, -81, 81, 82, 83, 84, 85, -86,…	[69, 70, 80, 81, 85, 86]	[69, 80, 85]	[80, 81]	[(80, 81)]	[8]	[0, 1, 2, 3, 4, 5, 6, 7, 8, 9, 10, 11, 12, 13, 14, 15, 16, 17, 33, 34, 35, 36, 37, 104]	[33, 34, 35, 36, 37]	[(33, 38)]	[5]	[19, 20, 22, 23, 26, 28, 29, 30, 41, 42, 43, 44, 49, 50, 51, 57, 59, 61, 64, 67, 71, 73, 76, 81, 84, 90, 91, 92, 93, 101, 103, 106, 110, 111, 114, 115, 116, 119, 120, 123, 126]	[81]	['T']	0.010989
1	-----------------AAA---TAAGAATGGAAGCAG---------------------------AAAAAAAAACATAAAACAGAAATAGCAAGTTAAAATAAGGCTAGTCCGTTATCAACTTGAAAAAGTGGCACCGAGTCGG	GAGCTGGACGGCGACGTAAAGTTTTAGAGCTACCGTCGTTGTACCGTCTACTTGACTTTTTTTGTCAAGTAGACGGTACAACGACGGTAGCAAGTTAAAATAAGGCTAGTCCGTTATCAACTTGAAAAAGTGGCACCGAGTCGG	0	27	0	Reference	MODIFIED	Reference	52.083	[0, 1, 2, 3, 4, 5, 6, 7, 8, 9, 10, 11, 12, 13, 14, 15, 16, 17, 18, 19, 20, 21, 22, 23, 24, 25, 26, 27, 28, 29, 30, 31, 32, 33, 34, 35, 36, 37, 38, 39, 40, 41, 42, 43, 44, 45, 46, 47, 48, 49, 50, 51, 52, 53, 54, 55, 56, 57, 58, 59, 60, 61, 62, 63, 64, 65, 66, 67, 68, 69, 70, 71, 72, 73, 74, 75, 76, 77, 78, 79, 80, 81, 82, 83, 84, 85, 86, 87, 88, 89, 90, 91, 92, 93, 94, 95, 96, 97, 98, 99, 100, 101…	[]	[]	[]	[]	[]	[0, 1, 2, 3, 4, 5, 6, 7, 8, 9, 10, 11, 12, 13, 14, 15, 16, 20, 21, 22, 38, 39, 40, 41, 42, 43, 44, 45, 46, 47, 48, 49, 50, 51, 52, 53, 54, 55, 56, 57, 58, 59, 60, 61, 62, 63, 64]	[38, 39, 40, 41, 42, 43, 44, 45, 46, 47, 48, 49, 50, 51, 52, 53, 54, 55, 56, 57, 58, 59, 60, 61, 62, 63, 64]	[(38, 65)]	[27]	[24, 28, 29, 30, 31, 32, 33, 35, 36, 65, 68, 69, 71, 73, 74, 75, 78, 82, 83, 84, 85, 86]	[]	[]	0.010989
1	-----------------ATGGTTCTACAGGGACTGACG--------------------------------ACATGGTTCTACAGGGGAAATAGCAAGTTAAAATAAGGCTAGTCCGTTATCAACTTGAAAAAGTGGCACCGAGTCGG	GAGCTGGACGGCGACGTAAAGTTTTAGAGCTACCGTCGTTGTACCGTCTACTTGACTTTTTTTGTCAAGTAGACGGTACAACGACGG---TAGCAAGTTAAAATAAGGCTAGTCCGTTATCAACTTGAAAAAGTGGCACCGAGTCGG	0	32	0	Reference	MODIFIED	Reference	54.422	[0, 1, 2, 3, 4, 5, 6, 7, 8, 9, 10, 11, 12, 13, 14, 15, 16, 17, 18, 19, 20, 21, 22, 23, 24, 25, 26, 27, 28, 29, 30, 31, 32, 33, 34, 35, 36, 37, 38, 39, 40, 41, 42, 43, 44, 45, 46, 47, 48, 49, 50, 51, 52, 53, 54, 55, 56, 57, 58, 59, 60, 61, 62, 63, 64, 65, 66, 67, 68, 69, 70, 71, 72, 73, 74, 75, 76, 77, 78, 79, 80, 81, 82, 83, 84, 85, 86, -87, -87, -87, 87, 88, 89, 90, 91, 92, 93, 94, 95, 96, 97, 9…	[86, 87]	[86]	[]	[]	[]	[0, 1, 2, 3, 4, 5, 6, 7, 8, 9, 10, 11, 12, 13, 14, 15, 16, 38, 39, 40, 41, 42, 43, 44, 45, 46, 47, 48, 49, 50, 51, 52, 53, 54, 55, 56, 57, 58, 59, 60, 61, 62, 63, 64, 65, 66, 67, 68, 69]	[38, 39, 40, 41, 42, 43, 44, 45, 46, 47, 48, 49, 50, 51, 52, 53, 54, 55, 56, 57, 58, 59, 60, 61, 62, 63, 64, 65, 66, 67, 68, 69]	[(38, 70)]	[32]	[18, 19, 23, 26, 29, 30, 33, 35, 71, 73, 77, 79, 82, 83, 84]	[]	[]	0.010989
1	----------------TAACATTTTTAAAGAATACAAAGTGTCAGCCAGGAATTT-CATATCCTGTCAAACTAAACTTCATAA--ACAGGAG------AAATTAAGTCTTTCCCAGATAGGCAAATGCACAGAAAAAGTGGCACCGAGTCGG	GAGCTGGACGGCGACGTAA-AGTTTTAGAGCTACCGTCGTTGTACCGTCTACTTGACTTTTTTTGTCAAG-TAGACGGTACAACGACGGTAGCAAGTTAAAATAAGGCTAGTCC-GTTATCAACTTG-----AAAAAGTGGCACCGAGTCGG	0	2	0	Reference	MODIFIED	Reference	50.658	[0, 1, 2, 3, 4, 5, 6, 7, 8, 9, 10, 11, 12, 13, 14, 15, 16, 17, 18, -19, 19, 20, 21, 22, 23, 24, 25, 26, 27, 28, 29, 30, 31, 32, 33, 34, 35, 36, 37, 38, 39, 40, 41, 42, 43, 44, 45, 46, 47, 48, 49, 50, 51, 52, 53, 54, 55, 56, 57, 58, 59, 60, 61, 62, 63, 64, 65, 66, 67, 68, -69, 69, 70, 71, 72, 73, 74, 75, 76, 77, 78, 79, 80, 81, 82, 83, 84, 85, 86, 87, 88, 89, 90, 91, 92, 93, 94, 95, 96, 97, 98, 99…	[18, 19, 68, 69, 111, 112, 123, 124]	[18, 68, 111, 123]	[]	[]	[]	[0, 1, 2, 3, 4, 5, 6, 7, 8, 9, 10, 11, 12, 13, 14, 15, 54, 81, 82, 90, 91, 92, 93, 94, 95]	[81, 82]	[(81, 83)]	[2]	[20, 26, 29, 30, 31, 32, 34, 35, 36, 39, 40, 41, 43, 45, 46, 47, 48, 50, 53, 56, 58, 60, 61, 68, 71, 74, 75, 76, 78, 85, 87, 99, 104, 107, 108, 109, 113, 116, 117, 118, 120, 121]	[]	[]	0.010989
1	----------------TAAGCTCTTA---CTGAAGTGGGTGTCATCTGTAAATGCAGTGTTTTCTGGAGGCTTGAAGGC-CTCTAACGGTA-CATCATAAA-------TATTCTTTGAGAAATTAAAGACAAAGTGGCACCGAGTCGG	GAGCTGGACGGCGACGTAAAGTTTTAGAGCTACCGTCGTTGTACCGTCTACTTGACTTTTTTTGTCAAG--TAGACGGTACAACGACGGTAGCAAGTTAAAATAAGGCTAGTCCGTTATCAACTT--GAAAAAGTGGCACCGAGTCGG	0	0	3	Reference	MODIFIED	Reference	50.676	[0, 1, 2, 3, 4, 5, 6, 7, 8, 9, 10, 11, 12, 13, 14, 15, 16, 17, 18, 19, 20, 21, 22, 23, 24, 25, 26, 27, 28, 29, 30, 31, 32, 33, 34, 35, 36, 37, 38, 39, 40, 41, 42, 43, 44, 45, 46, 47, 48, 49, 50, 51, 52, 53, 54, 55, 56, 57, 58, 59, 60, 61, 62, 63, 64, 65, 66, 67, 68, -69, -69, 69, 70, 71, 72, 73, 74, 75, 76, 77, 78, 79, 80, 81, 82, 83, 84, 85, 86, 87, 88, 89, 90, 91, 92, 93, 94, 95, 96, 97, 98, 99…	[68, 69, 122, 123]	[68, 122]	[]	[]	[]	[0, 1, 2, 3, 4, 5, 6, 7, 8, 9, 10, 11, 12, 13, 14, 15, 26, 27, 28, 77, 89, 99, 100, 101, 102, 103, 104, 105]	[]	[]	[]	[19, 20, 22, 31, 32, 33, 36, 38, 42, 43, 44, 45, 47, 50, 51, 54, 55, 56, 58, 63, 65, 66, 70, 73, 76, 79, 80, 81, 82, 92, 93, 94, 108, 111, 112, 114, 116, 117, 120, 122, 125]	[38, 80, 81]	['G' 'C' 'T']	0.010989
1	----------------TATA-TACTACTGATAAGCAGTCATTTTCTTACATTTA-TTCACATGTAAGTACTCAACAGTAAAAAATACAAC-ATACTATTAACTGAGTGAAAATATAATGTGTTCAGAAT-AACTCAACAGCAAAGTGGCACCGAGTCGG	GAGCTGGACGGCGACGTAAAGTTTTAGAGCTA--CCGTCG--TTGTACCGTCTACTTGACTTTTT--TTGTCAA--GTAGACGGTACAACGACGGTAGCAA----GTTAAAATAAGGCTAGTCCGTTATCAACTTGAAA---AAGTGGCACCGAGTCGG	2	0	1	Reference	MODIFIED	Reference	51.572	[0, 1, 2, 3, 4, 5, 6, 7, 8, 9, 10, 11, 12, 13, 14, 15, 16, 17, 18, 19, 20, 21, 22, 23, 24, 25, 26, 27, 28, 29, 30, 31, -32, -32, 32, 33, 34, 35, 36, 37, -38, -38, 38, 39, 40, 41, 42, 43, 44, 45, 46, 47, 48, 49, 50, 51, 52, 53, 54, 55, 56, 57, 58, 59, 60, -61, -61, 61, 62, 63, 64, 65, 66, 67, -68, -68, 68, 69, 70, 71, 72, 73, 74, 75, 76, 77, 78, 79, 80, 81, 82, 83, 84, 85, 86, 87, 88, 89, 90, 91, …	[31, 32, 37, 38, 60, 61, 67, 68, 92, 93, 126, 127]	[31, 37, 60, 67, 92, 126]	[37, 38]	[(37, 38)]	[2]	[0, 1, 2, 3, 4, 5, 6, 7, 8, 9, 10, 11, 12, 13, 14, 15, 20, 50, 82, 117]	[]	[]	[]	[18, 22, 23, 26, 27, 29, 33, 37, 40, 42, 43, 45, 47, 53, 56, 58, 60, 62, 63, 71, 73, 74, 75, 84, 85, 86, 89, 90, 95, 102, 103, 104, 105, 106, 107, 110, 112, 113, 114, 122, 123, 125]	[37]	['A']	0.010989
1	----------------TTAACATCTCGAGC--CCAACTTTGGAACCAGTCAGGAGGACTATACAGCAGTGTTCACAACGTTCACA--ACAGCAGCAGTGGCACAGGGAGAA---GCCCTGTGTGTCTGCAACCT----AAGTGGCACCGAGTCGG	GAGCTGGACGGCGACGTAAAGTTTTAGAGCTACCGTCGTTGTACC--GTCTACTTGACTTT-------TTTTGTCAA-GTAGACGGTACAACGACGGTAGCA-AGTTAAAATAAGGCTAGTCCGTTATCAACTTGAAAAAGTGGCACCGAGTCGG	0	0	2	Reference	MODIFIED	Reference	50.323	[0, 1, 2, 3, 4, 5, 6, 7, 8, 9, 10, 11, 12, 13, 14, 15, 16, 17, 18, 19, 20, 21, 22, 23, 24, 25, 26, 27, 28, 29, 30, 31, 32, 33, 34, 35, 36, 37, 38, 39, 40, 41, 42, 43, 44, -45, -45, 45, 46, 47, 48, 49, 50, 51, 52, 53, 54, 55, 56, 57, 58, -59, -59, -59, -59, -59, -59, -59, 59, 60, 61, 62, 63, 64, 65, 66, 67, -68, 68, 69, 70, 71, 72, 73, 74, 75, 76, 77, 78, 79, 80, 81, 82, 83, 84, 85, 86, 87, 88, 89…	[44, 45, 58, 59, 67, 68, 91, 92]	[44, 58, 67, 91]	[]	[]	[]	[0, 1, 2, 3, 4, 5, 6, 7, 8, 9, 10, 11, 12, 13, 14, 15, 30, 31, 75, 76, 100, 101, 102, 123, 124, 125, 126]	[]	[]	[]	[17, 20, 21, 23, 25, 34, 35, 37, 41, 43, 48, 49, 50, 51, 52, 57, 60, 63, 64, 70, 71, 74, 80, 82, 83, 85, 88, 94, 95, 97, 104, 106, 107, 110, 111, 114, 115, 116, 121]	[37, 80]	['T' 'G']	0.010989
1	---------------GTAA----TAAGAAGGTACATTCTCCTCTATACCACAGAGCACCTCTTCTGTGTGTGGCATATTACATAGAAAAATGAGATTAGACATTTAGAAGTTGAGGATTCTCATCCCGCAAACACTT----AAGTGGCACCGAGTCGG	GAGCTGGACGGCGACGTAAAGTTTTAGA-GCTACCGTCG---TTGTACCGTCTA----CTTGACTTTTTTTGTCA-AGTAGACGGTACAACGACGGTAGCAAGTTAAAA--TAAGG---CTAGTCCGTTATCAACTTGAAAAAGTGGCACCGAGTCGG	3	0	3	Reference	MODIFIED	Reference	50.633	[0, 1, 2, 3, 4, 5, 6, 7, 8, 9, 10, 11, 12, 13, 14, 15, 16, 17, 18, 19, 20, 21, 22, 23, 24, 25, 26, 27, -28, 28, 29, 30, 31, 32, 33, 34, 35, 36, 37, -38, -38, -38, 38, 39, 40, 41, 42, 43, 44, 45, 46, 47, 48, 49, -50, -50, -50, -50, 50, 51, 52, 53, 54, 55, 56, 57, 58, 59, 60, 61, 62, 63, 64, 65, 66, -67, 67, 68, 69, 70, 71, 72, 73, 74, 75, 76, 77, 78, 79, 80, 81, 82, 83, 84, 85, 86, 87, 88, 89, 90,…	[27, 28, 37, 38, 49, 50, 66, 67, 99, 100, 104, 105]	[27, 37, 49, 66, 99, 104]	[37, 38]	[(37, 38)]	[3]	[0, 1, 2, 3, 4, 5, 6, 7, 8, 9, 10, 11, 12, 13, 14, 19, 20, 21, 22, 123, 124, 125, 126]	[]	[]	[]	[24, 29, 33, 34, 37, 38, 40, 45, 46, 47, 48, 52, 53, 54, 57, 59, 61, 64, 68, 71, 73, 74, 76, 78, 81, 84, 85, 86, 90, 91, 93, 97, 101, 107, 108, 112, 113, 114, 116, 117, 118]	[37, 38, 81]	['T' 'C' 'T']	0.010989
1	---------------GTCAAGTTACGGTACAAC--------------------GAGTTTT----------AGA-GCTAGAA-----ATAGCAAGTTAAAATAAGGCTAGTCCGTTATCAACTTGAAAAAGTGGCACCGAGTCGG	GAGCTGGACGGCGACGTAAAGTTTTAGAGCTACCGTCGTTGTACCGTCTACTTGACTTTTTTTGTCAAGTAGACGGTACAACGACGGTAGCAAGTTAAAATAAGGCTAGTCCGTTATCAACTTGAAAAAGTGGCACCGAGTCGG	0	25	0	Reference	MODIFIED	Reference	56.944	[0, 1, 2, 3, 4, 5, 6, 7, 8, 9, 10, 11, 12, 13, 14, 15, 16, 17, 18, 19, 20, 21, 22, 23, 24, 25, 26, 27, 28, 29, 30, 31, 32, 33, 34, 35, 36, 37, 38, 39, 40, 41, 42, 43, 44, 45, 46, 47, 48, 49, 50, 51, 52, 53, 54, 55, 56, 57, 58, 59, 60, 61, 62, 63, 64, 65, 66, 67, 68, 69, 70, 71, 72, 73, 74, 75, 76, 77, 78, 79, 80, 81, 82, 83, 84, 85, 86, 87, 88, 89, 90, 91, 92, 93, 94, 95, 96, 97, 98, 99, 100, 101…	[]	[]	[]	[]	[]	[0, 1, 2, 3, 4, 5, 6, 7, 8, 9, 10, 11, 12, 13, 14, 33, 34, 35, 36, 37, 38, 39, 40, 41, 42, 43, 44, 45, 46, 47, 48, 49, 50, 51, 52, 60, 61, 62, 63, 64, 65, 66, 67, 68, 69, 73, 81, 82, 83, 84, 85]	[33, 34, 35, 36, 37, 38, 39, 40, 41, 42, 43, 44, 45, 46, 47, 48, 49, 50, 51, 52, 81, 82, 83, 84, 85]	[(33, 53), (81, 86)]	[20, 5]	[17, 23, 24, 25, 27, 28, 30, 55, 75, 78, 86]	[]	[]	0.010989
1	-------------ACATGGTGTTATAGGACCAATG-CGTTCGTGTGCCCACTGCACAATAACAGACCAATTACACTGAGACAGCAAGGTTTGCATCAGAGAAAGAGTTTAATGA-TTGCCAGGTTCTGAGGAAAGTGGCACCGAGTCGG	GAGCTGGACGGCGACGTAAAGTTTTAGAGCTACCGTCGTTGTACCGTCTACTTGACTTTTTTTGTC-AAGTAGACGGT-ACAACGACGGTAGCAAGTTAAAATAAGGCTAGTCCGTTATCAACTTGAAA---AAGTGGCACCGAGTCGG	0	0	1	Reference	MODIFIED	Reference	50.336	[0, 1, 2, 3, 4, 5, 6, 7, 8, 9, 10, 11, 12, 13, 14, 15, 16, 17, 18, 19, 20, 21, 22, 23, 24, 25, 26, 27, 28, 29, 30, 31, 32, 33, 34, 35, 36, 37, 38, 39, 40, 41, 42, 43, 44, 45, 46, 47, 48, 49, 50, 51, 52, 53, 54, 55, 56, 57, 58, 59, 60, 61, 62, 63, 64, 65, -66, 66, 67, 68, 69, 70, 71, 72, 73, 74, 75, 76, -77, 77, 78, 79, 80, 81, 82, 83, 84, 85, 86, 87, 88, 89, 90, 91, 92, 93, 94, 95, 96, 97, 98, 99…	[65, 66, 76, 77, 126, 127]	[65, 76, 126]	[]	[]	[]	[0, 1, 2, 3, 4, 5, 6, 7, 8, 9, 10, 11, 12, 35, 112]	[]	[]	[]	[15, 17, 18, 19, 23, 27, 28, 30, 32, 33, 40, 41, 42, 43, 44, 46, 48, 52, 53, 56, 57, 59, 60, 61, 62, 64, 68, 71, 74, 76, 80, 82, 84, 86, 88, 92, 93, 94, 95, 97, 100, 101, 104, 105, 108, 110, 111, 115, 116, 119, 120, 123, 124, 125]	[80]	['G']	0.010989
1	------------AATGTAA--TCACAGGGGT-CCTTCTTAGAA--GGAGACATGAGGATCAAAGGTAGTAAAGTTAGGAGATGTAACAACACAAGCAG---------AGGCTAGAGTGATGTCCTTTAAAATGGAAGAAGTGGCACCGAGTCGG	GAGCTGGACGGCGACGTAAAGTTTTAGAGCTACCGTCGTTGTACCGTCTACTTGACTTTTT----TTGTCAAGT-AGACGGTACAACGACGGTAGCAAGTTAAAATAAGGCTAGTCCGTTATC-----AACTTGAAAAAGTGGCACCGAGTCGG	0	0	1	Reference	MODIFIED	Reference	50.649	[0, 1, 2, 3, 4, 5, 6, 7, 8, 9, 10, 11, 12, 13, 14, 15, 16, 17, 18, 19, 20, 21, 22, 23, 24, 25, 26, 27, 28, 29, 30, 31, 32, 33, 34, 35, 36, 37, 38, 39, 40, 41, 42, 43, 44, 45, 46, 47, 48, 49, 50, 51, 52, 53, 54, 55, 56, 57, 58, 59, 60, -61, -61, -61, -61, 61, 62, 63, 64, 65, 66, 67, 68, 69, -70, 70, 71, 72, 73, 74, 75, 76, 77, 78, 79, 80, 81, 82, 83, 84, 85, 86, 87, 88, 89, 90, 91, 92, 93, 94, 95,…	[60, 61, 69, 70, 117, 118]	[60, 69, 117]	[]	[]	[]	[0, 1, 2, 3, 4, 5, 6, 7, 8, 9, 10, 11, 19, 20, 31, 43, 44, 93, 94, 95, 96, 97, 98, 99, 100, 101]	[]	[]	[]	[12, 14, 22, 23, 24, 27, 29, 34, 37, 39, 41, 46, 47, 48, 51, 55, 56, 57, 59, 60, 62, 65, 72, 73, 75, 77, 78, 82, 85, 86, 87, 92, 109, 110, 111, 113, 115, 120, 122, 126]	[37]	['T']	0.010989
1	------------CACACAATAATAATGGGAGAC-----TTTAAC-----ACCTCACT------GTCAACATTAGACAGATCAATGA-GACAGAAAGTTAACA--AGGATATCCAGGAATTGAATACAGAA-GTGGCACCGAGTCGG	GAGCTGGACGGCGACGTAAAGTTTTAGAGCTACCGTCGTTGTACCGTCTACTTGACTTTTTTTGTCAAG--TAGACGGTACAACGACGGTAGCAAGTTAAAATAAGGCTAGTCCGTTATCAACTTGAAAAAGTGGCACCGAGTCGG	0	5	1	Reference	MODIFIED	Reference	51.37	[0, 1, 2, 3, 4, 5, 6, 7, 8, 9, 10, 11, 12, 13, 14, 15, 16, 17, 18, 19, 20, 21, 22, 23, 24, 25, 26, 27, 28, 29, 30, 31, 32, 33, 34, 35, 36, 37, 38, 39, 40, 41, 42, 43, 44, 45, 46, 47, 48, 49, 50, 51, 52, 53, 54, 55, 56, 57, 58, 59, 60, 61, 62, 63, 64, 65, 66, 67, 68, -69, -69, 69, 70, 71, 72, 73, 74, 75, 76, 77, 78, 79, 80, 81, 82, 83, 84, 85, 86, 87, 88, 89, 90, 91, 92, 93, 94, 95, 96, 97, 98, 99…	[68, 69]	[68]	[]	[]	[]	[0, 1, 2, 3, 4, 5, 6, 7, 8, 9, 10, 11, 33, 34, 35, 36, 37, 44, 45, 46, 47, 48, 57, 58, 59, 60, 61, 62, 84, 100, 101, 128]	[33, 34, 35, 36, 37]	[(33, 38)]	[5]	[12, 15, 16, 19, 20, 21, 23, 24, 25, 27, 29, 30, 40, 41, 51, 53, 68, 74, 76, 77, 81, 86, 87, 90, 98, 105, 108, 109, 111, 113, 114, 117, 118, 120, 122, 123, 125]	[81]	['T']	0.010989
1	------------GACGACATGGTT-----CTACAGGGGTGG---------------------------GTAGAGA----AA------TCTCAGGGTAAAATAAGGCTAGTCCGTTATCAACTTGAAAAAGTGGCACCGAGTCGG	GAGCTGGACGGCGACGTAAAGTTTTAGAGCTACCGTCGTTGTACCGTCTACTTGACTTTTTTTGTCAAGTAGACGGTACAACGACGGTAGCAAGTTAAAATAAGGCTAGTCCGTTATCAACTTGAAAAAGTGGCACCGAGTCGG	0	6	0	Reference	MODIFIED	Reference	52.778	[0, 1, 2, 3, 4, 5, 6, 7, 8, 9, 10, 11, 12, 13, 14, 15, 16, 17, 18, 19, 20, 21, 22, 23, 24, 25, 26, 27, 28, 29, 30, 31, 32, 33, 34, 35, 36, 37, 38, 39, 40, 41, 42, 43, 44, 45, 46, 47, 48, 49, 50, 51, 52, 53, 54, 55, 56, 57, 58, 59, 60, 61, 62, 63, 64, 65, 66, 67, 68, 69, 70, 71, 72, 73, 74, 75, 76, 77, 78, 79, 80, 81, 82, 83, 84, 85, 86, 87, 88, 89, 90, 91, 92, 93, 94, 95, 96, 97, 98, 99, 100, 101…	[]	[]	[]	[]	[]	[0, 1, 2, 3, 4, 5, 6, 7, 8, 9, 10, 11, 24, 25, 26, 27, 28, 41, 42, 43, 44, 45, 46, 47, 48, 49, 50, 51, 52, 53, 54, 55, 56, 57, 58, 59, 60, 61, 62, 63, 64, 65, 66, 67, 75, 76, 77, 78, 81, 82, 83, 84, 85, 86]	[81, 82, 83, 84, 85, 86]	[(81, 87)]	[6]	[16, 17, 19, 21, 33, 35, 36, 39, 73, 74, 88, 89, 92, 94]	[]	[]	0.010989
1	------------GACGATATGGTT-----CTACAGGGGGTACAACGAGTTTTAGA-------------------GCTAGAA-----ATAGCAAGTTAAAATAAGGCTAGTCCGTTATCAACTTGAAAAAGTGGCACCGAGTCGG	GAGCTGGACGGCGACGTAAAGTTTTAGAGCTACCGTCGTTGTACCGTCTACTTGACTTTTTTTGTCAAGTAGACGGTACAACGACGGTAGCAAGTTAAAATAAGGCTAGTCCGTTATCAACTTGAAAAAGTGGCACCGAGTCGG	0	5	1	Reference	MODIFIED	Reference	58.333	[0, 1, 2, 3, 4, 5, 6, 7, 8, 9, 10, 11, 12, 13, 14, 15, 16, 17, 18, 19, 20, 21, 22, 23, 24, 25, 26, 27, 28, 29, 30, 31, 32, 33, 34, 35, 36, 37, 38, 39, 40, 41, 42, 43, 44, 45, 46, 47, 48, 49, 50, 51, 52, 53, 54, 55, 56, 57, 58, 59, 60, 61, 62, 63, 64, 65, 66, 67, 68, 69, 70, 71, 72, 73, 74, 75, 76, 77, 78, 79, 80, 81, 82, 83, 84, 85, 86, 87, 88, 89, 90, 91, 92, 93, 94, 95, 96, 97, 98, 99, 100, 101…	[]	[]	[]	[]	[]	[0, 1, 2, 3, 4, 5, 6, 7, 8, 9, 10, 11, 24, 25, 26, 27, 28, 55, 56, 57, 58, 59, 60, 61, 62, 63, 64, 65, 66, 67, 68, 69, 70, 71, 72, 73, 81, 82, 83, 84, 85]	[81, 82, 83, 84, 85]	[(81, 86)]	[5]	[16, 17, 19, 21, 33, 35, 36, 38, 40, 41, 43, 46, 47, 49, 50, 52, 75, 78, 86]	[38]	['G']	0.010989
1	------------GACGTAAAGTTTTAGAGCTACCGTCG-------------------------------------------CGACGGTAGCAAGTTAAAATAAGGCTAGTCCGTTATCAACTTGAAAAAGTGGCACCGAGTCGG	GAGCTGGACGGCGACGTAAAGTTTTAGAGCTACCGTCGTTGTACCGTCTACTTGACTTTTTTTGTCAAGTAGACGGTACAACGACGGTAGCAAGTTAAAATAAGGCTAGTCCGTTATCAACTTGAAAAAGTGGCACCGAGTCGG	0	43	0	Reference	MODIFIED	Reference	61.806	[0, 1, 2, 3, 4, 5, 6, 7, 8, 9, 10, 11, 12, 13, 14, 15, 16, 17, 18, 19, 20, 21, 22, 23, 24, 25, 26, 27, 28, 29, 30, 31, 32, 33, 34, 35, 36, 37, 38, 39, 40, 41, 42, 43, 44, 45, 46, 47, 48, 49, 50, 51, 52, 53, 54, 55, 56, 57, 58, 59, 60, 61, 62, 63, 64, 65, 66, 67, 68, 69, 70, 71, 72, 73, 74, 75, 76, 77, 78, 79, 80, 81, 82, 83, 84, 85, 86, 87, 88, 89, 90, 91, 92, 93, 94, 95, 96, 97, 98, 99, 100, 101…	[]	[]	[]	[]	[]	[0, 1, 2, 3, 4, 5, 6, 7, 8, 9, 10, 11, 38, 39, 40, 41, 42, 43, 44, 45, 46, 47, 48, 49, 50, 51, 52, 53, 54, 55, 56, 57, 58, 59, 60, 61, 62, 63, 64, 65, 66, 67, 68, 69, 70, 71, 72, 73, 74, 75, 76, 77, 78, 79, 80]	[38, 39, 40, 41, 42, 43, 44, 45, 46, 47, 48, 49, 50, 51, 52, 53, 54, 55, 56, 57, 58, 59, 60, 61, 62, 63, 64, 65, 66, 67, 68, 69, 70, 71, 72, 73, 74, 75, 76, 77, 78, 79, 80]	[(38, 81)]	[43]	[]	[]	[]	0.010989
1	------------GAGGCCATGATTAAGAGGGACGGCCGGGGGCATTCGTATTGCGCCGCTAGAGGTGAAATTCTTGGAC-------CGGCGCAA-GACGGACCAGAGCGAAAGCATTTGCCAAGAATGTTTTCA--TTAATCAAG-GGCACCGAGTCGG	GAGCTGGACGGCGACGTAAAGTTTTAGAGCTACCGTCG------------TTGTACCG-TCTACTTGACTTTTTTTGTCAAGTAGACGGTACAACGACGGTAGCAAGTTAAA--ATAAGGCTAGTCCGTTATCAACTTGAAAAAGTGGCACCGAGTCGG	12	1	0	Reference	MODIFIED	Reference	50.314	[0, 1, 2, 3, 4, 5, 6, 7, 8, 9, 10, 11, 12, 13, 14, 15, 16, 17, 18, 19, 20, 21, 22, 23, 24, 25, 26, 27, 28, 29, 30, 31, 32, 33, 34, 35, 36, 37, -38, -38, -38, -38, -38, -38, -38, -38, -38, -38, -38, -38, 38, 39, 40, 41, 42, 43, 44, 45, -46, 46, 47, 48, 49, 50, 51, 52, 53, 54, 55, 56, 57, 58, 59, 60, 61, 62, 63, 64, 65, 66, 67, 68, 69, 70, 71, 72, 73, 74, 75, 76, 77, 78, 79, 80, 81, 82, 83, 84, 85,…	[37, 38, 45, 46, 98, 99]	[37, 45, 98]	[37, 38]	[(37, 38)]	[12]	[0, 1, 2, 3, 4, 5, 6, 7, 8, 9, 10, 11, 66, 67, 68, 69, 70, 71, 72, 81, 119, 120, 130]	[81]	[(81, 82)]	[1]	[14, 16, 17, 19, 21, 24, 29, 30, 33, 35, 41, 42, 47, 48, 50, 51, 55, 56, 59, 62, 64, 76, 77, 87, 88, 89, 90, 91, 94, 95, 101, 102, 104, 106, 109, 110, 111, 115, 123, 125, 126]	[]	[]	0.010989
1	------------GAGGCCATGATTAAGAGGGACGGCCGGGGGCATTCGTATTGCGCCGCTAGAGGTGAAATTCTTGGAC-------CGGCGCAA-GACGGACCAGAGCGAAAGCATTTGCCAAGAATGTTTTCA--TTAATCAAGTGGCACCGAGTCG-	GAGCTGGACGGCGACGTAAAGTTTTAGAGCTACCGTCG------------TTGTACCG-TCTACTTGACTTTTTTTGTCAAGTAGACGGTACAACGACGGTAGCAAGTTAAA--ATAAGGCTAGTCCGTTATCAACTTGAAAAAGTGGCACCGAGTCGG	12	1	0	Reference	MODIFIED	Reference	50.314	[0, 1, 2, 3, 4, 5, 6, 7, 8, 9, 10, 11, 12, 13, 14, 15, 16, 17, 18, 19, 20, 21, 22, 23, 24, 25, 26, 27, 28, 29, 30, 31, 32, 33, 34, 35, 36, 37, -38, -38, -38, -38, -38, -38, -38, -38, -38, -38, -38, -38, 38, 39, 40, 41, 42, 43, 44, 45, -46, 46, 47, 48, 49, 50, 51, 52, 53, 54, 55, 56, 57, 58, 59, 60, 61, 62, 63, 64, 65, 66, 67, 68, 69, 70, 71, 72, 73, 74, 75, 76, 77, 78, 79, 80, 81, 82, 83, 84, 85,…	[37, 38, 45, 46, 98, 99]	[37, 45, 98]	[37, 38]	[(37, 38)]	[12]	[0, 1, 2, 3, 4, 5, 6, 7, 8, 9, 10, 11, 66, 67, 68, 69, 70, 71, 72, 81, 119, 120]	[81]	[(81, 82)]	[1]	[14, 16, 17, 19, 21, 24, 29, 30, 33, 35, 41, 42, 47, 48, 50, 51, 55, 56, 59, 62, 64, 76, 77, 87, 88, 89, 90, 91, 94, 95, 101, 102, 104, 106, 109, 110, 111, 115, 123, 125, 126]	[]	[]	0.010989
1	------------GAGGCCATGATTAAGAGGGACGGCCGGGGGCATTCGTATTGCGCCGCTAGAGGTGAAATTCTTGGAC-------CGGCGCAA-GACGGACCAGAGCGAAAGCATTTGCCAAGAATGTTTTCA--TTAATTAAGTGGCACCGAGTCGG	GAGCTGGACGGCGACGTAAAGTTTTAGAGCTACCGTCG------------TTGTACCG-TCTACTTGACTTTTTTTGTCAAGTAGACGGTACAACGACGGTAGCAAGTTAAA--ATAAGGCTAGTCCGTTATCAACTTGAAAAAGTGGCACCGAGTCGG	12	1	0	Reference	MODIFIED	Reference	50.943	[0, 1, 2, 3, 4, 5, 6, 7, 8, 9, 10, 11, 12, 13, 14, 15, 16, 17, 18, 19, 20, 21, 22, 23, 24, 25, 26, 27, 28, 29, 30, 31, 32, 33, 34, 35, 36, 37, -38, -38, -38, -38, -38, -38, -38, -38, -38, -38, -38, -38, 38, 39, 40, 41, 42, 43, 44, 45, -46, 46, 47, 48, 49, 50, 51, 52, 53, 54, 55, 56, 57, 58, 59, 60, 61, 62, 63, 64, 65, 66, 67, 68, 69, 70, 71, 72, 73, 74, 75, 76, 77, 78, 79, 80, 81, 82, 83, 84, 85,…	[37, 38, 45, 46, 98, 99]	[37, 45, 98]	[37, 38]	[(37, 38)]	[12]	[0, 1, 2, 3, 4, 5, 6, 7, 8, 9, 10, 11, 66, 67, 68, 69, 70, 71, 72, 81, 119, 120]	[81]	[(81, 82)]	[1]	[14, 16, 17, 19, 21, 24, 29, 30, 33, 35, 41, 42, 47, 48, 50, 51, 55, 56, 59, 62, 64, 76, 77, 87, 88, 89, 90, 91, 94, 95, 101, 102, 104, 106, 109, 110, 111, 115, 123, 125, 126]	[]	[]	0.010989
1	------------GAGGCCATGATTAAGAGGGACGGCCGGGGGCATTCGTATTGCGCCGCTAGAGGTGAAATTCTTGGACCGGCGCAAGACGGACCAGAG-CGAAAGCATTTGCCAAGAATGTTT-TCATTAATCAA---GAACGAAAGTGGCACCGAGTCGG	GAGCTGGACGGCGACGTAAAGTTTTAGAGCTACCGTCG------------TTGTACCG-TCTACTTGACTTTTTTTGTCAAGT---AGACGGTACAACGACGGTAGCAAGTTAAAATAAGGCTAGTCCGTTATCAACTTGAA--AAAGTGGCACCGAGTCGG	12	0	2	Reference	MODIFIED	Reference	52.469	[0, 1, 2, 3, 4, 5, 6, 7, 8, 9, 10, 11, 12, 13, 14, 15, 16, 17, 18, 19, 20, 21, 22, 23, 24, 25, 26, 27, 28, 29, 30, 31, 32, 33, 34, 35, 36, 37, -38, -38, -38, -38, -38, -38, -38, -38, -38, -38, -38, -38, 38, 39, 40, 41, 42, 43, 44, 45, -46, 46, 47, 48, 49, 50, 51, 52, 53, 54, 55, 56, 57, 58, 59, 60, 61, 62, 63, 64, 65, 66, 67, 68, 69, -70, -70, -70, 70, 71, 72, 73, 74, 75, 76, 77, 78, 79, 80, 81, …	[37, 38, 45, 46, 69, 70, 125, 126]	[37, 45, 69, 125]	[37, 38]	[(37, 38)]	[12]	[0, 1, 2, 3, 4, 5, 6, 7, 8, 9, 10, 11, 83, 108, 120, 121, 122]	[]	[]	[]	[14, 16, 17, 19, 21, 24, 29, 30, 33, 35, 41, 42, 47, 48, 50, 51, 55, 56, 59, 62, 64, 66, 67, 69, 76, 77, 80, 81, 86, 87, 92, 93, 95, 96, 97, 100, 103, 105, 107, 111, 112, 114]	[80, 81]	['G' 'A']	0.010989
1	-----------AATCATTCTACTATAAAGACACATGCACATGTAT-GTTTATTGCAGTACTATTCACAA-TAG------CAAAGACTTGGAACCAACCCAAATGTCCATCAATGATAGACTGG-ATAAA---GAAAAAGTGGCACCGAGTCGG	GAGCTGGACGGCGACGTAAAGTTTTAGAGCTACCGTCG-TTGTACCGTCTACTTGACTTTTTTTGTCAAGTAGACGGTACAACGAC--GGTAGCAAGTTAAAAT------AAGGCTAGTCCGTTATCAACTTGAAAAAGTGGCACCGAGTCGG	1	0	3	Reference	MODIFIED	Reference	50.98	[0, 1, 2, 3, 4, 5, 6, 7, 8, 9, 10, 11, 12, 13, 14, 15, 16, 17, 18, 19, 20, 21, 22, 23, 24, 25, 26, 27, 28, 29, 30, 31, 32, 33, 34, 35, 36, 37, -38, 38, 39, 40, 41, 42, 43, 44, 45, 46, 47, 48, 49, 50, 51, 52, 53, 54, 55, 56, 57, 58, 59, 60, 61, 62, 63, 64, 65, 66, 67, 68, 69, 70, 71, 72, 73, 74, 75, 76, 77, 78, 79, 80, 81, 82, 83, 84, -85, -85, 85, 86, 87, 88, 89, 90, 91, 92, 93, 94, 95, 96, 97, 9…	[37, 38, 84, 85, 100, 101]	[37, 84, 100]	[37, 38]	[(37, 38)]	[1]	[0, 1, 2, 3, 4, 5, 6, 7, 8, 9, 10, 44, 68, 72, 73, 74, 75, 76, 77, 114, 120, 121, 122]	[]	[]	[]	[11, 12, 13, 15, 17, 18, 19, 20, 21, 23, 26, 29, 30, 33, 34, 35, 37, 38, 43, 47, 50, 52, 53, 55, 57, 58, 60, 63, 64, 81, 87, 89, 93, 94, 95, 99, 100, 103, 105, 109, 111, 113, 117]	[37, 38, 81]	['A' 'A' 'A']	0.010989
1	-----------CAACG---AGTTTTAGAGCTAGA---------------------------------------------AA------TAGCAAGTTAAAATAAGGCTAGTCCGTTATCAACTTGAAAAAGTGGCACCGAGTCG-	GAGCTGGACGGCGACGTAAAGTTTTAGAGCTACCGTCGTTGTACCGTCTACTTGACTTTTTTTGTCAAGTAGACGGTACAACGACGGTAGCAAGTTAAAATAAGGCTAGTCCGTTATCAACTTGAAAAAGTGGCACCGAGTCGG	0	51	0	Reference	MODIFIED	Reference	52.083	[0, 1, 2, 3, 4, 5, 6, 7, 8, 9, 10, 11, 12, 13, 14, 15, 16, 17, 18, 19, 20, 21, 22, 23, 24, 25, 26, 27, 28, 29, 30, 31, 32, 33, 34, 35, 36, 37, 38, 39, 40, 41, 42, 43, 44, 45, 46, 47, 48, 49, 50, 51, 52, 53, 54, 55, 56, 57, 58, 59, 60, 61, 62, 63, 64, 65, 66, 67, 68, 69, 70, 71, 72, 73, 74, 75, 76, 77, 78, 79, 80, 81, 82, 83, 84, 85, 86, 87, 88, 89, 90, 91, 92, 93, 94, 95, 96, 97, 98, 99, 100, 101…	[]	[]	[]	[]	[]	[0, 1, 2, 3, 4, 5, 6, 7, 8, 9, 10, 16, 17, 18, 34, 35, 36, 37, 38, 39, 40, 41, 42, 43, 44, 45, 46, 47, 48, 49, 50, 51, 52, 53, 54, 55, 56, 57, 58, 59, 60, 61, 62, 63, 64, 65, 66, 67, 68, 69, 70, 71, 72, 73, 74, 75, 76, 77, 78, 81, 82, 83, 84, 85, 86]	[34, 35, 36, 37, 38, 39, 40, 41, 42, 43, 44, 45, 46, 47, 48, 49, 50, 51, 52, 53, 54, 55, 56, 57, 58, 59, 60, 61, 62, 63, 64, 65, 66, 67, 68, 69, 70, 71, 72, 73, 74, 75, 76, 77, 78, 81, 82, 83, 84, 85, 86]	[(34, 79), (81, 87)]	[45, 6]	[12, 32, 33]	[]	[]	0.010989
1	-----------CAATCTGAATTGTCCGC-CTAC--TTGGTGAAATGATCTAGTAGTCCTCAAGAATGAAATAGT---TACATCGATCTATGATAGTTATAAACA---TAGTC-----TTCAGGCCAGCAAGTGGCACCGAGTCGG	GAGCTGGACGGCGACGTAAAGTTTTAGAGCTACCGTCGTTGTACCG-TCTACTTGACTTTTTTTGTCAAGTAGACGGTACAACGACGGTAGCAAGTTAAAATAAGGCTAGTCCGTTATCAACTTGAAAAAGTGGCACCGAGTCGG	0	0	2	Reference	MODIFIED	Reference	50.345	[0, 1, 2, 3, 4, 5, 6, 7, 8, 9, 10, 11, 12, 13, 14, 15, 16, 17, 18, 19, 20, 21, 22, 23, 24, 25, 26, 27, 28, 29, 30, 31, 32, 33, 34, 35, 36, 37, 38, 39, 40, 41, 42, 43, 44, 45, -46, 46, 47, 48, 49, 50, 51, 52, 53, 54, 55, 56, 57, 58, 59, 60, 61, 62, 63, 64, 65, 66, 67, 68, 69, 70, 71, 72, 73, 74, 75, 76, 77, 78, 79, 80, 81, 82, 83, 84, 85, 86, 87, 88, 89, 90, 91, 92, 93, 94, 95, 96, 97, 98, 99, 100…	[45, 46]	[45]	[]	[]	[]	[0, 1, 2, 3, 4, 5, 6, 7, 8, 9, 10, 28, 33, 34, 73, 74, 75, 103, 104, 105, 111, 112, 113, 114, 115]	[]	[]	[]	[12, 14, 15, 17, 20, 22, 24, 25, 27, 36, 38, 41, 43, 44, 50, 52, 54, 56, 58, 59, 60, 61, 62, 63, 65, 68, 72, 80, 84, 85, 86, 87, 88, 90, 91, 97, 100, 101, 117, 118, 120, 121, 122, 123, 125, 126]	[38, 80]	['G' 'T']	0.010989
1	-----------CGACATG--GTTCTACAGG----GTAGTAGGACAGAAATC----CTTGTCTGGAAAACCAAGTGGCTCACTTGGCATAGTATCAAATAATAGTGTGG--AGACCATTGGTCTTCTCCAAAGTACAAGTGGCACCGAGTCGG	GAGCTGGACGGCGACGTAAAGTTTTAGAGCTACCGTCGTTGTACCGTCTACTTGACTTTTTTTGTCAAGTAGACGGTACAA---CGACGGTAGCAAGTTAAAATAAGGCTAGTCCGTTA-TCAACTTGAAA----AAGTGGCACCGAGTCGG	3	0	2	Reference	MODIFIED	Reference	50.658	[0, 1, 2, 3, 4, 5, 6, 7, 8, 9, 10, 11, 12, 13, 14, 15, 16, 17, 18, 19, 20, 21, 22, 23, 24, 25, 26, 27, 28, 29, 30, 31, 32, 33, 34, 35, 36, 37, 38, 39, 40, 41, 42, 43, 44, 45, 46, 47, 48, 49, 50, 51, 52, 53, 54, 55, 56, 57, 58, 59, 60, 61, 62, 63, 64, 65, 66, 67, 68, 69, 70, 71, 72, 73, 74, 75, 76, 77, 78, 79, 80, -81, -81, -81, 81, 82, 83, 84, 85, 86, 87, 88, 89, 90, 91, 92, 93, 94, 95, 96, 97, 9…	[80, 81, 115, 116, 126, 127]	[80, 115, 126]	[80, 81]	[(80, 81)]	[3]	[0, 1, 2, 3, 4, 5, 6, 7, 8, 9, 10, 18, 19, 30, 31, 32, 33, 51, 52, 53, 54, 105, 106]	[]	[]	[]	[15, 17, 23, 26, 29, 36, 39, 41, 44, 46, 47, 48, 49, 58, 60, 62, 64, 65, 68, 69, 71, 72, 73, 76, 77, 80, 81, 82, 84, 85, 89, 93, 95, 97, 99, 101, 102, 109, 112, 115, 118, 119, 122, 123]	[80, 81]	['C' 'G']	0.010989
1	-----------CTCAGAAAATATTCATAGATTAAATGAACGAGTGAATGGCTTCAATCATTCTATGGATACATA--CTGAACATTGACTATGGGTCAGGAAAAATAAGCGCTATGAATAAAATCAACCTGATAGAAGTGGCACCGAGTCGG	GAGCTGGACGGCGACGTAAAGTTTTAGAGCTACCGT---CGTTGTACCGTCTACTTGACTTTTTTTGTCAAGTAGACGGTACAACGACGGTAGCA-AGTTAAAATAAG-GCTA-GTCCGTTATCAACTTGAAA-AAGTGGCACCGAGTCGG	0	0	3	Reference	MODIFIED	Reference	52.318	[0, 1, 2, 3, 4, 5, 6, 7, 8, 9, 10, 11, 12, 13, 14, 15, 16, 17, 18, 19, 20, 21, 22, 23, 24, 25, 26, 27, 28, 29, 30, 31, 32, 33, 34, 35, -36, -36, -36, 36, 37, 38, 39, 40, 41, 42, 43, 44, 45, 46, 47, 48, 49, 50, 51, 52, 53, 54, 55, 56, 57, 58, 59, 60, 61, 62, 63, 64, 65, 66, 67, 68, 69, 70, 71, 72, 73, 74, 75, 76, 77, 78, 79, 80, 81, 82, 83, 84, 85, 86, 87, 88, 89, 90, 91, -92, 92, 93, 94, 95, 96, …	[35, 36, 91, 92, 103, 104, 107, 108, 126, 127]	[35, 91, 103, 107, 126]	[]	[]	[]	[0, 1, 2, 3, 4, 5, 6, 7, 8, 9, 10, 71, 72]	[]	[]	[]	[12, 13, 14, 16, 20, 21, 24, 26, 29, 31, 32, 33, 34, 38, 39, 40, 41, 43, 44, 46, 49, 51, 52, 53, 54, 55, 58, 60, 62, 64, 65, 67, 68, 74, 76, 80, 81, 85, 86, 88, 90, 91, 94, 95, 109, 110, 111, 112, 113, 114, 121, 125]	[38, 80, 81]	['A' 'T' 'T']	0.010989
1	----------CCCAC--AAAGTT---GAGAAACTGG-GAAGTACAGC--AGTTAA------------AGGTGATGGGCCAAGGCAGATAGAAGCAGG--AAGAAAAGACTGGAA----ATGAGACTGAAA--GTGGCACCGAGTCGG	GAGCTGGACGGCGACGTAAAGTTTTAGAGCTACCGTCGTTGTACCGTCTACTTGACTTTTTTTGTCAAGTAGACGGTACAA---CGACGGTAGCAAGTTAAAATAAGGCTAGTCCGTTATCAACTTGAAAAAGTGGCACCGAGTCGG	3	0	2	Reference	MODIFIED	Reference	50.34	[0, 1, 2, 3, 4, 5, 6, 7, 8, 9, 10, 11, 12, 13, 14, 15, 16, 17, 18, 19, 20, 21, 22, 23, 24, 25, 26, 27, 28, 29, 30, 31, 32, 33, 34, 35, 36, 37, 38, 39, 40, 41, 42, 43, 44, 45, 46, 47, 48, 49, 50, 51, 52, 53, 54, 55, 56, 57, 58, 59, 60, 61, 62, 63, 64, 65, 66, 67, 68, 69, 70, 71, 72, 73, 74, 75, 76, 77, 78, 79, 80, -81, -81, -81, 81, 82, 83, 84, 85, 86, 87, 88, 89, 90, 91, 92, 93, 94, 95, 96, 97, 9…	[80, 81]	[80]	[80, 81]	[(80, 81)]	[3]	[0, 1, 2, 3, 4, 5, 6, 7, 8, 9, 15, 16, 23, 24, 25, 36, 47, 48, 55, 56, 57, 58, 59, 60, 61, 62, 63, 64, 65, 66, 94, 95, 111, 112, 113, 114, 127, 128]	[]	[]	[]	[10, 12, 29, 30, 33, 35, 38, 39, 44, 46, 50, 53, 69, 70, 73, 76, 77, 81, 84, 85, 87, 92, 98, 100, 104, 107, 109, 110, 117, 119, 120, 121]	[38, 81]	['A' 'A']	0.010989
1	----------GCGA--TTAAGTTTTCTT--TACAAATGAGGTACCTTAAGAGATTACA--ACATTAATGATAAAATAGA----ACAATTA---TAACAATATACTATAATAAAAG--CGATGT--------AAAAGTGGCACCGAGTCGG	GAGCTGGACGGCGACGTAAAGTTTTAGAGCTACCGTCGTTGTACCGTC------TACTTGACTTTTTTTGTCAAGTAGACGGTACAACGACGGTAGCAAGTTAAAATAAGGCTAGTCCGTTATCAACTTGAAAAAGTGGCACCGAGTCGG	0	0	2	Reference	MODIFIED	Reference	52	[0, 1, 2, 3, 4, 5, 6, 7, 8, 9, 10, 11, 12, 13, 14, 15, 16, 17, 18, 19, 20, 21, 22, 23, 24, 25, 26, 27, 28, 29, 30, 31, 32, 33, 34, 35, 36, 37, 38, 39, 40, 41, 42, 43, 44, 45, 46, 47, -48, -48, -48, -48, -48, -48, 48, 49, 50, 51, 52, 53, 54, 55, 56, 57, 58, 59, 60, 61, 62, 63, 64, 65, 66, 67, 68, 69, 70, 71, 72, 73, 74, 75, 76, 77, 78, 79, 80, 81, 82, 83, 84, 85, 86, 87, 88, 89, 90, 91, 92, 93, 94…	[47, 48]	[47]	[]	[]	[]	[0, 1, 2, 3, 4, 5, 6, 7, 8, 9, 14, 15, 28, 29, 52, 53, 73, 74, 75, 76, 84, 85, 86, 109, 110, 117, 118, 119, 120, 121, 122, 123, 124]	[]	[]	[]	[17, 25, 26, 27, 33, 34, 35, 36, 38, 39, 45, 47, 51, 56, 59, 60, 62, 63, 65, 68, 81, 82, 89, 93, 94, 97, 98, 103, 104, 105, 106, 113, 115]	[38, 81]	['A' 'T']	0.010989
1	----------GCGACGTAAAGTTTTAGAGCTACCGTCG-------------------------------------------CGACGGTAGCAAGTTAAAATAAGGCTAGTCCGTTATCAACTTGAAAAAGTGGCAC-GAGTCGG	GAGCTGGACGGCGACGTAAAGTTTTAGAGCTACCGTCGTTGTACCGTCTACTTGACTTTTTTTGTCAAGTAGACGGTACAACGACGGTAGCAAGTTAAAATAAGGCTAGTCCGTTATCAACTTGAAAAAGTGGCACCGAGTCGG	0	43	0	Reference	MODIFIED	Reference	62.5	[0, 1, 2, 3, 4, 5, 6, 7, 8, 9, 10, 11, 12, 13, 14, 15, 16, 17, 18, 19, 20, 21, 22, 23, 24, 25, 26, 27, 28, 29, 30, 31, 32, 33, 34, 35, 36, 37, 38, 39, 40, 41, 42, 43, 44, 45, 46, 47, 48, 49, 50, 51, 52, 53, 54, 55, 56, 57, 58, 59, 60, 61, 62, 63, 64, 65, 66, 67, 68, 69, 70, 71, 72, 73, 74, 75, 76, 77, 78, 79, 80, 81, 82, 83, 84, 85, 86, 87, 88, 89, 90, 91, 92, 93, 94, 95, 96, 97, 98, 99, 100, 101…	[]	[]	[]	[]	[]	[0, 1, 2, 3, 4, 5, 6, 7, 8, 9, 38, 39, 40, 41, 42, 43, 44, 45, 46, 47, 48, 49, 50, 51, 52, 53, 54, 55, 56, 57, 58, 59, 60, 61, 62, 63, 64, 65, 66, 67, 68, 69, 70, 71, 72, 73, 74, 75, 76, 77, 78, 79, 80, 136]	[38, 39, 40, 41, 42, 43, 44, 45, 46, 47, 48, 49, 50, 51, 52, 53, 54, 55, 56, 57, 58, 59, 60, 61, 62, 63, 64, 65, 66, 67, 68, 69, 70, 71, 72, 73, 74, 75, 76, 77, 78, 79, 80]	[(38, 81)]	[43]	[]	[]	[]	0.010989
1	----------GTGAGGCCATGATTAAGAGGGACGGCCGGGGGCATTCGTATTGCGCCGCTAGAGGTGAAATTCTTGGAC-------CGGCGCAA-GACGGACCAGAGCGAAAGCATTTGCCAAGAATGTTTTCA--TTAATCAAGTGGCACCGAGTCGG	GAGCTGGACGGCGACGTAAAGTTTTAGAGCTACCGTCG------------TTGTACCG-TCTACTTGACTTTTTTTGTCAAGTAGACGGTACAACGACGGTAGCAAGTTAAA--ATAAGGCTAGTCCGTTATCAACTTGAAAAAGTGGCACCGAGTCGG	12	1	0	Reference	MODIFIED	Reference	51.572	[0, 1, 2, 3, 4, 5, 6, 7, 8, 9, 10, 11, 12, 13, 14, 15, 16, 17, 18, 19, 20, 21, 22, 23, 24, 25, 26, 27, 28, 29, 30, 31, 32, 33, 34, 35, 36, 37, -38, -38, -38, -38, -38, -38, -38, -38, -38, -38, -38, -38, 38, 39, 40, 41, 42, 43, 44, 45, -46, 46, 47, 48, 49, 50, 51, 52, 53, 54, 55, 56, 57, 58, 59, 60, 61, 62, 63, 64, 65, 66, 67, 68, 69, 70, 71, 72, 73, 74, 75, 76, 77, 78, 79, 80, 81, 82, 83, 84, 85,…	[37, 38, 45, 46, 98, 99]	[37, 45, 98]	[37, 38]	[(37, 38)]	[12]	[0, 1, 2, 3, 4, 5, 6, 7, 8, 9, 66, 67, 68, 69, 70, 71, 72, 81, 119, 120]	[81]	[(81, 82)]	[1]	[11, 14, 16, 17, 19, 21, 24, 29, 30, 33, 35, 41, 42, 47, 48, 50, 51, 55, 56, 59, 62, 64, 76, 77, 87, 88, 89, 90, 91, 94, 95, 101, 102, 104, 106, 109, 110, 111, 115, 123, 125, 126]	[]	[]	0.010989
1	---------AATAAGGGAAAAGGTAGGAGCAAGAGAGG--AGACCCATTAGGAGGCTTCTGAAATGAGTTAGAC------AAGAAGTAATAAAGGTTTAAATGAGAGTAGT-----ATCAGCTAGAAAGAAAAAGTGGCACCGAGTCGG	GAGCTGGACGGCGACGTAAAGTTTTAGAGCTACCGTCGTTGTACCGTCTACTTGACTTTTTTTGTCAAGTAGACGGTACAACGACGGTAGCAAG-TTAAAATAAGGCTAGTCCGTTATCAACTTGAAA----AAGTGGCACCGAGTCGG	0	2	1	Reference	MODIFIED	Reference	51.678	[0, 1, 2, 3, 4, 5, 6, 7, 8, 9, 10, 11, 12, 13, 14, 15, 16, 17, 18, 19, 20, 21, 22, 23, 24, 25, 26, 27, 28, 29, 30, 31, 32, 33, 34, 35, 36, 37, 38, 39, 40, 41, 42, 43, 44, 45, 46, 47, 48, 49, 50, 51, 52, 53, 54, 55, 56, 57, 58, 59, 60, 61, 62, 63, 64, 65, 66, 67, 68, 69, 70, 71, 72, 73, 74, 75, 76, 77, 78, 79, 80, 81, 82, 83, 84, 85, 86, 87, 88, 89, 90, 91, 92, 93, -94, 94, 95, 96, 97, 98, 99, 100…	[93, 94, 126, 127]	[93, 126]	[]	[]	[]	[0, 1, 2, 3, 4, 5, 6, 7, 8, 38, 39, 74, 75, 76, 77, 78, 79, 110, 111, 112, 113, 114]	[38, 39]	[(38, 40)]	[2]	[9, 10, 11, 12, 14, 16, 20, 21, 22, 24, 25, 30, 32, 33, 35, 36, 40, 41, 45, 46, 47, 50, 51, 52, 54, 58, 60, 61, 62, 63, 65, 67, 68, 81, 84, 86, 87, 89, 90, 96, 101, 104, 105, 119, 122]	[81]	['A']	0.010989
1	---------AGCCTCGCAAAGTGTTAGGATTACAGATGTGAGCCACCATGTGCTTCAGTAATTTCTTGAGATTATTCCCAACAATAAACAGTACTATGTGGGCACAAATCTAAAAGCAATCTGGT---TTCTATTTTTGAA---GTGGCACCGAGTCGG	GAGCTGGACGGCGACGTAAAGTTTTAGAGCTACCGTCGTTGT--ACCGTCTACTTGACTTTTTTTGTCA-------------AGTAGACGGTACAACGACGGTAGCAAGTTAAAATAAGGCTAGTCCGTTATCAACTTGAAAAAGTGGCACCGAGTCGG	0	0	1	Reference	MODIFIED	Reference	52.201	[0, 1, 2, 3, 4, 5, 6, 7, 8, 9, 10, 11, 12, 13, 14, 15, 16, 17, 18, 19, 20, 21, 22, 23, 24, 25, 26, 27, 28, 29, 30, 31, 32, 33, 34, 35, 36, 37, 38, 39, 40, 41, -42, -42, 42, 43, 44, 45, 46, 47, 48, 49, 50, 51, 52, 53, 54, 55, 56, 57, 58, 59, 60, 61, 62, 63, 64, 65, 66, -67, -67, -67, -67, -67, -67, -67, -67, -67, -67, -67, -67, -67, 67, 68, 69, 70, 71, 72, 73, 74, 75, 76, 77, 78, 79, 80, 81, 82, 8…	[41, 42, 66, 67]	[41, 66]	[]	[]	[]	[0, 1, 2, 3, 4, 5, 6, 7, 8, 110, 111, 112, 126, 127, 128]	[]	[]	[]	[9, 12, 13, 16, 22, 27, 28, 29, 33, 35, 36, 39, 40, 41, 45, 47, 49, 53, 55, 57, 58, 62, 63, 65, 68, 71, 74, 79, 81, 83, 84, 87, 89, 90, 93, 94, 100, 101, 103, 104, 107, 115, 117, 118, 119, 120]	[81]	['T']	0.010989
1	---------AGTAAATAAAAGTTTTAAAAAAAAAGAAG-------GAAAATTTGGTCTTTTTAG------AGCCAGCTACA-----GGCAAAATTATTAAACAAGATGAGTTTATCTTTCAATTAAAAAAGTGGCACCGAGTCGG	GAGCTGGACGGCGACGTAAAGTTTTAGAGCTACCGTCGTTGTACCGTCTACTTGACTTTTTTTGTCAAGTAGACGG-TACAACGACGGTAGCAAGTTAAAATAAGGCTAGTCCGTTATCAACTTGAAAAAGTGGCACCGAGTCGG	0	12	0	Reference	MODIFIED	Reference	50.345	[0, 1, 2, 3, 4, 5, 6, 7, 8, 9, 10, 11, 12, 13, 14, 15, 16, 17, 18, 19, 20, 21, 22, 23, 24, 25, 26, 27, 28, 29, 30, 31, 32, 33, 34, 35, 36, 37, 38, 39, 40, 41, 42, 43, 44, 45, 46, 47, 48, 49, 50, 51, 52, 53, 54, 55, 56, 57, 58, 59, 60, 61, 62, 63, 64, 65, 66, 67, 68, 69, 70, 71, 72, 73, 74, 75, -76, 76, 77, 78, 79, 80, 81, 82, 83, 84, 85, 86, 87, 88, 89, 90, 91, 92, 93, 94, 95, 96, 97, 98, 99, 100…	[75, 76]	[75]	[]	[]	[]	[0, 1, 2, 3, 4, 5, 6, 7, 8, 38, 39, 40, 41, 42, 43, 44, 64, 65, 66, 67, 68, 69, 80, 81, 82, 83, 84]	[38, 39, 40, 41, 42, 43, 44, 80, 81, 82, 83, 84]	[(38, 45), (80, 85)]	[7, 5]	[9, 11, 12, 14, 15, 16, 26, 28, 29, 30, 32, 33, 35, 36, 46, 47, 48, 50, 54, 55, 56, 62, 72, 74, 87, 89, 90, 92, 93, 94, 96, 100, 104, 105, 106, 110, 111, 112, 114, 115, 117, 118, 120, 123]	[]	[]	0.010989
1	---------AGTGCCTATTATGTTCAATGCACTGGTTATTTTCCCTCAATCTATATAGCGGTTTAGAATAAT--GACAGTACATCTTACAG--GGATTATAAAAACAAGCTACTATGTTATGAGAAACATAAAATATCAATTAAGTGGCACCGAGTCGG	GAGCTGGACGGCGACGTAAAGTTTTAGAGCTACCGTCGTTGTACCG---TCTACTTGACTTTTTTTGTCAAGTAGACGGTACAACG-ACGGTAGCAAGTTAAAATAAGGCTAGTCCGTTATCA---ACTTGAAA--------AAGTGGCACCGAGTCGG	0	0	2	Reference	MODIFIED	Reference	50.943	[0, 1, 2, 3, 4, 5, 6, 7, 8, 9, 10, 11, 12, 13, 14, 15, 16, 17, 18, 19, 20, 21, 22, 23, 24, 25, 26, 27, 28, 29, 30, 31, 32, 33, 34, 35, 36, 37, 38, 39, 40, 41, 42, 43, 44, 45, -46, -46, -46, 46, 47, 48, 49, 50, 51, 52, 53, 54, 55, 56, 57, 58, 59, 60, 61, 62, 63, 64, 65, 66, 67, 68, 69, 70, 71, 72, 73, 74, 75, 76, 77, 78, 79, 80, 81, 82, -83, 83, 84, 85, 86, 87, 88, 89, 90, 91, 92, 93, 94, 95, 96, …	[45, 46, 82, 83, 118, 119, 126, 127]	[45, 82, 118, 126]	[]	[]	[]	[0, 1, 2, 3, 4, 5, 6, 7, 8, 69, 70, 87, 88]	[]	[]	[]	[9, 11, 13, 15, 16, 17, 18, 20, 21, 24, 26, 27, 30, 31, 32, 33, 36, 37, 40, 42, 45, 50, 51, 53, 54, 56, 57, 61, 62, 63, 64, 65, 68, 74, 80, 82, 85, 90, 92, 93, 94, 100, 101, 103, 108, 110, 111, 117, 121, 123]	[37, 80]	['A' 'T']	0.010989
1	--------AGTCTAATTAAG-----AGAGTTATCTCCATTTGTGCAGGCTTGAGGGGGTACTTCAATCAAGTAGAACCT---------GTTG-AAGTGTGAATAGGACGAGCAGGGGA---AGTTGAA---GTGGCACCGAGTCGG	GAGCTGGACGGCGACGTAAAGTTTTAGAGCTACCGTCG-TTGTACCGTCTACTTGACTTTTTTTG-TCAAGTAGACGGTACAACGACGGTAGCAAGTTAAAATAAGGCTAGTCCGTTATCAACTTGAAAAAGTGGCACCGAGTCGG	1	9	1	Reference	MODIFIED	Reference	50.685	[0, 1, 2, 3, 4, 5, 6, 7, 8, 9, 10, 11, 12, 13, 14, 15, 16, 17, 18, 19, 20, 21, 22, 23, 24, 25, 26, 27, 28, 29, 30, 31, 32, 33, 34, 35, 36, 37, -38, 38, 39, 40, 41, 42, 43, 44, 45, 46, 47, 48, 49, 50, 51, 52, 53, 54, 55, 56, 57, 58, 59, 60, 61, 62, 63, -64, 64, 65, 66, 67, 68, 69, 70, 71, 72, 73, 74, 75, 76, 77, 78, 79, 80, 81, 82, 83, 84, 85, 86, 87, 88, 89, 90, 91, 92, 93, 94, 95, 96, 97, 98, 99…	[37, 38, 63, 64]	[37, 63]	[37, 38]	[(37, 38)]	[1]	[0, 1, 2, 3, 4, 5, 6, 7, 20, 21, 22, 23, 24, 77, 78, 79, 80, 81, 82, 83, 84, 85, 90, 116, 117, 118, 126, 127, 128]	[77, 78, 79, 80, 81, 82, 83, 84, 85]	[(77, 86)]	[9]	[8, 10, 12, 14, 15, 19, 29, 32, 34, 35, 37, 42, 44, 46, 49, 50, 51, 52, 54, 55, 56, 58, 59, 62, 63, 73, 74, 75, 88, 95, 96, 97, 102, 104, 106, 109, 110, 111, 113, 114, 120]	[37]	['A']	0.010989
1	--------CAACAACCCTAGGAGGTAGA--TACTCTTATATTAT--TATTCCTCACTTTTACGGATGAGGAAACTGA-----GAC---AGAGAACTCAAGTAA--CTTGCCCAAGGTCACACAGCTGCTAA-GTGGCACCGAGTCGG	GAGCTGGACGGCGACGTAAAGTTTTAGAGCTACCGTCGTTGTACCGTCTACTTGACTTTTTTTGTCAAGTAGACGGTACAACGACGGTAGCAAGTTAAAATAAGGCTAGTCCGTTATCA---ACTTGAAAAAGTGGCACCGAGTCGG	0	5	1	Reference	MODIFIED	Reference	50.34	[0, 1, 2, 3, 4, 5, 6, 7, 8, 9, 10, 11, 12, 13, 14, 15, 16, 17, 18, 19, 20, 21, 22, 23, 24, 25, 26, 27, 28, 29, 30, 31, 32, 33, 34, 35, 36, 37, 38, 39, 40, 41, 42, 43, 44, 45, 46, 47, 48, 49, 50, 51, 52, 53, 54, 55, 56, 57, 58, 59, 60, 61, 62, 63, 64, 65, 66, 67, 68, 69, 70, 71, 72, 73, 74, 75, 76, 77, 78, 79, 80, 81, 82, 83, 84, 85, 86, 87, 88, 89, 90, 91, 92, 93, 94, 95, 96, 97, 98, 99, 100, 101…	[118, 119]	[118]	[]	[]	[]	[0, 1, 2, 3, 4, 5, 6, 7, 28, 29, 44, 45, 77, 78, 79, 80, 81, 85, 86, 87, 103, 104, 128]	[77, 78, 79, 80, 81]	[(77, 82)]	[5]	[9, 10, 12, 15, 16, 17, 19, 21, 22, 23, 33, 34, 36, 37, 39, 40, 43, 47, 49, 51, 53, 60, 61, 62, 64, 65, 66, 69, 71, 74, 76, 90, 91, 93, 94, 96, 99, 107, 109, 112, 113, 114, 115, 120, 121, 124, 125]	[37]	['A']	0.010989
1	--------CACTAACTTGCACCTGTTA----TTCCTTGTCTCCAGAACATACACAGCTTTTCTTAGAATTTTGAGTCCTTACAAACCCCACTGAAGAAA--TAAAA-AAGGCTAATGACATCCATACCTTCTCAAAAAACCTACAAAGTGGCACCGAGTCGG	GAGCTGGACGGCGACGTAAAGTT-TTAGAGCTACCGTCGTTGTACCGTCTACTTGACTTTTTTTGTCAAGTAGA--CGGTACAA---CGACGGTAGCAAGTTAAAATAAGGCTAGTC----CGTTATCAACTTGAAAAA--------GTGGCACCGAGTCGG	3	0	2	Reference	MODIFIED	Reference	50.617	[0, 1, 2, 3, 4, 5, 6, 7, 8, 9, 10, 11, 12, 13, 14, 15, 16, 17, 18, 19, 20, 21, 22, -23, 23, 24, 25, 26, 27, 28, 29, 30, 31, 32, 33, 34, 35, 36, 37, 38, 39, 40, 41, 42, 43, 44, 45, 46, 47, 48, 49, 50, 51, 52, 53, 54, 55, 56, 57, 58, 59, 60, 61, 62, 63, 64, 65, 66, 67, 68, 69, 70, 71, 72, -73, -73, 73, 74, 75, 76, 77, 78, 79, 80, -81, -81, -81, 81, 82, 83, 84, 85, 86, 87, 88, 89, 90, 91, 92, 93, 94…	[22, 23, 72, 73, 80, 81, 110, 111, 128, 129]	[22, 72, 80, 110, 128]	[80, 81]	[(80, 81)]	[3]	[0, 1, 2, 3, 4, 5, 6, 7, 26, 27, 28, 29, 93, 94, 100]	[]	[]	[]	[9, 10, 11, 12, 15, 17, 18, 20, 21, 31, 34, 36, 37, 38, 40, 41, 43, 44, 45, 46, 47, 51, 52, 53, 54, 60, 63, 64, 65, 67, 68, 70, 74, 75, 82, 85, 87, 90, 108, 110, 112, 113, 116, 118, 119, 122, 123]	[37, 38]	['T' 'C']	0.010989
1	--------CAGGGATGTAAGCATTGAGAAGACTCAGTGGTG---------AGTAGAGGTACTTTGCAAACT----GGTGGAGGGGTGGCAGT--GGTAAACAATGTCTGATGAATGCATGCTGGCAA---GCAGAAGTGGCACCGAGTCGG	GAGCTGGACGGCGACGTAAAGTTTTAGA-GCTACCGTCGTTGTACCGTCTACTTGACTTTTTTTGTCAAGTAGACGGTACAACGACGGTAGCAAGTTAAAATAAGGCT----AGTCCGTTAT--CAACTTGAAAAAGTGGCACCGAGTCGG	0	0	2	Reference	MODIFIED	Reference	50.331	[0, 1, 2, 3, 4, 5, 6, 7, 8, 9, 10, 11, 12, 13, 14, 15, 16, 17, 18, 19, 20, 21, 22, 23, 24, 25, 26, 27, -28, 28, 29, 30, 31, 32, 33, 34, 35, 36, 37, 38, 39, 40, 41, 42, 43, 44, 45, 46, 47, 48, 49, 50, 51, 52, 53, 54, 55, 56, 57, 58, 59, 60, 61, 62, 63, 64, 65, 66, 67, 68, 69, 70, 71, 72, 73, 74, 75, 76, 77, 78, 79, 80, 81, 82, 83, 84, 85, 86, 87, 88, 89, 90, 91, 92, 93, 94, 95, 96, 97, 98, 99, 100…	[27, 28, 106, 107, 116, 117]	[27, 106, 116]	[]	[]	[]	[0, 1, 2, 3, 4, 5, 6, 7, 40, 41, 42, 43, 44, 45, 46, 47, 48, 70, 71, 72, 73, 91, 92, 120, 121, 122]	[]	[]	[]	[9, 11, 14, 19, 20, 21, 24, 29, 30, 31, 33, 36, 39, 50, 52, 55, 56, 58, 59, 64, 65, 68, 77, 78, 80, 81, 83, 84, 87, 90, 94, 99, 100, 102, 104, 108, 110, 112, 114, 115, 124, 126]	[80, 81]	['G' 'G']	0.010989
1	--------CAGTATCCTGAAGAGGTATCTGTACT-TCCATGTTC-----AATGCAGCATTGTTCACAATT-GCCGAGATAGAGAAAAAACCTAAGTGTCCATGAAGGATGACTGG-ATAAA---GAAAAAGTGGCACCGAGTCGG	GAGCTGGACGGCGACGTAAAGTTTTAGAGCTACCGTCGTTGTACCGTCTACTTGACTTTTTTTGTCAAGTAGACGGTACAACGACGGTAGC-AAGTTAAAATAAGGCTAGTCCGTTATCAACTTGAAAAAGTGGCACCGAGTCGG	0	0	4	Reference	MODIFIED	Reference	51.034	[0, 1, 2, 3, 4, 5, 6, 7, 8, 9, 10, 11, 12, 13, 14, 15, 16, 17, 18, 19, 20, 21, 22, 23, 24, 25, 26, 27, 28, 29, 30, 31, 32, 33, 34, 35, 36, 37, 38, 39, 40, 41, 42, 43, 44, 45, 46, 47, 48, 49, 50, 51, 52, 53, 54, 55, 56, 57, 58, 59, 60, 61, 62, 63, 64, 65, 66, 67, 68, 69, 70, 71, 72, 73, 74, 75, 76, 77, 78, 79, 80, 81, 82, 83, 84, 85, 86, 87, 88, 89, 90, -91, 91, 92, 93, 94, 95, 96, 97, 98, 99, 100…	[90, 91]	[90]	[]	[]	[]	[0, 1, 2, 3, 4, 5, 6, 7, 34, 44, 45, 46, 47, 48, 70, 114, 120, 121, 122]	[]	[]	[]	[9, 11, 12, 13, 15, 17, 21, 22, 23, 26, 27, 28, 29, 33, 37, 38, 42, 50, 52, 53, 55, 56, 57, 60, 63, 64, 68, 72, 75, 76, 78, 80, 81, 84, 85, 86, 87, 89, 95, 96, 97, 98, 101, 103, 105, 106, 107, 109, 111, 113, 117]	[37, 38, 80, 81]	['C' 'A' 'G' 'A']	0.010989
1	--------CATAGGGTTAAGGCATTTAA--TACAGAC--TGAAC-----ACCTGAACATTAGTATGTGCATGGAGAAAAAATAATTAA---AGAATGTGCACCTAAATCTAA-CCAATATTTTCTCTGGAAAGTGGCACCGAGTCGG	GAGCTGGACGGCGACGTAAAGTTTTAGAGCTACCGTCGTTGTACCGTCTACTTGACTTTTTTTGT---CAAGTAGACGGTACAACGACGGTAGCAAGTTAAAATAAGGCTAGTCCGTTATCAACTTGAAAAAGTGGCACCGAGTCGG	0	2	1	Reference	MODIFIED	Reference	50.34	[0, 1, 2, 3, 4, 5, 6, 7, 8, 9, 10, 11, 12, 13, 14, 15, 16, 17, 18, 19, 20, 21, 22, 23, 24, 25, 26, 27, 28, 29, 30, 31, 32, 33, 34, 35, 36, 37, 38, 39, 40, 41, 42, 43, 44, 45, 46, 47, 48, 49, 50, 51, 52, 53, 54, 55, 56, 57, 58, 59, 60, 61, 62, 63, 64, -65, -65, -65, 65, 66, 67, 68, 69, 70, 71, 72, 73, 74, 75, 76, 77, 78, 79, 80, 81, 82, 83, 84, 85, 86, 87, 88, 89, 90, 91, 92, 93, 94, 95, 96, 97, 9…	[64, 65]	[64]	[]	[]	[]	[0, 1, 2, 3, 4, 5, 6, 7, 28, 29, 37, 38, 44, 45, 46, 47, 48, 85, 86, 87, 109]	[37, 38]	[(37, 39)]	[2]	[9, 10, 11, 13, 14, 15, 19, 21, 22, 25, 26, 33, 35, 41, 51, 55, 56, 57, 60, 61, 63, 67, 69, 73, 74, 75, 76, 78, 81, 82, 84, 90, 92, 95, 96, 98, 99, 103, 104, 108, 112, 113, 117, 118, 119, 122, 123, 124, 125]	[81]	['T']	0.010989
1	--------CGGC-ACTTCCACACTTA---CTAAC--CATGGGACCCT------GAGGAACTCTGGGAAACAGTGGGT----------TAGAAGGTCTAATATAAAATCTACGGGTTATCAATTAAATAAAAGTGGCACCGAGTCGG	GAGCTGGACGGCGACGTAAAGTTTTAGAGCTACCGTCGTTGTACCGTCTACTTGACTTTTTTTGTCAAGTAGACGGTACAACGACGGTAGCAAGT-TAAAATAAGGCTAGTCCGTTATCAACTTGA-AAAAGTGGCACCGAGTCGG	0	10	1	Reference	MODIFIED	Reference	52.055	[0, 1, 2, 3, 4, 5, 6, 7, 8, 9, 10, 11, 12, 13, 14, 15, 16, 17, 18, 19, 20, 21, 22, 23, 24, 25, 26, 27, 28, 29, 30, 31, 32, 33, 34, 35, 36, 37, 38, 39, 40, 41, 42, 43, 44, 45, 46, 47, 48, 49, 50, 51, 52, 53, 54, 55, 56, 57, 58, 59, 60, 61, 62, 63, 64, 65, 66, 67, 68, 69, 70, 71, 72, 73, 74, 75, 76, 77, 78, 79, 80, 81, 82, 83, 84, 85, 86, 87, 88, 89, 90, 91, 92, 93, 94, -95, 95, 96, 97, 98, 99, 100…	[94, 95, 124, 125]	[94, 124]	[]	[]	[]	[0, 1, 2, 3, 4, 5, 6, 7, 12, 26, 27, 28, 34, 35, 47, 48, 49, 50, 51, 52, 77, 78, 79, 80, 81, 82, 83, 84, 85, 86]	[77, 78, 79, 80, 81, 82, 83, 84, 85, 86]	[(77, 87)]	[10]	[15, 17, 18, 20, 21, 22, 32, 37, 39, 41, 45, 55, 56, 57, 58, 59, 61, 64, 65, 68, 69, 72, 73, 90, 92, 98, 103, 104, 105, 106, 107, 108, 109, 110, 111, 120, 122, 123]	[37]	['A']	0.010989
1	--------CGGCGACGTAAAGTTTTAGAGCTACCGTCGT------------------------------------------CGACGGTAGCAAGTTAAAATAAGGCTAGTCCGTTATCAACTTGAAAAAGTGGCACCGAGTCGG	GAGCTGGACGGCGACGTAAAGTTTTAGAGCTACCGTCGTTGTACCGTCTACTTGACTTTTTTTGTCAAGTAGACGGTACAACGACGGTAGCAAGTTAAAATAAGGCTAGTCCGTTATCAACTTGAAAAAGTGGCACCGAGTCGG	0	42	0	Reference	MODIFIED	Reference	65.278	[0, 1, 2, 3, 4, 5, 6, 7, 8, 9, 10, 11, 12, 13, 14, 15, 16, 17, 18, 19, 20, 21, 22, 23, 24, 25, 26, 27, 28, 29, 30, 31, 32, 33, 34, 35, 36, 37, 38, 39, 40, 41, 42, 43, 44, 45, 46, 47, 48, 49, 50, 51, 52, 53, 54, 55, 56, 57, 58, 59, 60, 61, 62, 63, 64, 65, 66, 67, 68, 69, 70, 71, 72, 73, 74, 75, 76, 77, 78, 79, 80, 81, 82, 83, 84, 85, 86, 87, 88, 89, 90, 91, 92, 93, 94, 95, 96, 97, 98, 99, 100, 101…	[]	[]	[]	[]	[]	[0, 1, 2, 3, 4, 5, 6, 7, 39, 40, 41, 42, 43, 44, 45, 46, 47, 48, 49, 50, 51, 52, 53, 54, 55, 56, 57, 58, 59, 60, 61, 62, 63, 64, 65, 66, 67, 68, 69, 70, 71, 72, 73, 74, 75, 76, 77, 78, 79, 80]	[39, 40, 41, 42, 43, 44, 45, 46, 47, 48, 49, 50, 51, 52, 53, 54, 55, 56, 57, 58, 59, 60, 61, 62, 63, 64, 65, 66, 67, 68, 69, 70, 71, 72, 73, 74, 75, 76, 77, 78, 79, 80]	[(39, 81)]	[42]	[]	[]	[]	0.010989
1	--------CTATCACATACTAAGTACTAGCCATCCAATGGGAAGGGTGCAAAAACTACTATCGTCCCTGCTTCCA-TGGAATGTACATTCTAC---AGGAAAATACAATCAAACAAATC-GTTACAAATTGCAACAAGTGGCACCGAGTCGG	GAGCTGGACGGCGACGTA--AAGTTTTAGAGCTACCGTCG-----TTGTACCGTCTACTTGACTTTTTTTGTCAAGTAGACGGTACAA-CGACGGTAGCAAGTTAAAATAAGGCTAGTCCGTTATCAACTTGAAAAAGTGGCACCGAGTCGG	6	0	2	Reference	MODIFIED	Reference	52.632	[0, 1, 2, 3, 4, 5, 6, 7, 8, 9, 10, 11, 12, 13, 14, 15, 16, 17, -18, -18, 18, 19, 20, 21, 22, 23, 24, 25, 26, 27, 28, 29, 30, 31, 32, 33, 34, 35, 36, 37, -38, -38, -38, -38, -38, 38, 39, 40, 41, 42, 43, 44, 45, 46, 47, 48, 49, 50, 51, 52, 53, 54, 55, 56, 57, 58, 59, 60, 61, 62, 63, 64, 65, 66, 67, 68, 69, 70, 71, 72, 73, 74, 75, 76, 77, 78, 79, 80, -81, 81, 82, 83, 84, 85, 86, 87, 88, 89, 90, 91, …	[17, 18, 37, 38, 80, 81]	[17, 37, 80]	[37, 38, 80, 81]	[(37, 38), (80, 81)]	[5, 1]	[0, 1, 2, 3, 4, 5, 6, 7, 68, 85, 86, 87, 111]	[]	[]	[]	[9, 10, 11, 12, 15, 22, 23, 27, 28, 29, 31, 33, 34, 36, 38, 41, 43, 44, 45, 46, 52, 53, 54, 55, 57, 58, 59, 61, 62, 63, 66, 70, 73, 74, 80, 82, 90, 93, 94, 97, 101, 103, 104, 106, 108, 116, 117, 120, 122, 123, 126]	[38, 80]	['G' 'T']	0.010989
1	--------CTGCCATTAAAATGAATTAAA--TAGTGTCTTT-TGCAGCAAACTTGGATAGAGCTGG--AGGCCACTATTCTAATAATGGATTGAAACACCAAAAACCATAT---GTTCTCACCT---ATAAGTGGCACCGAGTCGG	GAGCTGGACGGCGACGTAAA-GTTTTAGAGCTACCGTCGTTGTACCGTCTACTTGACTTTTTTTGTCAAGTAGACGGTAC-AACGACGGTAGCAAGTTAAAATAAGGCTAGTCCGTTATCAACTTGAAAAAGTGGCACCGAGTCGG	0	0	2	Reference	MODIFIED	Reference	51.37	[0, 1, 2, 3, 4, 5, 6, 7, 8, 9, 10, 11, 12, 13, 14, 15, 16, 17, 18, 19, -20, 20, 21, 22, 23, 24, 25, 26, 27, 28, 29, 30, 31, 32, 33, 34, 35, 36, 37, 38, 39, 40, 41, 42, 43, 44, 45, 46, 47, 48, 49, 50, 51, 52, 53, 54, 55, 56, 57, 58, 59, 60, 61, 62, 63, 64, 65, 66, 67, 68, 69, 70, 71, 72, 73, 74, 75, 76, 77, 78, -79, 79, 80, 81, 82, 83, 84, 85, 86, 87, 88, 89, 90, 91, 92, 93, 94, 95, 96, 97, 98, 99…	[19, 20, 78, 79]	[19, 78]	[]	[]	[]	[0, 1, 2, 3, 4, 5, 6, 7, 28, 29, 40, 65, 66, 109, 110, 111, 122, 123, 124]	[]	[]	[]	[9, 12, 14, 15, 16, 21, 22, 26, 32, 33, 37, 42, 44, 46, 47, 48, 54, 55, 57, 58, 59, 60, 61, 64, 69, 70, 71, 74, 75, 77, 81, 82, 84, 87, 88, 89, 90, 93, 94, 95, 96, 97, 100, 103, 104, 105, 108, 115, 119, 126]	[37, 81]	['T' 'T']	0.010989
1	--------GTGCAACATTAC---TGATGGCTGCCAGAGCTTGTTCTAACTCATTCACTTTTCTT------TATTTTGTATCAA----GGGAGCAC------AGAAACCTGCAGAACTTTATTTATGAGTCCAAGTGGCACCGAGTCGG	GAGCTGGACGGCGACGTAAAGTTTTAGAGCTACCGTCG-TTGTACCGTCTACTTGACTTTTTTTGTCAAGTAGACGGTA-CAACGACGGTAGCAAGTTAAAATAAGGCT--AGTCCGTTATCAACTTGAAAAAGTGGCACCGAGTCGG	1	4	0	Reference	MODIFIED	Reference	51.351	[0, 1, 2, 3, 4, 5, 6, 7, 8, 9, 10, 11, 12, 13, 14, 15, 16, 17, 18, 19, 20, 21, 22, 23, 24, 25, 26, 27, 28, 29, 30, 31, 32, 33, 34, 35, 36, 37, -38, 38, 39, 40, 41, 42, 43, 44, 45, 46, 47, 48, 49, 50, 51, 52, 53, 54, 55, 56, 57, 58, 59, 60, 61, 62, 63, 64, 65, 66, 67, 68, 69, 70, 71, 72, 73, 74, 75, 76, 77, -78, 78, 79, 80, 81, 82, 83, 84, 85, 86, 87, 88, 89, 90, 91, 92, 93, 94, 95, 96, 97, 98, 99…	[37, 38, 77, 78, 106, 107]	[37, 77, 106]	[37, 38]	[(37, 38)]	[1]	[0, 1, 2, 3, 4, 5, 6, 7, 20, 21, 22, 63, 64, 65, 66, 67, 68, 81, 82, 83, 84, 93, 94, 95, 96, 97, 98]	[81, 82, 83, 84]	[(81, 85)]	[4]	[8, 9, 12, 15, 17, 19, 24, 26, 27, 31, 34, 35, 36, 42, 44, 45, 46, 49, 50, 53, 60, 71, 72, 73, 74, 87, 92, 100, 103, 104, 109, 110, 112, 117, 118, 120, 121, 122, 124, 125, 126]	[]	[]	0.010989
1	--------TGACGACATG--GTTCTACAGG-------GTCTTAC--TCTACAGATGGACTTTCTAGGT---------GCTAGACCTAAAGTGGTAAATAAGAATAGATAGGCTGATG-GTTACAATCTGGGGTGGGAAGTGGCACCGAGTCGG	GAGCTGGACGGCGACGTAAAGTTTTAGAGCTACCGTCGTTGTACCGTCTAC---TTGACTTTTTTTGTCAAGTAGACGGTACAACGACGGTAGCAAGTTAAAATA---AGGCTAGTCCGTTATCAACTTGAAA---AAGTGGCACCGAGTCGG	0	0	1	Reference	MODIFIED	Reference	52.941	[0, 1, 2, 3, 4, 5, 6, 7, 8, 9, 10, 11, 12, 13, 14, 15, 16, 17, 18, 19, 20, 21, 22, 23, 24, 25, 26, 27, 28, 29, 30, 31, 32, 33, 34, 35, 36, 37, 38, 39, 40, 41, 42, 43, 44, 45, 46, 47, 48, 49, 50, -51, -51, -51, 51, 52, 53, 54, 55, 56, 57, 58, 59, 60, 61, 62, 63, 64, 65, 66, 67, 68, 69, 70, 71, 72, 73, 74, 75, 76, 77, 78, 79, 80, 81, 82, 83, 84, 85, 86, 87, 88, 89, 90, 91, 92, 93, 94, 95, 96, 97, 9…	[50, 51, 101, 102, 126, 127]	[50, 101, 126]	[]	[]	[]	[0, 1, 2, 3, 4, 5, 6, 7, 18, 19, 30, 31, 32, 33, 34, 35, 36, 44, 45, 65, 66, 67, 68, 69, 70, 71, 72, 73, 111]	[]	[]	[]	[8, 10, 15, 17, 23, 26, 29, 39, 40, 52, 59, 61, 62, 75, 78, 80, 82, 84, 85, 88, 90, 93, 95, 97, 107, 108, 110, 116, 117, 119, 122, 124, 125, 126]	[80]	['C']	0.010989
1	--------TGACGACATG--GTTCTACAGGGTGACGACATGGT----TCTAC---------------AGGGAGAGGAGGGAATTTCTGGTGGCAGG--AACTCAAGGCTAGT----TATCTACCATAATTCAAGTGGCACCGAGTCGG	GAGCTGGACGGCGACGTAAAGTTTTAGAGC-TACCGTCGTTGTACCGTCTACTTGACTTTTTTTGTCAAGTAGACGGTACAACGAC-GGTAGCAAGTTAAAATAAGGCTAGTCCGTTATCAACTTGAAA--AAGTGGCACCGAGTCGG	0	0	2	Reference	MODIFIED	Reference	52.027	[0, 1, 2, 3, 4, 5, 6, 7, 8, 9, 10, 11, 12, 13, 14, 15, 16, 17, 18, 19, 20, 21, 22, 23, 24, 25, 26, 27, 28, 29, -30, 30, 31, 32, 33, 34, 35, 36, 37, 38, 39, 40, 41, 42, 43, 44, 45, 46, 47, 48, 49, 50, 51, 52, 53, 54, 55, 56, 57, 58, 59, 60, 61, 62, 63, 64, 65, 66, 67, 68, 69, 70, 71, 72, 73, 74, 75, 76, 77, 78, 79, 80, 81, 82, 83, 84, -85, 85, 86, 87, 88, 89, 90, 91, 92, 93, 94, 95, 96, 97, 98, 99…	[29, 30, 84, 85, 126, 127]	[29, 84, 126]	[]	[]	[]	[0, 1, 2, 3, 4, 5, 6, 7, 18, 19, 42, 43, 44, 45, 51, 52, 53, 54, 55, 56, 57, 58, 59, 60, 61, 62, 63, 64, 65, 94, 95, 110, 111, 112, 113]	[]	[]	[]	[8, 10, 15, 17, 23, 26, 29, 31, 32, 35, 37, 39, 67, 69, 73, 75, 76, 77, 78, 81, 82, 83, 88, 92, 98, 99, 100, 118, 121, 122, 123, 126]	[37, 81]	['A' 'T']	0.010989
1	--------TGACGACATGGTTCTACAGGGCCAGACCCCACCTCCAACACTGGGGATCACATTTCAACATGAGATTTGGAGGAGACAAACATCCAAACCATACCAA---ACACTAAGTAT-GTCATTTATCCAAGATGATATTAAGTGGCACCGAGTCGG	GAGCTGGACGGCGACGTAAAGTTTTAGAGCTA---CCGTCGTTGTACCGTCTACTTGACTTTTTT---TGTCAAGTAGACGGTACAA------CGACGGTAGCAAGTTAAAATAAGGCTAGTCCGTTATC-AACTTGAAA--AAGTGGCACCGAGTCGG	6	0	2	Reference	MODIFIED	Reference	50.943	[0, 1, 2, 3, 4, 5, 6, 7, 8, 9, 10, 11, 12, 13, 14, 15, 16, 17, 18, 19, 20, 21, 22, 23, 24, 25, 26, 27, 28, 29, 30, 31, -32, -32, -32, 32, 33, 34, 35, 36, 37, 38, 39, 40, 41, 42, 43, 44, 45, 46, 47, 48, 49, 50, 51, 52, 53, 54, 55, 56, 57, 58, 59, 60, 61, -62, -62, -62, 62, 63, 64, 65, 66, 67, 68, 69, 70, 71, 72, 73, 74, 75, 76, 77, 78, 79, 80, -81, -81, -81, -81, -81, -81, 81, 82, 83, 84, 85, 86, …	[31, 32, 61, 62, 80, 81, 117, 118, 126, 127]	[31, 61, 80, 117, 126]	[80, 81]	[(80, 81)]	[6]	[0, 1, 2, 3, 4, 5, 6, 7, 93, 94, 95, 107]	[]	[]	[]	[8, 10, 15, 17, 18, 19, 20, 21, 23, 24, 27, 30, 34, 35, 37, 39, 40, 41, 44, 45, 47, 48, 49, 50, 51, 53, 56, 60, 61, 64, 65, 67, 68, 70, 73, 75, 76, 81, 82, 85, 86, 89, 97, 99, 104, 105, 111, 112, 120, 121, 125]	[37, 81]	['C' 'A']	0.010989
1	--------TGTCCCTGTAAAGATAT-GAACT-CAATCTTTTTTATGGCTGCATAGTATTCCATGGT----------GTACAT-----GTGCCATATTTTCTTTATCC-AGTC---TATCA--TTGAA---GTGGCACCGAGTCGG	GAGCTGGACGGCGACGTAAAGTTTTAGAGCTACCGTCGTTGTACCGTCTACTT-GACTTTTTTTGTCAAGTAGACGGTACAACGACGGTAGCAAGTTAAAATAAGGCTAGTCCGTTATCAACTTGAAAAAGTGGCACCGAGTCGG	0	5	2	Reference	MODIFIED	Reference	51.034	[0, 1, 2, 3, 4, 5, 6, 7, 8, 9, 10, 11, 12, 13, 14, 15, 16, 17, 18, 19, 20, 21, 22, 23, 24, 25, 26, 27, 28, 29, 30, 31, 32, 33, 34, 35, 36, 37, 38, 39, 40, 41, 42, 43, 44, 45, 46, 47, 48, 49, 50, 51, 52, -53, 53, 54, 55, 56, 57, 58, 59, 60, 61, 62, 63, 64, 65, 66, 67, 68, 69, 70, 71, 72, 73, 74, 75, 76, 77, 78, 79, 80, 81, 82, 83, 84, 85, 86, 87, 88, 89, 90, 91, 92, 93, 94, 95, 96, 97, 98, 99, 100…	[52, 53]	[52]	[]	[]	[]	[0, 1, 2, 3, 4, 5, 6, 7, 25, 31, 65, 66, 67, 68, 69, 70, 71, 72, 73, 74, 81, 82, 83, 84, 85, 106, 111, 112, 113, 119, 120, 126, 127, 128]	[81, 82, 83, 84, 85]	[(81, 86)]	[5]	[8, 10, 12, 13, 14, 21, 23, 28, 33, 34, 37, 40, 42, 43, 44, 46, 49, 51, 54, 55, 58, 59, 60, 62, 80, 88, 89, 92, 93, 96, 97, 98, 99, 101, 103, 104]	[37, 80]	['T' 'T']	0.010989
1	-------AAAGTGACATAAGCCAGTCATAAAAGGACAAA-----TACTGTATCATTCCACTTATGAGATACTTAGA--GTAGTTAAATTCTAGAAATCCAAGTAGAAGAGTGGTTCCT-AGGAGCTGGAGGGGGAAGTGGCACCGAGTCGG	GAGCTGGACGGCGACGTAA---AGTTTTAGAGCTACCGTCGTTGTACCGTCTACTTGACTTTTTTTGTCAAGTAGACGGTACAACGACGGTAGCAAGTTAAA-ATAAGGCTAGTCCGTTATCAACTTGAAA---AAGTGGCACCGAGTCGG	0	5	2	Reference	MODIFIED	Reference	50.331	[0, 1, 2, 3, 4, 5, 6, 7, 8, 9, 10, 11, 12, 13, 14, 15, 16, 17, 18, -19, -19, -19, 19, 20, 21, 22, 23, 24, 25, 26, 27, 28, 29, 30, 31, 32, 33, 34, 35, 36, 37, 38, 39, 40, 41, 42, 43, 44, 45, 46, 47, 48, 49, 50, 51, 52, 53, 54, 55, 56, 57, 58, 59, 60, 61, 62, 63, 64, 65, 66, 67, 68, 69, 70, 71, 72, 73, 74, 75, 76, 77, 78, 79, 80, 81, 82, 83, 84, 85, 86, 87, 88, 89, 90, 91, 92, 93, 94, 95, 96, 97, 9…	[18, 19, 98, 99, 126, 127]	[18, 98, 126]	[]	[]	[]	[0, 1, 2, 3, 4, 5, 6, 36, 37, 38, 39, 40, 73, 74, 114]	[36, 37, 38, 39, 40]	[(36, 41)]	[5]	[8, 9, 11, 15, 22, 23, 26, 28, 29, 30, 33, 34, 35, 44, 47, 49, 50, 53, 54, 55, 56, 59, 61, 62, 64, 65, 67, 68, 78, 79, 80, 81, 82, 84, 85, 86, 90, 93, 94, 95, 98, 100, 104, 105, 107, 110, 112, 116, 117, 119, 122, 125, 126]	[80, 81]	['T' 'A']	0.010989
1	-------AAGG-GACATAGGACATGGGA-CTAGAGAGAGTGGACAGTAGAGTTAAGAGTTCAAGTTAAGG-GATTATGAAA---CAGGAAATGGTTAATATGTGATCAGATAGTAAGTAATCCAGTGATCCAACAAGTGGCACCGAGTCG-	GAGCTGGACGGCGACGTAAAGTTTTAGAGCTACCGTCGTTGTACCGTCTACTTGACTTTTTTTGTCAAGTAGACGGTACAACGACGGTAGCAAGTTAAAATAAG----GCTAGTCCGTTATCAACTTG---AAAAAGTGGCACCGAGTCGG	0	3	2	Reference	MODIFIED	Reference	51.656	[0, 1, 2, 3, 4, 5, 6, 7, 8, 9, 10, 11, 12, 13, 14, 15, 16, 17, 18, 19, 20, 21, 22, 23, 24, 25, 26, 27, 28, 29, 30, 31, 32, 33, 34, 35, 36, 37, 38, 39, 40, 41, 42, 43, 44, 45, 46, 47, 48, 49, 50, 51, 52, 53, 54, 55, 56, 57, 58, 59, 60, 61, 62, 63, 64, 65, 66, 67, 68, 69, 70, 71, 72, 73, 74, 75, 76, 77, 78, 79, 80, 81, 82, 83, 84, 85, 86, 87, 88, 89, 90, 91, 92, 93, 94, 95, 96, 97, 98, 99, 100, 101…	[103, 104, 123, 124]	[103, 123]	[]	[]	[]	[0, 1, 2, 3, 4, 5, 6, 11, 28, 70, 81, 82, 83]	[81, 82, 83]	[(81, 84)]	[3]	[8, 15, 18, 19, 20, 21, 22, 24, 25, 32, 33, 35, 36, 37, 38, 41, 44, 47, 48, 50, 53, 55, 56, 57, 60, 61, 62, 65, 69, 73, 74, 75, 77, 78, 85, 87, 89, 90, 91, 92, 98, 101, 102, 105, 110, 111, 114, 118, 120, 122, 123, 126]	[37, 38]	['A' 'G']	0.010989
1	-------ACAATGACGACATG----------------GTTATACAGGG---------------GTCAAGTAGACGGTACAACGAGTTTTAGAGCTAGAAATAGCAAGTTAAAATAAGGCTAGTCCGTTATCAACTTGAAAAAGTGGCACCGAGTCGG	GAGCTGGACGGCGACGTAAAGTTTTAGAGCTACCGTCGTTGTACCGTCTACTTGACTTTTTTTGTCAAGTAGACGGTACAACGACGGT-------------AGCAAGTTAAAATAAGGCTAGTCCGTTATCAACTTGAAAAAGTGGCACCGAGTCGG	0	0	0	Reference	UNMODIFIED	Reference	59.236	[0, 1, 2, 3, 4, 5, 6, 7, 8, 9, 10, 11, 12, 13, 14, 15, 16, 17, 18, 19, 20, 21, 22, 23, 24, 25, 26, 27, 28, 29, 30, 31, 32, 33, 34, 35, 36, 37, 38, 39, 40, 41, 42, 43, 44, 45, 46, 47, 48, 49, 50, 51, 52, 53, 54, 55, 56, 57, 58, 59, 60, 61, 62, 63, 64, 65, 66, 67, 68, 69, 70, 71, 72, 73, 74, 75, 76, 77, 78, 79, 80, 81, 82, 83, 84, 85, 86, 87, -88, -88, -88, -88, -88, -88, -88, -88, -88, -88, -88, -…	[87, 88]	[87]	[]	[]	[]	[0, 1, 2, 3, 4, 5, 6, 21, 22, 23, 24, 25, 26, 27, 28, 29, 30, 31, 32, 33, 34, 35, 36, 48, 49, 50, 51, 52, 53, 54, 55, 56, 57, 58, 59, 60, 61, 62]	[]	[]	[]	[9, 10, 11, 16, 17, 19, 40, 44, 46, 47, 84, 85, 86]	[]	[]	0.010989
1	-------ACACTGACGACATGGTTCTAGGGATCTATTGGCGATTGCACTGATTAGTAAATAACTGAAACTTGGAAAACAAAACAAAACAAAAAGAAACACTATGTAAATTGAGACAAG--------CAAAGGAATACAAGTGGCACCGAGTCGG	GAGCTGGACGGCGACGTAAAGTTT-TAGAG--CTACCGTCG-TTGTACCGTCTACTTGACTTTT-----TTTGTCAAGTAGACGGTACAACGACGGTAGCAAGTTAAAATAAGGCTAGTCCGTTATCAACTTGAAA-AAGTGGCACCGAGTCGG	1	0	1	Reference	MODIFIED	Reference	50.649	[0, 1, 2, 3, 4, 5, 6, 7, 8, 9, 10, 11, 12, 13, 14, 15, 16, 17, 18, 19, 20, 21, 22, 23, -24, 24, 25, 26, 27, 28, -29, -29, 29, 30, 31, 32, 33, 34, 35, 36, 37, -38, 38, 39, 40, 41, 42, 43, 44, 45, 46, 47, 48, 49, 50, 51, 52, 53, 54, 55, 56, 57, 58, 59, -60, -60, -60, -60, -60, 60, 61, 62, 63, 64, 65, 66, 67, 68, 69, 70, 71, 72, 73, 74, 75, 76, 77, 78, 79, 80, 81, 82, 83, 84, 85, 86, 87, 88, 89, 90,…	[23, 24, 28, 29, 37, 38, 59, 60, 126, 127]	[23, 28, 37, 59, 126]	[37, 38]	[(37, 38)]	[1]	[0, 1, 2, 3, 4, 5, 6, 109, 110, 111, 112, 113, 114, 115, 116]	[]	[]	[]	[9, 10, 11, 16, 17, 19, 21, 27, 32, 33, 35, 41, 44, 46, 47, 50, 52, 53, 55, 56, 57, 58, 62, 64, 65, 68, 69, 71, 74, 75, 76, 81, 82, 84, 85, 86, 87, 88, 89, 91, 93, 94, 99, 101, 104, 106, 120, 121, 122, 123, 125]	[81]	['A']	0.010989
1	-------ACACTGACGACATGGTTCTCAGGG--------------------------------GTCAAGTAGACGGTACAACGAGTTTTAGAGCTAGAAATAGCAAGTTAAAATAAGGCTAGTCCGTTATCAACTTGAAAAAGTGGCACCGAGTCGG	GAGCTGGACGGCGACGTAAAGTTTTAGAGCTACCGTCGTTGTACCGTCTACTTGACTTTTTTTGTCAAGTAGACGGTACAACGACGGT-------------AGCAAGTTAAAATAAGGCTAGTCCGTTATCAACTTGAAAAAGTGGCACCGAGTCGG	0	32	0	Reference	MODIFIED	Reference	57.325	[0, 1, 2, 3, 4, 5, 6, 7, 8, 9, 10, 11, 12, 13, 14, 15, 16, 17, 18, 19, 20, 21, 22, 23, 24, 25, 26, 27, 28, 29, 30, 31, 32, 33, 34, 35, 36, 37, 38, 39, 40, 41, 42, 43, 44, 45, 46, 47, 48, 49, 50, 51, 52, 53, 54, 55, 56, 57, 58, 59, 60, 61, 62, 63, 64, 65, 66, 67, 68, 69, 70, 71, 72, 73, 74, 75, 76, 77, 78, 79, 80, 81, 82, 83, 84, 85, 86, 87, -88, -88, -88, -88, -88, -88, -88, -88, -88, -88, -88, -…	[87, 88]	[87]	[]	[]	[]	[0, 1, 2, 3, 4, 5, 6, 31, 32, 33, 34, 35, 36, 37, 38, 39, 40, 41, 42, 43, 44, 45, 46, 47, 48, 49, 50, 51, 52, 53, 54, 55, 56, 57, 58, 59, 60, 61, 62]	[31, 32, 33, 34, 35, 36, 37, 38, 39, 40, 41, 42, 43, 44, 45, 46, 47, 48, 49, 50, 51, 52, 53, 54, 55, 56, 57, 58, 59, 60, 61, 62]	[(31, 63)]	[32]	[9, 10, 11, 16, 17, 19, 21, 24, 25, 26, 29, 30, 84, 85, 86]	[]	[]	0.010989
1	-------ACACTGACGACATGGTTTACGGGTATGCGGTAGTAGTTAGGATAATATAAATAGTTAAATTAAGAAT--GGTTATGTTAGGGTTGTACGGTAGAACT--GCTA-----TTATTCATCCT----AAGTGGCACCGAGTGG-	GAGCTGGACGGCGACGTAAAGTTTTAGAGCTA--CCGTCGTTGTACCGTCTACTTGACTTTTTTTGTCAAGTAGACGGTACAACGACGGTAGCAAGTTAAAATAAGGCTAGTCCGTTAT-CAACTTGAAAAAGTGGCACCGAGTCGG	0	0	2	Reference	MODIFIED	Reference	51.02	[0, 1, 2, 3, 4, 5, 6, 7, 8, 9, 10, 11, 12, 13, 14, 15, 16, 17, 18, 19, 20, 21, 22, 23, 24, 25, 26, 27, 28, 29, 30, 31, -32, -32, 32, 33, 34, 35, 36, 37, 38, 39, 40, 41, 42, 43, 44, 45, 46, 47, 48, 49, 50, 51, 52, 53, 54, 55, 56, 57, 58, 59, 60, 61, 62, 63, 64, 65, 66, 67, 68, 69, 70, 71, 72, 73, 74, 75, 76, 77, 78, 79, 80, 81, 82, 83, 84, 85, 86, 87, 88, 89, 90, 91, 92, 93, 94, 95, 96, 97, 98, 99…	[31, 32, 116, 117]	[31, 116]	[]	[]	[]	[0, 1, 2, 3, 4, 5, 6, 72, 73, 102, 103, 108, 109, 110, 111, 112, 123, 124, 125, 126]	[]	[]	[]	[9, 10, 11, 16, 17, 19, 21, 26, 27, 29, 33, 36, 39, 42, 43, 44, 46, 47, 48, 50, 51, 53, 55, 57, 58, 61, 62, 63, 65, 69, 71, 77, 78, 79, 80, 81, 82, 84, 88, 90, 92, 94, 97, 100, 101, 119, 121, 141]	[80, 81]	['G' 'T']	0.010989
1	-------ACACTGTCGACATGGTT-----CTACAGTGG--------------------------TCAAGTAGACGGTACAACGATTTTTATAGCTAGAAATAGCAAGTTAAAATAAGGCTAGTCCGTTATCAACTTGAAAAAGTGGCACCGAGTC--	GAGCTGGACGGCGACGTAAAGTTTTAGAGCTACCGTCGTTGTACCGTCTACTTGACTTTTTTTGTCAAGTAGACGGTACAACGACGGT-------------AGCAAGTTAAAATAAGGCTAGTCCGTTATCAACTTGAAAAAGTGGCACCGAGTCGG	0	26	0	Reference	MODIFIED	Reference	57.962	[0, 1, 2, 3, 4, 5, 6, 7, 8, 9, 10, 11, 12, 13, 14, 15, 16, 17, 18, 19, 20, 21, 22, 23, 24, 25, 26, 27, 28, 29, 30, 31, 32, 33, 34, 35, 36, 37, 38, 39, 40, 41, 42, 43, 44, 45, 46, 47, 48, 49, 50, 51, 52, 53, 54, 55, 56, 57, 58, 59, 60, 61, 62, 63, 64, 65, 66, 67, 68, 69, 70, 71, 72, 73, 74, 75, 76, 77, 78, 79, 80, 81, 82, 83, 84, 85, 86, 87, -88, -88, -88, -88, -88, -88, -88, -88, -88, -88, -88, -…	[87, 88]	[87]	[]	[]	[]	[0, 1, 2, 3, 4, 5, 6, 24, 25, 26, 27, 28, 38, 39, 40, 41, 42, 43, 44, 45, 46, 47, 48, 49, 50, 51, 52, 53, 54, 55, 56, 57, 58, 59, 60, 61, 62, 63, 142]	[38, 39, 40, 41, 42, 43, 44, 45, 46, 47, 48, 49, 50, 51, 52, 53, 54, 55, 56, 57, 58, 59, 60, 61, 62, 63]	[(38, 64)]	[26]	[9, 10, 11, 13, 16, 17, 19, 21, 33, 36, 84, 85, 86]	[]	[]	0.010989
1	-------ACAG-----TAAA----TAAAAACACA-----TGGACAG-CTAATGAATTTGTCTGGTCC---------TCCAA-----ATAAGAAGTTGAAACA-GGAGAATCTGGGCTGA--TTTAAAGGCAAGTGGCACCGAGTCGG	GAGCTGGACGGCGACGTAAAGTTTTAGAGCTACCGTCGTTGTACCGTCTACTTGACTTTTTTTGTCAAGTAGACGGTACAACGACGGTAGCAAGTTAAAATAAGGCTAGTCCGTTATCAACTTGAAA---AAGTGGCACCGAGTCGG	0	10	0	Reference	MODIFIED	Reference	50.34	[0, 1, 2, 3, 4, 5, 6, 7, 8, 9, 10, 11, 12, 13, 14, 15, 16, 17, 18, 19, 20, 21, 22, 23, 24, 25, 26, 27, 28, 29, 30, 31, 32, 33, 34, 35, 36, 37, 38, 39, 40, 41, 42, 43, 44, 45, 46, 47, 48, 49, 50, 51, 52, 53, 54, 55, 56, 57, 58, 59, 60, 61, 62, 63, 64, 65, 66, 67, 68, 69, 70, 71, 72, 73, 74, 75, 76, 77, 78, 79, 80, 81, 82, 83, 84, 85, 86, 87, 88, 89, 90, 91, 92, 93, 94, 95, 96, 97, 98, 99, 100, 101…	[126, 127]	[126]	[]	[]	[]	[0, 1, 2, 3, 4, 5, 6, 11, 12, 13, 14, 15, 20, 21, 22, 23, 34, 35, 36, 37, 38, 46, 67, 68, 69, 70, 71, 72, 73, 74, 75, 81, 82, 83, 84, 85, 102, 119, 120]	[34, 35, 36, 37, 38, 81, 82, 83, 84, 85]	[(34, 39), (81, 86)]	[5, 5]	[9, 26, 28, 29, 30, 33, 41, 44, 50, 52, 53, 55, 58, 60, 62, 66, 77, 86, 89, 90, 96, 100, 105, 106, 108, 111, 113, 114, 115, 117, 123]	[]	[]	0.010989
1	-------ACAGGCCACACAATGTCTAGGACTGATGGCTCGATCAGGAATTGGATCCTGCGCATTT---GCCACAGTGGAAG--ACTACCTACATTAGCTATGCATTTCAAGAGCTCACACTTAT--------ATAAGTGGCACCGAGTCGG	GAGCTGGAC-GGCGACGTAAAGTTTTAGAGCTACCG-TCGTT---GTACCGTCTACTTGACTTTTTTTGTCA-AGTAGACGGTACAA-CGACGGTAGCAAGTTAAAATAAGGCTAGTCCGTTATCAACTTGAAAAAGTGGCACCGAGTCGG	1	0	1	Reference	MODIFIED	Reference	50.993	[0, 1, 2, 3, 4, 5, 6, 7, 8, -9, 9, 10, 11, 12, 13, 14, 15, 16, 17, 18, 19, 20, 21, 22, 23, 24, 25, 26, 27, 28, 29, 30, 31, 32, 33, 34, -35, 35, 36, 37, 38, 39, -40, -40, -40, 40, 41, 42, 43, 44, 45, 46, 47, 48, 49, 50, 51, 52, 53, 54, 55, 56, 57, 58, 59, 60, 61, 62, 63, 64, 65, 66, -67, 67, 68, 69, 70, 71, 72, 73, 74, 75, 76, 77, 78, 79, 80, -81, 81, 82, 83, 84, 85, 86, 87, 88, 89, 90, 91, 92, 93…	[8, 9, 34, 35, 39, 40, 66, 67, 80, 81]	[8, 34, 39, 66, 80]	[80, 81]	[(80, 81)]	[1]	[0, 1, 2, 3, 4, 5, 6, 60, 61, 62, 75, 76, 117, 118, 119, 120, 121, 122, 123, 124]	[]	[]	[]	[12, 15, 16, 19, 22, 24, 25, 28, 29, 30, 32, 33, 38, 41, 43, 44, 46, 47, 49, 52, 53, 54, 56, 64, 70, 73, 79, 82, 85, 86, 91, 93, 94, 95, 97, 98, 99, 100, 104, 105, 106, 107, 108, 109, 111, 112, 126]	[38]	['A']	0.010989
1	-------ACAGGGG-----ATATTCACAACTATCCCCTTAGGA---TCTGTATTACCTTCATTATCATCATCTCCATTTTGTATAAGGCATGAGGAAGTTAGGGAAGTCATACTA---CTAGTGAGACATAGA-TTCAAAGGTGGACTAAGTGGCACCGAGTCGG	GAGCTGGACGGCGACGTAAAGTTTTAGAGCTACCGTCGTTGTACCGTCTACTTGACTTTTTTTGTCAA------------GTAGACGGTACAACGACGGTAGC-AAGTTAAAATAAGGCTAGTCCGTTATCAACTTGAAA--------AAGTGGCACCGAGTCGG	0	0	2	Reference	MODIFIED	Reference	50.303	[0, 1, 2, 3, 4, 5, 6, 7, 8, 9, 10, 11, 12, 13, 14, 15, 16, 17, 18, 19, 20, 21, 22, 23, 24, 25, 26, 27, 28, 29, 30, 31, 32, 33, 34, 35, 36, 37, 38, 39, 40, 41, 42, 43, 44, 45, 46, 47, 48, 49, 50, 51, 52, 53, 54, 55, 56, 57, 58, 59, 60, 61, 62, 63, 64, 65, 66, 67, -68, -68, -68, -68, -68, -68, -68, -68, -68, -68, -68, -68, 68, 69, 70, 71, 72, 73, 74, 75, 76, 77, 78, 79, 80, 81, 82, 83, 84, 85, 86, …	[67, 68, 90, 91, 126, 127]	[67, 90, 126]	[]	[]	[]	[0, 1, 2, 3, 4, 5, 6, 14, 15, 16, 17, 18, 43, 44, 45, 102, 103, 104, 120]	[]	[]	[]	[9, 11, 13, 20, 21, 24, 26, 28, 32, 34, 35, 37, 39, 41, 49, 50, 51, 53, 56, 59, 60, 63, 67, 71, 73, 76, 78, 79, 81, 84, 86, 90, 95, 97, 99, 110, 111, 113, 114, 117, 118, 123]	[37, 81]	['T' 'G']	0.010989
1	-------ACG---------AGTTTTAGAGCTAGA---------------------------------------------AA------TAGCAAGTTAAAATAAGGCTAGTCCGTTATCAACTTGAAAAAGTGGCACCGAGTCGG	GAGCTGGACGGCGACGTAAAGTTTTAGAGCTACCGTCGTTGTACCGTCTACTTGACTTTTTTTGTCAAGTAGACGGTACAACGACGGTAGCAAGTTAAAATAAGGCTAGTCCGTTATCAACTTGAAAAAGTGGCACCGAGTCGG	0	51	0	Reference	MODIFIED	Reference	52.083	[0, 1, 2, 3, 4, 5, 6, 7, 8, 9, 10, 11, 12, 13, 14, 15, 16, 17, 18, 19, 20, 21, 22, 23, 24, 25, 26, 27, 28, 29, 30, 31, 32, 33, 34, 35, 36, 37, 38, 39, 40, 41, 42, 43, 44, 45, 46, 47, 48, 49, 50, 51, 52, 53, 54, 55, 56, 57, 58, 59, 60, 61, 62, 63, 64, 65, 66, 67, 68, 69, 70, 71, 72, 73, 74, 75, 76, 77, 78, 79, 80, 81, 82, 83, 84, 85, 86, 87, 88, 89, 90, 91, 92, 93, 94, 95, 96, 97, 98, 99, 100, 101…	[]	[]	[]	[]	[]	[0, 1, 2, 3, 4, 5, 6, 10, 11, 12, 13, 14, 15, 16, 17, 18, 34, 35, 36, 37, 38, 39, 40, 41, 42, 43, 44, 45, 46, 47, 48, 49, 50, 51, 52, 53, 54, 55, 56, 57, 58, 59, 60, 61, 62, 63, 64, 65, 66, 67, 68, 69, 70, 71, 72, 73, 74, 75, 76, 77, 78, 81, 82, 83, 84, 85, 86]	[34, 35, 36, 37, 38, 39, 40, 41, 42, 43, 44, 45, 46, 47, 48, 49, 50, 51, 52, 53, 54, 55, 56, 57, 58, 59, 60, 61, 62, 63, 64, 65, 66, 67, 68, 69, 70, 71, 72, 73, 74, 75, 76, 77, 78, 81, 82, 83, 84, 85, 86]	[(34, 79), (81, 87)]	[45, 6]	[32, 33]	[]	[]	0.010989
1	-------ACGGCGACGTAAAGTTTTAGAGCTACCGTCG-------------------------------------------CGACGGTAGCAAGTTAAAATAAGGCTAGTCCGTTATCAACTTGAAAAAGTGGCACCGAGTCGG	GAGCTGGACGGCGACGTAAAGTTTTAGAGCTACCGTCGTTGTACCGTCTACTTGACTTTTTTTGTCAAGTAGACGGTACAACGACGGTAGCAAGTTAAAATAAGGCTAGTCCGTTATCAACTTGAAAAAGTGGCACCGAGTCGG	0	43	0	Reference	MODIFIED	Reference	65.278	[0, 1, 2, 3, 4, 5, 6, 7, 8, 9, 10, 11, 12, 13, 14, 15, 16, 17, 18, 19, 20, 21, 22, 23, 24, 25, 26, 27, 28, 29, 30, 31, 32, 33, 34, 35, 36, 37, 38, 39, 40, 41, 42, 43, 44, 45, 46, 47, 48, 49, 50, 51, 52, 53, 54, 55, 56, 57, 58, 59, 60, 61, 62, 63, 64, 65, 66, 67, 68, 69, 70, 71, 72, 73, 74, 75, 76, 77, 78, 79, 80, 81, 82, 83, 84, 85, 86, 87, 88, 89, 90, 91, 92, 93, 94, 95, 96, 97, 98, 99, 100, 101…	[]	[]	[]	[]	[]	[0, 1, 2, 3, 4, 5, 6, 38, 39, 40, 41, 42, 43, 44, 45, 46, 47, 48, 49, 50, 51, 52, 53, 54, 55, 56, 57, 58, 59, 60, 61, 62, 63, 64, 65, 66, 67, 68, 69, 70, 71, 72, 73, 74, 75, 76, 77, 78, 79, 80]	[38, 39, 40, 41, 42, 43, 44, 45, 46, 47, 48, 49, 50, 51, 52, 53, 54, 55, 56, 57, 58, 59, 60, 61, 62, 63, 64, 65, 66, 67, 68, 69, 70, 71, 72, 73, 74, 75, 76, 77, 78, 79, 80]	[(38, 81)]	[43]	[]	[]	[]	0.010989
1	-------ATAGCACTTT---GTTTCAAAGCA-----CATTTTA-----TAATTTAATATTTTTGCCAACCTTGTAAAGTTGGTTAGACAA-GTGGTTTGGAGGTAAGAAAATCTAGGCTTAGAATACTTGAATGACTTTTCCAAGGTCAAGTGGCACCGAGTCGG	GAGCTGGACGGCGACGTAAAGTTTTAGAGCTACCGTCGTTGTACCGTCTACTTGACTTTTTTTGTCAA----GTAGAC--GGT---ACAACGACGGTAGCAAGTTAAAATA---AGGCT---AGTCCGTTATCAACTT------GAAAAAGTGGCACCGAGTCGG	0	1	1	Reference	MODIFIED	Reference	52.121	[0, 1, 2, 3, 4, 5, 6, 7, 8, 9, 10, 11, 12, 13, 14, 15, 16, 17, 18, 19, 20, 21, 22, 23, 24, 25, 26, 27, 28, 29, 30, 31, 32, 33, 34, 35, 36, 37, 38, 39, 40, 41, 42, 43, 44, 45, 46, 47, 48, 49, 50, 51, 52, 53, 54, 55, 56, 57, 58, 59, 60, 61, 62, 63, 64, 65, 66, 67, -68, -68, -68, -68, 68, 69, 70, 71, 72, 73, -74, -74, 74, 75, 76, -77, -77, -77, 77, 78, 79, 80, 81, 82, 83, 84, 85, 86, 87, 88, 89, 90,…	[67, 68, 73, 74, 76, 77, 101, 102, 106, 107, 122, 123]	[67, 73, 76, 101, 106, 122]	[]	[]	[]	[0, 1, 2, 3, 4, 5, 6, 17, 18, 19, 31, 32, 33, 34, 35, 43, 44, 45, 46, 47, 81]	[81]	[(81, 82)]	[1]	[8, 9, 12, 13, 14, 15, 24, 26, 30, 37, 40, 50, 53, 55, 57, 64, 71, 73, 83, 84, 86, 88, 90, 92, 95, 97, 100, 108, 110, 112, 114, 116, 117, 118, 124, 125, 126]	[37]	['A']	0.010989
1	-------TTAGTAATAAAATGTTTTA-AGCAATATT-GTTGCAGGCACA--------------GTCAAGTAGAC---AAATGGAAGAGTAGAGAGCTTAGAAATAGACATGTGCATATATGGAAATATACAATAAAAGTGGCACCGAGTCGG	GAGCTGGACGGCGACGTAAAGTTTTAGAGCTACCGTCGTTGTACCGTCTACTTGACTTTTTTTGTCAAGTAGACGGTACAACGACG-GTAGCAAG-TTAAAATAAGGCTAGTCCGT-TATCAACTTGAA-----AAAGTGGCACCGAGTCGG	0	0	2	Reference	MODIFIED	Reference	51.974	[0, 1, 2, 3, 4, 5, 6, 7, 8, 9, 10, 11, 12, 13, 14, 15, 16, 17, 18, 19, 20, 21, 22, 23, 24, 25, 26, 27, 28, 29, 30, 31, 32, 33, 34, 35, 36, 37, 38, 39, 40, 41, 42, 43, 44, 45, 46, 47, 48, 49, 50, 51, 52, 53, 54, 55, 56, 57, 58, 59, 60, 61, 62, 63, 64, 65, 66, 67, 68, 69, 70, 71, 72, 73, 74, 75, 76, 77, 78, 79, 80, 81, 82, 83, 84, 85, -86, 86, 87, 88, 89, 90, 91, 92, 93, -94, 94, 95, 96, 97, 98, 99…	[85, 86, 93, 94, 113, 114, 125, 126]	[85, 93, 113, 125]	[]	[]	[]	[0, 1, 2, 3, 4, 5, 6, 26, 36, 49, 50, 51, 52, 53, 54, 55, 56, 57, 58, 59, 60, 61, 62, 74, 75, 76]	[]	[]	[]	[7, 8, 9, 11, 12, 14, 15, 16, 19, 30, 32, 33, 34, 41, 43, 44, 45, 46, 48, 78, 80, 81, 84, 90, 91, 97, 100, 101, 104, 106, 107, 110, 112, 117, 118, 120, 121, 123, 124]	[80, 81]	['T' 'G']	0.010989
1	------AACGGCGC--------------GCTGCCTCCG-----CCGTTT--------------------TAGA-GCTAGAA-----ATAGCAAGTTAAAATAAGGCTAGTCCGTTATCAACTTGAAAAAGTGGCACCGAGTCGG	GAGCTGGACGGCGACGTAAAGTTTTAGAGCTACCGTCGTTGTACCGTCTACTTGACTTTTTTTGTCAAGTAGACGGTACAACGACGGTAGCAAGTTAAAATAAGGCTAGTCCGTTATCAACTTGAAAAAGTGGCACCGAGTCGG	0	10	0	Reference	MODIFIED	Reference	58.333	[0, 1, 2, 3, 4, 5, 6, 7, 8, 9, 10, 11, 12, 13, 14, 15, 16, 17, 18, 19, 20, 21, 22, 23, 24, 25, 26, 27, 28, 29, 30, 31, 32, 33, 34, 35, 36, 37, 38, 39, 40, 41, 42, 43, 44, 45, 46, 47, 48, 49, 50, 51, 52, 53, 54, 55, 56, 57, 58, 59, 60, 61, 62, 63, 64, 65, 66, 67, 68, 69, 70, 71, 72, 73, 74, 75, 76, 77, 78, 79, 80, 81, 82, 83, 84, 85, 86, 87, 88, 89, 90, 91, 92, 93, 94, 95, 96, 97, 98, 99, 100, 101…	[]	[]	[]	[]	[]	[0, 1, 2, 3, 4, 5, 14, 15, 16, 17, 18, 19, 20, 21, 22, 23, 24, 25, 26, 27, 38, 39, 40, 41, 42, 49, 50, 51, 52, 53, 54, 55, 56, 57, 58, 59, 60, 61, 62, 63, 64, 65, 66, 67, 68, 73, 81, 82, 83, 84, 85]	[38, 39, 40, 41, 42, 81, 82, 83, 84, 85]	[(38, 43), (81, 86)]	[5, 5]	[6, 13, 31, 34, 35, 47, 75, 78, 86]	[]	[]	0.010989
1	------AATGGC-AGGTAAAGGAAGTGAAGAATAGCAAATTCAAAAACTAC---AATATTCCCAATTCTAAAGAAAAATGAATAAAATGAGGCTGGTAATGAAAAAATAACACA-------TCTTACCTT----AAGTGGCACCGAGTCGG	GAGCTGGACGGCGACGTAAAGTTTTAGAGCTACCGTCGTTGTACCGTCTACTTGACTTTTT----TTGTCAAGTAGACGG--TACAACGACGGTAGCAA-GTTAAAATAAGGCTAGTCCGTTATCAACTTGAAAAAGTGGCACCGAGTCGG	0	0	3	Reference	MODIFIED	Reference	50.993	[0, 1, 2, 3, 4, 5, 6, 7, 8, 9, 10, 11, 12, 13, 14, 15, 16, 17, 18, 19, 20, 21, 22, 23, 24, 25, 26, 27, 28, 29, 30, 31, 32, 33, 34, 35, 36, 37, 38, 39, 40, 41, 42, 43, 44, 45, 46, 47, 48, 49, 50, 51, 52, 53, 54, 55, 56, 57, 58, 59, 60, -61, -61, -61, -61, 61, 62, 63, 64, 65, 66, 67, 68, 69, 70, 71, 72, 73, 74, 75, -76, -76, 76, 77, 78, 79, 80, 81, 82, 83, 84, 85, 86, 87, 88, 89, 90, 91, 92, -93, 9…	[60, 61, 75, 76, 92, 93]	[60, 75, 92]	[]	[]	[]	[0, 1, 2, 3, 4, 5, 12, 51, 52, 53, 107, 108, 109, 110, 111, 112, 113, 123, 124, 125, 126]	[]	[]	[]	[6, 8, 14, 21, 22, 23, 24, 25, 28, 29, 30, 32, 33, 35, 36, 37, 38, 40, 41, 43, 44, 45, 46, 55, 57, 60, 63, 65, 69, 71, 73, 74, 78, 81, 84, 86, 88, 90, 94, 95, 103, 104, 106, 115, 117, 119]	[37, 38, 81]	['A' 'A' 'T']	0.010989
1	------CACTCCAA----ATCTCTGGGAGCTGCCCAGGGCGATGTCTACCCCAAATTCTCCAGGTGGCCTCAAGATGCACAAAGCTAAAAGGTCAGTAGCAC------AGCAGGCCAGGCT--------CTAGAAAGGAAGTGGCACCGAGTCGG	GAGCTGGACGGCGACGTAAAGTTTTAGAGCTACC---GTCGTTGT--ACCGTCTACTTGACTTTTTTTGTCAAGTAG----ACGGTACAACGACGGTAGCAAGTTAAAATAAGGCTAGTCCGTTATCAACTTGAAA--AAGTGGCACCGAGTCGG	0	0	2	Reference	MODIFIED	Reference	50.323	[0, 1, 2, 3, 4, 5, 6, 7, 8, 9, 10, 11, 12, 13, 14, 15, 16, 17, 18, 19, 20, 21, 22, 23, 24, 25, 26, 27, 28, 29, 30, 31, 32, 33, -34, -34, -34, 34, 35, 36, 37, 38, 39, 40, 41, -42, -42, 42, 43, 44, 45, 46, 47, 48, 49, 50, 51, 52, 53, 54, 55, 56, 57, 58, 59, 60, 61, 62, 63, 64, 65, 66, 67, 68, 69, 70, 71, -72, -72, -72, -72, 72, 73, 74, 75, 76, 77, 78, 79, 80, 81, 82, 83, 84, 85, 86, 87, 88, 89, 90,…	[33, 34, 41, 42, 71, 72, 126, 127]	[33, 41, 71, 126]	[]	[]	[]	[0, 1, 2, 3, 4, 5, 14, 15, 16, 17, 93, 94, 95, 96, 97, 98, 112, 113, 114, 115, 116, 117, 118, 119]	[]	[]	[]	[6, 9, 10, 12, 19, 20, 22, 24, 25, 31, 35, 38, 45, 46, 47, 48, 50, 52, 53, 54, 56, 57, 58, 60, 61, 62, 63, 69, 70, 73, 75, 78, 81, 83, 85, 92, 100, 101, 106, 109, 111, 122]	[38, 81]	['A' 'G']	0.010989
1	------CATGGAGA--TAAAAGGTTAACAATGAGCAA-----GTGATTCATTCTG-TTGATGATTACAGA-AAGTAAGATGAGCTTCTAGAG--GGAAGTTATAAAAAGAGTAACCAGG----AAGTTTTAA--GTGGCACCGAGTCGG	GAGCTGGACGGCGACGTAAAGTTTTA-----GAGCTACCGTCGTTGTACCGTCTACTTGACTTTTTTTGTCAAGTAGACGGTACAACGACGGTAGCAAGTTAAAATAAGGCTAGTCCGTTATCAACTTGAAAAAGTGGCACCGAGTCGG	0	0	1	Reference	MODIFIED	Reference	52.349	[0, 1, 2, 3, 4, 5, 6, 7, 8, 9, 10, 11, 12, 13, 14, 15, 16, 17, 18, 19, 20, 21, 22, 23, 24, 25, -26, -26, -26, -26, -26, 26, 27, 28, 29, 30, 31, 32, 33, 34, 35, 36, 37, 38, 39, 40, 41, 42, 43, 44, 45, 46, 47, 48, 49, 50, 51, 52, 53, 54, 55, 56, 57, 58, 59, 60, 61, 62, 63, 64, 65, 66, 67, 68, 69, 70, 71, 72, 73, 74, 75, 76, 77, 78, 79, 80, 81, 82, 83, 84, 85, 86, 87, 88, 89, 90, 91, 92, 93, 94, 95,…	[25, 26]	[25]	[]	[]	[]	[0, 1, 2, 3, 4, 5, 14, 15, 32, 33, 34, 35, 36, 50, 65, 87, 88, 114, 115, 116, 117, 127, 128]	[]	[]	[]	[6, 8, 11, 20, 21, 22, 30, 39, 40, 42, 44, 45, 49, 55, 56, 57, 60, 61, 62, 64, 71, 72, 73, 74, 76, 77, 79, 80, 82, 84, 85, 90, 97, 100, 104, 105, 108, 109, 111, 113, 120, 123, 124]	[80]	['T']	0.010989
1	------CATGGCCA--TATTGTTTTC-AGTTTTTTTCTGT-TATTGACTTCTGGGATTTAATTTATTAG-----GGAACAT----AGTGTCTACTTTCTACTGGATGAGTCCTTTCTCAA-----ACAAGTGGCACCGAGTCGG	GAGCTGGACGGCGACGTAAAGTTTTAGAGCTACCGTCGTTGTACCGTCTACTTGACTTTTTTTGTCAAGTAGACGGTACAACGACGGTAGCAAGTTAAAATAAGGCTAGTCCGTTATCAACTTGAAAAAGTGGCACCGAGTCGG	0	4	3	Reference	MODIFIED	Reference	52.083	[0, 1, 2, 3, 4, 5, 6, 7, 8, 9, 10, 11, 12, 13, 14, 15, 16, 17, 18, 19, 20, 21, 22, 23, 24, 25, 26, 27, 28, 29, 30, 31, 32, 33, 34, 35, 36, 37, 38, 39, 40, 41, 42, 43, 44, 45, 46, 47, 48, 49, 50, 51, 52, 53, 54, 55, 56, 57, 58, 59, 60, 61, 62, 63, 64, 65, 66, 67, 68, 69, 70, 71, 72, 73, 74, 75, 76, 77, 78, 79, 80, 81, 82, 83, 84, 85, 86, 87, 88, 89, 90, 91, 92, 93, 94, 95, 96, 97, 98, 99, 100, 101…	[]	[]	[]	[]	[]	[0, 1, 2, 3, 4, 5, 14, 15, 26, 40, 69, 70, 71, 72, 73, 81, 82, 83, 84, 120, 121, 122, 123, 124]	[81, 82, 83, 84]	[(81, 85)]	[4]	[6, 8, 12, 18, 19, 25, 29, 31, 32, 33, 34, 37, 38, 43, 44, 46, 49, 52, 54, 55, 59, 60, 63, 64, 65, 66, 76, 80, 85, 88, 89, 91, 93, 96, 97, 98, 100, 101, 102, 104, 105, 106, 112, 115, 126]	[37, 38, 80]	['T' 'G' 'T']	0.010989
1	------GAAAGCAAAAAAAA--TTCAGAACCACT----TTTTAGATAGGACATGAATTCTATTGAGAAATGCAAAAGGTGTTTAGGGAAATGAGG--AGAAAATTTACTAAGAAAATTATAGTTTGTTA------------AGTGGCACCGAGTCGG	GAGCTGGACGGCGACGTAAAGTTTTAGAGCTACCGTCGTTGTACCGTCTACTTGACTTTTTTTGTCAAGT--AGACGGTAC-------AACGACGGTAGCAAGTT----AAAATAAGGCTAGTCCGTTATCAACTTGAAAAAGTGGCACCGAGTCGG	0	4	1	Reference	MODIFIED	Reference	50.318	[0, 1, 2, 3, 4, 5, 6, 7, 8, 9, 10, 11, 12, 13, 14, 15, 16, 17, 18, 19, 20, 21, 22, 23, 24, 25, 26, 27, 28, 29, 30, 31, 32, 33, 34, 35, 36, 37, 38, 39, 40, 41, 42, 43, 44, 45, 46, 47, 48, 49, 50, 51, 52, 53, 54, 55, 56, 57, 58, 59, 60, 61, 62, 63, 64, 65, 66, 67, 68, 69, -70, -70, 70, 71, 72, 73, 74, 75, 76, 77, 78, -79, -79, -79, -79, -79, -79, -79, 79, 80, 81, 82, 83, 84, 85, 86, 87, 88, 89, 90,…	[69, 70, 78, 79, 95, 96]	[69, 78, 95]	[]	[]	[]	[0, 1, 2, 3, 4, 5, 20, 21, 34, 35, 36, 37, 86, 87, 116, 117, 118, 119, 120, 121, 122, 123, 124, 125, 126, 127]	[34, 35, 36, 37]	[(34, 38)]	[4]	[8, 9, 12, 14, 15, 16, 24, 28, 30, 33, 40, 43, 44, 45, 46, 47, 48, 51, 55, 58, 60, 64, 65, 68, 71, 73, 77, 78, 81, 84, 90, 93, 98, 100, 103, 104, 105, 110, 111]	[81]	['T']	0.010989
1	------GAATGGGAGAAAATATTTACAAACTATGCATCTGAGAAAGGTCTAATATCCAG-------CATCTATAAGGAACTTAACCACATTTACAAGAGAAAAAACAACCC------TATCAA------AAAGTGGCACCGAGTCG-	GAGCTGGACGGCGACGTAAAGTTTTAGAGCTAC-CGTCGTTGTACCGTCTACTTGACTTTTTTTGTCAAGTAGACGGTAC--AACGACGGTAGCAAGTTAAAATAAGGCTAGTCCGTTATCAACTTGAAAAAGTGGCACCGAGTCGG	0	0	2	Reference	MODIFIED	Reference	50.34	[0, 1, 2, 3, 4, 5, 6, 7, 8, 9, 10, 11, 12, 13, 14, 15, 16, 17, 18, 19, 20, 21, 22, 23, 24, 25, 26, 27, 28, 29, 30, 31, 32, -33, 33, 34, 35, 36, 37, 38, 39, 40, 41, 42, 43, 44, 45, 46, 47, 48, 49, 50, 51, 52, 53, 54, 55, 56, 57, 58, 59, 60, 61, 62, 63, 64, 65, 66, 67, 68, 69, 70, 71, 72, 73, 74, 75, 76, 77, 78, -79, -79, 79, 80, 81, 82, 83, 84, 85, 86, 87, 88, 89, 90, 91, 92, 93, 94, 95, 96, 97, 9…	[32, 33, 78, 79]	[32, 78]	[]	[]	[]	[0, 1, 2, 3, 4, 5, 58, 59, 60, 61, 62, 63, 64, 108, 109, 110, 111, 112, 113, 120, 121, 122, 123, 124, 125]	[]	[]	[]	[8, 9, 11, 14, 15, 16, 19, 20, 24, 25, 26, 28, 32, 34, 37, 38, 39, 41, 43, 44, 50, 52, 53, 54, 56, 57, 67, 68, 71, 73, 76, 82, 85, 86, 88, 89, 94, 95, 100, 102, 103, 104, 106, 107]	[37, 38]	['T' 'G']	0.010989
1	------GACAGTCATTTGTAAAAATTTAATGAGCA----------------CTAATTAAGCATCCTGTTTGTAAA-TAG------CACCAAAGATAGCA--TTATATAAATGCCAACCTGGACCGTT------TTTGGGAAGTGGCACCGAGTCGG	GAGCTGGACGGCGAC--GTAAAGTTTTA--GAGCTACCGTCGTTGTACCGTCTACTTGACTTTT---TTTGTCAAGTAGACGGTACAACGACGGTAGCAAGTTAAAATAAGGCTA-----GTCCGTTATCAACTTGAAAAAGTGGCACCGAGTCGG	0	16	1	Reference	MODIFIED	Reference	50.641	[0, 1, 2, 3, 4, 5, 6, 7, 8, 9, 10, 11, 12, 13, 14, -15, -15, 15, 16, 17, 18, 19, 20, 21, 22, 23, 24, 25, -26, -26, 26, 27, 28, 29, 30, 31, 32, 33, 34, 35, 36, 37, 38, 39, 40, 41, 42, 43, 44, 45, 46, 47, 48, 49, 50, 51, 52, 53, 54, 55, 56, 57, 58, 59, -60, -60, -60, 60, 61, 62, 63, 64, 65, 66, 67, 68, 69, 70, 71, 72, 73, 74, 75, 76, 77, 78, 79, 80, 81, 82, 83, 84, 85, 86, 87, 88, 89, 90, 91, 92, 9…	[14, 15, 25, 26, 59, 60, 107, 108]	[14, 25, 59, 107]	[]	[]	[]	[0, 1, 2, 3, 4, 5, 31, 32, 33, 34, 35, 36, 37, 38, 39, 40, 41, 42, 43, 44, 45, 46, 68, 72, 73, 74, 75, 76, 77, 92, 93, 115, 116, 117, 118, 119, 120]	[31, 32, 33, 34, 35, 36, 37, 38, 39, 40, 41, 42, 43, 44, 45, 46]	[(31, 47)]	[16]	[9, 11, 12, 14, 20, 21, 30, 50, 53, 55, 56, 57, 59, 65, 80, 82, 84, 86, 97, 99, 100, 103, 106, 109, 123, 124, 125, 126]	[80]	['C']	0.010989
1	------GACGGCGACGTAAAGTTTTAGAGCTACCGTCG-------------------------------------------CGACGGTAGCAAGTTAAAATAAGGCTAGTCCGTTATCAACTTGAAAAAGTGGCACCGAGTCGG	GAGCTGGACGGCGACGTAAAGTTTTAGAGCTACCGTCGTTGTACCGTCTACTTGACTTTTTTTGTCAAGTAGACGGTACAACGACGGTAGCAAGTTAAAATAAGGCTAGTCCGTTATCAACTTGAAAAAGTGGCACCGAGTCGG	0	43	0	Reference	MODIFIED	Reference	65.972	[0, 1, 2, 3, 4, 5, 6, 7, 8, 9, 10, 11, 12, 13, 14, 15, 16, 17, 18, 19, 20, 21, 22, 23, 24, 25, 26, 27, 28, 29, 30, 31, 32, 33, 34, 35, 36, 37, 38, 39, 40, 41, 42, 43, 44, 45, 46, 47, 48, 49, 50, 51, 52, 53, 54, 55, 56, 57, 58, 59, 60, 61, 62, 63, 64, 65, 66, 67, 68, 69, 70, 71, 72, 73, 74, 75, 76, 77, 78, 79, 80, 81, 82, 83, 84, 85, 86, 87, 88, 89, 90, 91, 92, 93, 94, 95, 96, 97, 98, 99, 100, 101…	[]	[]	[]	[]	[]	[0, 1, 2, 3, 4, 5, 38, 39, 40, 41, 42, 43, 44, 45, 46, 47, 48, 49, 50, 51, 52, 53, 54, 55, 56, 57, 58, 59, 60, 61, 62, 63, 64, 65, 66, 67, 68, 69, 70, 71, 72, 73, 74, 75, 76, 77, 78, 79, 80]	[38, 39, 40, 41, 42, 43, 44, 45, 46, 47, 48, 49, 50, 51, 52, 53, 54, 55, 56, 57, 58, 59, 60, 61, 62, 63, 64, 65, 66, 67, 68, 69, 70, 71, 72, 73, 74, 75, 76, 77, 78, 79, 80]	[(38, 81)]	[43]	[]	[]	[]	0.010989
1	------GACGGCGACGTAAAGTTTTAGAGCTACCGTCG-------------------------------------------CGACGGTAGCAAGTTAAAATAAGGCTAGTCCGTTATCAACTTGAAAAAGTGGCACCGAGTGG-	GAGCTGGACGGCGACGTAAAGTTTTAGAGCTACCGTCGTTGTACCGTCTACTTGACTTTTTTTGTCAAGTAGACGGTACAACGACGGTAGCAAGTTAAAATAAGGCTAGTCCGTTATCAACTTGAAAAAGTGGCACCGAGTCGG	0	43	0	Reference	MODIFIED	Reference	64.583	[0, 1, 2, 3, 4, 5, 6, 7, 8, 9, 10, 11, 12, 13, 14, 15, 16, 17, 18, 19, 20, 21, 22, 23, 24, 25, 26, 27, 28, 29, 30, 31, 32, 33, 34, 35, 36, 37, 38, 39, 40, 41, 42, 43, 44, 45, 46, 47, 48, 49, 50, 51, 52, 53, 54, 55, 56, 57, 58, 59, 60, 61, 62, 63, 64, 65, 66, 67, 68, 69, 70, 71, 72, 73, 74, 75, 76, 77, 78, 79, 80, 81, 82, 83, 84, 85, 86, 87, 88, 89, 90, 91, 92, 93, 94, 95, 96, 97, 98, 99, 100, 101…	[]	[]	[]	[]	[]	[0, 1, 2, 3, 4, 5, 38, 39, 40, 41, 42, 43, 44, 45, 46, 47, 48, 49, 50, 51, 52, 53, 54, 55, 56, 57, 58, 59, 60, 61, 62, 63, 64, 65, 66, 67, 68, 69, 70, 71, 72, 73, 74, 75, 76, 77, 78, 79, 80]	[38, 39, 40, 41, 42, 43, 44, 45, 46, 47, 48, 49, 50, 51, 52, 53, 54, 55, 56, 57, 58, 59, 60, 61, 62, 63, 64, 65, 66, 67, 68, 69, 70, 71, 72, 73, 74, 75, 76, 77, 78, 79, 80]	[(38, 81)]	[43]	[141]	[]	[]	0.010989
1	------GACGGGGAG--AAAGGCTGAGGTCTAAAAAC-----ACAGTCTTAAACATCAGCATTTA---CAAATTG--GGCAAAAGGA---TAGCCTGCAAAAGAAAAATACTGAGAAGGTGAGTGGTCAA---------GTGGCACCGAGTCGG	GAGCTGGACGGCGACGTAAAGTTTTAGAGCTACCGTCGTTGTACCGTCT---ACTTGACTTTTTTTGTCAAGTAGACGGTACAACGACGGTAGC-----AAGTTAAAATAAGGCTA--GTCCGTTATCAACTTGAAAAAGTGGCACCGAGTCGG	0	5	1	Reference	MODIFIED	Reference	51.948	[0, 1, 2, 3, 4, 5, 6, 7, 8, 9, 10, 11, 12, 13, 14, 15, 16, 17, 18, 19, 20, 21, 22, 23, 24, 25, 26, 27, 28, 29, 30, 31, 32, 33, 34, 35, 36, 37, 38, 39, 40, 41, 42, 43, 44, 45, 46, 47, 48, -49, -49, -49, 49, 50, 51, 52, 53, 54, 55, 56, 57, 58, 59, 60, 61, 62, 63, 64, 65, 66, 67, 68, 69, 70, 71, 72, 73, 74, 75, 76, 77, 78, 79, 80, 81, 82, 83, 84, 85, 86, 87, 88, 89, 90, -91, -91, -91, -91, -91, 91, …	[48, 49, 90, 91, 107, 108]	[48, 90, 107]	[]	[]	[]	[0, 1, 2, 3, 4, 5, 15, 16, 37, 38, 39, 40, 41, 62, 63, 64, 72, 73, 84, 85, 86, 120, 121, 122, 123, 124, 125, 126, 127, 128]	[37, 38, 39, 40, 41]	[(37, 42)]	[5]	[11, 14, 21, 22, 24, 27, 28, 32, 33, 34, 35, 44, 51, 53, 55, 56, 57, 61, 68, 70, 76, 78, 81, 93, 94, 95, 102, 103, 105, 106, 110, 111, 114, 115]	[81]	['G']	0.010989
1	------GACGGTACAACG---AGTTTTAGAGCTAGA---------------------------------------------AA------TAGCAAGTTAAAATAAGGCTAGTCCGTTATCAACTTGAAAAAGTGGCAC-GAGTCGG	GAGCTGGACGG--CGACGTAAAGTTTTAGAGCTACCGTCGTTGTACCGTCTACTTGACTTTTTTTGTCAAGTAGACGGTACAACGACGGTAGCAAGTTAAAATAAGGCTAGTCCGTTATCAACTTGAAAAAGTGGCACCGAGTCGG	0	51	0	Reference	MODIFIED	Reference	54.795	[0, 1, 2, 3, 4, 5, 6, 7, 8, 9, 10, -11, -11, 11, 12, 13, 14, 15, 16, 17, 18, 19, 20, 21, 22, 23, 24, 25, 26, 27, 28, 29, 30, 31, 32, 33, 34, 35, 36, 37, 38, 39, 40, 41, 42, 43, 44, 45, 46, 47, 48, 49, 50, 51, 52, 53, 54, 55, 56, 57, 58, 59, 60, 61, 62, 63, 64, 65, 66, 67, 68, 69, 70, 71, 72, 73, 74, 75, 76, 77, 78, 79, 80, 81, 82, 83, 84, 85, 86, 87, 88, 89, 90, 91, 92, 93, 94, 95, 96, 97, 98, 99…	[10, 11]	[10]	[]	[]	[]	[0, 1, 2, 3, 4, 5, 16, 17, 18, 34, 35, 36, 37, 38, 39, 40, 41, 42, 43, 44, 45, 46, 47, 48, 49, 50, 51, 52, 53, 54, 55, 56, 57, 58, 59, 60, 61, 62, 63, 64, 65, 66, 67, 68, 69, 70, 71, 72, 73, 74, 75, 76, 77, 78, 81, 82, 83, 84, 85, 86, 136]	[34, 35, 36, 37, 38, 39, 40, 41, 42, 43, 44, 45, 46, 47, 48, 49, 50, 51, 52, 53, 54, 55, 56, 57, 58, 59, 60, 61, 62, 63, 64, 65, 66, 67, 68, 69, 70, 71, 72, 73, 74, 75, 76, 77, 78, 81, 82, 83, 84, 85, 86]	[(34, 79), (81, 87)]	[45, 6]	[12, 32, 33]	[]	[]	0.010989
1	------GACGGTACAACG---AGTTTTAGAGCTAGA---------------------------------------------AA------TAGCAAGTTAAAATAAGGCTAGTCCGTTATCAACTTGAAAAAGTGGCACC-AGTCGG	GAGCTGGACGG--CGACGTAAAGTTTTAGAGCTACCGTCGTTGTACCGTCTACTTGACTTTTTTTGTCAAGTAGACGGTACAACGACGGTAGCAAGTTAAAATAAGGCTAGTCCGTTATCAACTTGAAAAAGTGGCACCGAGTCGG	0	51	0	Reference	MODIFIED	Reference	54.795	[0, 1, 2, 3, 4, 5, 6, 7, 8, 9, 10, -11, -11, 11, 12, 13, 14, 15, 16, 17, 18, 19, 20, 21, 22, 23, 24, 25, 26, 27, 28, 29, 30, 31, 32, 33, 34, 35, 36, 37, 38, 39, 40, 41, 42, 43, 44, 45, 46, 47, 48, 49, 50, 51, 52, 53, 54, 55, 56, 57, 58, 59, 60, 61, 62, 63, 64, 65, 66, 67, 68, 69, 70, 71, 72, 73, 74, 75, 76, 77, 78, 79, 80, 81, 82, 83, 84, 85, 86, 87, 88, 89, 90, 91, 92, 93, 94, 95, 96, 97, 98, 99…	[10, 11]	[10]	[]	[]	[]	[0, 1, 2, 3, 4, 5, 16, 17, 18, 34, 35, 36, 37, 38, 39, 40, 41, 42, 43, 44, 45, 46, 47, 48, 49, 50, 51, 52, 53, 54, 55, 56, 57, 58, 59, 60, 61, 62, 63, 64, 65, 66, 67, 68, 69, 70, 71, 72, 73, 74, 75, 76, 77, 78, 81, 82, 83, 84, 85, 86, 137]	[34, 35, 36, 37, 38, 39, 40, 41, 42, 43, 44, 45, 46, 47, 48, 49, 50, 51, 52, 53, 54, 55, 56, 57, 58, 59, 60, 61, 62, 63, 64, 65, 66, 67, 68, 69, 70, 71, 72, 73, 74, 75, 76, 77, 78, 81, 82, 83, 84, 85, 86]	[(34, 79), (81, 87)]	[45, 6]	[12, 32, 33]	[]	[]	0.010989
1	------GACGGTACAACG---AGTTTTAGAGCTAGA---------------------------------------------AA------TAGCAAGTTAAAATAAGGCTAGTCCGTTATCAACTTGAAAAAGTGGCACCGAGCG--	GAGCTGGACGG--CGACGTAAAGTTTTAGAGCTACCGTCGTTGTACCGTCTACTTGACTTTTTTTGTCAAGTAGACGGTACAACGACGGTAGCAAGTTAAAATAAGGCTAGTCCGTTATCAACTTGAAAAAGTGGCACCGAGTCGG	0	51	0	Reference	MODIFIED	Reference	52.74	[0, 1, 2, 3, 4, 5, 6, 7, 8, 9, 10, -11, -11, 11, 12, 13, 14, 15, 16, 17, 18, 19, 20, 21, 22, 23, 24, 25, 26, 27, 28, 29, 30, 31, 32, 33, 34, 35, 36, 37, 38, 39, 40, 41, 42, 43, 44, 45, 46, 47, 48, 49, 50, 51, 52, 53, 54, 55, 56, 57, 58, 59, 60, 61, 62, 63, 64, 65, 66, 67, 68, 69, 70, 71, 72, 73, 74, 75, 76, 77, 78, 79, 80, 81, 82, 83, 84, 85, 86, 87, 88, 89, 90, 91, 92, 93, 94, 95, 96, 97, 98, 99…	[10, 11]	[10]	[]	[]	[]	[0, 1, 2, 3, 4, 5, 16, 17, 18, 34, 35, 36, 37, 38, 39, 40, 41, 42, 43, 44, 45, 46, 47, 48, 49, 50, 51, 52, 53, 54, 55, 56, 57, 58, 59, 60, 61, 62, 63, 64, 65, 66, 67, 68, 69, 70, 71, 72, 73, 74, 75, 76, 77, 78, 81, 82, 83, 84, 85, 86, 142]	[34, 35, 36, 37, 38, 39, 40, 41, 42, 43, 44, 45, 46, 47, 48, 49, 50, 51, 52, 53, 54, 55, 56, 57, 58, 59, 60, 61, 62, 63, 64, 65, 66, 67, 68, 69, 70, 71, 72, 73, 74, 75, 76, 77, 78, 81, 82, 83, 84, 85, 86]	[(34, 79), (81, 87)]	[45, 6]	[12, 32, 33, 140, 141]	[]	[]	0.010989
1	------GACGGTACAACG---AGTTTTAGAGCTAGA---------------------------------------------AA------TAGCAAGTTAAAATAAGGCTAGTCCGTTATCAACTTGAAAAAGTGGCAGCGAGTCGG	GAGCTGGACGG--CGACGTAAAGTTTTAGAGCTACCGTCGTTGTACCGTCTACTTGACTTTTTTTGTCAAGTAGACGGTACAACGACGGTAGCAAGTTAAAATAAGGCTAGTCCGTTATCAACTTGAAAAAGTGGCACCGAGTCGG	0	51	0	Reference	MODIFIED	Reference	54.795	[0, 1, 2, 3, 4, 5, 6, 7, 8, 9, 10, -11, -11, 11, 12, 13, 14, 15, 16, 17, 18, 19, 20, 21, 22, 23, 24, 25, 26, 27, 28, 29, 30, 31, 32, 33, 34, 35, 36, 37, 38, 39, 40, 41, 42, 43, 44, 45, 46, 47, 48, 49, 50, 51, 52, 53, 54, 55, 56, 57, 58, 59, 60, 61, 62, 63, 64, 65, 66, 67, 68, 69, 70, 71, 72, 73, 74, 75, 76, 77, 78, 79, 80, 81, 82, 83, 84, 85, 86, 87, 88, 89, 90, 91, 92, 93, 94, 95, 96, 97, 98, 99…	[10, 11]	[10]	[]	[]	[]	[0, 1, 2, 3, 4, 5, 16, 17, 18, 34, 35, 36, 37, 38, 39, 40, 41, 42, 43, 44, 45, 46, 47, 48, 49, 50, 51, 52, 53, 54, 55, 56, 57, 58, 59, 60, 61, 62, 63, 64, 65, 66, 67, 68, 69, 70, 71, 72, 73, 74, 75, 76, 77, 78, 81, 82, 83, 84, 85, 86]	[34, 35, 36, 37, 38, 39, 40, 41, 42, 43, 44, 45, 46, 47, 48, 49, 50, 51, 52, 53, 54, 55, 56, 57, 58, 59, 60, 61, 62, 63, 64, 65, 66, 67, 68, 69, 70, 71, 72, 73, 74, 75, 76, 77, 78, 81, 82, 83, 84, 85, 86]	[(34, 79), (81, 87)]	[45, 6]	[12, 32, 33, 135]	[]	[]	0.010989
1	------GACGGTACAACG---AGTTTTAGAGCTAGA---------------------------------------------AA------TAGCAAGTTAAAATAAGGCTAGTCCGTTATCAACTTGAAAAGGTGGCACCGAGTCGG	GAGCTGGACGG--CGACGTAAAGTTTTAGAGCTACCGTCGTTGTACCGTCTACTTGACTTTTTTTGTCAAGTAGACGGTACAACGACGGTAGCAAGTTAAAATAAGGCTAGTCCGTTATCAACTTGAAAAAGTGGCACCGAGTCGG	0	51	0	Reference	MODIFIED	Reference	54.795	[0, 1, 2, 3, 4, 5, 6, 7, 8, 9, 10, -11, -11, 11, 12, 13, 14, 15, 16, 17, 18, 19, 20, 21, 22, 23, 24, 25, 26, 27, 28, 29, 30, 31, 32, 33, 34, 35, 36, 37, 38, 39, 40, 41, 42, 43, 44, 45, 46, 47, 48, 49, 50, 51, 52, 53, 54, 55, 56, 57, 58, 59, 60, 61, 62, 63, 64, 65, 66, 67, 68, 69, 70, 71, 72, 73, 74, 75, 76, 77, 78, 79, 80, 81, 82, 83, 84, 85, 86, 87, 88, 89, 90, 91, 92, 93, 94, 95, 96, 97, 98, 99…	[10, 11]	[10]	[]	[]	[]	[0, 1, 2, 3, 4, 5, 16, 17, 18, 34, 35, 36, 37, 38, 39, 40, 41, 42, 43, 44, 45, 46, 47, 48, 49, 50, 51, 52, 53, 54, 55, 56, 57, 58, 59, 60, 61, 62, 63, 64, 65, 66, 67, 68, 69, 70, 71, 72, 73, 74, 75, 76, 77, 78, 81, 82, 83, 84, 85, 86]	[34, 35, 36, 37, 38, 39, 40, 41, 42, 43, 44, 45, 46, 47, 48, 49, 50, 51, 52, 53, 54, 55, 56, 57, 58, 59, 60, 61, 62, 63, 64, 65, 66, 67, 68, 69, 70, 71, 72, 73, 74, 75, 76, 77, 78, 81, 82, 83, 84, 85, 86]	[(34, 79), (81, 87)]	[45, 6]	[12, 32, 33, 128]	[]	[]	0.010989
1	------GACTGTTATGTAGGTAAATGT--GTGCCATGGTGGTTTGCACCTATCAACCTGTCACCTAGGTTTT-AAGCACTGCGTGCATTAGCTGTTTGTCCTGATGATCTCCCTCCCCTCGTTCCTGCCT--ACCAAGTGGCACCGAGTCGG	GAGCTGGACGGCGACGTA---AAGTTTTAGAGCTACCGTCG-TTGTACCG-TCTACTTG--ACTTTTTTTGTCAAGTAGACGGTACAACGACGGTAGCAAGTTAAAATAAGGCTAGTC-CGTTATCAACTTGAAAAAGTGGCACCGAGTCGG	1	0	2	Reference	MODIFIED	Reference	51.974	[0, 1, 2, 3, 4, 5, 6, 7, 8, 9, 10, 11, 12, 13, 14, 15, 16, 17, -18, -18, -18, 18, 19, 20, 21, 22, 23, 24, 25, 26, 27, 28, 29, 30, 31, 32, 33, 34, 35, 36, 37, -38, 38, 39, 40, 41, 42, 43, 44, 45, -46, 46, 47, 48, 49, 50, 51, 52, 53, -54, -54, 54, 55, 56, 57, 58, 59, 60, 61, 62, 63, 64, 65, 66, 67, 68, 69, 70, 71, 72, 73, 74, 75, 76, 77, 78, 79, 80, 81, 82, 83, 84, 85, 86, 87, 88, 89, 90, 91, 92, 9…	[17, 18, 37, 38, 45, 46, 53, 54, 110, 111]	[17, 37, 45, 53, 110]	[37, 38]	[(37, 38)]	[1]	[0, 1, 2, 3, 4, 5, 24, 25, 65, 122, 123]	[]	[]	[]	[9, 11, 12, 14, 20, 22, 27, 30, 32, 33, 36, 41, 45, 48, 51, 56, 58, 59, 60, 63, 69, 71, 72, 73, 74, 77, 80, 81, 82, 83, 85, 88, 89, 90, 91, 92, 93, 95, 97, 98, 101, 102, 103, 104, 107, 108, 109, 115, 116, 117, 118, 119, 125, 126]	[80, 81]	['T' 'T']	0.010989
1	------GATGCAGAGGAGAAGGAGATCCAGAGTTCCAATCTGGAGACGGCCA---TGTCTGTGATTGGAGAC-AGAAGGTCCCGGGA--GCAGAAAGCCAAAC--AGGAGCGGGAGAAAG-AACTGGCAAAAGTGGCACCGAGTCGG	GAGCTGGACGGCGACGTAAAGT---TTTAGAGCTACCGTCGTTGTACCGTCTACTTGACTTTTTTTGTCAAGTAGACGGTACAACGACGGTAGCAAGTTAAAATAAGGCTAGTCCGTTATCAACTTGAAAAAGTGGCACCGAGTCGG	0	0	4	Reference	MODIFIED	Reference	53.741	[0, 1, 2, 3, 4, 5, 6, 7, 8, 9, 10, 11, 12, 13, 14, 15, 16, 17, 18, 19, 20, 21, -22, -22, -22, 22, 23, 24, 25, 26, 27, 28, 29, 30, 31, 32, 33, 34, 35, 36, 37, 38, 39, 40, 41, 42, 43, 44, 45, 46, 47, 48, 49, 50, 51, 52, 53, 54, 55, 56, 57, 58, 59, 60, 61, 62, 63, 64, 65, 66, 67, 68, 69, 70, 71, 72, 73, 74, 75, 76, 77, 78, 79, 80, 81, 82, 83, 84, 85, 86, 87, 88, 89, 90, 91, 92, 93, 94, 95, 96, 97, 9…	[21, 22]	[21]	[]	[]	[]	[0, 1, 2, 3, 4, 5, 49, 50, 51, 69, 84, 85, 100, 101, 117]	[]	[]	[]	[8, 10, 11, 14, 16, 17, 21, 23, 24, 29, 31, 33, 34, 37, 38, 39, 40, 41, 44, 46, 48, 54, 57, 59, 60, 64, 65, 66, 68, 73, 77, 79, 80, 81, 87, 90, 94, 95, 99, 105, 106, 107, 109, 110, 111, 113, 114, 116, 122, 124]	[37, 38, 80, 81]	['T' 'G' 'G' 'G']	0.010989
1	------TACAACGA------GTTTTAGAGCTAGA---------------------------------------------AA------TAGCAAGTTAAAATAAGGCTAGTCCGTTATCAACTTGAAAAAGTGGCACCGAGTCGG	GAGCTGGACGGCGACGTAAAGTTTTAGAGCTACCGTCGTTGTACCGTCTACTTGACTTTTTTTGTCAAGTAGACGGTACAACGACGGTAGCAAGTTAAAATAAGGCTAGTCCGTTATCAACTTGAAAAAGTGGCACCGAGTCGG	0	51	0	Reference	MODIFIED	Reference	52.778	[0, 1, 2, 3, 4, 5, 6, 7, 8, 9, 10, 11, 12, 13, 14, 15, 16, 17, 18, 19, 20, 21, 22, 23, 24, 25, 26, 27, 28, 29, 30, 31, 32, 33, 34, 35, 36, 37, 38, 39, 40, 41, 42, 43, 44, 45, 46, 47, 48, 49, 50, 51, 52, 53, 54, 55, 56, 57, 58, 59, 60, 61, 62, 63, 64, 65, 66, 67, 68, 69, 70, 71, 72, 73, 74, 75, 76, 77, 78, 79, 80, 81, 82, 83, 84, 85, 86, 87, 88, 89, 90, 91, 92, 93, 94, 95, 96, 97, 98, 99, 100, 101…	[]	[]	[]	[]	[]	[0, 1, 2, 3, 4, 5, 14, 15, 16, 17, 18, 19, 34, 35, 36, 37, 38, 39, 40, 41, 42, 43, 44, 45, 46, 47, 48, 49, 50, 51, 52, 53, 54, 55, 56, 57, 58, 59, 60, 61, 62, 63, 64, 65, 66, 67, 68, 69, 70, 71, 72, 73, 74, 75, 76, 77, 78, 81, 82, 83, 84, 85, 86]	[34, 35, 36, 37, 38, 39, 40, 41, 42, 43, 44, 45, 46, 47, 48, 49, 50, 51, 52, 53, 54, 55, 56, 57, 58, 59, 60, 61, 62, 63, 64, 65, 66, 67, 68, 69, 70, 71, 72, 73, 74, 75, 76, 77, 78, 81, 82, 83, 84, 85, 86]	[(34, 79), (81, 87)]	[45, 6]	[6, 9, 10, 32, 33]	[]	[]	0.010989
1	------TACAGGGACTTTAAAGATGATTCTGACCAATTTCCTAGTTTCTCTTCATCAGTCCTCTACATGTCCGATTGCCTTAGGCAGACAGAAC--CTATGCTA-CATACTGATCTGCG-CTATTTTTGTCTTCTCTTGCAA--GTGGCACCGAGTCGG	GAGCTGGACGGCGACGTAAA----GTTTTAGAGCTAC--CGTCGTTGTAC---------CGTCTACTTGACTTTTTTTGTCAAGTAGACGGTACAACGACGGTAGCAAGTTAAAATAAGGCTAGTCCGTTATCAACTTGAAAAAGTGGCACCGAGTCGG	0	2	0	Reference	MODIFIED	Reference	50.943	[0, 1, 2, 3, 4, 5, 6, 7, 8, 9, 10, 11, 12, 13, 14, 15, 16, 17, 18, 19, -20, -20, -20, -20, 20, 21, 22, 23, 24, 25, 26, 27, 28, 29, 30, 31, 32, -33, -33, 33, 34, 35, 36, 37, 38, 39, 40, 41, 42, 43, -44, -44, -44, -44, -44, -44, -44, -44, -44, 44, 45, 46, 47, 48, 49, 50, 51, 52, 53, 54, 55, 56, 57, 58, 59, 60, 61, 62, 63, 64, 65, 66, 67, 68, 69, 70, 71, 72, 73, 74, 75, 76, 77, 78, 79, 80, 81, 82, 8…	[19, 20, 32, 33, 43, 44]	[19, 32, 43]	[]	[]	[]	[0, 1, 2, 3, 4, 5, 79, 80, 89, 104, 127, 128]	[79, 80]	[(79, 81)]	[2]	[6, 9, 11, 15, 17, 21, 24, 25, 28, 30, 32, 34, 36, 40, 41, 42, 45, 51, 54, 56, 57, 58, 61, 62, 63, 65, 67, 69, 74, 76, 82, 84, 86, 92, 93, 94, 96, 98, 99, 101, 102, 108, 110, 111, 112, 113, 115, 117, 118, 119, 124]	[]	[]	0.010989
1	-----AGAGTCAGACCTGAAATGTTGCAAAGAAGGGTTACATTACTTCTCTCTTGGCACATGACCCT------CAAGTAGTAATCGTTACCA--TCTGTA--ATGCTGAAAAATGTGT---------TCAACATGAAGAATTCTTAAGTGGCACCGAGTCGG	GAGCTGGACGGCGACGTAAAGTTTT-------AGAGCTACCGTCGTTGTACCGTCT-ACTTGACTTTTTTTGTCAAGTAGA---CGGTACAACGACGGTAGCAAGTTAAAATAAGGCTAGTCCGTTATCAACTTGAAAAA-------GTGGCACCGAGTCGG	0	2	1	Reference	MODIFIED	Reference	50.617	[0, 1, 2, 3, 4, 5, 6, 7, 8, 9, 10, 11, 12, 13, 14, 15, 16, 17, 18, 19, 20, 21, 22, 23, 24, -25, -25, -25, -25, -25, -25, -25, 25, 26, 27, 28, 29, 30, 31, 32, 33, 34, 35, 36, 37, 38, 39, 40, 41, 42, 43, 44, 45, 46, 47, 48, -49, 49, 50, 51, 52, 53, 54, 55, 56, 57, 58, 59, 60, 61, 62, 63, 64, 65, 66, 67, 68, 69, 70, 71, 72, -73, -73, -73, 73, 74, 75, 76, 77, 78, 79, 80, 81, 82, 83, 84, 85, 86, 87, 8…	[24, 25, 48, 49, 72, 73, 128, 129]	[24, 48, 72, 128]	[]	[]	[]	[0, 1, 2, 3, 4, 59, 60, 61, 62, 63, 64, 81, 82, 89, 90, 107, 108, 109, 110, 111, 112, 113, 114, 115]	[81, 82]	[(81, 83)]	[2]	[5, 8, 9, 10, 11, 15, 17, 20, 22, 27, 29, 33, 34, 36, 37, 40, 42, 43, 45, 47, 48, 51, 56, 57, 72, 75, 79, 83, 85, 92, 94, 96, 100, 102, 104, 105, 121, 126]	[37]	['C']	0.010989
1	-----CCACGCCTAGTGCATAATGTTTTCAGTCCT--CTTGGTTATACAGCTTGGAGTGGAATTGCTAGGTCACATAGTAACTCTATAT-----TTAACTTTTTGAGGAACTGCCAAATTGTTCTCTA-------AAGTGGCACCGAGTCGG	GAGCTGGACGGCGA---CGTAAAGTTTT-AGAGCTACCGTCGTTGTACCGTCT--ACTTGACTTTTTTTGTCAAGTAG--ACGGTACAACGACGGTAGCAAGTTAAAATAAGGCTAGTCCGTTATCAACTTGAAAAAGTGGCACCGAGTCGG	0	5	1	Reference	MODIFIED	Reference	52.632	[0, 1, 2, 3, 4, 5, 6, 7, 8, 9, 10, 11, 12, 13, -14, -14, -14, 14, 15, 16, 17, 18, 19, 20, 21, 22, 23, 24, -25, 25, 26, 27, 28, 29, 30, 31, 32, 33, 34, 35, 36, 37, 38, 39, 40, 41, 42, 43, 44, 45, 46, 47, 48, -49, -49, 49, 50, 51, 52, 53, 54, 55, 56, 57, 58, 59, 60, 61, 62, 63, 64, 65, 66, 67, 68, 69, 70, 71, -72, -72, 72, 73, 74, 75, 76, 77, 78, 79, 80, 81, 82, 83, 84, 85, 86, 87, 88, 89, 90, 91, …	[13, 14, 24, 25, 48, 49, 71, 72]	[13, 24, 48, 71]	[]	[]	[]	[0, 1, 2, 3, 4, 31, 32, 81, 82, 83, 84, 85, 120, 121, 122, 123, 124, 125, 126]	[81, 82, 83, 84, 85]	[(81, 86)]	[5]	[5, 6, 10, 12, 15, 19, 27, 28, 34, 36, 40, 44, 46, 47, 50, 52, 55, 58, 59, 61, 62, 67, 68, 74, 75, 78, 80, 86, 89, 91, 92, 93, 96, 98, 99, 100, 102, 103, 106, 108, 109, 110, 111, 115, 118]	[80]	['T']	0.010989
1	-----CCAGGGTGTCCCCAGCCTCTAGA-CTAGTGTC----TGCCATATAAAATGTGCTCAGTAATAATTTATTGAAAGAATGAATGAGGCAA-----ACTATTTCTA-TCGGTCAT--ATTTAAAATTCAAGTGGCACCGAGTCGG	GAGCTGGACGGCGACGTAAAGTTTTAGAGCTACCGTCGTTGTACCGTCTACTTGACTTTTTTTGTCAAGTAGACGGTACAACGACGGTAGCAAGTTAAAATAAGGCTAGTCCGTTATCAACTTGAAA---AAGTGGCACCGAGTCGG	0	4	1	Reference	MODIFIED	Reference	50.34	[0, 1, 2, 3, 4, 5, 6, 7, 8, 9, 10, 11, 12, 13, 14, 15, 16, 17, 18, 19, 20, 21, 22, 23, 24, 25, 26, 27, 28, 29, 30, 31, 32, 33, 34, 35, 36, 37, 38, 39, 40, 41, 42, 43, 44, 45, 46, 47, 48, 49, 50, 51, 52, 53, 54, 55, 56, 57, 58, 59, 60, 61, 62, 63, 64, 65, 66, 67, 68, 69, 70, 71, 72, 73, 74, 75, 76, 77, 78, 79, 80, 81, 82, 83, 84, 85, 86, 87, 88, 89, 90, 91, 92, 93, 94, 95, 96, 97, 98, 99, 100, 101…	[126, 127]	[126]	[]	[]	[]	[0, 1, 2, 3, 4, 28, 37, 38, 39, 40, 93, 94, 95, 96, 97, 108, 117, 118]	[37, 38, 39, 40]	[(37, 41)]	[4]	[5, 6, 8, 11, 13, 15, 16, 17, 19, 20, 21, 23, 32, 33, 42, 45, 47, 50, 51, 52, 53, 54, 55, 56, 57, 59, 60, 61, 63, 64, 65, 68, 70, 71, 72, 73, 75, 76, 78, 81, 84, 85, 87, 88, 99, 102, 103, 104, 111, 114, 120, 123]	[81]	['T']	0.010989
1	-----CGAGGGC-----------TCACAGCTA-------TGTCC--TCTCCTGGACTTGGTTTTGGTAGAAGGAAGCTGCTTTGCCCAGGGTTTTGCCCCTTTC--TAGGGACAGCATATATCCAGTAACTGGTTCATAAAGTGGCACCGAGTCGG	GAGCTGGACGGCGACGTAAAGTTTTAGAGCTACCGTCGTTGTACCGTCTACTTGACTT--TTTTTGTCAA--GTAGACGGTACAACGACGGTA--GCAAGTTAAAATAAGGCTAG------TCCGTTATCAACTTGAAAAAGTGGCACCGAGTCGG	0	7	1	Reference	MODIFIED	Reference	51.282	[0, 1, 2, 3, 4, 5, 6, 7, 8, 9, 10, 11, 12, 13, 14, 15, 16, 17, 18, 19, 20, 21, 22, 23, 24, 25, 26, 27, 28, 29, 30, 31, 32, 33, 34, 35, 36, 37, 38, 39, 40, 41, 42, 43, 44, 45, 46, 47, 48, 49, 50, 51, 52, 53, 54, 55, 56, 57, -58, -58, 58, 59, 60, 61, 62, 63, 64, 65, 66, 67, -68, -68, 68, 69, 70, 71, 72, 73, 74, 75, 76, 77, 78, 79, 80, 81, 82, 83, 84, 85, 86, 87, 88, -89, -89, 89, 90, 91, 92, 93, 94…	[57, 58, 67, 68, 88, 89, 108, 109]	[57, 67, 88, 108]	[]	[]	[]	[0, 1, 2, 3, 4, 12, 13, 14, 15, 16, 17, 18, 19, 20, 21, 22, 32, 33, 34, 35, 36, 37, 38, 44, 45, 98, 99]	[32, 33, 34, 35, 36, 37, 38]	[(32, 39)]	[7]	[5, 8, 24, 26, 42, 49, 52, 62, 65, 66, 69, 72, 73, 75, 77, 78, 79, 80, 82, 84, 88, 91, 92, 93, 96, 97, 102, 105, 106, 112, 113, 116, 118, 119, 120, 123, 125]	[80]	['C']	0.010989
1	-----CGTCTGTGTCTTTTAATTGGGGCATTTA--GTCCATTTACATTTAAGGTTAGTATTGATAATTGTGGATTTGATCCTGTCATCATGATGTTAGCTGGTTATTTTGCAGACTTGT---TTATGTGGTTGTTTTAAAGTGGCACCGAGTCGG	GAGCTGGACGGCGACGTAAAGTTTTAG-AGCTACCGTCGTTGTACCGTCTACTTGACTTTTT----TTGTCAAGTAGACGGT---ACAACGACGGTAGCAAGTTAAAATA-AGGCTAGTCCGTTATCAACTTGAA--AAAGTGGCACCGAGTCGG	0	0	3	Reference	MODIFIED	Reference	52.258	[0, 1, 2, 3, 4, 5, 6, 7, 8, 9, 10, 11, 12, 13, 14, 15, 16, 17, 18, 19, 20, 21, 22, 23, 24, 25, 26, -27, 27, 28, 29, 30, 31, 32, 33, 34, 35, 36, 37, 38, 39, 40, 41, 42, 43, 44, 45, 46, 47, 48, 49, 50, 51, 52, 53, 54, 55, 56, 57, 58, 59, 60, -61, -61, -61, -61, 61, 62, 63, 64, 65, 66, 67, 68, 69, 70, 71, 72, 73, 74, 75, 76, -77, -77, -77, 77, 78, 79, 80, 81, 82, 83, 84, 85, 86, 87, 88, 89, 90, 91, …	[26, 27, 60, 61, 76, 77, 101, 102, 125, 126]	[26, 60, 76, 101, 125]	[]	[]	[]	[0, 1, 2, 3, 4, 32, 33, 110, 111, 112]	[]	[]	[]	[5, 7, 9, 11, 13, 15, 17, 18, 20, 23, 24, 25, 28, 29, 37, 38, 40, 44, 45, 47, 48, 50, 51, 53, 55, 57, 60, 65, 66, 68, 70, 73, 74, 75, 78, 79, 81, 84, 86, 91, 92, 97, 98, 99, 101, 104, 107, 117, 118, 119, 120, 124, 125]	[37, 38, 81]	['C' 'A' 'T']	0.010989
1	-----GAAAACCCACAATGAGATTTC-----ACC----TCATACCTGTTAGGTTGGCTGTTAGCTAAAAGATGGAAGATA-AGTGTTGGTGAGAATGTGGAGAAAAGGGAATGCTTCTACACTGTTGGTGGAAGTGGCACCGAGTCGG	GAGCTGGACGGCGACGTAAAGTTTTAGAGCTACCGTCGTTGTACCGTCTAC-TTGACTTTTTTTGTCAAG-TAGACGGTACAACGACGGT-AGCAAGTTAAAATAAGGCTAGTCCGTTATCAACTTGAAA-AAGTGGCACCGAGTCGG	0	4	2	Reference	MODIFIED	Reference	51.351	[0, 1, 2, 3, 4, 5, 6, 7, 8, 9, 10, 11, 12, 13, 14, 15, 16, 17, 18, 19, 20, 21, 22, 23, 24, 25, 26, 27, 28, 29, 30, 31, 32, 33, 34, 35, 36, 37, 38, 39, 40, 41, 42, 43, 44, 45, 46, 47, 48, 49, 50, -51, 51, 52, 53, 54, 55, 56, 57, 58, 59, 60, 61, 62, 63, 64, 65, 66, 67, 68, -69, 69, 70, 71, 72, 73, 74, 75, 76, 77, 78, 79, 80, 81, 82, 83, 84, 85, 86, 87, -88, 88, 89, 90, 91, 92, 93, 94, 95, 96, 97, 9…	[50, 51, 68, 69, 87, 88, 126, 127]	[50, 68, 87, 126]	[]	[]	[]	[0, 1, 2, 3, 4, 26, 27, 28, 29, 30, 34, 35, 36, 37, 78]	[34, 35, 36, 37]	[(34, 38)]	[4]	[6, 8, 9, 10, 12, 15, 16, 17, 18, 21, 25, 39, 40, 45, 46, 47, 50, 54, 57, 60, 61, 62, 63, 64, 65, 70, 73, 75, 80, 81, 83, 84, 90, 92, 95, 96, 98, 100, 105, 106, 108, 109, 111, 112, 113, 116, 117, 118, 119, 120, 124, 125, 126]	[80, 81]	['G' 'T']	0.010989
1	-----GAACTACAACGTGA-GTTTTGGAGGGGCCA-------AACAACATCCAAACCATAGCAGCAGGTTTAAAGGTAAAAGGATGGGAGAAAAGTACACAGAAAGATATTC-----------TGGAGAAGTGGCACCGAGTCGG	GAGCTGGACGGCGACGTAAAGTTTTAGAGCTACCGTCGTTGTACCGTCTACTTGACTTTTTTTGTCAAGTAGACGGTACAACGACGGTAGCAAGTTAAA-ATAAGGCTAGTCCGTTATCAACTTGAAAAAGTGGCACCGAGTCGG	0	7	1	Reference	MODIFIED	Reference	51.034	[0, 1, 2, 3, 4, 5, 6, 7, 8, 9, 10, 11, 12, 13, 14, 15, 16, 17, 18, 19, 20, 21, 22, 23, 24, 25, 26, 27, 28, 29, 30, 31, 32, 33, 34, 35, 36, 37, 38, 39, 40, 41, 42, 43, 44, 45, 46, 47, 48, 49, 50, 51, 52, 53, 54, 55, 56, 57, 58, 59, 60, 61, 62, 63, 64, 65, 66, 67, 68, 69, 70, 71, 72, 73, 74, 75, 76, 77, 78, 79, 80, 81, 82, 83, 84, 85, 86, 87, 88, 89, 90, 91, 92, 93, 94, 95, 96, 97, 98, -99, 99, 100…	[98, 99]	[98]	[]	[]	[]	[0, 1, 2, 3, 4, 19, 35, 36, 37, 38, 39, 40, 41, 111, 112, 113, 114, 115, 116, 117, 118, 119, 120, 121]	[35, 36, 37, 38, 39, 40, 41]	[(35, 42)]	[7]	[6, 9, 10, 12, 17, 25, 29, 30, 31, 34, 43, 45, 46, 48, 49, 51, 52, 53, 56, 57, 59, 60, 61, 62, 64, 65, 66, 67, 68, 70, 71, 73, 78, 81, 84, 87, 90, 93, 94, 97, 100, 103, 105, 108, 124, 126]	[81]	['G']	0.010989
1	-----GAAGGGAGAGTGATATTTGATCAGGAGAACGTGGTT--ACTAGCACAGAGAGTTCTCCCAGTAGGTTAATAGTGGGGGGTAAGGCGAGGTTAGCGAGGCTTGCTAGAAGTC---------ATCAAAAAGCTATAAGTGGCACCGAGTCGG	GAGCTGGACGGCGACGTAAAGTTTTAGAGCT-ACCGTCGTTGTACCGTCTACTTGACTTTT-----TTTGTCAA--GTAGACGGTACAACGACGGTAGCAAG--TTAAAATAAGGCTAGTCCGTTATCAACTTGAAA-AAGTGGCACCGAGTCGG	0	0	1	Reference	MODIFIED	Reference	51.613	[0, 1, 2, 3, 4, 5, 6, 7, 8, 9, 10, 11, 12, 13, 14, 15, 16, 17, 18, 19, 20, 21, 22, 23, 24, 25, 26, 27, 28, 29, 30, -31, 31, 32, 33, 34, 35, 36, 37, 38, 39, 40, 41, 42, 43, 44, 45, 46, 47, 48, 49, 50, 51, 52, 53, 54, 55, 56, 57, 58, 59, -60, -60, -60, -60, -60, 60, 61, 62, 63, 64, 65, 66, 67, -68, -68, 68, 69, 70, 71, 72, 73, 74, 75, 76, 77, 78, 79, 80, 81, 82, 83, 84, 85, 86, 87, 88, 89, 90, 91, …	[30, 31, 59, 60, 67, 68, 93, 94, 126, 127]	[30, 59, 67, 93, 126]	[]	[]	[]	[0, 1, 2, 3, 4, 40, 41, 106, 107, 108, 109, 110, 111, 112, 113, 114]	[]	[]	[]	[6, 8, 11, 14, 15, 16, 18, 20, 23, 24, 25, 26, 29, 30, 32, 36, 44, 45, 46, 48, 49, 50, 51, 52, 55, 58, 61, 62, 65, 70, 72, 73, 78, 79, 80, 84, 86, 91, 96, 97, 98, 100, 104, 120, 121, 122, 124, 125]	[80]	['G']	0.010989
1	-----GTACAACGA------GTTTTAGAGCTAGA---------------------------------------------AA------TAGCAAGTTAAAATAAGGCTAGTCCGTTATCAACTTGAAAAAGTGGCACCGAGTCG-	GAGCTGGACGGCGACGTAAAGTTTTAGAGCTACCGTCGTTGTACCGTCTACTTGACTTTTTTTGTCAAGTAGACGGTACAACGACGGTAGCAAGTTAAAATAAGGCTAGTCCGTTATCAACTTGAAAAAGTGGCACCGAGTCGG	0	51	0	Reference	MODIFIED	Reference	52.778	[0, 1, 2, 3, 4, 5, 6, 7, 8, 9, 10, 11, 12, 13, 14, 15, 16, 17, 18, 19, 20, 21, 22, 23, 24, 25, 26, 27, 28, 29, 30, 31, 32, 33, 34, 35, 36, 37, 38, 39, 40, 41, 42, 43, 44, 45, 46, 47, 48, 49, 50, 51, 52, 53, 54, 55, 56, 57, 58, 59, 60, 61, 62, 63, 64, 65, 66, 67, 68, 69, 70, 71, 72, 73, 74, 75, 76, 77, 78, 79, 80, 81, 82, 83, 84, 85, 86, 87, 88, 89, 90, 91, 92, 93, 94, 95, 96, 97, 98, 99, 100, 101…	[]	[]	[]	[]	[]	[0, 1, 2, 3, 4, 14, 15, 16, 17, 18, 19, 34, 35, 36, 37, 38, 39, 40, 41, 42, 43, 44, 45, 46, 47, 48, 49, 50, 51, 52, 53, 54, 55, 56, 57, 58, 59, 60, 61, 62, 63, 64, 65, 66, 67, 68, 69, 70, 71, 72, 73, 74, 75, 76, 77, 78, 81, 82, 83, 84, 85, 86]	[34, 35, 36, 37, 38, 39, 40, 41, 42, 43, 44, 45, 46, 47, 48, 49, 50, 51, 52, 53, 54, 55, 56, 57, 58, 59, 60, 61, 62, 63, 64, 65, 66, 67, 68, 69, 70, 71, 72, 73, 74, 75, 76, 77, 78, 81, 82, 83, 84, 85, 86]	[(34, 79), (81, 87)]	[45, 6]	[6, 9, 10, 32, 33]	[]	[]	0.010989
1	-----GTACAGTGTTATTATCTCTCAAATAAGCAATCAAAAATAGTCTTTAAATCATCTCCTTTA-----TTCCTCAAGTTCACTGCTGCCA--AATTTTGCTTCTAAACACTCCTCTATCCCTCTCTTCTACTTCTCTAAAGTGGCACCGAGTCGG	GAGCTGGACGGCGACGTAAAGTTTTAGA---GCTACC-------GTCGTTGTACCGTCTACTTGACTTTTTTTGTCAAGTAGACGG-TACAACGACGGTAGCAAGTTAAAATAAGGCTAGTCCGTTAT-CAACTTGAA-AAAGTGGCACCGAGTCGG	0	2	1	Reference	MODIFIED	Reference	51.592	[0, 1, 2, 3, 4, 5, 6, 7, 8, 9, 10, 11, 12, 13, 14, 15, 16, 17, 18, 19, 20, 21, 22, 23, 24, 25, 26, 27, -28, -28, -28, 28, 29, 30, 31, 32, 33, -34, -34, -34, -34, -34, -34, -34, 34, 35, 36, 37, 38, 39, 40, 41, 42, 43, 44, 45, 46, 47, 48, 49, 50, 51, 52, 53, 54, 55, 56, 57, 58, 59, 60, 61, 62, 63, 64, 65, 66, 67, 68, 69, 70, 71, 72, 73, 74, 75, -76, 76, 77, 78, 79, 80, 81, 82, 83, 84, 85, 86, 87, 8…	[27, 28, 33, 34, 75, 76, 116, 117, 125, 126]	[27, 33, 75, 116, 125]	[]	[]	[]	[0, 1, 2, 3, 4, 55, 56, 57, 58, 59, 81, 82]	[81, 82]	[(81, 83)]	[2]	[6, 9, 11, 13, 14, 15, 17, 19, 20, 22, 24, 26, 30, 32, 37, 40, 41, 43, 45, 49, 53, 62, 63, 70, 71, 74, 77, 79, 84, 85, 86, 88, 91, 92, 93, 95, 98, 100, 101, 102, 103, 104, 108, 109, 112, 113, 115, 118, 123, 124, 125]	[37]	['T']	0.010989
1	-----TGATGGCCCCT----GCTCAAGAGTTACTCACATGGTAATGACT----GACCGTAATAGCATAGGATGAATGAAGTTCTATCAGCAACAGGTATAAAACACTATGGAAAAACACATGATTCATTCTGGTAGGGGCAAGTGGCACCGAGTCGG	GAGCTGGACGGCGACGTAAAGTTTTAGAGCTACCGTCGTTGTACCGTCTACTTGACTTTTTTTGTCAAGTA-GACGGTACAACGA-CGGTAGCAAGTTAAAA----TAAGGCTAGTC-CGTTATCAACT-TGAAA-----AAGTGGCACCGAGTCGG	0	0	2	Reference	MODIFIED	Reference	50.955	[0, 1, 2, 3, 4, 5, 6, 7, 8, 9, 10, 11, 12, 13, 14, 15, 16, 17, 18, 19, 20, 21, 22, 23, 24, 25, 26, 27, 28, 29, 30, 31, 32, 33, 34, 35, 36, 37, 38, 39, 40, 41, 42, 43, 44, 45, 46, 47, 48, 49, 50, 51, 52, 53, 54, 55, 56, 57, 58, 59, 60, 61, 62, 63, 64, 65, 66, 67, 68, 69, 70, -71, 71, 72, 73, 74, 75, 76, 77, 78, 79, 80, 81, 82, 83, -84, 84, 85, 86, 87, 88, 89, 90, 91, 92, 93, 94, 95, 96, 97, 98, 99…	[70, 71, 83, 84, 99, 100, 110, 111, 121, 122, 126, 127]	[70, 83, 99, 110, 121, 126]	[]	[]	[]	[0, 1, 2, 3, 4, 16, 17, 18, 19, 49, 50, 51, 52]	[]	[]	[]	[5, 8, 12, 13, 15, 21, 23, 24, 29, 33, 34, 35, 37, 39, 43, 44, 46, 56, 57, 59, 60, 62, 64, 65, 66, 69, 73, 74, 76, 78, 79, 80, 82, 85, 87, 89, 92, 95, 96, 102, 105, 106, 108, 109, 112, 114, 117, 118, 120, 124, 125]	[37, 80]	['A' 'T']	0.010989
1	-----TTACAGACACCAGTATTTCAA-----ACTGTCTCTTGATTTGTGT-CTTGAATGTTTTT-------AAACTCCTGAA-AACTGCATCATGTTGCGGAGACCAGCTCGGTCGGGGAG--ACCTTAACCAGTGGCACCGAGTCGG	GAGCTGGACGGCGACGTAAAGTTTTAGAGCTACCGTCG-TTGTACCGTCTACTTGACTTTTTTTGTCAAGTAGACGGTACAACGACGGTAGCAAGTTA---AAATAAGGCTAGTCCGTTATCAACTTGAAAAAGTGGCACCGAGTCGG	1	1	1	Reference	MODIFIED	Reference	50.676	[0, 1, 2, 3, 4, 5, 6, 7, 8, 9, 10, 11, 12, 13, 14, 15, 16, 17, 18, 19, 20, 21, 22, 23, 24, 25, 26, 27, 28, 29, 30, 31, 32, 33, 34, 35, 36, 37, -38, 38, 39, 40, 41, 42, 43, 44, 45, 46, 47, 48, 49, 50, 51, 52, 53, 54, 55, 56, 57, 58, 59, 60, 61, 62, 63, 64, 65, 66, 67, 68, 69, 70, 71, 72, 73, 74, 75, 76, 77, 78, 79, 80, 81, 82, 83, 84, 85, 86, 87, 88, 89, 90, 91, 92, 93, 94, 95, 96, -97, -97, -97, …	[37, 38, 96, 97]	[37, 96]	[37, 38]	[(37, 38)]	[1]	[0, 1, 2, 3, 4, 26, 27, 28, 29, 30, 49, 63, 64, 65, 66, 67, 68, 69, 81, 117, 118]	[81]	[(81, 82)]	[1]	[5, 6, 9, 11, 12, 15, 16, 17, 18, 20, 23, 24, 33, 37, 41, 42, 43, 44, 47, 55, 57, 71, 74, 75, 76, 77, 78, 82, 85, 87, 89, 92, 96, 98, 100, 101, 104, 105, 106, 107, 111, 113, 114, 116, 121, 123, 126, 127]	[37]	['T']	0.010989
1	----AGGACAAATACTTCATGCTTACA--CTTCCAT-GAAATACC-TAAAGTAGTCAAATT----CATAGAGACAGAAGTAAATGATGGTTGCCCGGGGCAGGGGAGAGGGAAATGGGGGTTAC-----TGTTCAAGTGGCACCGAGTCGG	GAGCTGGACGGCGACGTAAAGTTTTAGAGCTACCGTCGTTGTACCGTCTACTTGACTTTTTTTGTCAAGTAGACGGTAC--AACGACGGTAGCAAGTTAAA----ATAAGGCTA-GTCCGTTATCAACTTGAAAAAGTGGCACCGAGTCGG	0	0	2	Reference	MODIFIED	Reference	50.331	[0, 1, 2, 3, 4, 5, 6, 7, 8, 9, 10, 11, 12, 13, 14, 15, 16, 17, 18, 19, 20, 21, 22, 23, 24, 25, 26, 27, 28, 29, 30, 31, 32, 33, 34, 35, 36, 37, 38, 39, 40, 41, 42, 43, 44, 45, 46, 47, 48, 49, 50, 51, 52, 53, 54, 55, 56, 57, 58, 59, 60, 61, 62, 63, 64, 65, 66, 67, 68, 69, 70, 71, 72, 73, 74, 75, 76, 77, 78, -79, -79, 79, 80, 81, 82, 83, 84, 85, 86, 87, 88, 89, 90, 91, 92, 93, 94, 95, 96, 97, 98, -9…	[78, 79, 98, 99, 107, 108]	[78, 98, 107]	[]	[]	[]	[0, 1, 2, 3, 27, 28, 36, 45, 61, 62, 63, 64, 117, 118, 119, 120, 121]	[]	[]	[]	[4, 9, 10, 11, 12, 15, 17, 19, 21, 24, 25, 26, 31, 34, 38, 39, 40, 47, 48, 50, 52, 54, 56, 57, 58, 67, 68, 69, 74, 76, 78, 81, 84, 88, 91, 92, 94, 95, 96, 97, 100, 102, 105, 106, 109, 110, 111, 116, 124, 125, 126]	[38, 81]	['A' 'T']	0.010989
1	----AGGATTG-----TAAAATGCACCAATCAGCA-CTTTGT---GGCTAGCTAGAGGTTT---GTAAAATGCAC----CAA--TCAGTACCCTGTAAAACG--GGCTAATCAGTGTTC----TGTAAA-GTGG-ACCGAGTCGG	GAGCTGGACGGCGACGTAAAGTTTTAGAGCTACCGTCGTTGTACCGTCTA-CTTGACTTTTTTTGTCAAGTAGACGGTACAACGACGGTAGCAAGTTAAAATAAGGCTAGTCCGTTATCAACTTGAAAAAGTGGCACCGAGTCGG	0	2	1	Reference	MODIFIED	Reference	53.793	[0, 1, 2, 3, 4, 5, 6, 7, 8, 9, 10, 11, 12, 13, 14, 15, 16, 17, 18, 19, 20, 21, 22, 23, 24, 25, 26, 27, 28, 29, 30, 31, 32, 33, 34, 35, 36, 37, 38, 39, 40, 41, 42, 43, 44, 45, 46, 47, 48, 49, -50, 50, 51, 52, 53, 54, 55, 56, 57, 58, 59, 60, 61, 62, 63, 64, 65, 66, 67, 68, 69, 70, 71, 72, 73, 74, 75, 76, 77, 78, 79, 80, 81, 82, 83, 84, 85, 86, 87, 88, 89, 90, 91, 92, 93, 94, 95, 96, 97, 98, 99, 100…	[49, 50]	[49]	[]	[]	[]	[0, 1, 2, 3, 11, 12, 13, 14, 15, 35, 42, 43, 44, 60, 61, 62, 74, 75, 76, 77, 81, 82, 101, 102, 118, 119, 120, 121, 128, 133]	[81, 82]	[(81, 83)]	[2]	[4, 8, 9, 20, 22, 23, 24, 25, 26, 28, 29, 30, 32, 34, 37, 46, 52, 55, 56, 65, 68, 70, 71, 83, 85, 89, 91, 92, 95, 99, 100, 108, 111, 114, 115, 124]	[37]	['T']	0.010989
1	----AGTGTGGTGA----AAGT----GAGTATCCTTGCCTTGTTCCAG----------TTCTTAGAGAAAAAGCT--TTCAACTTT--TTGCCAGCTAGAATGATGTTAGC----TGTGGGTTTGTCATAAGTGGCACCGAGTCGG	GAGCTGGACGGCGACGTAAAGTTTTAGAGCTACCGT-CGTTGTACCGTCTACTTGACTTTTTTTGTCAAGTAGACGGTACAACGACGGTAGCAAGTTAAAATAAGGCTAGTCCGTTATCAACTTGAAA-AAGTGGCACCGAGTCGG	0	0	1	Reference	MODIFIED	Reference	50.685	[0, 1, 2, 3, 4, 5, 6, 7, 8, 9, 10, 11, 12, 13, 14, 15, 16, 17, 18, 19, 20, 21, 22, 23, 24, 25, 26, 27, 28, 29, 30, 31, 32, 33, 34, 35, -36, 36, 37, 38, 39, 40, 41, 42, 43, 44, 45, 46, 47, 48, 49, 50, 51, 52, 53, 54, 55, 56, 57, 58, 59, 60, 61, 62, 63, 64, 65, 66, 67, 68, 69, 70, 71, 72, 73, 74, 75, 76, 77, 78, 79, 80, 81, 82, 83, 84, 85, 86, 87, 88, 89, 90, 91, 92, 93, 94, 95, 96, 97, 98, 99, 100…	[35, 36, 126, 127]	[35, 126]	[]	[]	[]	[0, 1, 2, 3, 14, 15, 16, 17, 22, 23, 24, 25, 47, 48, 49, 50, 51, 52, 53, 54, 55, 56, 74, 75, 85, 86, 110, 111, 112, 113]	[]	[]	[]	[4, 6, 7, 8, 11, 29, 30, 31, 34, 37, 42, 45, 46, 59, 62, 64, 65, 68, 69, 72, 73, 77, 82, 83, 84, 88, 91, 94, 97, 101, 103, 105, 109, 115, 117, 118, 119, 120, 124, 125]	[37]	['C']	0.010989
1	----ATTACGGTAA---AATGCCTTCCCCGTACAGTAA---CACTAGAAAGATGAAATCTTT------GTATAAAATAAAATAAT--TTGAAACCAAAGAAAATGCCAGCCTACGTTAAGTCATATTTAACAGAAGTGGCACCGAGTCGG	GAGCTGGACGGCGACGTAAAGTTTTAGAGCTACCGTCGTTGTACCGTCTACTTGACTTTTTTTGTCAAGTAGACGGTACAACGACGGTAGCAAGTTAAAATAAGGCTAGTC--CGTTA--TCAACTTGAAAA--AGTGGCACCGAGTCGG	0	3	2	Reference	MODIFIED	Reference	51.333	[0, 1, 2, 3, 4, 5, 6, 7, 8, 9, 10, 11, 12, 13, 14, 15, 16, 17, 18, 19, 20, 21, 22, 23, 24, 25, 26, 27, 28, 29, 30, 31, 32, 33, 34, 35, 36, 37, 38, 39, 40, 41, 42, 43, 44, 45, 46, 47, 48, 49, 50, 51, 52, 53, 54, 55, 56, 57, 58, 59, 60, 61, 62, 63, 64, 65, 66, 67, 68, 69, 70, 71, 72, 73, 74, 75, 76, 77, 78, 79, 80, 81, 82, 83, 84, 85, 86, 87, 88, 89, 90, 91, 92, 93, 94, 95, 96, 97, 98, 99, 100, 101…	[110, 111, 115, 116, 127, 128]	[110, 115, 127]	[]	[]	[]	[0, 1, 2, 3, 14, 15, 16, 38, 39, 40, 62, 63, 64, 65, 66, 67, 85, 86]	[38, 39, 40]	[(38, 41)]	[3]	[4, 5, 6, 11, 12, 19, 21, 22, 25, 26, 27, 28, 29, 33, 36, 37, 41, 44, 45, 46, 47, 48, 50, 51, 55, 56, 58, 71, 73, 74, 75, 78, 81, 82, 84, 88, 90, 93, 94, 95, 98, 100, 103, 106, 109, 119, 120, 123, 126]	[37, 81]	['A' 'T']	0.010989
1	----CAAAAGGC-ACAAAACGTGCAAATAC-------GTGAAAGAGTCT----GGCATGTCATGGAAGCTACAGGGAGCACGCGGCTGGAGATAAGATGAGGTGTGTGTAGAGAATGATGCCAGATGAAGTAAGTGGCACCGAGTCGG	GAGCTGGACGGCGACGTAAAGTTTTAGAGCTACCGTCGTTGTACCGTCTACTTGACTTTTTTTGTCAAGTAGACGGTACAA-CGACGGTAGC-AAGTTAAAATAAGGCTAGTCCGTTAT-CAACTTGAAA-AAGTGGCACCGAGTCGG	1	0	1	Reference	MODIFIED	Reference	50.676	[0, 1, 2, 3, 4, 5, 6, 7, 8, 9, 10, 11, 12, 13, 14, 15, 16, 17, 18, 19, 20, 21, 22, 23, 24, 25, 26, 27, 28, 29, 30, 31, 32, 33, 34, 35, 36, 37, 38, 39, 40, 41, 42, 43, 44, 45, 46, 47, 48, 49, 50, 51, 52, 53, 54, 55, 56, 57, 58, 59, 60, 61, 62, 63, 64, 65, 66, 67, 68, 69, 70, 71, 72, 73, 74, 75, 76, 77, 78, 79, 80, -81, 81, 82, 83, 84, 85, 86, 87, 88, 89, 90, -91, 91, 92, 93, 94, 95, 96, 97, 98, 99…	[80, 81, 90, 91, 116, 117, 126, 127]	[80, 90, 116, 126]	[80, 81]	[(80, 81)]	[1]	[0, 1, 2, 3, 12, 30, 31, 32, 33, 34, 35, 36, 49, 50, 51, 52]	[]	[]	[]	[4, 5, 6, 8, 15, 16, 19, 22, 23, 24, 26, 27, 28, 39, 40, 41, 43, 44, 54, 56, 58, 60, 61, 64, 65, 67, 68, 71, 73, 76, 77, 80, 83, 85, 87, 90, 94, 96, 98, 99, 101, 102, 104, 105, 109, 110, 111, 112, 114, 118, 120, 121, 126]	[80]	['C']	0.010989
1	----CAGACGCCAAGGCATATGGTCAGG---AAGGGAGTTA-ACAGGCCAC--------------CAACAAAGAGGAAGAATG-CGGCAGCTGAAATCAACTGAGGGTAGA----TGAAAAGAGGATAAAGTGGCACCGAGTCGG	GAGCTGGACGGCGACGTAAAGTTTTAGAGCTACCGTCGTTGTACCGTCTACTTGACTTTTTTTGTCAAGTAGACGGTACAACGACGGTAGCA-AGTTAAAATAAGGCTAGTCCGTTATCAACTTGAAAAAGTGGCACCGAGTCGG	0	0	1	Reference	MODIFIED	Reference	50.345	[0, 1, 2, 3, 4, 5, 6, 7, 8, 9, 10, 11, 12, 13, 14, 15, 16, 17, 18, 19, 20, 21, 22, 23, 24, 25, 26, 27, 28, 29, 30, 31, 32, 33, 34, 35, 36, 37, 38, 39, 40, 41, 42, 43, 44, 45, 46, 47, 48, 49, 50, 51, 52, 53, 54, 55, 56, 57, 58, 59, 60, 61, 62, 63, 64, 65, 66, 67, 68, 69, 70, 71, 72, 73, 74, 75, 76, 77, 78, 79, 80, 81, 82, 83, 84, 85, 86, 87, 88, 89, 90, 91, -92, 92, 93, 94, 95, 96, 97, 98, 99, 100…	[91, 92]	[91]	[]	[]	[]	[0, 1, 2, 3, 28, 29, 30, 41, 51, 52, 53, 54, 55, 56, 57, 58, 59, 60, 61, 62, 63, 64, 83, 110, 111, 112, 113]	[]	[]	[]	[4, 5, 10, 12, 14, 16, 18, 20, 21, 22, 24, 27, 32, 33, 35, 36, 40, 44, 46, 48, 68, 69, 71, 72, 73, 76, 78, 81, 87, 91, 93, 94, 96, 99, 101, 105, 109, 115, 116, 117, 120, 121, 122, 125]	[81]	['T']	0.010989
1	----GGTACAACGA------GTTTTAGAGCTAGA---------------------------------------------AA------TAGCAAGTTAAAATAAGGCTAGTCCGTTATCAACTTGAAAAAGTGGCACCGAGTCGG	GAGCTGGACGGCGACGTAAAGTTTTAGAGCTACCGTCGTTGTACCGTCTACTTGACTTTTTTTGTCAAGTAGACGGTACAACGACGGTAGCAAGTTAAAATAAGGCTAGTCCGTTATCAACTTGAAAAAGTGGCACCGAGTCGG	0	51	0	Reference	MODIFIED	Reference	53.472	[0, 1, 2, 3, 4, 5, 6, 7, 8, 9, 10, 11, 12, 13, 14, 15, 16, 17, 18, 19, 20, 21, 22, 23, 24, 25, 26, 27, 28, 29, 30, 31, 32, 33, 34, 35, 36, 37, 38, 39, 40, 41, 42, 43, 44, 45, 46, 47, 48, 49, 50, 51, 52, 53, 54, 55, 56, 57, 58, 59, 60, 61, 62, 63, 64, 65, 66, 67, 68, 69, 70, 71, 72, 73, 74, 75, 76, 77, 78, 79, 80, 81, 82, 83, 84, 85, 86, 87, 88, 89, 90, 91, 92, 93, 94, 95, 96, 97, 98, 99, 100, 101…	[]	[]	[]	[]	[]	[0, 1, 2, 3, 14, 15, 16, 17, 18, 19, 34, 35, 36, 37, 38, 39, 40, 41, 42, 43, 44, 45, 46, 47, 48, 49, 50, 51, 52, 53, 54, 55, 56, 57, 58, 59, 60, 61, 62, 63, 64, 65, 66, 67, 68, 69, 70, 71, 72, 73, 74, 75, 76, 77, 78, 81, 82, 83, 84, 85, 86]	[34, 35, 36, 37, 38, 39, 40, 41, 42, 43, 44, 45, 46, 47, 48, 49, 50, 51, 52, 53, 54, 55, 56, 57, 58, 59, 60, 61, 62, 63, 64, 65, 66, 67, 68, 69, 70, 71, 72, 73, 74, 75, 76, 77, 78, 81, 82, 83, 84, 85, 86]	[(34, 79), (81, 87)]	[45, 6]	[4, 6, 9, 10, 32, 33]	[]	[]	0.010989
1	----TAAATGGAGACT---AGTT-----GCCAGTGTTTAGGTTAAAGAGTGAA-TAGGGATAAGTAGT--AGAAGATGGTACCATGGATGTAGTTTAGTTGCATCCTGTCAA--CAGTGAAGAAACACTGACAGAGGAGAGGAAGTGGCACCGAGTCGG	GAGCTGGACGGCGACGTAAAGTTTTAGAGCTACCGTC---GTTGTACCGTCTACTTGACTTTTTTTGTCAAGTAGACGGTACAACGACGGTAGCA-AGTTAAAATAAGGCTAGTCCGTTATCAACT--TGAAA---------AAGTGGCACCGAGTCGG	0	0	1	Reference	MODIFIED	Reference	50.314	[0, 1, 2, 3, 4, 5, 6, 7, 8, 9, 10, 11, 12, 13, 14, 15, 16, 17, 18, 19, 20, 21, 22, 23, 24, 25, 26, 27, 28, 29, 30, 31, 32, 33, 34, 35, 36, -37, -37, -37, 37, 38, 39, 40, 41, 42, 43, 44, 45, 46, 47, 48, 49, 50, 51, 52, 53, 54, 55, 56, 57, 58, 59, 60, 61, 62, 63, 64, 65, 66, 67, 68, 69, 70, 71, 72, 73, 74, 75, 76, 77, 78, 79, 80, 81, 82, 83, 84, 85, 86, 87, 88, 89, 90, 91, -92, 92, 93, 94, 95, 96, …	[36, 37, 91, 92, 121, 122, 126, 127]	[36, 91, 121, 126]	[]	[]	[]	[0, 1, 2, 3, 16, 17, 18, 23, 24, 25, 26, 27, 50, 65, 66, 108, 109]	[]	[]	[]	[5, 6, 8, 11, 15, 30, 32, 33, 36, 40, 41, 43, 44, 47, 48, 52, 54, 55, 56, 58, 59, 60, 62, 69, 73, 79, 81, 83, 84, 85, 90, 91, 96, 97, 99, 100, 101, 102, 104, 106, 111, 114, 116, 117, 120, 121, 125]	[81]	['T']	0.010989
1	----TAGACGGTACAACG---AGTTTTAGAGCTAGA---------------------------------------------AA------TAGCAAGTTAAAATAAGGCTAGTCCGTTATCAACTTGAAAAAGTGGCAC-GAGTCGG	GAGCTGGACGG--CGACGTAAAGTTTTAGAGCTACCGTCGTTGTACCGTCTACTTGACTTTTTTTGTCAAGTAGACGGTACAACGACGGTAGCAAGTTAAAATAAGGCTAGTCCGTTATCAACTTGAAAAAGTGGCACCGAGTCGG	0	51	0	Reference	MODIFIED	Reference	55.479	[0, 1, 2, 3, 4, 5, 6, 7, 8, 9, 10, -11, -11, 11, 12, 13, 14, 15, 16, 17, 18, 19, 20, 21, 22, 23, 24, 25, 26, 27, 28, 29, 30, 31, 32, 33, 34, 35, 36, 37, 38, 39, 40, 41, 42, 43, 44, 45, 46, 47, 48, 49, 50, 51, 52, 53, 54, 55, 56, 57, 58, 59, 60, 61, 62, 63, 64, 65, 66, 67, 68, 69, 70, 71, 72, 73, 74, 75, 76, 77, 78, 79, 80, 81, 82, 83, 84, 85, 86, 87, 88, 89, 90, 91, 92, 93, 94, 95, 96, 97, 98, 99…	[10, 11]	[10]	[]	[]	[]	[0, 1, 2, 3, 16, 17, 18, 34, 35, 36, 37, 38, 39, 40, 41, 42, 43, 44, 45, 46, 47, 48, 49, 50, 51, 52, 53, 54, 55, 56, 57, 58, 59, 60, 61, 62, 63, 64, 65, 66, 67, 68, 69, 70, 71, 72, 73, 74, 75, 76, 77, 78, 81, 82, 83, 84, 85, 86, 136]	[34, 35, 36, 37, 38, 39, 40, 41, 42, 43, 44, 45, 46, 47, 48, 49, 50, 51, 52, 53, 54, 55, 56, 57, 58, 59, 60, 61, 62, 63, 64, 65, 66, 67, 68, 69, 70, 71, 72, 73, 74, 75, 76, 77, 78, 81, 82, 83, 84, 85, 86]	[(34, 79), (81, 87)]	[45, 6]	[5, 12, 32, 33]	[]	[]	0.010989
1	----TAGACGGTACAACG---AGTTTTAGAGCTAGA---------------------------------------------AA------TAGCAAGTTAAAATAAGGCTAGTCCGTTATCAACTTGAAAAAGTGGCACCGAGTCGG	GAGCTGGACGG--CGACGTAAAGTTTTAGAGCTACCGTCGTTGTACCGTCTACTTGACTTTTTTTGTCAAGTAGACGGTACAACGACGGTAGCAAGTTAAAATAAGGCTAGTCCGTTATCAACTTGAAAAAGTGGCACCGAGTCGG	0	51	0	Reference	MODIFIED	Reference	56.164	[0, 1, 2, 3, 4, 5, 6, 7, 8, 9, 10, -11, -11, 11, 12, 13, 14, 15, 16, 17, 18, 19, 20, 21, 22, 23, 24, 25, 26, 27, 28, 29, 30, 31, 32, 33, 34, 35, 36, 37, 38, 39, 40, 41, 42, 43, 44, 45, 46, 47, 48, 49, 50, 51, 52, 53, 54, 55, 56, 57, 58, 59, 60, 61, 62, 63, 64, 65, 66, 67, 68, 69, 70, 71, 72, 73, 74, 75, 76, 77, 78, 79, 80, 81, 82, 83, 84, 85, 86, 87, 88, 89, 90, 91, 92, 93, 94, 95, 96, 97, 98, 99…	[10, 11]	[10]	[]	[]	[]	[0, 1, 2, 3, 16, 17, 18, 34, 35, 36, 37, 38, 39, 40, 41, 42, 43, 44, 45, 46, 47, 48, 49, 50, 51, 52, 53, 54, 55, 56, 57, 58, 59, 60, 61, 62, 63, 64, 65, 66, 67, 68, 69, 70, 71, 72, 73, 74, 75, 76, 77, 78, 81, 82, 83, 84, 85, 86]	[34, 35, 36, 37, 38, 39, 40, 41, 42, 43, 44, 45, 46, 47, 48, 49, 50, 51, 52, 53, 54, 55, 56, 57, 58, 59, 60, 61, 62, 63, 64, 65, 66, 67, 68, 69, 70, 71, 72, 73, 74, 75, 76, 77, 78, 81, 82, 83, 84, 85, 86]	[(34, 79), (81, 87)]	[45, 6]	[5, 12, 32, 33]	[]	[]	0.010989
1	----TAGACGTGTGGTATTATTTCTGAGGGCTCTCTTC--TGTTCCATTAAGGAGA-TTTGTAGGGAGATTAG----TATAGAGA-GGTAG--AGTTTTTTTCGTGATAGTGGTTCAC-----TGGATAAGTGGCACCGAGTCGG	GAGCTGGACG-GCGACGTAAAGTTTTAGAGCTACCGTCGTTGTACCGTCTACTTGACTTTTTTTGTCAAGTAGACGGTACAACGACGGTAGCAAGTTAAAATAAGGCTAGTCCGTTATCAACTTGAAAAAGTGGCACCGAGTCGG	0	2	2	Reference	MODIFIED	Reference	54.483	[0, 1, 2, 3, 4, 5, 6, 7, 8, 9, -10, 10, 11, 12, 13, 14, 15, 16, 17, 18, 19, 20, 21, 22, 23, 24, 25, 26, 27, 28, 29, 30, 31, 32, 33, 34, 35, 36, 37, 38, 39, 40, 41, 42, 43, 44, 45, 46, 47, 48, 49, 50, 51, 52, 53, 54, 55, 56, 57, 58, 59, 60, 61, 62, 63, 64, 65, 66, 67, 68, 69, 70, 71, 72, 73, 74, 75, 76, 77, 78, 79, 80, 81, 82, 83, 84, 85, 86, 87, 88, 89, 90, 91, 92, 93, 94, 95, 96, 97, 98, 99, 100…	[9, 10]	[9]	[]	[]	[]	[0, 1, 2, 3, 37, 38, 55, 72, 73, 74, 75, 84, 90, 91, 117, 118, 119, 120, 121]	[37, 38]	[(37, 39)]	[2]	[5, 11, 13, 14, 15, 17, 19, 20, 22, 24, 27, 31, 32, 34, 42, 45, 47, 48, 50, 51, 52, 59, 61, 62, 64, 65, 66, 68, 78, 80, 81, 96, 97, 98, 99, 101, 102, 103, 105, 110, 111, 112, 114, 116, 124, 126]	[80, 81]	['G' 'A']	0.010989
1	----TAGACTCCCACACAATAATAATGGGAGAC-----TTTAACACCCCACTATCAATATTAT----------ACAGATCAACGA-GACAGAAAGTTAACA--AGGATATCAAGGAATTGAACTCAGCTCTGCACCAAGTGGCACCGAGTCGG	GAGCTGGACGGCGACGTAAAGTTTTAGAGCTACCGTCGTTGTACCGTCTACT-TGACTTTTTTTGTCAAGTAGACGGTACAACGACGGTAGCAAGTTAAAATAAGGCTAGTCCGTTATCAA--------CTTGAAAAAGTGGCACCGAGTCGG	0	5	0	Reference	MODIFIED	Reference	50.327	[0, 1, 2, 3, 4, 5, 6, 7, 8, 9, 10, 11, 12, 13, 14, 15, 16, 17, 18, 19, 20, 21, 22, 23, 24, 25, 26, 27, 28, 29, 30, 31, 32, 33, 34, 35, 36, 37, 38, 39, 40, 41, 42, 43, 44, 45, 46, 47, 48, 49, 50, 51, -52, 52, 53, 54, 55, 56, 57, 58, 59, 60, 61, 62, 63, 64, 65, 66, 67, 68, 69, 70, 71, 72, 73, 74, 75, 76, 77, 78, 79, 80, 81, 82, 83, 84, 85, 86, 87, 88, 89, 90, 91, 92, 93, 94, 95, 96, 97, 98, 99, 100…	[51, 52, 119, 120]	[51, 119]	[]	[]	[]	[0, 1, 2, 3, 33, 34, 35, 36, 37, 62, 63, 64, 65, 66, 67, 68, 69, 70, 71, 84, 100, 101]	[33, 34, 35, 36, 37]	[(33, 38)]	[5]	[5, 9, 10, 12, 15, 16, 19, 20, 21, 23, 24, 25, 27, 29, 30, 40, 41, 44, 45, 46, 48, 53, 55, 57, 60, 74, 76, 77, 86, 87, 90, 98, 105, 108, 109, 110, 111, 113, 114, 117, 118, 122, 123, 125, 126]	[]	[]	0.010989
1	----TAGGGGAAGACCACAAGACACCAGTGCCTTTCATTCTTACACAGAGCAGGCACTATTTCGTTACAGGCAAAAGGACCACACTACCACAACG-TAG--AGGACAGAGAAAGCTCCT------TCAAAGGAAAAATGTGGCACCGAGTCGG	GAGCTGGACGGCGACGTAAAGTTTT-AGAGC-TACCGTCGTTGTACCGTCTACTTGACTTTTTTTGTCAAGTAGACGG-------TACAACGACGGTAGCAAGTTAAAATAAGGCTAGTCCGTTATCAACTTGAAAAAGTGGCACCGAGTCGG	0	0	1	Reference	MODIFIED	Reference	50.327	[0, 1, 2, 3, 4, 5, 6, 7, 8, 9, 10, 11, 12, 13, 14, 15, 16, 17, 18, 19, 20, 21, 22, 23, 24, -25, 25, 26, 27, 28, 29, -30, 30, 31, 32, 33, 34, 35, 36, 37, 38, 39, 40, 41, 42, 43, 44, 45, 46, 47, 48, 49, 50, 51, 52, 53, 54, 55, 56, 57, 58, 59, 60, 61, 62, 63, 64, 65, 66, 67, 68, 69, 70, 71, 72, 73, 74, 75, -76, -76, -76, -76, -76, -76, -76, 76, 77, 78, 79, 80, 81, 82, 83, 84, 85, 86, 87, 88, 89, 90,…	[24, 25, 29, 30, 75, 76]	[24, 29, 75]	[]	[]	[]	[0, 1, 2, 3, 86, 90, 91, 110, 111, 112, 113, 114, 115]	[]	[]	[]	[5, 7, 8, 10, 11, 15, 16, 17, 21, 22, 23, 24, 27, 31, 32, 34, 36, 37, 40, 41, 44, 46, 47, 48, 50, 51, 52, 53, 54, 55, 56, 60, 61, 63, 64, 67, 69, 71, 73, 79, 82, 94, 95, 96, 98, 100, 103, 107, 108, 120, 121, 122, 123, 128]	[37]	['C']	0.010989
1	----TAGTTTGCTGAGTATGATGGTTTCCAGCTTCA-TCCATGTCCCCGCAAAGGACATGAACTCATCCTTTTTATGGCT-GCATAGTATTCCATGGTGTATATGTGCCACATTTTCTTTATCCAGTCTATCA--TTGAA---GTGGCACCGAGTCGG	GAGCTGGACGGCGACGTA--AAGTTTTAGAGCTACCGTCGTTGTACCGTCTA----CTTGA-------CTTTTTTTGTCAAGTAGACGGTACAACGACGGTAGCAAGTTAAAATAAGGCTAGTCCGT-TATCAACTTGAAAAAGTGGCACCGAGTCGG	0	0	3	Reference	MODIFIED	Reference	51.266	[0, 1, 2, 3, 4, 5, 6, 7, 8, 9, 10, 11, 12, 13, 14, 15, 16, 17, -18, -18, 18, 19, 20, 21, 22, 23, 24, 25, 26, 27, 28, 29, 30, 31, 32, 33, 34, 35, 36, 37, 38, 39, 40, 41, 42, 43, 44, 45, 46, 47, 48, 49, -50, -50, -50, -50, 50, 51, 52, 53, 54, -55, -55, -55, -55, -55, -55, -55, 55, 56, 57, 58, 59, 60, 61, 62, 63, 64, 65, 66, 67, 68, 69, 70, 71, 72, 73, 74, 75, 76, 77, 78, 79, 80, 81, 82, 83, 84, 85,…	[17, 18, 49, 50, 54, 55, 113, 114]	[17, 49, 54, 113]	[]	[]	[]	[0, 1, 2, 3, 34, 67, 119, 120, 126, 127, 128]	[]	[]	[]	[5, 7, 8, 9, 12, 13, 14, 19, 21, 25, 26, 31, 33, 37, 38, 42, 45, 46, 48, 51, 61, 64, 66, 69, 71, 73, 74, 75, 77, 79, 81, 83, 84, 86, 87, 88, 89, 90, 91, 92, 94, 95, 97, 99, 101, 102, 103, 104, 105, 108, 109, 111]	[37, 38, 81]	['C' 'A' 'T']	0.010989
1	----TATCCAGCACACAGCAAGTGCTCAGCACTACTCTCTCCTCAGTCTCACCCATTCACTCACCTTTAGTTACCATTTT-----TACTCCGATGTTCCTCACTTTATATTTAACT---CCATACTAAACAGTTGACTCTTAAAGTGGCACCGAGTCGG	GAGCTGGACGGCG-ACGTAAAGTTTT-AGAGCTACCGTCG-------TTGTACCGTCTACTTGACTTTTTTTGTCAAGTAGACGGTACAACGACGGTAGCAAGTTAAAATAAGGCTAGTCCGTTATCAAC--TTGAA----AAAGTGGCACCGAGTCGG	7	0	3	Reference	MODIFIED	Reference	50.314	[0, 1, 2, 3, 4, 5, 6, 7, 8, 9, 10, 11, 12, -13, 13, 14, 15, 16, 17, 18, 19, 20, 21, 22, 23, 24, -25, 25, 26, 27, 28, 29, 30, 31, 32, 33, 34, 35, 36, 37, -38, -38, -38, -38, -38, -38, -38, 38, 39, 40, 41, 42, 43, 44, 45, 46, 47, 48, 49, 50, 51, 52, 53, 54, 55, 56, 57, 58, 59, 60, 61, 62, 63, 64, 65, 66, 67, 68, 69, 70, 71, 72, 73, 74, 75, 76, 77, 78, 79, 80, 81, 82, 83, 84, 85, 86, 87, 88, 89, 90,…	[12, 13, 24, 25, 37, 38, 120, 121, 125, 126]	[12, 24, 37, 120, 125]	[37, 38]	[(37, 38)]	[7]	[0, 1, 2, 3, 71, 72, 73, 74, 75, 107, 108, 109]	[]	[]	[]	[5, 6, 7, 9, 12, 15, 16, 17, 22, 23, 27, 28, 33, 34, 37, 38, 40, 41, 42, 45, 47, 48, 52, 53, 54, 59, 60, 63, 64, 67, 68, 70, 79, 80, 84, 86, 88, 89, 90, 91, 93, 96, 98, 101, 102, 103, 104, 112, 114, 115, 117, 125]	[37, 38, 80]	['T' 'C' 'C']	0.010989
1	----TCATTGGCCAGAACTAGTCTTATGGCCACACCAAGCTGCATG--CAAAGGGAGCAGGGGAAGTGAACTAGGC---ACAT----GGTGG--ACCTGAAAAAAATCTCAGGCGTGCTAGCAACGAAGAAAATGGAAGTGGCACCGAGTCGG	GAGCTGGACGGCGACGTAAAGTTTTAGAGCTAC-CGTCGTTGTACCGTCTACTTGA-CTTTTTTTGTCAAGTAGACGGTACAACGACGGTAGCAAGTTAAAATAAGGCTAGTCCGT--TATCAACTTGAAAAA-----GTGGCACCGAGTCGG	0	4	2	Reference	MODIFIED	Reference	50.327	[0, 1, 2, 3, 4, 5, 6, 7, 8, 9, 10, 11, 12, 13, 14, 15, 16, 17, 18, 19, 20, 21, 22, 23, 24, 25, 26, 27, 28, 29, 30, 31, 32, -33, 33, 34, 35, 36, 37, 38, 39, 40, 41, 42, 43, 44, 45, 46, 47, 48, 49, 50, 51, 52, 53, 54, -55, 55, 56, 57, 58, 59, 60, 61, 62, 63, 64, 65, 66, 67, 68, 69, 70, 71, 72, 73, 74, 75, 76, 77, 78, 79, 80, 81, 82, 83, 84, 85, 86, 87, 88, 89, 90, 91, 92, 93, 94, 95, 96, 97, 98, 99…	[32, 33, 54, 55, 113, 114, 128, 129]	[32, 54, 113, 128]	[]	[]	[]	[0, 1, 2, 3, 45, 46, 74, 75, 76, 81, 82, 83, 84, 90, 91]	[81, 82, 83, 84]	[(81, 85)]	[4]	[5, 6, 7, 8, 12, 14, 15, 16, 17, 18, 22, 26, 27, 30, 34, 35, 36, 38, 41, 43, 44, 48, 50, 51, 52, 56, 57, 58, 59, 60, 61, 62, 65, 68, 72, 80, 88, 93, 94, 96, 100, 103, 104, 107, 108, 109, 110, 116, 121, 122, 123, 124]	[38, 80]	['C' 'T']	0.010989
1	----TCCAC-----CCTAA---TCCAG-GATAATCTCTTCTCAAGATC--CTTACCTT--------AATTACATC-TGCAAAGACCGTT---ATTCCAAATAA----AGTCACATTCTGAGGTTCCCAA-GTGGCACCGAGTCGG	GAGCTGGACGGCGACGTAAAGTTTTAGAGCTACCGTCGTTGTACCGTCTACTTGACTTTTTTTGTCAAGTAGACGGTACAACGACGGTAGCAAGTTAAAATAAGGCTAGTC-CGTTATCAACTTGAAAAAGTGGCACCGAGTCGG	0	0	2	Reference	MODIFIED	Reference	51.724	[0, 1, 2, 3, 4, 5, 6, 7, 8, 9, 10, 11, 12, 13, 14, 15, 16, 17, 18, 19, 20, 21, 22, 23, 24, 25, 26, 27, 28, 29, 30, 31, 32, 33, 34, 35, 36, 37, 38, 39, 40, 41, 42, 43, 44, 45, 46, 47, 48, 49, 50, 51, 52, 53, 54, 55, 56, 57, 58, 59, 60, 61, 62, 63, 64, 65, 66, 67, 68, 69, 70, 71, 72, 73, 74, 75, 76, 77, 78, 79, 80, 81, 82, 83, 84, 85, 86, 87, 88, 89, 90, 91, 92, 93, 94, 95, 96, 97, 98, 99, 100, 101…	[110, 111]	[110]	[]	[]	[]	[0, 1, 2, 3, 9, 10, 11, 12, 13, 19, 20, 21, 27, 48, 49, 58, 59, 60, 61, 62, 63, 64, 65, 75, 89, 90, 91, 103, 104, 105, 106, 128]	[]	[]	[]	[5, 6, 15, 23, 24, 29, 32, 33, 34, 37, 39, 40, 41, 43, 44, 45, 53, 54, 68, 71, 73, 74, 77, 81, 85, 88, 93, 95, 96, 112, 115, 117, 119, 120, 123, 124, 125]	[37, 81]	['T' 'A']	0.010989
[truncated: 847 more rows]

## Sheet: ir1_perfect_repair
num_reads	Aligned_Sequence	Reference_Sequence	n_inserted	n_deleted	n_mutated	Reference_Name	Read_Status	Aligned_Reference_Names	Aligned_Reference_Scores	ref_positions	all_insertion_positions	all_insertion_left_positions	insertion_positions	insertion_coordinates	insertion_sizes	all_deletion_positions	deletion_positions	deletion_coordinates	deletion_sizes	all_substitution_positions	substitution_positions	substitution_values	%Reads	all_deletion_sizes
[truncated: 1 more rows]

[truncated: 11 more sheets: ir1_perfect_adjacent_repair, dr1_all_edits, dr1_perfect_repair, dr1_perfect_adjacent_repair, dr1_perfect_inversion_repair, dr2_all_edits, dr2_perfect_adjacent_repair, dr3_all_edits, dr3_perfect_adjacent_repair, dr4_all_edits, dr4_perfect_adjacent_repair]
