# Supplementary material for: Programmable multistep CRISPR gene activation via control of RNA polymerase III termination
Source: Sci Adv. 2025 Dec 5;11(49):eadt1532. doi: 10.1126/sciadv.adt1532 (PMC12680031; doi:10.1126/sciadv.adt1532)
Supplement: Supplementary file 2 — Tables S1 to S8 [file sciadv.adt1532_tables_s1_to_s8.zip › adt1532_table_s3.xlsx]

## Sheet: DR1
num_reads	Aligned_Sequence	Reference_Sequence	n_inserted	n_deleted	n_mutated	Reference_Name	Read_Status	Aligned_Reference_Names	Aligned_Reference_Scores	ref_positions	all_insertion_positions	all_insertion_left_positions	insertion_positions	insertion_coordinates	insertion_sizes	all_deletion_positions	deletion_positions	deletion_coordinates	deletion_sizes	all_substitution_positions	substitution_positions	substitution_values	%Reads
736	GAGCTGGACGGCGACGTAAAGTTTTAGAGCTACCGTC------------------------------------------TACTTGACTAGCAAGTTAAAATAAGGCTAGTCCGTTATCAACTTGAAAAAGTGGCACCGAGTCGG	GAGCTGGACGGCGACGTAAAGTTTTAGAGCTACCGTCGTTGTACCGTCTACTTGACTTTTTTTCCGTCGTTGTACCGTCTACTTGACTAGCAAGTTAAAATAAGGCTAGTCCGTTATCAACTTGAAAAAGTGGCACCGAGTCGG	0	42	0	Reference	MODIFIED	Reference	70.833	[0, 1, 2, 3, 4, 5, 6, 7, 8, 9, 10, 11, 12, 13, 14, 15, 16, 17, 18, 19, 20, 21, 22, 23, 24, 25, 26, 27, 28, 29, 30, 31, 32, 33, 34, 35, 36, 37, 38, 39, 40, 41, 42, 43, 44, 45, 46, 47, 48, 49, 50, 51, 52, 53, 54, 55, 56, 57, 58, 59, 60, 61, 62, 63, 64, 65, 66, 67, 68, 69, 70, 71, 72, 73, 74, 75, 76, 77, 78, 79, 80, 81, 82, 83, 84, 85, 86, 87, 88, 89, 90, 91, 92, 93, 94, 95, 96, 97, 98, 99, 100, 101…	[]	[]	[]	[]	[]	[37, 38, 39, 40, 41, 42, 43, 44, 45, 46, 47, 48, 49, 50, 51, 52, 53, 54, 55, 56, 57, 58, 59, 60, 61, 62, 63, 64, 65, 66, 67, 68, 69, 70, 71, 72, 73, 74, 75, 76, 77, 78]	[37, 38, 39, 40, 41, 42, 43, 44, 45, 46, 47, 48, 49, 50, 51, 52, 53, 54, 55, 56, 57, 58, 59, 60, 61, 62, 63, 64, 65, 66, 67, 68, 69, 70, 71, 72, 73, 74, 75, 76, 77, 78]	[(37, 79)]	[42]	[]	[]	[]	41.747
84	GAGCTGGACGGCGACGTAAAGTTTTAGAGCTACCGTCGCGACGGAAAAAAAGTCAAGTAGACGGTACAA------TTGTACCGTCTACTTGACTAGCAAGTTAAAATAAGGCTAGTCCGTTATCAACTTGAAAAAGTGGCACCGAGTCGG	GAGCTGGACGGCGACGTAAAGTTTTAGAGCTACCGTCG------TTGTACCGTCTACTTGACTTTTTTTCCGTCGTTGTACCGTCTACTTGACTAGCAAGTTAAAATAAGGCTAGTCCGTTATCAACTTGAAAAAGTGGCACCGAGTCGG	6	6	1	Reference	MODIFIED	Reference	82	[0, 1, 2, 3, 4, 5, 6, 7, 8, 9, 10, 11, 12, 13, 14, 15, 16, 17, 18, 19, 20, 21, 22, 23, 24, 25, 26, 27, 28, 29, 30, 31, 32, 33, 34, 35, 36, 37, -38, -38, -38, -38, -38, -38, 38, 39, 40, 41, 42, 43, 44, 45, 46, 47, 48, 49, 50, 51, 52, 53, 54, 55, 56, 57, 58, 59, 60, 61, 62, 63, 64, 65, 66, 67, 68, 69, 70, 71, 72, 73, 74, 75, 76, 77, 78, 79, 80, 81, 82, 83, 84, 85, 86, 87, 88, 89, 90, 91, 92, 93, 94…	[37, 38]	[37]	[37, 38]	[(37, 38)]	[6]	[63, 64, 65, 66, 67, 68]	[63, 64, 65, 66, 67, 68]	[(63, 69)]	[6]	[38, 39, 40, 41, 43, 44, 48, 50, 52, 56, 57, 59, 60, 61, 62]	[38]	['A']	4.76461
43	-AGCTGGACGGCGACGTAAAGTTTTAGAGCTACCGTC------------------------------------------TACTTGACTAGCAAGTTAAAATAAGGCTAGTCCGTTATCAACTTGAAAAAGTGGCACCGAGTCGG	GAGCTGGACGGCGACGTAAAGTTTTAGAGCTACCGTCGTTGTACCGTCTACTTGACTTTTTTTCCGTCGTTGTACCGTCTACTTGACTAGCAAGTTAAAATAAGGCTAGTCCGTTATCAACTTGAAAAAGTGGCACCGAGTCGG	0	42	0	Reference	MODIFIED	Reference	70.139	[0, 1, 2, 3, 4, 5, 6, 7, 8, 9, 10, 11, 12, 13, 14, 15, 16, 17, 18, 19, 20, 21, 22, 23, 24, 25, 26, 27, 28, 29, 30, 31, 32, 33, 34, 35, 36, 37, 38, 39, 40, 41, 42, 43, 44, 45, 46, 47, 48, 49, 50, 51, 52, 53, 54, 55, 56, 57, 58, 59, 60, 61, 62, 63, 64, 65, 66, 67, 68, 69, 70, 71, 72, 73, 74, 75, 76, 77, 78, 79, 80, 81, 82, 83, 84, 85, 86, 87, 88, 89, 90, 91, 92, 93, 94, 95, 96, 97, 98, 99, 100, 101…	[]	[]	[]	[]	[]	[0, 37, 38, 39, 40, 41, 42, 43, 44, 45, 46, 47, 48, 49, 50, 51, 52, 53, 54, 55, 56, 57, 58, 59, 60, 61, 62, 63, 64, 65, 66, 67, 68, 69, 70, 71, 72, 73, 74, 75, 76, 77, 78]	[37, 38, 39, 40, 41, 42, 43, 44, 45, 46, 47, 48, 49, 50, 51, 52, 53, 54, 55, 56, 57, 58, 59, 60, 61, 62, 63, 64, 65, 66, 67, 68, 69, 70, 71, 72, 73, 74, 75, 76, 77, 78]	[(37, 79)]	[42]	[]	[]	[]	2.43902
23	---------------------------------------------------------------------TTGTACCGTCTACTTGACTAGCAAGTTAAAATAAGGCTAGTCCGTTATCAACTTGAAAAAGTGGCACCGAGTCGG	GAGCTGGACGGCGACGTAAAGTTTTAGAGCTACCGTCGTTGTACCGTCTACTTGACTTTTTTTCCGTCGTTGTACCGTCTACTTGACTAGCAAGTTAAAATAAGGCTAGTCCGTTATCAACTTGAAAAAGTGGCACCGAGTCGG	0	69	0	Reference	MODIFIED	Reference	52.083	[0, 1, 2, 3, 4, 5, 6, 7, 8, 9, 10, 11, 12, 13, 14, 15, 16, 17, 18, 19, 20, 21, 22, 23, 24, 25, 26, 27, 28, 29, 30, 31, 32, 33, 34, 35, 36, 37, 38, 39, 40, 41, 42, 43, 44, 45, 46, 47, 48, 49, 50, 51, 52, 53, 54, 55, 56, 57, 58, 59, 60, 61, 62, 63, 64, 65, 66, 67, 68, 69, 70, 71, 72, 73, 74, 75, 76, 77, 78, 79, 80, 81, 82, 83, 84, 85, 86, 87, 88, 89, 90, 91, 92, 93, 94, 95, 96, 97, 98, 99, 100, 101…	[]	[]	[]	[]	[]	[0, 1, 2, 3, 4, 5, 6, 7, 8, 9, 10, 11, 12, 13, 14, 15, 16, 17, 18, 19, 20, 21, 22, 23, 24, 25, 26, 27, 28, 29, 30, 31, 32, 33, 34, 35, 36, 37, 38, 39, 40, 41, 42, 43, 44, 45, 46, 47, 48, 49, 50, 51, 52, 53, 54, 55, 56, 57, 58, 59, 60, 61, 62, 63, 64, 65, 66, 67, 68]	[0, 1, 2, 3, 4, 5, 6, 7, 8, 9, 10, 11, 12, 13, 14, 15, 16, 17, 18, 19, 20, 21, 22, 23, 24, 25, 26, 27, 28, 29, 30, 31, 32, 33, 34, 35, 36, 37, 38, 39, 40, 41, 42, 43, 44, 45, 46, 47, 48, 49, 50, 51, 52, 53, 54, 55, 56, 57, 58, 59, 60, 61, 62, 63, 64, 65, 66, 67, 68]	[(0, 69)]	[69]	[]	[]	[]	1.30459
19	GTCAAGTAGACGGTACAACG---AGTTTTAGAGCTAGA---------------------------------------------------AATAGCAAGTTAAAATAAGGCTAGTCCGTTATCAACTTGAAAAAGTGGCACCGAGTCGG	--GAGCTGGACGG--CGACGTAAAGTTTTAGAGCTACCGTCGTTGTACCGTCTACTTGACTTTTTTTCCGTCGTTGTACCGTCTACTTGACTAGCAAGTTAAAATAAGGCTAGTCCGTTATCAACTTGAAAAAGTGGCACCGAGTCGG	0	51	0	Reference	MODIFIED	Reference	55.405	[-1, -1, 0, 1, 2, 3, 4, 5, 6, 7, 8, 9, 10, -11, -11, 11, 12, 13, 14, 15, 16, 17, 18, 19, 20, 21, 22, 23, 24, 25, 26, 27, 28, 29, 30, 31, 32, 33, 34, 35, 36, 37, 38, 39, 40, 41, 42, 43, 44, 45, 46, 47, 48, 49, 50, 51, 52, 53, 54, 55, 56, 57, 58, 59, 60, 61, 62, 63, 64, 65, 66, 67, 68, 69, 70, 71, 72, 73, 74, 75, 76, 77, 78, 79, 80, 81, 82, 83, 84, 85, 86, 87, 88, 89, 90, 91, 92, 93, 94, 95, 96, 97…	[10, 11]	[10]	[]	[]	[]	[16, 17, 18, 34, 35, 36, 37, 38, 39, 40, 41, 42, 43, 44, 45, 46, 47, 48, 49, 50, 51, 52, 53, 54, 55, 56, 57, 58, 59, 60, 61, 62, 63, 64, 65, 66, 67, 68, 69, 70, 71, 72, 73, 74, 75, 76, 77, 78, 79, 80, 81, 82, 83, 84]	[34, 35, 36, 37, 38, 39, 40, 41, 42, 43, 44, 45, 46, 47, 48, 49, 50, 51, 52, 53, 54, 55, 56, 57, 58, 59, 60, 61, 62, 63, 64, 65, 66, 67, 68, 69, 70, 71, 72, 73, 74, 75, 76, 77, 78, 79, 80, 81, 82, 83, 84]	[(34, 85)]	[51]	[0, 2, 3, 5, 12, 32, 33, 86]	[]	[]	1.07771
17	---CGGTACAACGA------GTTTTAGAGCTAGA---------------------------------------------------AATAGCAAGTTAAAATAAGGCTAGTCCGTTATCAACTTGAAAAAGTGGCACCGAGTCGG	GAGCTGGACGGCGACGTAAAGTTTTAGAGCTACCGTCGTTGTACCGTCTACTTGACTTTTTTTCCGTCGTTGTACCGTCTACTTGACTAGCAAGTTAAAATAAGGCTAGTCCGTTATCAACTTGAAAAAGTGGCACCGAGTCGG	0	51	0	Reference	MODIFIED	Reference	53.472	[0, 1, 2, 3, 4, 5, 6, 7, 8, 9, 10, 11, 12, 13, 14, 15, 16, 17, 18, 19, 20, 21, 22, 23, 24, 25, 26, 27, 28, 29, 30, 31, 32, 33, 34, 35, 36, 37, 38, 39, 40, 41, 42, 43, 44, 45, 46, 47, 48, 49, 50, 51, 52, 53, 54, 55, 56, 57, 58, 59, 60, 61, 62, 63, 64, 65, 66, 67, 68, 69, 70, 71, 72, 73, 74, 75, 76, 77, 78, 79, 80, 81, 82, 83, 84, 85, 86, 87, 88, 89, 90, 91, 92, 93, 94, 95, 96, 97, 98, 99, 100, 101…	[]	[]	[]	[]	[]	[0, 1, 2, 14, 15, 16, 17, 18, 19, 34, 35, 36, 37, 38, 39, 40, 41, 42, 43, 44, 45, 46, 47, 48, 49, 50, 51, 52, 53, 54, 55, 56, 57, 58, 59, 60, 61, 62, 63, 64, 65, 66, 67, 68, 69, 70, 71, 72, 73, 74, 75, 76, 77, 78, 79, 80, 81, 82, 83, 84]	[34, 35, 36, 37, 38, 39, 40, 41, 42, 43, 44, 45, 46, 47, 48, 49, 50, 51, 52, 53, 54, 55, 56, 57, 58, 59, 60, 61, 62, 63, 64, 65, 66, 67, 68, 69, 70, 71, 72, 73, 74, 75, 76, 77, 78, 79, 80, 81, 82, 83, 84]	[(34, 85)]	[51]	[4, 6, 9, 10, 32, 33, 86]	[]	[]	0.964265
16	GAGCTGGACGGCGACGTAAAGTTTTAGAGCTACCGTC------------------------------------------TACTTGACTAGCAAGTTAAAATAAGGCTAGTCCGTTATCAACTTGAAAAAGTGGCACCGAGTGG-	GAGCTGGACGGCGACGTAAAGTTTTAGAGCTACCGTCGTTGTACCGTCTACTTGACTTTTTTTCCGTCGTTGTACCGTCTACTTGACTAGCAAGTTAAAATAAGGCTAGTCCGTTATCAACTTGAAAAAGTGGCACCGAGTCGG	0	42	0	Reference	MODIFIED	Reference	69.444	[0, 1, 2, 3, 4, 5, 6, 7, 8, 9, 10, 11, 12, 13, 14, 15, 16, 17, 18, 19, 20, 21, 22, 23, 24, 25, 26, 27, 28, 29, 30, 31, 32, 33, 34, 35, 36, 37, 38, 39, 40, 41, 42, 43, 44, 45, 46, 47, 48, 49, 50, 51, 52, 53, 54, 55, 56, 57, 58, 59, 60, 61, 62, 63, 64, 65, 66, 67, 68, 69, 70, 71, 72, 73, 74, 75, 76, 77, 78, 79, 80, 81, 82, 83, 84, 85, 86, 87, 88, 89, 90, 91, 92, 93, 94, 95, 96, 97, 98, 99, 100, 101…	[]	[]	[]	[]	[]	[37, 38, 39, 40, 41, 42, 43, 44, 45, 46, 47, 48, 49, 50, 51, 52, 53, 54, 55, 56, 57, 58, 59, 60, 61, 62, 63, 64, 65, 66, 67, 68, 69, 70, 71, 72, 73, 74, 75, 76, 77, 78]	[37, 38, 39, 40, 41, 42, 43, 44, 45, 46, 47, 48, 49, 50, 51, 52, 53, 54, 55, 56, 57, 58, 59, 60, 61, 62, 63, 64, 65, 66, 67, 68, 69, 70, 71, 72, 73, 74, 75, 76, 77, 78]	[(37, 79)]	[42]	[141]	[]	[]	0.907544
15	GAGCTGGACGGCGACGTAAAGTTTTAGAGCTACCGTC--------------------------------TTGTACCGTCTACTTGACTAGCAAGTTAAAATAAGGCTAGTCCGTTATCAACTTGAAAAAGTGGCACCGAGTCGG	GAGCTGGACGGCGACGTAAAGTTTTAGAGCTACCGTCGTTGTACCGTCTACTTGACTTTTTTTCCGTCGTTGTACCGTCTACTTGACTAGCAAGTTAAAATAAGGCTAGTCCGTTATCAACTTGAAAAAGTGGCACCGAGTCGG	0	32	0	Reference	MODIFIED	Reference	77.778	[0, 1, 2, 3, 4, 5, 6, 7, 8, 9, 10, 11, 12, 13, 14, 15, 16, 17, 18, 19, 20, 21, 22, 23, 24, 25, 26, 27, 28, 29, 30, 31, 32, 33, 34, 35, 36, 37, 38, 39, 40, 41, 42, 43, 44, 45, 46, 47, 48, 49, 50, 51, 52, 53, 54, 55, 56, 57, 58, 59, 60, 61, 62, 63, 64, 65, 66, 67, 68, 69, 70, 71, 72, 73, 74, 75, 76, 77, 78, 79, 80, 81, 82, 83, 84, 85, 86, 87, 88, 89, 90, 91, 92, 93, 94, 95, 96, 97, 98, 99, 100, 101…	[]	[]	[]	[]	[]	[37, 38, 39, 40, 41, 42, 43, 44, 45, 46, 47, 48, 49, 50, 51, 52, 53, 54, 55, 56, 57, 58, 59, 60, 61, 62, 63, 64, 65, 66, 67, 68]	[37, 38, 39, 40, 41, 42, 43, 44, 45, 46, 47, 48, 49, 50, 51, 52, 53, 54, 55, 56, 57, 58, 59, 60, 61, 62, 63, 64, 65, 66, 67, 68]	[(37, 69)]	[32]	[]	[]	[]	0.850822
15	GTCAAGTAGACGGTACAACG---AGTTT-AGAGCTAGA---------------------------------------------------AATAGCAAGTTAAAATAAGGCTAGTCCGTTATCAACTTGAAAAAGTGGCACCGAGTCGG	--GAGCTGGACGG--CGACGTAAAGTTTTAGAGCTACCGTCGTTGTACCGTCTACTTGACTTTTTTTCCGTCGTTGTACCGTCTACTTGACTAGCAAGTTAAAATAAGGCTAGTCCGTTATCAACTTGAAAAAGTGGCACCGAGTCGG	0	51	0	Reference	MODIFIED	Reference	54.73	[-1, -1, 0, 1, 2, 3, 4, 5, 6, 7, 8, 9, 10, -11, -11, 11, 12, 13, 14, 15, 16, 17, 18, 19, 20, 21, 22, 23, 24, 25, 26, 27, 28, 29, 30, 31, 32, 33, 34, 35, 36, 37, 38, 39, 40, 41, 42, 43, 44, 45, 46, 47, 48, 49, 50, 51, 52, 53, 54, 55, 56, 57, 58, 59, 60, 61, 62, 63, 64, 65, 66, 67, 68, 69, 70, 71, 72, 73, 74, 75, 76, 77, 78, 79, 80, 81, 82, 83, 84, 85, 86, 87, 88, 89, 90, 91, 92, 93, 94, 95, 96, 97…	[10, 11]	[10]	[]	[]	[]	[16, 17, 18, 24, 34, 35, 36, 37, 38, 39, 40, 41, 42, 43, 44, 45, 46, 47, 48, 49, 50, 51, 52, 53, 54, 55, 56, 57, 58, 59, 60, 61, 62, 63, 64, 65, 66, 67, 68, 69, 70, 71, 72, 73, 74, 75, 76, 77, 78, 79, 80, 81, 82, 83, 84]	[34, 35, 36, 37, 38, 39, 40, 41, 42, 43, 44, 45, 46, 47, 48, 49, 50, 51, 52, 53, 54, 55, 56, 57, 58, 59, 60, 61, 62, 63, 64, 65, 66, 67, 68, 69, 70, 71, 72, 73, 74, 75, 76, 77, 78, 79, 80, 81, 82, 83, 84]	[(34, 85)]	[51]	[0, 2, 3, 5, 12, 32, 33, 86]	[]	[]	0.850822
14	GAGCTGGACGGCGACGTAAAGTTTTAGAGCTACCGTC------------------------------------------TACTTGACTAGCAAGTTAAAATAAGGCTAGTCCGTTATCAACTTGAAAAAGTGGCAC-GAGTCGG	GAGCTGGACGGCGACGTAAAGTTTTAGAGCTACCGTCGTTGTACCGTCTACTTGACTTTTTTTCCGTCGTTGTACCGTCTACTTGACTAGCAAGTTAAAATAAGGCTAGTCCGTTATCAACTTGAAAAAGTGGCACCGAGTCGG	0	42	0	Reference	MODIFIED	Reference	70.139	[0, 1, 2, 3, 4, 5, 6, 7, 8, 9, 10, 11, 12, 13, 14, 15, 16, 17, 18, 19, 20, 21, 22, 23, 24, 25, 26, 27, 28, 29, 30, 31, 32, 33, 34, 35, 36, 37, 38, 39, 40, 41, 42, 43, 44, 45, 46, 47, 48, 49, 50, 51, 52, 53, 54, 55, 56, 57, 58, 59, 60, 61, 62, 63, 64, 65, 66, 67, 68, 69, 70, 71, 72, 73, 74, 75, 76, 77, 78, 79, 80, 81, 82, 83, 84, 85, 86, 87, 88, 89, 90, 91, 92, 93, 94, 95, 96, 97, 98, 99, 100, 101…	[]	[]	[]	[]	[]	[37, 38, 39, 40, 41, 42, 43, 44, 45, 46, 47, 48, 49, 50, 51, 52, 53, 54, 55, 56, 57, 58, 59, 60, 61, 62, 63, 64, 65, 66, 67, 68, 69, 70, 71, 72, 73, 74, 75, 76, 77, 78, 136]	[37, 38, 39, 40, 41, 42, 43, 44, 45, 46, 47, 48, 49, 50, 51, 52, 53, 54, 55, 56, 57, 58, 59, 60, 61, 62, 63, 64, 65, 66, 67, 68, 69, 70, 71, 72, 73, 74, 75, 76, 77, 78]	[(37, 79)]	[42]	[]	[]	[]	0.794101
14	GAGCTGGACGGCGACGTAAAGTTTTAGAGCTACCGTC------------------------------------------TACTTGACTAGCAAGTTAAAATAAGGCTAGTCCGTTATCAACTTGAAAAAGTGGCACCGAGTCG-	GAGCTGGACGGCGACGTAAAGTTTTAGAGCTACCGTCGTTGTACCGTCTACTTGACTTTTTTTCCGTCGTTGTACCGTCTACTTGACTAGCAAGTTAAAATAAGGCTAGTCCGTTATCAACTTGAAAAAGTGGCACCGAGTCGG	0	42	0	Reference	MODIFIED	Reference	70.139	[0, 1, 2, 3, 4, 5, 6, 7, 8, 9, 10, 11, 12, 13, 14, 15, 16, 17, 18, 19, 20, 21, 22, 23, 24, 25, 26, 27, 28, 29, 30, 31, 32, 33, 34, 35, 36, 37, 38, 39, 40, 41, 42, 43, 44, 45, 46, 47, 48, 49, 50, 51, 52, 53, 54, 55, 56, 57, 58, 59, 60, 61, 62, 63, 64, 65, 66, 67, 68, 69, 70, 71, 72, 73, 74, 75, 76, 77, 78, 79, 80, 81, 82, 83, 84, 85, 86, 87, 88, 89, 90, 91, 92, 93, 94, 95, 96, 97, 98, 99, 100, 101…	[]	[]	[]	[]	[]	[37, 38, 39, 40, 41, 42, 43, 44, 45, 46, 47, 48, 49, 50, 51, 52, 53, 54, 55, 56, 57, 58, 59, 60, 61, 62, 63, 64, 65, 66, 67, 68, 69, 70, 71, 72, 73, 74, 75, 76, 77, 78]	[37, 38, 39, 40, 41, 42, 43, 44, 45, 46, 47, 48, 49, 50, 51, 52, 53, 54, 55, 56, 57, 58, 59, 60, 61, 62, 63, 64, 65, 66, 67, 68, 69, 70, 71, 72, 73, 74, 75, 76, 77, 78]	[(37, 79)]	[42]	[]	[]	[]	0.794101
12	---GTAGACGGTACAACG---AGTTTTAGAGCTAGA---------------------------------------------------AATAGCAAGTTAAAATAAGGCTAGTCCGTTATCAACTTGAAAAAGTGGCACCGAGTCGG	GAGCTGGACGG--CGACGTAAAGTTTTAGAGCTACCGTCGTTGTACCGTCTACTTGACTTTTTTTCCGTCGTTGTACCGTCTACTTGACTAGCAAGTTAAAATAAGGCTAGTCCGTTATCAACTTGAAAAAGTGGCACCGAGTCGG	0	51	0	Reference	MODIFIED	Reference	55.479	[0, 1, 2, 3, 4, 5, 6, 7, 8, 9, 10, -11, -11, 11, 12, 13, 14, 15, 16, 17, 18, 19, 20, 21, 22, 23, 24, 25, 26, 27, 28, 29, 30, 31, 32, 33, 34, 35, 36, 37, 38, 39, 40, 41, 42, 43, 44, 45, 46, 47, 48, 49, 50, 51, 52, 53, 54, 55, 56, 57, 58, 59, 60, 61, 62, 63, 64, 65, 66, 67, 68, 69, 70, 71, 72, 73, 74, 75, 76, 77, 78, 79, 80, 81, 82, 83, 84, 85, 86, 87, 88, 89, 90, 91, 92, 93, 94, 95, 96, 97, 98, 99…	[10, 11]	[10]	[]	[]	[]	[0, 1, 2, 16, 17, 18, 34, 35, 36, 37, 38, 39, 40, 41, 42, 43, 44, 45, 46, 47, 48, 49, 50, 51, 52, 53, 54, 55, 56, 57, 58, 59, 60, 61, 62, 63, 64, 65, 66, 67, 68, 69, 70, 71, 72, 73, 74, 75, 76, 77, 78, 79, 80, 81, 82, 83, 84]	[34, 35, 36, 37, 38, 39, 40, 41, 42, 43, 44, 45, 46, 47, 48, 49, 50, 51, 52, 53, 54, 55, 56, 57, 58, 59, 60, 61, 62, 63, 64, 65, 66, 67, 68, 69, 70, 71, 72, 73, 74, 75, 76, 77, 78, 79, 80, 81, 82, 83, 84]	[(34, 85)]	[51]	[3, 5, 12, 32, 33, 86]	[]	[]	0.680658
11	GAGCTGGACGGCGACGTAAAGTTTTAGAGCTACCGTC------------------------------------------TACTTGACTAGCAAGTTAAAATAAGGCTAGTCCGTTATCAACTTGAAAAAGTGGCACCGA-TCGG	GAGCTGGACGGCGACGTAAAGTTTTAGAGCTACCGTCGTTGTACCGTCTACTTGACTTTTTTTCCGTCGTTGTACCGTCTACTTGACTAGCAAGTTAAAATAAGGCTAGTCCGTTATCAACTTGAAAAAGTGGCACCGAGTCGG	0	42	0	Reference	MODIFIED	Reference	70.139	[0, 1, 2, 3, 4, 5, 6, 7, 8, 9, 10, 11, 12, 13, 14, 15, 16, 17, 18, 19, 20, 21, 22, 23, 24, 25, 26, 27, 28, 29, 30, 31, 32, 33, 34, 35, 36, 37, 38, 39, 40, 41, 42, 43, 44, 45, 46, 47, 48, 49, 50, 51, 52, 53, 54, 55, 56, 57, 58, 59, 60, 61, 62, 63, 64, 65, 66, 67, 68, 69, 70, 71, 72, 73, 74, 75, 76, 77, 78, 79, 80, 81, 82, 83, 84, 85, 86, 87, 88, 89, 90, 91, 92, 93, 94, 95, 96, 97, 98, 99, 100, 101…	[]	[]	[]	[]	[]	[37, 38, 39, 40, 41, 42, 43, 44, 45, 46, 47, 48, 49, 50, 51, 52, 53, 54, 55, 56, 57, 58, 59, 60, 61, 62, 63, 64, 65, 66, 67, 68, 69, 70, 71, 72, 73, 74, 75, 76, 77, 78, 139]	[37, 38, 39, 40, 41, 42, 43, 44, 45, 46, 47, 48, 49, 50, 51, 52, 53, 54, 55, 56, 57, 58, 59, 60, 61, 62, 63, 64, 65, 66, 67, 68, 69, 70, 71, 72, 73, 74, 75, 76, 77, 78]	[(37, 79)]	[42]	[]	[]	[]	0.623936
10	------GACGGTACAACG---AGTTTTAGAGCTAGA---------------------------------------------------AATAGCAAGTTAAAATAAGGCTAGTCCGTTATCAACTTGAAAAAGTGGCACCGAGTCGG	GAGCTGGACGG--CGACGTAAAGTTTTAGAGCTACCGTCGTTGTACCGTCTACTTGACTTTTTTTCCGTCGTTGTACCGTCTACTTGACTAGCAAGTTAAAATAAGGCTAGTCCGTTATCAACTTGAAAAAGTGGCACCGAGTCGG	0	51	0	Reference	MODIFIED	Reference	54.795	[0, 1, 2, 3, 4, 5, 6, 7, 8, 9, 10, -11, -11, 11, 12, 13, 14, 15, 16, 17, 18, 19, 20, 21, 22, 23, 24, 25, 26, 27, 28, 29, 30, 31, 32, 33, 34, 35, 36, 37, 38, 39, 40, 41, 42, 43, 44, 45, 46, 47, 48, 49, 50, 51, 52, 53, 54, 55, 56, 57, 58, 59, 60, 61, 62, 63, 64, 65, 66, 67, 68, 69, 70, 71, 72, 73, 74, 75, 76, 77, 78, 79, 80, 81, 82, 83, 84, 85, 86, 87, 88, 89, 90, 91, 92, 93, 94, 95, 96, 97, 98, 99…	[10, 11]	[10]	[]	[]	[]	[0, 1, 2, 3, 4, 5, 16, 17, 18, 34, 35, 36, 37, 38, 39, 40, 41, 42, 43, 44, 45, 46, 47, 48, 49, 50, 51, 52, 53, 54, 55, 56, 57, 58, 59, 60, 61, 62, 63, 64, 65, 66, 67, 68, 69, 70, 71, 72, 73, 74, 75, 76, 77, 78, 79, 80, 81, 82, 83, 84]	[34, 35, 36, 37, 38, 39, 40, 41, 42, 43, 44, 45, 46, 47, 48, 49, 50, 51, 52, 53, 54, 55, 56, 57, 58, 59, 60, 61, 62, 63, 64, 65, 66, 67, 68, 69, 70, 71, 72, 73, 74, 75, 76, 77, 78, 79, 80, 81, 82, 83, 84]	[(34, 85)]	[51]	[12, 32, 33, 86]	[]	[]	0.567215
9	ATATTTGGACTTC---------TTTGAGGCCT----TCGTTGGAAACGGGATTT--CTTCGTATGAATC--TAGACAGAAGAATTCTC-AGAAACTTCCT-TGTGATGTGTGCATT--CAACTC-AGCAAGTGGCACCGAGTCGG	-GAGCTGGACGGCGACGTAAAGTTTTAGAGCTACCGTCGTTGTACCGTCTACTTGACTTTTTTTCCGTCGTTGTACCGTCTACTTGACTAGCAAGTTAAAATAAGGCTAGTCCGTTATCAACTTGAAAAAGTGGCACCGAGTCGG	0	2	0	Reference	MODIFIED	Reference	51.724	[-1, 0, 1, 2, 3, 4, 5, 6, 7, 8, 9, 10, 11, 12, 13, 14, 15, 16, 17, 18, 19, 20, 21, 22, 23, 24, 25, 26, 27, 28, 29, 30, 31, 32, 33, 34, 35, 36, 37, 38, 39, 40, 41, 42, 43, 44, 45, 46, 47, 48, 49, 50, 51, 52, 53, 54, 55, 56, 57, 58, 59, 60, 61, 62, 63, 64, 65, 66, 67, 68, 69, 70, 71, 72, 73, 74, 75, 76, 77, 78, 79, 80, 81, 82, 83, 84, 85, 86, 87, 88, 89, 90, 91, 92, 93, 94, 95, 96, 97, 98, 99, 100,…	[]	[]	[]	[]	[]	[12, 13, 14, 15, 16, 17, 18, 19, 20, 31, 32, 33, 34, 53, 54, 68, 69, 87, 99, 115, 116, 123]	[68, 69]	[(68, 70)]	[2]	[0, 2, 3, 9, 10, 24, 27, 28, 41, 43, 44, 45, 46, 47, 48, 50, 58, 59, 61, 63, 64, 65, 71, 72, 75, 77, 78, 79, 81, 84, 85, 90, 93, 96, 97, 98, 101, 102, 104, 105, 106, 107, 110, 112, 122, 125, 126]	[]	[]	0.510493
9	GAGCTGGACGGCGACGTAAAGTTTTAGAGCTACCGT---------------------------------TTGTACCGTCTACTTGACTAGCAAGTTAAAATAAGGCTAGTCCGTTATCAACTTGAAAAAGTGGCACCGAGTCGG	GAGCTGGACGGCGACGTAAAGTTTTAGAGCTACCGTCGTTGTACCGTCTACTTGACTTTTTTTCCGTCGTTGTACCGTCTACTTGACTAGCAAGTTAAAATAAGGCTAGTCCGTTATCAACTTGAAAAAGTGGCACCGAGTCGG	0	33	0	Reference	MODIFIED	Reference	77.083	[0, 1, 2, 3, 4, 5, 6, 7, 8, 9, 10, 11, 12, 13, 14, 15, 16, 17, 18, 19, 20, 21, 22, 23, 24, 25, 26, 27, 28, 29, 30, 31, 32, 33, 34, 35, 36, 37, 38, 39, 40, 41, 42, 43, 44, 45, 46, 47, 48, 49, 50, 51, 52, 53, 54, 55, 56, 57, 58, 59, 60, 61, 62, 63, 64, 65, 66, 67, 68, 69, 70, 71, 72, 73, 74, 75, 76, 77, 78, 79, 80, 81, 82, 83, 84, 85, 86, 87, 88, 89, 90, 91, 92, 93, 94, 95, 96, 97, 98, 99, 100, 101…	[]	[]	[]	[]	[]	[36, 37, 38, 39, 40, 41, 42, 43, 44, 45, 46, 47, 48, 49, 50, 51, 52, 53, 54, 55, 56, 57, 58, 59, 60, 61, 62, 63, 64, 65, 66, 67, 68]	[36, 37, 38, 39, 40, 41, 42, 43, 44, 45, 46, 47, 48, 49, 50, 51, 52, 53, 54, 55, 56, 57, 58, 59, 60, 61, 62, 63, 64, 65, 66, 67, 68]	[(36, 69)]	[33]	[]	[]	[]	0.510493
8	--------------------------------------TTGTACCGTCTACTTGACTTTTTTTCCGTCGTTGTACCGTCTACTTGACTAGCAAGTTAAAATAAGGCTAGTCCGTTATCAACTTGAAAAAGTGGCACCGAGTCGG	GAGCTGGACGGCGACGTAAAGTTTTAGAGCTACCGTCGTTGTACCGTCTACTTGACTTTTTTTCCGTCGTTGTACCGTCTACTTGACTAGCAAGTTAAAATAAGGCTAGTCCGTTATCAACTTGAAAAAGTGGCACCGAGTCGG	0	38	0	Reference	MODIFIED	Reference	73.611	[0, 1, 2, 3, 4, 5, 6, 7, 8, 9, 10, 11, 12, 13, 14, 15, 16, 17, 18, 19, 20, 21, 22, 23, 24, 25, 26, 27, 28, 29, 30, 31, 32, 33, 34, 35, 36, 37, 38, 39, 40, 41, 42, 43, 44, 45, 46, 47, 48, 49, 50, 51, 52, 53, 54, 55, 56, 57, 58, 59, 60, 61, 62, 63, 64, 65, 66, 67, 68, 69, 70, 71, 72, 73, 74, 75, 76, 77, 78, 79, 80, 81, 82, 83, 84, 85, 86, 87, 88, 89, 90, 91, 92, 93, 94, 95, 96, 97, 98, 99, 100, 101…	[]	[]	[]	[]	[]	[0, 1, 2, 3, 4, 5, 6, 7, 8, 9, 10, 11, 12, 13, 14, 15, 16, 17, 18, 19, 20, 21, 22, 23, 24, 25, 26, 27, 28, 29, 30, 31, 32, 33, 34, 35, 36, 37]	[0, 1, 2, 3, 4, 5, 6, 7, 8, 9, 10, 11, 12, 13, 14, 15, 16, 17, 18, 19, 20, 21, 22, 23, 24, 25, 26, 27, 28, 29, 30, 31, 32, 33, 34, 35, 36, 37]	[(0, 38)]	[38]	[]	[]	[]	0.453772
8	-----AGACGGTACAACG---AGTTTTAGAGCTAGA---------------------------------------------------AATAGCAAGTTAAAATAAGGCTAGTCCGTTATCAACTTGAAAAAGTGGCACCGAGTCGG	GAGCTGGACGG--CGACGTAAAGTTTTAGAGCTACCGTCGTTGTACCGTCTACTTGACTTTTTTTCCGTCGTTGTACCGTCTACTTGACTAGCAAGTTAAAATAAGGCTAGTCCGTTATCAACTTGAAAAAGTGGCACCGAGTCGG	0	51	0	Reference	MODIFIED	Reference	54.795	[0, 1, 2, 3, 4, 5, 6, 7, 8, 9, 10, -11, -11, 11, 12, 13, 14, 15, 16, 17, 18, 19, 20, 21, 22, 23, 24, 25, 26, 27, 28, 29, 30, 31, 32, 33, 34, 35, 36, 37, 38, 39, 40, 41, 42, 43, 44, 45, 46, 47, 48, 49, 50, 51, 52, 53, 54, 55, 56, 57, 58, 59, 60, 61, 62, 63, 64, 65, 66, 67, 68, 69, 70, 71, 72, 73, 74, 75, 76, 77, 78, 79, 80, 81, 82, 83, 84, 85, 86, 87, 88, 89, 90, 91, 92, 93, 94, 95, 96, 97, 98, 99…	[10, 11]	[10]	[]	[]	[]	[0, 1, 2, 3, 4, 16, 17, 18, 34, 35, 36, 37, 38, 39, 40, 41, 42, 43, 44, 45, 46, 47, 48, 49, 50, 51, 52, 53, 54, 55, 56, 57, 58, 59, 60, 61, 62, 63, 64, 65, 66, 67, 68, 69, 70, 71, 72, 73, 74, 75, 76, 77, 78, 79, 80, 81, 82, 83, 84]	[34, 35, 36, 37, 38, 39, 40, 41, 42, 43, 44, 45, 46, 47, 48, 49, 50, 51, 52, 53, 54, 55, 56, 57, 58, 59, 60, 61, 62, 63, 64, 65, 66, 67, 68, 69, 70, 71, 72, 73, 74, 75, 76, 77, 78, 79, 80, 81, 82, 83, 84]	[(34, 85)]	[51]	[5, 12, 32, 33, 86]	[]	[]	0.453772
8	GAGCTGGACGGCGACGTAAAGTTTTAGAGCTAC-------------------------------------------------TTGACTAGCAAGTTAAAATAAGGCTAGTCCGTTATCAACTTGAAAAAGTGGCACCGAGTCGG	GAGCTGGACGGCGACGTAAAGTTTTAGAGCTACCGTCGTTGTACCGTCTACTTGACTTTTTTTCCGTCGTTGTACCGTCTACTTGACTAGCAAGTTAAAATAAGGCTAGTCCGTTATCAACTTGAAAAAGTGGCACCGAGTCGG	0	49	0	Reference	MODIFIED	Reference	65.972	[0, 1, 2, 3, 4, 5, 6, 7, 8, 9, 10, 11, 12, 13, 14, 15, 16, 17, 18, 19, 20, 21, 22, 23, 24, 25, 26, 27, 28, 29, 30, 31, 32, 33, 34, 35, 36, 37, 38, 39, 40, 41, 42, 43, 44, 45, 46, 47, 48, 49, 50, 51, 52, 53, 54, 55, 56, 57, 58, 59, 60, 61, 62, 63, 64, 65, 66, 67, 68, 69, 70, 71, 72, 73, 74, 75, 76, 77, 78, 79, 80, 81, 82, 83, 84, 85, 86, 87, 88, 89, 90, 91, 92, 93, 94, 95, 96, 97, 98, 99, 100, 101…	[]	[]	[]	[]	[]	[33, 34, 35, 36, 37, 38, 39, 40, 41, 42, 43, 44, 45, 46, 47, 48, 49, 50, 51, 52, 53, 54, 55, 56, 57, 58, 59, 60, 61, 62, 63, 64, 65, 66, 67, 68, 69, 70, 71, 72, 73, 74, 75, 76, 77, 78, 79, 80, 81]	[33, 34, 35, 36, 37, 38, 39, 40, 41, 42, 43, 44, 45, 46, 47, 48, 49, 50, 51, 52, 53, 54, 55, 56, 57, 58, 59, 60, 61, 62, 63, 64, 65, 66, 67, 68, 69, 70, 71, 72, 73, 74, 75, 76, 77, 78, 79, 80, 81]	[(33, 82)]	[49]	[]	[]	[]	0.453772
8	GAGCTGGACGGCGACGTAAAGTTTTAGAGCTACCGTC------------------------------------------TACTTGACTAGCAAGTTAAAATAAGGCTAGTCCGTTATCAACTTGAAAAAGTGGCACC-AGTCGG	GAGCTGGACGGCGACGTAAAGTTTTAGAGCTACCGTCGTTGTACCGTCTACTTGACTTTTTTTCCGTCGTTGTACCGTCTACTTGACTAGCAAGTTAAAATAAGGCTAGTCCGTTATCAACTTGAAAAAGTGGCACCGAGTCGG	0	42	0	Reference	MODIFIED	Reference	70.139	[0, 1, 2, 3, 4, 5, 6, 7, 8, 9, 10, 11, 12, 13, 14, 15, 16, 17, 18, 19, 20, 21, 22, 23, 24, 25, 26, 27, 28, 29, 30, 31, 32, 33, 34, 35, 36, 37, 38, 39, 40, 41, 42, 43, 44, 45, 46, 47, 48, 49, 50, 51, 52, 53, 54, 55, 56, 57, 58, 59, 60, 61, 62, 63, 64, 65, 66, 67, 68, 69, 70, 71, 72, 73, 74, 75, 76, 77, 78, 79, 80, 81, 82, 83, 84, 85, 86, 87, 88, 89, 90, 91, 92, 93, 94, 95, 96, 97, 98, 99, 100, 101…	[]	[]	[]	[]	[]	[37, 38, 39, 40, 41, 42, 43, 44, 45, 46, 47, 48, 49, 50, 51, 52, 53, 54, 55, 56, 57, 58, 59, 60, 61, 62, 63, 64, 65, 66, 67, 68, 69, 70, 71, 72, 73, 74, 75, 76, 77, 78, 137]	[37, 38, 39, 40, 41, 42, 43, 44, 45, 46, 47, 48, 49, 50, 51, 52, 53, 54, 55, 56, 57, 58, 59, 60, 61, 62, 63, 64, 65, 66, 67, 68, 69, 70, 71, 72, 73, 74, 75, 76, 77, 78]	[(37, 79)]	[42]	[]	[]	[]	0.453772
8	GTCAAAGTAGACGGTACAACG---AGTTTTAGAGCTAGA---------------------------------------------------AATAGCAAGTTAAAATAAGGCTAGTCCGTTATCAACTTGAAAAAGTGGCACCGAGTCGG	---GAGCTGGACGG--CGACGTAAAGTTTTAGAGCTACCGTCGTTGTACCGTCTACTTGACTTTTTTTCCGTCGTTGTACCGTCTACTTGACTAGCAAGTTAAAATAAGGCTAGTCCGTTATCAACTTGAAAAAGTGGCACCGAGTCGG	0	51	0	Reference	MODIFIED	Reference	55.034	[-1, -1, -1, 0, 1, 2, 3, 4, 5, 6, 7, 8, 9, 10, -11, -11, 11, 12, 13, 14, 15, 16, 17, 18, 19, 20, 21, 22, 23, 24, 25, 26, 27, 28, 29, 30, 31, 32, 33, 34, 35, 36, 37, 38, 39, 40, 41, 42, 43, 44, 45, 46, 47, 48, 49, 50, 51, 52, 53, 54, 55, 56, 57, 58, 59, 60, 61, 62, 63, 64, 65, 66, 67, 68, 69, 70, 71, 72, 73, 74, 75, 76, 77, 78, 79, 80, 81, 82, 83, 84, 85, 86, 87, 88, 89, 90, 91, 92, 93, 94, 95, 96…	[10, 11]	[10]	[]	[]	[]	[16, 17, 18, 34, 35, 36, 37, 38, 39, 40, 41, 42, 43, 44, 45, 46, 47, 48, 49, 50, 51, 52, 53, 54, 55, 56, 57, 58, 59, 60, 61, 62, 63, 64, 65, 66, 67, 68, 69, 70, 71, 72, 73, 74, 75, 76, 77, 78, 79, 80, 81, 82, 83, 84]	[34, 35, 36, 37, 38, 39, 40, 41, 42, 43, 44, 45, 46, 47, 48, 49, 50, 51, 52, 53, 54, 55, 56, 57, 58, 59, 60, 61, 62, 63, 64, 65, 66, 67, 68, 69, 70, 71, 72, 73, 74, 75, 76, 77, 78, 79, 80, 81, 82, 83, 84]	[(34, 85)]	[51]	[0, 2, 3, 5, 12, 32, 33, 86]	[]	[]	0.453772
7	-AGCTGGACGGCGACGTAAAGTTTTAGAGCTACCGTCGCGACGGAAAAAAAGTCAAGTAGACGGTACAA------TTGTACCGTCTACTTGACTAGCAAGTTAAAATAAGGCTAGTCCGTTATCAACTTGAAAAAGTGGCACCGAGTCGG	GAGCTGGACGGCGACGTAAAGTTTTAGAGCTACCGTCG------TTGTACCGTCTACTTGACTTTTTTTCCGTCGTTGTACCGTCTACTTGACTAGCAAGTTAAAATAAGGCTAGTCCGTTATCAACTTGAAAAAGTGGCACCGAGTCGG	6	6	1	Reference	MODIFIED	Reference	81.333	[0, 1, 2, 3, 4, 5, 6, 7, 8, 9, 10, 11, 12, 13, 14, 15, 16, 17, 18, 19, 20, 21, 22, 23, 24, 25, 26, 27, 28, 29, 30, 31, 32, 33, 34, 35, 36, 37, -38, -38, -38, -38, -38, -38, 38, 39, 40, 41, 42, 43, 44, 45, 46, 47, 48, 49, 50, 51, 52, 53, 54, 55, 56, 57, 58, 59, 60, 61, 62, 63, 64, 65, 66, 67, 68, 69, 70, 71, 72, 73, 74, 75, 76, 77, 78, 79, 80, 81, 82, 83, 84, 85, 86, 87, 88, 89, 90, 91, 92, 93, 94…	[37, 38]	[37]	[37, 38]	[(37, 38)]	[6]	[0, 63, 64, 65, 66, 67, 68]	[63, 64, 65, 66, 67, 68]	[(63, 69)]	[6]	[38, 39, 40, 41, 43, 44, 48, 50, 52, 56, 57, 59, 60, 61, 62]	[38]	['A']	0.39705
6	---CGGAACTGAGGCC--ATGATTAAGAGGGACGGCCGGGGGCATTCGTATTGCGCCGCTAGAGGTGAAATTCTTGGACCGGCGCAAGACGG--------ACCAGAGCGAAAGCATTTGCCAAGAATGTTTTCA--TTAATCAAGTGGCACCGAGTCGG	GAGCTGGACGGCGACGTAAAGTTTTAGAGCTACCGTCG------------TTGTACCG-TCTACTTGACTTTTTTT--CCGTCGTTGTACCGTCTACTTGACTAGCAAGTTAAAATAAGGCTAGTCCGTTATCAACTTGAAAAAGTGGCACCGAGTCGG	12	0	1	Reference	MODIFIED	Reference	50.943	[0, 1, 2, 3, 4, 5, 6, 7, 8, 9, 10, 11, 12, 13, 14, 15, 16, 17, 18, 19, 20, 21, 22, 23, 24, 25, 26, 27, 28, 29, 30, 31, 32, 33, 34, 35, 36, 37, -38, -38, -38, -38, -38, -38, -38, -38, -38, -38, -38, -38, 38, 39, 40, 41, 42, 43, 44, 45, -46, 46, 47, 48, 49, 50, 51, 52, 53, 54, 55, 56, 57, 58, 59, 60, 61, 62, -63, -63, 63, 64, 65, 66, 67, 68, 69, 70, 71, 72, 73, 74, 75, 76, 77, 78, 79, 80, 81, 82, 8…	[37, 38, 45, 46, 62, 63]	[37, 45, 62]	[37, 38]	[(37, 38)]	[12]	[0, 1, 2, 16, 17, 77, 78, 79, 80, 81, 82, 83, 84, 119, 120]	[]	[]	[]	[4, 6, 9, 11, 13, 15, 19, 21, 24, 29, 30, 33, 35, 41, 42, 47, 48, 50, 51, 55, 56, 59, 62, 66, 69, 70, 71, 72, 75, 87, 90, 91, 92, 94, 95, 97, 98, 101, 102, 104, 106, 109, 110, 111, 115, 123, 125, 126]	[69]	['C']	0.340329
6	GAGC-GCAGAGCG-------GTTTGGTCGTT-----CGTTGGGCGGTG--CTGG----TTTTTCGCTCGTCG-ACTGCGGCTCTTCCTCGGGCAGCGGAAGC---GGCGCGGCGGTC--------GGAGAAGTGGCACCGAGTCGG	GAGCTGGACGGCGACGTAAAGTTTTAGAGCTACCGTCGTTGTACCGTCTACTTGACTTTTTTTCCGTCGTTGTAC--CGTCTACTTGACTAGCAAGTTAAAATAAGGCTAGTCCGTTATCAACTTGAAAAAGTGGCACCGAGTCGG	0	0	0	Reference	UNMODIFIED	Reference	52.055	[0, 1, 2, 3, 4, 5, 6, 7, 8, 9, 10, 11, 12, 13, 14, 15, 16, 17, 18, 19, 20, 21, 22, 23, 24, 25, 26, 27, 28, 29, 30, 31, 32, 33, 34, 35, 36, 37, 38, 39, 40, 41, 42, 43, 44, 45, 46, 47, 48, 49, 50, 51, 52, 53, 54, 55, 56, 57, 58, 59, 60, 61, 62, 63, 64, 65, 66, 67, 68, 69, 70, 71, 72, 73, 74, -75, -75, 75, 76, 77, 78, 79, 80, 81, 82, 83, 84, 85, 86, 87, 88, 89, 90, 91, 92, 93, 94, 95, 96, 97, 98, 99…	[74, 75]	[74]	[]	[]	[]	[4, 13, 14, 15, 16, 17, 18, 19, 31, 32, 33, 34, 35, 48, 49, 54, 55, 56, 57, 72, 100, 101, 102, 115, 116, 117, 118, 119, 120, 121, 122]	[]	[]	[]	[6, 8, 9, 24, 25, 26, 27, 29, 41, 42, 44, 47, 52, 64, 65, 70, 77, 80, 81, 83, 84, 85, 87, 88, 92, 93, 94, 95, 98, 99, 106, 107, 109, 111, 114, 124, 126]	[]	[]	0.340329
6	GAGCTGGACGGCGACGTAAAGTTTTAGAGCTACCGTC------------------------------------------TACTTGACTAGCAAGTTAAAATAAGGCTAGTCCGTTATCAACTTGAAAAAGTGGCACCG-GTCGG	GAGCTGGACGGCGACGTAAAGTTTTAGAGCTACCGTCGTTGTACCGTCTACTTGACTTTTTTTCCGTCGTTGTACCGTCTACTTGACTAGCAAGTTAAAATAAGGCTAGTCCGTTATCAACTTGAAAAAGTGGCACCGAGTCGG	0	42	0	Reference	MODIFIED	Reference	70.139	[0, 1, 2, 3, 4, 5, 6, 7, 8, 9, 10, 11, 12, 13, 14, 15, 16, 17, 18, 19, 20, 21, 22, 23, 24, 25, 26, 27, 28, 29, 30, 31, 32, 33, 34, 35, 36, 37, 38, 39, 40, 41, 42, 43, 44, 45, 46, 47, 48, 49, 50, 51, 52, 53, 54, 55, 56, 57, 58, 59, 60, 61, 62, 63, 64, 65, 66, 67, 68, 69, 70, 71, 72, 73, 74, 75, 76, 77, 78, 79, 80, 81, 82, 83, 84, 85, 86, 87, 88, 89, 90, 91, 92, 93, 94, 95, 96, 97, 98, 99, 100, 101…	[]	[]	[]	[]	[]	[37, 38, 39, 40, 41, 42, 43, 44, 45, 46, 47, 48, 49, 50, 51, 52, 53, 54, 55, 56, 57, 58, 59, 60, 61, 62, 63, 64, 65, 66, 67, 68, 69, 70, 71, 72, 73, 74, 75, 76, 77, 78, 138]	[37, 38, 39, 40, 41, 42, 43, 44, 45, 46, 47, 48, 49, 50, 51, 52, 53, 54, 55, 56, 57, 58, 59, 60, 61, 62, 63, 64, 65, 66, 67, 68, 69, 70, 71, 72, 73, 74, 75, 76, 77, 78]	[(37, 79)]	[42]	[]	[]	[]	0.340329
6	GAGCTGGACGGCGACGTAAAGTTTTAGAGCTACCGTC------------------------------------------TACTTGACTAGCAAGTTAAAATAAGGCTAGTCCGTTATCAACTTGAAAAAGTGGCACCGAGCGG-	GAGCTGGACGGCGACGTAAAGTTTTAGAGCTACCGTCGTTGTACCGTCTACTTGACTTTTTTTCCGTCGTTGTACCGTCTACTTGACTAGCAAGTTAAAATAAGGCTAGTCCGTTATCAACTTGAAAAAGTGGCACCGAGTCGG	0	42	0	Reference	MODIFIED	Reference	68.75	[0, 1, 2, 3, 4, 5, 6, 7, 8, 9, 10, 11, 12, 13, 14, 15, 16, 17, 18, 19, 20, 21, 22, 23, 24, 25, 26, 27, 28, 29, 30, 31, 32, 33, 34, 35, 36, 37, 38, 39, 40, 41, 42, 43, 44, 45, 46, 47, 48, 49, 50, 51, 52, 53, 54, 55, 56, 57, 58, 59, 60, 61, 62, 63, 64, 65, 66, 67, 68, 69, 70, 71, 72, 73, 74, 75, 76, 77, 78, 79, 80, 81, 82, 83, 84, 85, 86, 87, 88, 89, 90, 91, 92, 93, 94, 95, 96, 97, 98, 99, 100, 101…	[]	[]	[]	[]	[]	[37, 38, 39, 40, 41, 42, 43, 44, 45, 46, 47, 48, 49, 50, 51, 52, 53, 54, 55, 56, 57, 58, 59, 60, 61, 62, 63, 64, 65, 66, 67, 68, 69, 70, 71, 72, 73, 74, 75, 76, 77, 78]	[37, 38, 39, 40, 41, 42, 43, 44, 45, 46, 47, 48, 49, 50, 51, 52, 53, 54, 55, 56, 57, 58, 59, 60, 61, 62, 63, 64, 65, 66, 67, 68, 69, 70, 71, 72, 73, 74, 75, 76, 77, 78]	[(37, 79)]	[42]	[140, 141]	[]	[]	0.340329
5	GAGCTGGACGGCGACGTAAAGTTTTAGAGCTACCGTC------------------------------------------TACTTGACTAGCAAGTTAAAATAAGGCTAGTCCGTTATCAACTTGAAAAAGTGG-ACCGAGTCGG	GAGCTGGACGGCGACGTAAAGTTTTAGAGCTACCGTCGTTGTACCGTCTACTTGACTTTTTTTCCGTCGTTGTACCGTCTACTTGACTAGCAAGTTAAAATAAGGCTAGTCCGTTATCAACTTGAAAAAGTGGCACCGAGTCGG	0	42	0	Reference	MODIFIED	Reference	70.139	[0, 1, 2, 3, 4, 5, 6, 7, 8, 9, 10, 11, 12, 13, 14, 15, 16, 17, 18, 19, 20, 21, 22, 23, 24, 25, 26, 27, 28, 29, 30, 31, 32, 33, 34, 35, 36, 37, 38, 39, 40, 41, 42, 43, 44, 45, 46, 47, 48, 49, 50, 51, 52, 53, 54, 55, 56, 57, 58, 59, 60, 61, 62, 63, 64, 65, 66, 67, 68, 69, 70, 71, 72, 73, 74, 75, 76, 77, 78, 79, 80, 81, 82, 83, 84, 85, 86, 87, 88, 89, 90, 91, 92, 93, 94, 95, 96, 97, 98, 99, 100, 101…	[]	[]	[]	[]	[]	[37, 38, 39, 40, 41, 42, 43, 44, 45, 46, 47, 48, 49, 50, 51, 52, 53, 54, 55, 56, 57, 58, 59, 60, 61, 62, 63, 64, 65, 66, 67, 68, 69, 70, 71, 72, 73, 74, 75, 76, 77, 78, 133]	[37, 38, 39, 40, 41, 42, 43, 44, 45, 46, 47, 48, 49, 50, 51, 52, 53, 54, 55, 56, 57, 58, 59, 60, 61, 62, 63, 64, 65, 66, 67, 68, 69, 70, 71, 72, 73, 74, 75, 76, 77, 78]	[(37, 79)]	[42]	[]	[]	[]	0.283607
5	GAGCTGGACGGCGACGTAAAGTTTTAGAGCTACCGTCGACG-ACGGAAAAAAAGTCAAGTAGACGGTACAATTGTACCGTCTACTTGACTAGCAAGTTAAAATAAGGCTAGTCCGTTATCAACTTGAAAAAGTGGCACCGAGTCGG	GAGCTGGACGGCGACGTAAAGTTTTAGAGCTACCGTCGTTGTACCGTCTACTTGACTTTTTTTCCGTCG--TTGTACCGTCTACTTGACTAGCAAGTTAAAATAAGGCTAGTCCGTTATCAACTTGAAAAAGTGGCACCGAGTCGG	2	0	2	Reference	MODIFIED	Reference	84.932	[0, 1, 2, 3, 4, 5, 6, 7, 8, 9, 10, 11, 12, 13, 14, 15, 16, 17, 18, 19, 20, 21, 22, 23, 24, 25, 26, 27, 28, 29, 30, 31, 32, 33, 34, 35, 36, 37, 38, 39, 40, 41, 42, 43, 44, 45, 46, 47, 48, 49, 50, 51, 52, 53, 54, 55, 56, 57, 58, 59, 60, 61, 62, 63, 64, 65, 66, 67, 68, -69, -69, 69, 70, 71, 72, 73, 74, 75, 76, 77, 78, 79, 80, 81, 82, 83, 84, 85, 86, 87, 88, 89, 90, 91, 92, 93, 94, 95, 96, 97, 98, 99…	[68, 69]	[68]	[68, 69]	[(68, 69)]	[2]	[41]	[]	[]	[]	[38, 39, 44, 46, 47, 48, 50, 51, 52, 54, 56, 57, 58, 60, 61, 62, 64, 67, 68]	[38, 68]	['A' 'C']	0.283607
5	GAGCTGGACGGCGACGTAAAGTTTTAGAGCTACCGTCGTCG-ACGGAAAAAAAGTCAAGTAGACGGTACAATTGTACCGTCTACTTGACTAGCAAGTTAAAATAAGGCTAGTCCGTTATCAACTTGAAAAAGTGGCACCGAGTCGG	GAGCTGGACGGCGACGTAAAGTTTTAGAGCTACCGTCGTTGTACCGTCTACTTGACTTTTTTTCCGTCG--TTGTACCGTCTACTTGACTAGCAAGTTAAAATAAGGCTAGTCCGTTATCAACTTGAAAAAGTGGCACCGAGTCGG	2	0	1	Reference	MODIFIED	Reference	85.616	[0, 1, 2, 3, 4, 5, 6, 7, 8, 9, 10, 11, 12, 13, 14, 15, 16, 17, 18, 19, 20, 21, 22, 23, 24, 25, 26, 27, 28, 29, 30, 31, 32, 33, 34, 35, 36, 37, 38, 39, 40, 41, 42, 43, 44, 45, 46, 47, 48, 49, 50, 51, 52, 53, 54, 55, 56, 57, 58, 59, 60, 61, 62, 63, 64, 65, 66, 67, 68, -69, -69, 69, 70, 71, 72, 73, 74, 75, 76, 77, 78, 79, 80, 81, 82, 83, 84, 85, 86, 87, 88, 89, 90, 91, 92, 93, 94, 95, 96, 97, 98, 99…	[68, 69]	[68]	[68, 69]	[(68, 69)]	[2]	[41]	[]	[]	[]	[39, 44, 46, 47, 48, 50, 51, 52, 54, 56, 57, 58, 60, 61, 62, 64, 67, 68]	[68]	['C']	0.283607
5	GAGCTGGACGGCGACGTAAAGTTTTAGAGCTACCGTCGTTCGACGGAAAAAAAGTCAAGTAGACGGTACAATTGTACCGTCTACTTGACTAGCAAGTTAAAATAAGGCTAGTCCGTTATCAACTTGAAAAAGTGGCACCGAGTCGG	GAGCTGGACGGCGACGTAAAGTTTTAGAGCTACCGTCGTTGTACCGTCTACTTGACTTTTTTTCCGTCG--TTGTACCGTCTACTTGACTAGCAAGTTAAAATAAGGCTAGTCCGTTATCAACTTGAAAAAGTGGCACCGAGTCGG	2	0	1	Reference	MODIFIED	Reference	85.616	[0, 1, 2, 3, 4, 5, 6, 7, 8, 9, 10, 11, 12, 13, 14, 15, 16, 17, 18, 19, 20, 21, 22, 23, 24, 25, 26, 27, 28, 29, 30, 31, 32, 33, 34, 35, 36, 37, 38, 39, 40, 41, 42, 43, 44, 45, 46, 47, 48, 49, 50, 51, 52, 53, 54, 55, 56, 57, 58, 59, 60, 61, 62, 63, 64, 65, 66, 67, 68, -69, -69, 69, 70, 71, 72, 73, 74, 75, 76, 77, 78, 79, 80, 81, 82, 83, 84, 85, 86, 87, 88, 89, 90, 91, 92, 93, 94, 95, 96, 97, 98, 99…	[68, 69]	[68]	[68, 69]	[(68, 69)]	[2]	[]	[]	[]	[]	[40, 41, 44, 46, 47, 48, 50, 51, 52, 54, 56, 57, 58, 60, 61, 62, 64, 67, 68]	[68]	['C']	0.283607
4	-----------CGA------GTTTTAGAGCTAGA---------------------------------------------------AATAGCAAGTTAAAATAAGGCTAGTCCGTTATCAACTTGAAAAAGTGGCACCGAGTCGG	GAGCTGGACGGCGACGTAAAGTTTTAGAGCTACCGTCGTTGTACCGTCTACTTGACTTTTTTTCCGTCGTTGTACCGTCTACTTGACTAGCAAGTTAAAATAAGGCTAGTCCGTTATCAACTTGAAAAAGTGGCACCGAGTCGG	0	51	0	Reference	MODIFIED	Reference	50.694	[0, 1, 2, 3, 4, 5, 6, 7, 8, 9, 10, 11, 12, 13, 14, 15, 16, 17, 18, 19, 20, 21, 22, 23, 24, 25, 26, 27, 28, 29, 30, 31, 32, 33, 34, 35, 36, 37, 38, 39, 40, 41, 42, 43, 44, 45, 46, 47, 48, 49, 50, 51, 52, 53, 54, 55, 56, 57, 58, 59, 60, 61, 62, 63, 64, 65, 66, 67, 68, 69, 70, 71, 72, 73, 74, 75, 76, 77, 78, 79, 80, 81, 82, 83, 84, 85, 86, 87, 88, 89, 90, 91, 92, 93, 94, 95, 96, 97, 98, 99, 100, 101…	[]	[]	[]	[]	[]	[0, 1, 2, 3, 4, 5, 6, 7, 8, 9, 10, 14, 15, 16, 17, 18, 19, 34, 35, 36, 37, 38, 39, 40, 41, 42, 43, 44, 45, 46, 47, 48, 49, 50, 51, 52, 53, 54, 55, 56, 57, 58, 59, 60, 61, 62, 63, 64, 65, 66, 67, 68, 69, 70, 71, 72, 73, 74, 75, 76, 77, 78, 79, 80, 81, 82, 83, 84]	[34, 35, 36, 37, 38, 39, 40, 41, 42, 43, 44, 45, 46, 47, 48, 49, 50, 51, 52, 53, 54, 55, 56, 57, 58, 59, 60, 61, 62, 63, 64, 65, 66, 67, 68, 69, 70, 71, 72, 73, 74, 75, 76, 77, 78, 79, 80, 81, 82, 83, 84]	[(34, 85)]	[51]	[32, 33, 86]	[]	[]	0.226886
4	------TACAACGA------GTTTTAGAGCTAGA---------------------------------------------------AATAGCAAGTTAAAATAAGGCTAGTCCGTTATCAACTTGAAAAAGTGGCACCGAGTCGG	GAGCTGGACGGCGACGTAAAGTTTTAGAGCTACCGTCGTTGTACCGTCTACTTGACTTTTTTTCCGTCGTTGTACCGTCTACTTGACTAGCAAGTTAAAATAAGGCTAGTCCGTTATCAACTTGAAAAAGTGGCACCGAGTCGG	0	51	0	Reference	MODIFIED	Reference	52.083	[0, 1, 2, 3, 4, 5, 6, 7, 8, 9, 10, 11, 12, 13, 14, 15, 16, 17, 18, 19, 20, 21, 22, 23, 24, 25, 26, 27, 28, 29, 30, 31, 32, 33, 34, 35, 36, 37, 38, 39, 40, 41, 42, 43, 44, 45, 46, 47, 48, 49, 50, 51, 52, 53, 54, 55, 56, 57, 58, 59, 60, 61, 62, 63, 64, 65, 66, 67, 68, 69, 70, 71, 72, 73, 74, 75, 76, 77, 78, 79, 80, 81, 82, 83, 84, 85, 86, 87, 88, 89, 90, 91, 92, 93, 94, 95, 96, 97, 98, 99, 100, 101…	[]	[]	[]	[]	[]	[0, 1, 2, 3, 4, 5, 14, 15, 16, 17, 18, 19, 34, 35, 36, 37, 38, 39, 40, 41, 42, 43, 44, 45, 46, 47, 48, 49, 50, 51, 52, 53, 54, 55, 56, 57, 58, 59, 60, 61, 62, 63, 64, 65, 66, 67, 68, 69, 70, 71, 72, 73, 74, 75, 76, 77, 78, 79, 80, 81, 82, 83, 84]	[34, 35, 36, 37, 38, 39, 40, 41, 42, 43, 44, 45, 46, 47, 48, 49, 50, 51, 52, 53, 54, 55, 56, 57, 58, 59, 60, 61, 62, 63, 64, 65, 66, 67, 68, 69, 70, 71, 72, 73, 74, 75, 76, 77, 78, 79, 80, 81, 82, 83, 84]	[(34, 85)]	[51]	[6, 9, 10, 32, 33, 86]	[]	[]	0.226886
4	CGAGCTGGACGGCGACGTAAAGTTTTAGAGCTACCGTC------------------------------------------TACTTGACTAGCAAGTTAAAATAAGGCTAGTCCGTTATCAACTTGAAAAAGTGGCACCGAGTCGG	-GAGCTGGACGGCGACGTAAAGTTTTAGAGCTACCGTCGTTGTACCGTCTACTTGACTTTTTTTCCGTCGTTGTACCGTCTACTTGACTAGCAAGTTAAAATAAGGCTAGTCCGTTATCAACTTGAAAAAGTGGCACCGAGTCGG	0	42	0	Reference	MODIFIED	Reference	70.345	[-1, 0, 1, 2, 3, 4, 5, 6, 7, 8, 9, 10, 11, 12, 13, 14, 15, 16, 17, 18, 19, 20, 21, 22, 23, 24, 25, 26, 27, 28, 29, 30, 31, 32, 33, 34, 35, 36, 37, 38, 39, 40, 41, 42, 43, 44, 45, 46, 47, 48, 49, 50, 51, 52, 53, 54, 55, 56, 57, 58, 59, 60, 61, 62, 63, 64, 65, 66, 67, 68, 69, 70, 71, 72, 73, 74, 75, 76, 77, 78, 79, 80, 81, 82, 83, 84, 85, 86, 87, 88, 89, 90, 91, 92, 93, 94, 95, 96, 97, 98, 99, 100,…	[]	[]	[]	[]	[]	[37, 38, 39, 40, 41, 42, 43, 44, 45, 46, 47, 48, 49, 50, 51, 52, 53, 54, 55, 56, 57, 58, 59, 60, 61, 62, 63, 64, 65, 66, 67, 68, 69, 70, 71, 72, 73, 74, 75, 76, 77, 78]	[37, 38, 39, 40, 41, 42, 43, 44, 45, 46, 47, 48, 49, 50, 51, 52, 53, 54, 55, 56, 57, 58, 59, 60, 61, 62, 63, 64, 65, 66, 67, 68, 69, 70, 71, 72, 73, 74, 75, 76, 77, 78]	[(37, 79)]	[42]	[]	[]	[]	0.226886
4	GAGCTGGACGGCGACGTAAAGTTTTAGAGCTAC------------------------------------TTGTACCGTCTACTTGACTAGCAAGTTAAAATAAGGCTAGTCCGTTATCAACTTGAAAAAGTGGCACCGAGTCGG	GAGCTGGACGGCGACGTAAAGTTTTAGAGCTACCGTCGTTGTACCGTCTACTTGACTTTTTTTCCGTCGTTGTACCGTCTACTTGACTAGCAAGTTAAAATAAGGCTAGTCCGTTATCAACTTGAAAAAGTGGCACCGAGTCGG	0	36	0	Reference	MODIFIED	Reference	75	[0, 1, 2, 3, 4, 5, 6, 7, 8, 9, 10, 11, 12, 13, 14, 15, 16, 17, 18, 19, 20, 21, 22, 23, 24, 25, 26, 27, 28, 29, 30, 31, 32, 33, 34, 35, 36, 37, 38, 39, 40, 41, 42, 43, 44, 45, 46, 47, 48, 49, 50, 51, 52, 53, 54, 55, 56, 57, 58, 59, 60, 61, 62, 63, 64, 65, 66, 67, 68, 69, 70, 71, 72, 73, 74, 75, 76, 77, 78, 79, 80, 81, 82, 83, 84, 85, 86, 87, 88, 89, 90, 91, 92, 93, 94, 95, 96, 97, 98, 99, 100, 101…	[]	[]	[]	[]	[]	[33, 34, 35, 36, 37, 38, 39, 40, 41, 42, 43, 44, 45, 46, 47, 48, 49, 50, 51, 52, 53, 54, 55, 56, 57, 58, 59, 60, 61, 62, 63, 64, 65, 66, 67, 68]	[33, 34, 35, 36, 37, 38, 39, 40, 41, 42, 43, 44, 45, 46, 47, 48, 49, 50, 51, 52, 53, 54, 55, 56, 57, 58, 59, 60, 61, 62, 63, 64, 65, 66, 67, 68]	[(33, 69)]	[36]	[]	[]	[]	0.226886
4	GAGCTGGACGGCGACGTAAAGTTTTAGAGCTACC-----------------------------------TTGTACCGTCTACTTGACTAGCAAGTTAAAATAAGGCTAGTCCGTTATCAACTTGAAAAAGTGGCACCGAGTCGG	GAGCTGGACGGCGACGTAAAGTTTTAGAGCTACCGTCGTTGTACCGTCTACTTGACTTTTTTTCCGTCGTTGTACCGTCTACTTGACTAGCAAGTTAAAATAAGGCTAGTCCGTTATCAACTTGAAAAAGTGGCACCGAGTCGG	0	35	0	Reference	MODIFIED	Reference	75.694	[0, 1, 2, 3, 4, 5, 6, 7, 8, 9, 10, 11, 12, 13, 14, 15, 16, 17, 18, 19, 20, 21, 22, 23, 24, 25, 26, 27, 28, 29, 30, 31, 32, 33, 34, 35, 36, 37, 38, 39, 40, 41, 42, 43, 44, 45, 46, 47, 48, 49, 50, 51, 52, 53, 54, 55, 56, 57, 58, 59, 60, 61, 62, 63, 64, 65, 66, 67, 68, 69, 70, 71, 72, 73, 74, 75, 76, 77, 78, 79, 80, 81, 82, 83, 84, 85, 86, 87, 88, 89, 90, 91, 92, 93, 94, 95, 96, 97, 98, 99, 100, 101…	[]	[]	[]	[]	[]	[34, 35, 36, 37, 38, 39, 40, 41, 42, 43, 44, 45, 46, 47, 48, 49, 50, 51, 52, 53, 54, 55, 56, 57, 58, 59, 60, 61, 62, 63, 64, 65, 66, 67, 68]	[34, 35, 36, 37, 38, 39, 40, 41, 42, 43, 44, 45, 46, 47, 48, 49, 50, 51, 52, 53, 54, 55, 56, 57, 58, 59, 60, 61, 62, 63, 64, 65, 66, 67, 68]	[(34, 69)]	[35]	[]	[]	[]	0.226886
4	GAGCTGGACGGCGACGTAAAGTTTTAGAGCTACCGTCG--------------------------------TGTACCGTCTACTTGACTAGCAAGTTAAAATAAGGCTAGTCCGTTATCAACTTGAAAAAGTGGCACCGAGTCGG	GAGCTGGACGGCGACGTAAAGTTTTAGAGCTACCGTCGTTGTACCGTCTACTTGACTTTTTTTCCGTCGTTGTACCGTCTACTTGACTAGCAAGTTAAAATAAGGCTAGTCCGTTATCAACTTGAAAAAGTGGCACCGAGTCGG	0	32	0	Reference	MODIFIED	Reference	77.778	[0, 1, 2, 3, 4, 5, 6, 7, 8, 9, 10, 11, 12, 13, 14, 15, 16, 17, 18, 19, 20, 21, 22, 23, 24, 25, 26, 27, 28, 29, 30, 31, 32, 33, 34, 35, 36, 37, 38, 39, 40, 41, 42, 43, 44, 45, 46, 47, 48, 49, 50, 51, 52, 53, 54, 55, 56, 57, 58, 59, 60, 61, 62, 63, 64, 65, 66, 67, 68, 69, 70, 71, 72, 73, 74, 75, 76, 77, 78, 79, 80, 81, 82, 83, 84, 85, 86, 87, 88, 89, 90, 91, 92, 93, 94, 95, 96, 97, 98, 99, 100, 101…	[]	[]	[]	[]	[]	[38, 39, 40, 41, 42, 43, 44, 45, 46, 47, 48, 49, 50, 51, 52, 53, 54, 55, 56, 57, 58, 59, 60, 61, 62, 63, 64, 65, 66, 67, 68, 69]	[38, 39, 40, 41, 42, 43, 44, 45, 46, 47, 48, 49, 50, 51, 52, 53, 54, 55, 56, 57, 58, 59, 60, 61, 62, 63, 64, 65, 66, 67, 68, 69]	[(38, 70)]	[32]	[]	[]	[]	0.226886
4	GAGCTGGACGGCGACGTAAAGTTTTAGAGCTACCGTCGTT------------------------------TGTACCGTCTACTTGACTAGCAAGTTAAAATAAGGCTAGTCCGTTATCAACTTGAAAAAGTGGCACCGAGTCGG	GAGCTGGACGGCGACGTAAAGTTTTAGAGCTACCGTCGTTGTACCGTCTACTTGACTTTTTTTCCGTCGTTGTACCGTCTACTTGACTAGCAAGTTAAAATAAGGCTAGTCCGTTATCAACTTGAAAAAGTGGCACCGAGTCGG	0	30	0	Reference	MODIFIED	Reference	79.167	[0, 1, 2, 3, 4, 5, 6, 7, 8, 9, 10, 11, 12, 13, 14, 15, 16, 17, 18, 19, 20, 21, 22, 23, 24, 25, 26, 27, 28, 29, 30, 31, 32, 33, 34, 35, 36, 37, 38, 39, 40, 41, 42, 43, 44, 45, 46, 47, 48, 49, 50, 51, 52, 53, 54, 55, 56, 57, 58, 59, 60, 61, 62, 63, 64, 65, 66, 67, 68, 69, 70, 71, 72, 73, 74, 75, 76, 77, 78, 79, 80, 81, 82, 83, 84, 85, 86, 87, 88, 89, 90, 91, 92, 93, 94, 95, 96, 97, 98, 99, 100, 101…	[]	[]	[]	[]	[]	[40, 41, 42, 43, 44, 45, 46, 47, 48, 49, 50, 51, 52, 53, 54, 55, 56, 57, 58, 59, 60, 61, 62, 63, 64, 65, 66, 67, 68, 69]	[40, 41, 42, 43, 44, 45, 46, 47, 48, 49, 50, 51, 52, 53, 54, 55, 56, 57, 58, 59, 60, 61, 62, 63, 64, 65, 66, 67, 68, 69]	[(40, 70)]	[30]	[]	[]	[]	0.226886
4	GAGCTGGACGGCGACGTAAAGTTTTAGAGCTACCGTCGTT-----------------------------TTGTACCGTCTACTTGACTAGCAAGTTAAAATAAGGCTAGTCCGTTATCAACTTGAAAAAGTGGCACCGAGTCGG	GAGCTGGACGGCGACGTAAAGTTTTAGAGCTACCGTCGTTGTACCGTCTACTTGACTTTTTTTCCGTCGTTGTACCGTCTACTTGACTAGCAAGTTAAAATAAGGCTAGTCCGTTATCAACTTGAAAAAGTGGCACCGAGTCGG	0	29	0	Reference	MODIFIED	Reference	79.861	[0, 1, 2, 3, 4, 5, 6, 7, 8, 9, 10, 11, 12, 13, 14, 15, 16, 17, 18, 19, 20, 21, 22, 23, 24, 25, 26, 27, 28, 29, 30, 31, 32, 33, 34, 35, 36, 37, 38, 39, 40, 41, 42, 43, 44, 45, 46, 47, 48, 49, 50, 51, 52, 53, 54, 55, 56, 57, 58, 59, 60, 61, 62, 63, 64, 65, 66, 67, 68, 69, 70, 71, 72, 73, 74, 75, 76, 77, 78, 79, 80, 81, 82, 83, 84, 85, 86, 87, 88, 89, 90, 91, 92, 93, 94, 95, 96, 97, 98, 99, 100, 101…	[]	[]	[]	[]	[]	[40, 41, 42, 43, 44, 45, 46, 47, 48, 49, 50, 51, 52, 53, 54, 55, 56, 57, 58, 59, 60, 61, 62, 63, 64, 65, 66, 67, 68]	[40, 41, 42, 43, 44, 45, 46, 47, 48, 49, 50, 51, 52, 53, 54, 55, 56, 57, 58, 59, 60, 61, 62, 63, 64, 65, 66, 67, 68]	[(40, 69)]	[29]	[]	[]	[]	0.226886
4	GAGCTGGACGGCGACGTAAAGTTTTAGAGCTACCGTCGTTGTACCGTCTACTTGACTTTTTTTCCGTCGTTGTACCGTCTACTTGACTAGCAAGTTAAAATAAGGCTAGTCCGTTATCAACTTGAAAAAGTGGCACCGAGTCGG	GAGCTGGACGGCGACGTAAAGTTTTAGAGCTACCGTCGTTGTACCGTCTACTTGACTTTTTTTCCGTCGTTGTACCGTCTACTTGACTAGCAAGTTAAAATAAGGCTAGTCCGTTATCAACTTGAAAAAGTGGCACCGAGTCGG	0	0	0	Reference	UNMODIFIED	Reference	100	[0, 1, 2, 3, 4, 5, 6, 7, 8, 9, 10, 11, 12, 13, 14, 15, 16, 17, 18, 19, 20, 21, 22, 23, 24, 25, 26, 27, 28, 29, 30, 31, 32, 33, 34, 35, 36, 37, 38, 39, 40, 41, 42, 43, 44, 45, 46, 47, 48, 49, 50, 51, 52, 53, 54, 55, 56, 57, 58, 59, 60, 61, 62, 63, 64, 65, 66, 67, 68, 69, 70, 71, 72, 73, 74, 75, 76, 77, 78, 79, 80, 81, 82, 83, 84, 85, 86, 87, 88, 89, 90, 91, 92, 93, 94, 95, 96, 97, 98, 99, 100, 101…	[]	[]	[]	[]	[]	[]	[]	[]	[]	[]	[]	[]	0.226886
4	GAGCTGGACGGCGACGTAAAGTTTTAGAGCTAGA---------------------------------------------------AATAGCAAGTTAAAATAAGGCTAGTCCGTTATCAACTTGAAAAAGTGGCACCGAGTCGG	GAGCTGGACGGCGACGTAAAGTTTTAGAGCTACCGTCGTTGTACCGTCTACTTGACTTTTTTTCCGTCGTTGTACCGTCTACTTGACTAGCAAGTTAAAATAAGGCTAGTCCGTTATCAACTTGAAAAAGTGGCACCGAGTCGG	0	51	0	Reference	MODIFIED	Reference	62.5	[0, 1, 2, 3, 4, 5, 6, 7, 8, 9, 10, 11, 12, 13, 14, 15, 16, 17, 18, 19, 20, 21, 22, 23, 24, 25, 26, 27, 28, 29, 30, 31, 32, 33, 34, 35, 36, 37, 38, 39, 40, 41, 42, 43, 44, 45, 46, 47, 48, 49, 50, 51, 52, 53, 54, 55, 56, 57, 58, 59, 60, 61, 62, 63, 64, 65, 66, 67, 68, 69, 70, 71, 72, 73, 74, 75, 76, 77, 78, 79, 80, 81, 82, 83, 84, 85, 86, 87, 88, 89, 90, 91, 92, 93, 94, 95, 96, 97, 98, 99, 100, 101…	[]	[]	[]	[]	[]	[34, 35, 36, 37, 38, 39, 40, 41, 42, 43, 44, 45, 46, 47, 48, 49, 50, 51, 52, 53, 54, 55, 56, 57, 58, 59, 60, 61, 62, 63, 64, 65, 66, 67, 68, 69, 70, 71, 72, 73, 74, 75, 76, 77, 78, 79, 80, 81, 82, 83, 84]	[34, 35, 36, 37, 38, 39, 40, 41, 42, 43, 44, 45, 46, 47, 48, 49, 50, 51, 52, 53, 54, 55, 56, 57, 58, 59, 60, 61, 62, 63, 64, 65, 66, 67, 68, 69, 70, 71, 72, 73, 74, 75, 76, 77, 78, 79, 80, 81, 82, 83, 84]	[(34, 85)]	[51]	[32, 33, 86]	[]	[]	0.226886
3	-----------------------------------------------------------------------GTACCGTCTACTTGACTAGCAAGTTAAAATAAGGCTAGTCCGTTATCAACTTGAAAAAGTGGCACCGAGTCGG	GAGCTGGACGGCGACGTAAAGTTTTAGAGCTACCGTCGTTGTACCGTCTACTTGACTTTTTTTCCGTCGTTGTACCGTCTACTTGACTAGCAAGTTAAAATAAGGCTAGTCCGTTATCAACTTGAAAAAGTGGCACCGAGTCGG	0	71	0	Reference	MODIFIED	Reference	50.694	[0, 1, 2, 3, 4, 5, 6, 7, 8, 9, 10, 11, 12, 13, 14, 15, 16, 17, 18, 19, 20, 21, 22, 23, 24, 25, 26, 27, 28, 29, 30, 31, 32, 33, 34, 35, 36, 37, 38, 39, 40, 41, 42, 43, 44, 45, 46, 47, 48, 49, 50, 51, 52, 53, 54, 55, 56, 57, 58, 59, 60, 61, 62, 63, 64, 65, 66, 67, 68, 69, 70, 71, 72, 73, 74, 75, 76, 77, 78, 79, 80, 81, 82, 83, 84, 85, 86, 87, 88, 89, 90, 91, 92, 93, 94, 95, 96, 97, 98, 99, 100, 101…	[]	[]	[]	[]	[]	[0, 1, 2, 3, 4, 5, 6, 7, 8, 9, 10, 11, 12, 13, 14, 15, 16, 17, 18, 19, 20, 21, 22, 23, 24, 25, 26, 27, 28, 29, 30, 31, 32, 33, 34, 35, 36, 37, 38, 39, 40, 41, 42, 43, 44, 45, 46, 47, 48, 49, 50, 51, 52, 53, 54, 55, 56, 57, 58, 59, 60, 61, 62, 63, 64, 65, 66, 67, 68, 69, 70]	[0, 1, 2, 3, 4, 5, 6, 7, 8, 9, 10, 11, 12, 13, 14, 15, 16, 17, 18, 19, 20, 21, 22, 23, 24, 25, 26, 27, 28, 29, 30, 31, 32, 33, 34, 35, 36, 37, 38, 39, 40, 41, 42, 43, 44, 45, 46, 47, 48, 49, 50, 51, 52, 53, 54, 55, 56, 57, 58, 59, 60, 61, 62, 63, 64, 65, 66, 67, 68, 69, 70]	[(0, 71)]	[71]	[]	[]	[]	0.170164
3	------AACG---------AGTTTTAGAGCTAGA---------------------------------------------------AATAGCAAGTTAAAATAAGGCTAGTCCGTTATCAACTTGAAAAAGTGGCACCGAGTCGG	GAGCTGGACGGCGACGTAAAGTTTTAGAGCTACCGTCGTTGTACCGTCTACTTGACTTTTTTTCCGTCGTTGTACCGTCTACTTGACTAGCAAGTTAAAATAAGGCTAGTCCGTTATCAACTTGAAAAAGTGGCACCGAGTCGG	0	51	0	Reference	MODIFIED	Reference	51.389	[0, 1, 2, 3, 4, 5, 6, 7, 8, 9, 10, 11, 12, 13, 14, 15, 16, 17, 18, 19, 20, 21, 22, 23, 24, 25, 26, 27, 28, 29, 30, 31, 32, 33, 34, 35, 36, 37, 38, 39, 40, 41, 42, 43, 44, 45, 46, 47, 48, 49, 50, 51, 52, 53, 54, 55, 56, 57, 58, 59, 60, 61, 62, 63, 64, 65, 66, 67, 68, 69, 70, 71, 72, 73, 74, 75, 76, 77, 78, 79, 80, 81, 82, 83, 84, 85, 86, 87, 88, 89, 90, 91, 92, 93, 94, 95, 96, 97, 98, 99, 100, 101…	[]	[]	[]	[]	[]	[0, 1, 2, 3, 4, 5, 10, 11, 12, 13, 14, 15, 16, 17, 18, 34, 35, 36, 37, 38, 39, 40, 41, 42, 43, 44, 45, 46, 47, 48, 49, 50, 51, 52, 53, 54, 55, 56, 57, 58, 59, 60, 61, 62, 63, 64, 65, 66, 67, 68, 69, 70, 71, 72, 73, 74, 75, 76, 77, 78, 79, 80, 81, 82, 83, 84]	[34, 35, 36, 37, 38, 39, 40, 41, 42, 43, 44, 45, 46, 47, 48, 49, 50, 51, 52, 53, 54, 55, 56, 57, 58, 59, 60, 61, 62, 63, 64, 65, 66, 67, 68, 69, 70, 71, 72, 73, 74, 75, 76, 77, 78, 79, 80, 81, 82, 83, 84]	[(34, 85)]	[51]	[6, 32, 33, 86]	[]	[]	0.170164
3	-AG-TAGACGGTACAACG---AGTTTTAGAGCTAGA---------------------------------------------------AATAGCAAGTTAAAATAAGGCTAGTCCGTTATCAACTTGAAAAAGTGGCACCGAGTCGG	GAGCTGGACGG--CGACGTAAAGTTTTAGAGCTACCGTCGTTGTACCGTCTACTTGACTTTTTTTCCGTCGTTGTACCGTCTACTTGACTAGCAAGTTAAAATAAGGCTAGTCCGTTATCAACTTGAAAAAGTGGCACCGAGTCGG	0	51	0	Reference	MODIFIED	Reference	56.849	[0, 1, 2, 3, 4, 5, 6, 7, 8, 9, 10, -11, -11, 11, 12, 13, 14, 15, 16, 17, 18, 19, 20, 21, 22, 23, 24, 25, 26, 27, 28, 29, 30, 31, 32, 33, 34, 35, 36, 37, 38, 39, 40, 41, 42, 43, 44, 45, 46, 47, 48, 49, 50, 51, 52, 53, 54, 55, 56, 57, 58, 59, 60, 61, 62, 63, 64, 65, 66, 67, 68, 69, 70, 71, 72, 73, 74, 75, 76, 77, 78, 79, 80, 81, 82, 83, 84, 85, 86, 87, 88, 89, 90, 91, 92, 93, 94, 95, 96, 97, 98, 99…	[10, 11]	[10]	[]	[]	[]	[0, 3, 16, 17, 18, 34, 35, 36, 37, 38, 39, 40, 41, 42, 43, 44, 45, 46, 47, 48, 49, 50, 51, 52, 53, 54, 55, 56, 57, 58, 59, 60, 61, 62, 63, 64, 65, 66, 67, 68, 69, 70, 71, 72, 73, 74, 75, 76, 77, 78, 79, 80, 81, 82, 83, 84]	[34, 35, 36, 37, 38, 39, 40, 41, 42, 43, 44, 45, 46, 47, 48, 49, 50, 51, 52, 53, 54, 55, 56, 57, 58, 59, 60, 61, 62, 63, 64, 65, 66, 67, 68, 69, 70, 71, 72, 73, 74, 75, 76, 77, 78, 79, 80, 81, 82, 83, 84]	[(34, 85)]	[51]	[5, 12, 32, 33, 86]	[]	[]	0.170164
3	GAACCGACGCGCGTCTGTGGAGA---AGCGGCTTGGTCGGGGGTGGTCTCGTGGGGTCCTGCCTGTTTA---GTCGCTTT-CAGGGTTCTTGA---GCCCCTTCAC---------GACCGTCACCA--TGGAA---GTGGCACCGAGTCGG	GAGCTGGACGGCGAC-GTAAAGTTTTAGAGCTACCGTCG----TTGTACCGTCTACT--TGACTTTTTTTCCGTCGTTGTACCGTCTACTTGACTAGCAAGTTAAAATAAGGCTAGTCCGTTATCAACTTGAAAAAGTGGCACCGAGTCGG	4	0	1	Reference	MODIFIED	Reference	52.318	[0, 1, 2, 3, 4, 5, 6, 7, 8, 9, 10, 11, 12, 13, 14, -15, 15, 16, 17, 18, 19, 20, 21, 22, 23, 24, 25, 26, 27, 28, 29, 30, 31, 32, 33, 34, 35, 36, 37, -38, -38, -38, -38, 38, 39, 40, 41, 42, 43, 44, 45, 46, 47, 48, 49, 50, 51, -52, -52, 52, 53, 54, 55, 56, 57, 58, 59, 60, 61, 62, 63, 64, 65, 66, 67, 68, 69, 70, 71, 72, 73, 74, 75, 76, 77, 78, 79, 80, 81, 82, 83, 84, 85, 86, 87, 88, 89, 90, 91, 92, 9…	[14, 15, 37, 38, 51, 52]	[14, 37, 51]	[37, 38]	[(37, 38)]	[4]	[22, 23, 24, 62, 63, 64, 73, 86, 87, 88, 99, 100, 101, 102, 103, 104, 105, 106, 107, 119, 120, 126, 127, 128]	[]	[]	[]	[2, 4, 6, 7, 8, 9, 13, 17, 18, 21, 27, 29, 30, 31, 32, 33, 39, 42, 43, 47, 48, 49, 50, 54, 57, 61, 69, 71, 75, 77, 78, 80, 91, 92, 93, 96, 98, 109, 114, 116, 122]	[69]	['C']	0.170164
3	GAG--GGACGGCCGGGGGCATTCGTATTGCGCCGCTAG-----------AGGTGAAATTCTTGGACCGGCGCAAGACGG--------ACCAGAGCGAAAGCATTTGCCAAGAATGTTTTCA--TTAATCAAGTGGCACCGAGTCGG	GAGCTGGACGGCGACGTAAAGTTTTAGAGCTACCGTCGTTGTACCGTCTACTTGACTTTTTTT--CCGTCGTTGTACCGTCTACTTGACTAGCAAGTTAAAATAAGGCTAGTCCGTTATCAACTTGAAAAAGTGGCACCGAGTCGG	0	11	1	Reference	MODIFIED	Reference	50.685	[0, 1, 2, 3, 4, 5, 6, 7, 8, 9, 10, 11, 12, 13, 14, 15, 16, 17, 18, 19, 20, 21, 22, 23, 24, 25, 26, 27, 28, 29, 30, 31, 32, 33, 34, 35, 36, 37, 38, 39, 40, 41, 42, 43, 44, 45, 46, 47, 48, 49, 50, 51, 52, 53, 54, 55, 56, 57, 58, 59, 60, 61, 62, -63, -63, 63, 64, 65, 66, 67, 68, 69, 70, 71, 72, 73, 74, 75, 76, 77, 78, 79, 80, 81, 82, 83, 84, 85, 86, 87, 88, 89, 90, 91, 92, 93, 94, 95, 96, 97, 98, 99…	[62, 63]	[62]	[]	[]	[]	[3, 4, 38, 39, 40, 41, 42, 43, 44, 45, 46, 47, 48, 77, 78, 79, 80, 81, 82, 83, 84, 119, 120]	[38, 39, 40, 41, 42, 43, 44, 45, 46, 47, 48]	[(38, 49)]	[11]	[12, 13, 14, 16, 17, 18, 20, 22, 23, 26, 27, 30, 31, 33, 34, 36, 50, 51, 55, 56, 59, 62, 66, 69, 70, 71, 72, 75, 87, 90, 91, 92, 94, 95, 97, 98, 101, 102, 104, 106, 109, 110, 111, 115, 123, 125, 126]	[69]	['C']	0.170164
3	GAGCTCTCTCGAGTCACTCCGGCGCAGTGTT-----GGGACTGTCTGGGTATCGGAAAGCAAGCCTA---------CGTTGCTC----------ACTATTACGT----ATAATCCTTTTC--TTTTCAAGATGCCTGAGGAAGTGGCACCGAGTCGG	GAGCTGG--------ACGGCGACGTAAAGTTTTAGAGCTACCGTCGTTGTACCGTCTA-CTTGACTTTTTTTCCGTCGTTGTACCGTCTACTTGACTAGCAAGTTAAAATAAGGCTAGTCCGTTATCAA----CTTGAAAAAGTGGCACCGAGTCGG	0	0	2	Reference	MODIFIED	Reference	50.318	[0, 1, 2, 3, 4, 5, 6, -7, -7, -7, -7, -7, -7, -7, -7, 7, 8, 9, 10, 11, 12, 13, 14, 15, 16, 17, 18, 19, 20, 21, 22, 23, 24, 25, 26, 27, 28, 29, 30, 31, 32, 33, 34, 35, 36, 37, 38, 39, 40, 41, 42, 43, 44, 45, 46, 47, 48, 49, -50, 50, 51, 52, 53, 54, 55, 56, 57, 58, 59, 60, 61, 62, 63, 64, 65, 66, 67, 68, 69, 70, 71, 72, 73, 74, 75, 76, 77, 78, 79, 80, 81, 82, 83, 84, 85, 86, 87, 88, 89, 90, 91, 92,…	[6, 7, 49, 50, 119, 120]	[6, 49, 119]	[]	[]	[]	[23, 24, 25, 26, 27, 58, 59, 60, 61, 62, 63, 64, 65, 66, 75, 76, 77, 78, 79, 80, 81, 82, 83, 84, 95, 96, 97, 98, 111, 112]	[]	[]	[]	[5, 6, 9, 10, 13, 16, 18, 19, 29, 30, 33, 37, 38, 39, 43, 46, 47, 48, 51, 52, 54, 57, 72, 73, 89, 90, 92, 103, 104, 107, 108, 115, 121, 125, 126]	[37, 38]	['T' 'G']	0.170164
3	GAGCTGGACGGCGACGTAAAGTTTTAGAGCTACCGT----------------------------------TGTACCGTCTACTTGACTAGCAAGTTAAAATAAGGCTAGTCCGTTATCAACTTGAAAAAGTGGCACCGAGTCGG	GAGCTGGACGGCGACGTAAAGTTTTAGAGCTACCGTCGTTGTACCGTCTACTTGACTTTTTTTCCGTCGTTGTACCGTCTACTTGACTAGCAAGTTAAAATAAGGCTAGTCCGTTATCAACTTGAAAAAGTGGCACCGAGTCGG	0	34	0	Reference	MODIFIED	Reference	76.389	[0, 1, 2, 3, 4, 5, 6, 7, 8, 9, 10, 11, 12, 13, 14, 15, 16, 17, 18, 19, 20, 21, 22, 23, 24, 25, 26, 27, 28, 29, 30, 31, 32, 33, 34, 35, 36, 37, 38, 39, 40, 41, 42, 43, 44, 45, 46, 47, 48, 49, 50, 51, 52, 53, 54, 55, 56, 57, 58, 59, 60, 61, 62, 63, 64, 65, 66, 67, 68, 69, 70, 71, 72, 73, 74, 75, 76, 77, 78, 79, 80, 81, 82, 83, 84, 85, 86, 87, 88, 89, 90, 91, 92, 93, 94, 95, 96, 97, 98, 99, 100, 101…	[]	[]	[]	[]	[]	[36, 37, 38, 39, 40, 41, 42, 43, 44, 45, 46, 47, 48, 49, 50, 51, 52, 53, 54, 55, 56, 57, 58, 59, 60, 61, 62, 63, 64, 65, 66, 67, 68, 69]	[36, 37, 38, 39, 40, 41, 42, 43, 44, 45, 46, 47, 48, 49, 50, 51, 52, 53, 54, 55, 56, 57, 58, 59, 60, 61, 62, 63, 64, 65, 66, 67, 68, 69]	[(36, 70)]	[34]	[]	[]	[]	0.170164
3	GAGCTGGACGGCGACGTAAAGTTTTAGAGCTACCGTC------------------------------------------TACTTGACTAGCAAGTTAAAATAAGGCTAGTCCGTTATCAACTTGAAAAAAGTGGCACCGAGTCGG	GAGCTGGACGGCGACGTAAAGTTTTAGAGCTACCGTCGTTGTACCGTCTACTTGACTTTTTTTCCGTCGTTGTACCGTCTACTTGACTAGCAAGTTAAAATAAGGCTAGTCCGTTATCAACTTGAAAAA-GTGGCACCGAGTCGG	0	42	0	Reference	MODIFIED	Reference	70.345	[0, 1, 2, 3, 4, 5, 6, 7, 8, 9, 10, 11, 12, 13, 14, 15, 16, 17, 18, 19, 20, 21, 22, 23, 24, 25, 26, 27, 28, 29, 30, 31, 32, 33, 34, 35, 36, 37, 38, 39, 40, 41, 42, 43, 44, 45, 46, 47, 48, 49, 50, 51, 52, 53, 54, 55, 56, 57, 58, 59, 60, 61, 62, 63, 64, 65, 66, 67, 68, 69, 70, 71, 72, 73, 74, 75, 76, 77, 78, 79, 80, 81, 82, 83, 84, 85, 86, 87, 88, 89, 90, 91, 92, 93, 94, 95, 96, 97, 98, 99, 100, 101…	[128, 129]	[128]	[]	[]	[]	[37, 38, 39, 40, 41, 42, 43, 44, 45, 46, 47, 48, 49, 50, 51, 52, 53, 54, 55, 56, 57, 58, 59, 60, 61, 62, 63, 64, 65, 66, 67, 68, 69, 70, 71, 72, 73, 74, 75, 76, 77, 78]	[37, 38, 39, 40, 41, 42, 43, 44, 45, 46, 47, 48, 49, 50, 51, 52, 53, 54, 55, 56, 57, 58, 59, 60, 61, 62, 63, 64, 65, 66, 67, 68, 69, 70, 71, 72, 73, 74, 75, 76, 77, 78]	[(37, 79)]	[42]	[]	[]	[]	0.170164
3	GAGCTGGACGGCGACGTAAAGTTTTAGAGCTACCGTCG---------------------------------GTACCGTCTACTTGACTAGCAAGTTAAAATAAGGCTAGTCCGTTATCAACTTGAAAAAGTGGCACCGAGTCGG	GAGCTGGACGGCGACGTAAAGTTTTAGAGCTACCGTCGTTGTACCGTCTACTTGACTTTTTTTCCGTCGTTGTACCGTCTACTTGACTAGCAAGTTAAAATAAGGCTAGTCCGTTATCAACTTGAAAAAGTGGCACCGAGTCGG	0	33	0	Reference	MODIFIED	Reference	77.083	[0, 1, 2, 3, 4, 5, 6, 7, 8, 9, 10, 11, 12, 13, 14, 15, 16, 17, 18, 19, 20, 21, 22, 23, 24, 25, 26, 27, 28, 29, 30, 31, 32, 33, 34, 35, 36, 37, 38, 39, 40, 41, 42, 43, 44, 45, 46, 47, 48, 49, 50, 51, 52, 53, 54, 55, 56, 57, 58, 59, 60, 61, 62, 63, 64, 65, 66, 67, 68, 69, 70, 71, 72, 73, 74, 75, 76, 77, 78, 79, 80, 81, 82, 83, 84, 85, 86, 87, 88, 89, 90, 91, 92, 93, 94, 95, 96, 97, 98, 99, 100, 101…	[]	[]	[]	[]	[]	[38, 39, 40, 41, 42, 43, 44, 45, 46, 47, 48, 49, 50, 51, 52, 53, 54, 55, 56, 57, 58, 59, 60, 61, 62, 63, 64, 65, 66, 67, 68, 69, 70]	[38, 39, 40, 41, 42, 43, 44, 45, 46, 47, 48, 49, 50, 51, 52, 53, 54, 55, 56, 57, 58, 59, 60, 61, 62, 63, 64, 65, 66, 67, 68, 69, 70]	[(38, 71)]	[33]	[]	[]	[]	0.170164
3	GAGCTGGACGGCGACGTAAAGTTTTAGAGCTACCGTCGCGACGGAAAAAAAAGTCAAGTAGACGGTACAA------TTGTACCGTCTACTTGACTAGCAAGTTAAAATAAGGCTAGTCCGTTATCAACTTGAAAAAGTGGCACCGAGTCGG	GAGCTGGACGGCGACGTAAAGTTTTAGAGCTACCGTCG-------TTGTACCGTCTACTTGACTTTTTTTCCGTCGTTGTACCGTCTACTTGACTAGCAAGTTAAAATAAGGCTAGTCCGTTATCAACTTGAAAAAGTGGCACCGAGTCGG	7	6	1	Reference	MODIFIED	Reference	81.457	[0, 1, 2, 3, 4, 5, 6, 7, 8, 9, 10, 11, 12, 13, 14, 15, 16, 17, 18, 19, 20, 21, 22, 23, 24, 25, 26, 27, 28, 29, 30, 31, 32, 33, 34, 35, 36, 37, -38, -38, -38, -38, -38, -38, -38, 38, 39, 40, 41, 42, 43, 44, 45, 46, 47, 48, 49, 50, 51, 52, 53, 54, 55, 56, 57, 58, 59, 60, 61, 62, 63, 64, 65, 66, 67, 68, 69, 70, 71, 72, 73, 74, 75, 76, 77, 78, 79, 80, 81, 82, 83, 84, 85, 86, 87, 88, 89, 90, 91, 92, 9…	[37, 38]	[37]	[37, 38]	[(37, 38)]	[7]	[63, 64, 65, 66, 67, 68]	[63, 64, 65, 66, 67, 68]	[(63, 69)]	[6]	[38, 39, 40, 41, 43, 44, 48, 50, 52, 56, 57, 59, 60, 61, 62]	[38]	['A']	0.170164
3	GAGCTGGACGGCGACGTAAAGTTTTAGAGCTACCGTCGCGACGGAAAAAAAGTCAAGTAGACGGTACAA------TTGTACCGTCTACTTGACTAGCAAGTTAAAATAAGGCTAGTCCGTTATCAACTTGAAAAAGTGGCACCG-GTCGG	GAGCTGGACGGCGACGTAAAGTTTTAGAGCTACCGTCG------TTGTACCGTCTACTTGACTTTTTTTCCGTCGTTGTACCGTCTACTTGACTAGCAAGTTAAAATAAGGCTAGTCCGTTATCAACTTGAAAAAGTGGCACCGAGTCGG	6	6	1	Reference	MODIFIED	Reference	81.333	[0, 1, 2, 3, 4, 5, 6, 7, 8, 9, 10, 11, 12, 13, 14, 15, 16, 17, 18, 19, 20, 21, 22, 23, 24, 25, 26, 27, 28, 29, 30, 31, 32, 33, 34, 35, 36, 37, -38, -38, -38, -38, -38, -38, 38, 39, 40, 41, 42, 43, 44, 45, 46, 47, 48, 49, 50, 51, 52, 53, 54, 55, 56, 57, 58, 59, 60, 61, 62, 63, 64, 65, 66, 67, 68, 69, 70, 71, 72, 73, 74, 75, 76, 77, 78, 79, 80, 81, 82, 83, 84, 85, 86, 87, 88, 89, 90, 91, 92, 93, 94…	[37, 38]	[37]	[37, 38]	[(37, 38)]	[6]	[63, 64, 65, 66, 67, 68, 138]	[63, 64, 65, 66, 67, 68]	[(63, 69)]	[6]	[38, 39, 40, 41, 43, 44, 48, 50, 52, 56, 57, 59, 60, 61, 62]	[38]	['A']	0.170164
3	GCTCTCGAGTCACTCCGGCGCAGTGTT-----GGGACTGTCTGGGTATCGGAAAGCAAGCCTA---------CGTTGCTC----------ACTATTACGT----ATAATCCTTTTC--TTTTCAAGATGCCTGAGGAAGTGGCACCGAGTCGG	GAGCTGGA----CGGCGACGTAAAGTTTTAGAGCTACCGTCGTTGTACCGTCTA-CTTGACTTTTTTTCCGTCGTTGTACCGTCTACTTGACTAGCAAGTTAAAATAAGGCTAGTCCGTTATCAA----CTTGAAAAAGTGGCACCGAGTCGG	0	0	2	Reference	MODIFIED	Reference	50.98	[0, 1, 2, 3, 4, 5, 6, 7, -8, -8, -8, -8, 8, 9, 10, 11, 12, 13, 14, 15, 16, 17, 18, 19, 20, 21, 22, 23, 24, 25, 26, 27, 28, 29, 30, 31, 32, 33, 34, 35, 36, 37, 38, 39, 40, 41, 42, 43, 44, 45, 46, 47, 48, 49, -50, 50, 51, 52, 53, 54, 55, 56, 57, 58, 59, 60, 61, 62, 63, 64, 65, 66, 67, 68, 69, 70, 71, 72, 73, 74, 75, 76, 77, 78, 79, 80, 81, 82, 83, 84, 85, 86, 87, 88, 89, 90, 91, 92, 93, 94, 95, 96,…	[7, 8, 49, 50, 119, 120]	[7, 49, 119]	[]	[]	[]	[23, 24, 25, 26, 27, 58, 59, 60, 61, 62, 63, 64, 65, 66, 75, 76, 77, 78, 79, 80, 81, 82, 83, 84, 95, 96, 97, 98, 111, 112]	[]	[]	[]	[1, 2, 5, 9, 10, 13, 16, 18, 19, 29, 30, 33, 37, 38, 39, 43, 46, 47, 48, 51, 52, 54, 57, 72, 73, 89, 90, 92, 103, 104, 107, 108, 115, 121, 125, 126]	[37, 38]	['T' 'G']	0.170164
2	---------------------------------------------------------------------TTGTACCGTCTACTTGACTAGCAAGTTAAAATAAGGCTAGTCCGTTATCAACTTGAAAAAGTGGCACCGA-TCGG	GAGCTGGACGGCGACGTAAAGTTTTAGAGCTACCGTCGTTGTACCGTCTACTTGACTTTTTTTCCGTCGTTGTACCGTCTACTTGACTAGCAAGTTAAAATAAGGCTAGTCCGTTATCAACTTGAAAAAGTGGCACCGAGTCGG	0	69	0	Reference	MODIFIED	Reference	51.389	[0, 1, 2, 3, 4, 5, 6, 7, 8, 9, 10, 11, 12, 13, 14, 15, 16, 17, 18, 19, 20, 21, 22, 23, 24, 25, 26, 27, 28, 29, 30, 31, 32, 33, 34, 35, 36, 37, 38, 39, 40, 41, 42, 43, 44, 45, 46, 47, 48, 49, 50, 51, 52, 53, 54, 55, 56, 57, 58, 59, 60, 61, 62, 63, 64, 65, 66, 67, 68, 69, 70, 71, 72, 73, 74, 75, 76, 77, 78, 79, 80, 81, 82, 83, 84, 85, 86, 87, 88, 89, 90, 91, 92, 93, 94, 95, 96, 97, 98, 99, 100, 101…	[]	[]	[]	[]	[]	[0, 1, 2, 3, 4, 5, 6, 7, 8, 9, 10, 11, 12, 13, 14, 15, 16, 17, 18, 19, 20, 21, 22, 23, 24, 25, 26, 27, 28, 29, 30, 31, 32, 33, 34, 35, 36, 37, 38, 39, 40, 41, 42, 43, 44, 45, 46, 47, 48, 49, 50, 51, 52, 53, 54, 55, 56, 57, 58, 59, 60, 61, 62, 63, 64, 65, 66, 67, 68, 139]	[0, 1, 2, 3, 4, 5, 6, 7, 8, 9, 10, 11, 12, 13, 14, 15, 16, 17, 18, 19, 20, 21, 22, 23, 24, 25, 26, 27, 28, 29, 30, 31, 32, 33, 34, 35, 36, 37, 38, 39, 40, 41, 42, 43, 44, 45, 46, 47, 48, 49, 50, 51, 52, 53, 54, 55, 56, 57, 58, 59, 60, 61, 62, 63, 64, 65, 66, 67, 68]	[(0, 69)]	[69]	[]	[]	[]	0.113443
2	-------ACG---------AGTTTTAGAGCTAGA---------------------------------------------------AATAGCAAGTTAAAATAAGGCTAGTCCGTTATCAACTTGAAAAAGTGGCACCGAGTCGG	GAGCTGGACGGCGACGTAAAGTTTTAGAGCTACCGTCGTTGTACCGTCTACTTGACTTTTTTTCCGTCGTTGTACCGTCTACTTGACTAGCAAGTTAAAATAAGGCTAGTCCGTTATCAACTTGAAAAAGTGGCACCGAGTCGG	0	51	0	Reference	MODIFIED	Reference	51.389	[0, 1, 2, 3, 4, 5, 6, 7, 8, 9, 10, 11, 12, 13, 14, 15, 16, 17, 18, 19, 20, 21, 22, 23, 24, 25, 26, 27, 28, 29, 30, 31, 32, 33, 34, 35, 36, 37, 38, 39, 40, 41, 42, 43, 44, 45, 46, 47, 48, 49, 50, 51, 52, 53, 54, 55, 56, 57, 58, 59, 60, 61, 62, 63, 64, 65, 66, 67, 68, 69, 70, 71, 72, 73, 74, 75, 76, 77, 78, 79, 80, 81, 82, 83, 84, 85, 86, 87, 88, 89, 90, 91, 92, 93, 94, 95, 96, 97, 98, 99, 100, 101…	[]	[]	[]	[]	[]	[0, 1, 2, 3, 4, 5, 6, 10, 11, 12, 13, 14, 15, 16, 17, 18, 34, 35, 36, 37, 38, 39, 40, 41, 42, 43, 44, 45, 46, 47, 48, 49, 50, 51, 52, 53, 54, 55, 56, 57, 58, 59, 60, 61, 62, 63, 64, 65, 66, 67, 68, 69, 70, 71, 72, 73, 74, 75, 76, 77, 78, 79, 80, 81, 82, 83, 84]	[34, 35, 36, 37, 38, 39, 40, 41, 42, 43, 44, 45, 46, 47, 48, 49, 50, 51, 52, 53, 54, 55, 56, 57, 58, 59, 60, 61, 62, 63, 64, 65, 66, 67, 68, 69, 70, 71, 72, 73, 74, 75, 76, 77, 78, 79, 80, 81, 82, 83, 84]	[(34, 85)]	[51]	[32, 33, 86]	[]	[]	0.113443
2	------GACGGTACAACG---AGTTTTAGAGCTAGA---------------------------------------------------AATAGCAAGTTAAAATAAGGCTAGTCCGTTATCAACTTGAAAAAGTGGCAC-GAGTCGG	GAGCTGGACGG--CGACGTAAAGTTTTAGAGCTACCGTCGTTGTACCGTCTACTTGACTTTTTTTCCGTCGTTGTACCGTCTACTTGACTAGCAAGTTAAAATAAGGCTAGTCCGTTATCAACTTGAAAAAGTGGCACCGAGTCGG	0	51	0	Reference	MODIFIED	Reference	54.11	[0, 1, 2, 3, 4, 5, 6, 7, 8, 9, 10, -11, -11, 11, 12, 13, 14, 15, 16, 17, 18, 19, 20, 21, 22, 23, 24, 25, 26, 27, 28, 29, 30, 31, 32, 33, 34, 35, 36, 37, 38, 39, 40, 41, 42, 43, 44, 45, 46, 47, 48, 49, 50, 51, 52, 53, 54, 55, 56, 57, 58, 59, 60, 61, 62, 63, 64, 65, 66, 67, 68, 69, 70, 71, 72, 73, 74, 75, 76, 77, 78, 79, 80, 81, 82, 83, 84, 85, 86, 87, 88, 89, 90, 91, 92, 93, 94, 95, 96, 97, 98, 99…	[10, 11]	[10]	[]	[]	[]	[0, 1, 2, 3, 4, 5, 16, 17, 18, 34, 35, 36, 37, 38, 39, 40, 41, 42, 43, 44, 45, 46, 47, 48, 49, 50, 51, 52, 53, 54, 55, 56, 57, 58, 59, 60, 61, 62, 63, 64, 65, 66, 67, 68, 69, 70, 71, 72, 73, 74, 75, 76, 77, 78, 79, 80, 81, 82, 83, 84, 136]	[34, 35, 36, 37, 38, 39, 40, 41, 42, 43, 44, 45, 46, 47, 48, 49, 50, 51, 52, 53, 54, 55, 56, 57, 58, 59, 60, 61, 62, 63, 64, 65, 66, 67, 68, 69, 70, 71, 72, 73, 74, 75, 76, 77, 78, 79, 80, 81, 82, 83, 84]	[(34, 85)]	[51]	[12, 32, 33, 86]	[]	[]	0.113443
2	-----GTACAACGA------GTTTTAGAGCTAGA---------------------------------------------------AATAGCAAGTTAAAATAAGGCTAGTCCGTTATCAACTTGAAAAAGTGGCACCGAGTCGG	GAGCTGGACGGCGACGTAAAGTTTTAGAGCTACCGTCGTTGTACCGTCTACTTGACTTTTTTTCCGTCGTTGTACCGTCTACTTGACTAGCAAGTTAAAATAAGGCTAGTCCGTTATCAACTTGAAAAAGTGGCACCGAGTCGG	0	51	0	Reference	MODIFIED	Reference	52.778	[0, 1, 2, 3, 4, 5, 6, 7, 8, 9, 10, 11, 12, 13, 14, 15, 16, 17, 18, 19, 20, 21, 22, 23, 24, 25, 26, 27, 28, 29, 30, 31, 32, 33, 34, 35, 36, 37, 38, 39, 40, 41, 42, 43, 44, 45, 46, 47, 48, 49, 50, 51, 52, 53, 54, 55, 56, 57, 58, 59, 60, 61, 62, 63, 64, 65, 66, 67, 68, 69, 70, 71, 72, 73, 74, 75, 76, 77, 78, 79, 80, 81, 82, 83, 84, 85, 86, 87, 88, 89, 90, 91, 92, 93, 94, 95, 96, 97, 98, 99, 100, 101…	[]	[]	[]	[]	[]	[0, 1, 2, 3, 4, 14, 15, 16, 17, 18, 19, 34, 35, 36, 37, 38, 39, 40, 41, 42, 43, 44, 45, 46, 47, 48, 49, 50, 51, 52, 53, 54, 55, 56, 57, 58, 59, 60, 61, 62, 63, 64, 65, 66, 67, 68, 69, 70, 71, 72, 73, 74, 75, 76, 77, 78, 79, 80, 81, 82, 83, 84]	[34, 35, 36, 37, 38, 39, 40, 41, 42, 43, 44, 45, 46, 47, 48, 49, 50, 51, 52, 53, 54, 55, 56, 57, 58, 59, 60, 61, 62, 63, 64, 65, 66, 67, 68, 69, 70, 71, 72, 73, 74, 75, 76, 77, 78, 79, 80, 81, 82, 83, 84]	[(34, 85)]	[51]	[6, 9, 10, 32, 33, 86]	[]	[]	0.113443
2	----TAGACGGTACAACG---AGTTTTAGAGCTAGA---------------------------------------------------AATAGCAAGTTAAAATAAGGCTAGTCCGTTATCAACTTGAAAAAGTGGCACCGAGTCGG	GAGCTGGACGG--CGACGTAAAGTTTTAGAGCTACCGTCGTTGTACCGTCTACTTGACTTTTTTTCCGTCGTTGTACCGTCTACTTGACTAGCAAGTTAAAATAAGGCTAGTCCGTTATCAACTTGAAAAAGTGGCACCGAGTCGG	0	51	0	Reference	MODIFIED	Reference	55.479	[0, 1, 2, 3, 4, 5, 6, 7, 8, 9, 10, -11, -11, 11, 12, 13, 14, 15, 16, 17, 18, 19, 20, 21, 22, 23, 24, 25, 26, 27, 28, 29, 30, 31, 32, 33, 34, 35, 36, 37, 38, 39, 40, 41, 42, 43, 44, 45, 46, 47, 48, 49, 50, 51, 52, 53, 54, 55, 56, 57, 58, 59, 60, 61, 62, 63, 64, 65, 66, 67, 68, 69, 70, 71, 72, 73, 74, 75, 76, 77, 78, 79, 80, 81, 82, 83, 84, 85, 86, 87, 88, 89, 90, 91, 92, 93, 94, 95, 96, 97, 98, 99…	[10, 11]	[10]	[]	[]	[]	[0, 1, 2, 3, 16, 17, 18, 34, 35, 36, 37, 38, 39, 40, 41, 42, 43, 44, 45, 46, 47, 48, 49, 50, 51, 52, 53, 54, 55, 56, 57, 58, 59, 60, 61, 62, 63, 64, 65, 66, 67, 68, 69, 70, 71, 72, 73, 74, 75, 76, 77, 78, 79, 80, 81, 82, 83, 84]	[34, 35, 36, 37, 38, 39, 40, 41, 42, 43, 44, 45, 46, 47, 48, 49, 50, 51, 52, 53, 54, 55, 56, 57, 58, 59, 60, 61, 62, 63, 64, 65, 66, 67, 68, 69, 70, 71, 72, 73, 74, 75, 76, 77, 78, 79, 80, 81, 82, 83, 84]	[(34, 85)]	[51]	[5, 12, 32, 33, 86]	[]	[]	0.113443
2	--ACGGTACAACGA------GTTTTAGAGCTAGA---------------------------------------------------AATAGCAAGTTAAAATAAGGCTAGTCCGTTATCAACTTGAAAAAGTGGCACCGAGTCGG	GAGCTGGACGGCGACGTAAAGTTTTAGAGCTACCGTCGTTGTACCGTCTACTTGACTTTTTTTCCGTCGTTGTACCGTCTACTTGACTAGCAAGTTAAAATAAGGCTAGTCCGTTATCAACTTGAAAAAGTGGCACCGAGTCGG	0	51	0	Reference	MODIFIED	Reference	53.472	[0, 1, 2, 3, 4, 5, 6, 7, 8, 9, 10, 11, 12, 13, 14, 15, 16, 17, 18, 19, 20, 21, 22, 23, 24, 25, 26, 27, 28, 29, 30, 31, 32, 33, 34, 35, 36, 37, 38, 39, 40, 41, 42, 43, 44, 45, 46, 47, 48, 49, 50, 51, 52, 53, 54, 55, 56, 57, 58, 59, 60, 61, 62, 63, 64, 65, 66, 67, 68, 69, 70, 71, 72, 73, 74, 75, 76, 77, 78, 79, 80, 81, 82, 83, 84, 85, 86, 87, 88, 89, 90, 91, 92, 93, 94, 95, 96, 97, 98, 99, 100, 101…	[]	[]	[]	[]	[]	[0, 1, 14, 15, 16, 17, 18, 19, 34, 35, 36, 37, 38, 39, 40, 41, 42, 43, 44, 45, 46, 47, 48, 49, 50, 51, 52, 53, 54, 55, 56, 57, 58, 59, 60, 61, 62, 63, 64, 65, 66, 67, 68, 69, 70, 71, 72, 73, 74, 75, 76, 77, 78, 79, 80, 81, 82, 83, 84]	[34, 35, 36, 37, 38, 39, 40, 41, 42, 43, 44, 45, 46, 47, 48, 49, 50, 51, 52, 53, 54, 55, 56, 57, 58, 59, 60, 61, 62, 63, 64, 65, 66, 67, 68, 69, 70, 71, 72, 73, 74, 75, 76, 77, 78, 79, 80, 81, 82, 83, 84]	[(34, 85)]	[51]	[2, 4, 6, 9, 10, 32, 33, 86]	[]	[]	0.113443
2	-AACTG-------AGGCCATGATTAAGAGGGACGGCCGGGGGCATTCGTATTGCGCCGCTAGAGGTGAAATTCTTGGACCGGCGCAAGACGG--------ACCAGAGCGAAAGCATTTGCCAAGAATGTTTTCA--TTAATCAAGTGGCACCGAGTCGG	GAGCTGGACGGCGACGTAAAGTTTTAGAGCTACCGTCG------------TTGTACCG-TCTACTTGACTTTTTTT--CCGTCGTTGTACCGTCTACTTGACTAGCAAGTTAAAATAAGGCTAGTCCGTTATCAACTTGAAAAAGTGGCACCGAGTCGG	12	0	1	Reference	MODIFIED	Reference	50.314	[0, 1, 2, 3, 4, 5, 6, 7, 8, 9, 10, 11, 12, 13, 14, 15, 16, 17, 18, 19, 20, 21, 22, 23, 24, 25, 26, 27, 28, 29, 30, 31, 32, 33, 34, 35, 36, 37, -38, -38, -38, -38, -38, -38, -38, -38, -38, -38, -38, -38, 38, 39, 40, 41, 42, 43, 44, 45, -46, 46, 47, 48, 49, 50, 51, 52, 53, 54, 55, 56, 57, 58, 59, 60, 61, 62, -63, -63, 63, 64, 65, 66, 67, 68, 69, 70, 71, 72, 73, 74, 75, 76, 77, 78, 79, 80, 81, 82, 8…	[37, 38, 45, 46, 62, 63]	[37, 45, 62]	[37, 38]	[(37, 38)]	[12]	[0, 6, 7, 8, 9, 10, 11, 12, 77, 78, 79, 80, 81, 82, 83, 84, 119, 120]	[]	[]	[]	[2, 14, 16, 17, 19, 21, 24, 29, 30, 33, 35, 41, 42, 47, 48, 50, 51, 55, 56, 59, 62, 66, 69, 70, 71, 72, 75, 87, 90, 91, 92, 94, 95, 97, 98, 101, 102, 104, 106, 109, 110, 111, 115, 123, 125, 126]	[69]	['C']	0.113443
2	-AGCTGGACGGCGACGTAAAGTTTTAGAGCTACCGTC------------------------------------------TACTTGACTAGCAAGTTAAAATAAGGCTAGTCCGTTATCAACTTGAAAAAGTGGCAC-GAGTCGG	GAGCTGGACGGCGACGTAAAGTTTTAGAGCTACCGTCGTTGTACCGTCTACTTGACTTTTTTTCCGTCGTTGTACCGTCTACTTGACTAGCAAGTTAAAATAAGGCTAGTCCGTTATCAACTTGAAAAAGTGGCACCGAGTCGG	0	42	0	Reference	MODIFIED	Reference	69.444	[0, 1, 2, 3, 4, 5, 6, 7, 8, 9, 10, 11, 12, 13, 14, 15, 16, 17, 18, 19, 20, 21, 22, 23, 24, 25, 26, 27, 28, 29, 30, 31, 32, 33, 34, 35, 36, 37, 38, 39, 40, 41, 42, 43, 44, 45, 46, 47, 48, 49, 50, 51, 52, 53, 54, 55, 56, 57, 58, 59, 60, 61, 62, 63, 64, 65, 66, 67, 68, 69, 70, 71, 72, 73, 74, 75, 76, 77, 78, 79, 80, 81, 82, 83, 84, 85, 86, 87, 88, 89, 90, 91, 92, 93, 94, 95, 96, 97, 98, 99, 100, 101…	[]	[]	[]	[]	[]	[0, 37, 38, 39, 40, 41, 42, 43, 44, 45, 46, 47, 48, 49, 50, 51, 52, 53, 54, 55, 56, 57, 58, 59, 60, 61, 62, 63, 64, 65, 66, 67, 68, 69, 70, 71, 72, 73, 74, 75, 76, 77, 78, 136]	[37, 38, 39, 40, 41, 42, 43, 44, 45, 46, 47, 48, 49, 50, 51, 52, 53, 54, 55, 56, 57, 58, 59, 60, 61, 62, 63, 64, 65, 66, 67, 68, 69, 70, 71, 72, 73, 74, 75, 76, 77, 78]	[(37, 79)]	[42]	[]	[]	[]	0.113443
2	CTCAAGTAGACGGTACAACG---AGTTTTAGAGCTAGA---------------------------------------------------AATAGCAAGTTAAAATAAGGCTAGTCCGTTATCAACTTGAAAAAGTGGCACCGAGTCGG	--GAGCTGGACGG--CGACGTAAAGTTTTAGAGCTACCGTCGTTGTACCGTCTACTTGACTTTTTTTCCGTCGTTGTACCGTCTACTTGACTAGCAAGTTAAAATAAGGCTAGTCCGTTATCAACTTGAAAAAGTGGCACCGAGTCGG	0	51	0	Reference	MODIFIED	Reference	55.405	[-1, -1, 0, 1, 2, 3, 4, 5, 6, 7, 8, 9, 10, -11, -11, 11, 12, 13, 14, 15, 16, 17, 18, 19, 20, 21, 22, 23, 24, 25, 26, 27, 28, 29, 30, 31, 32, 33, 34, 35, 36, 37, 38, 39, 40, 41, 42, 43, 44, 45, 46, 47, 48, 49, 50, 51, 52, 53, 54, 55, 56, 57, 58, 59, 60, 61, 62, 63, 64, 65, 66, 67, 68, 69, 70, 71, 72, 73, 74, 75, 76, 77, 78, 79, 80, 81, 82, 83, 84, 85, 86, 87, 88, 89, 90, 91, 92, 93, 94, 95, 96, 97…	[10, 11]	[10]	[]	[]	[]	[16, 17, 18, 34, 35, 36, 37, 38, 39, 40, 41, 42, 43, 44, 45, 46, 47, 48, 49, 50, 51, 52, 53, 54, 55, 56, 57, 58, 59, 60, 61, 62, 63, 64, 65, 66, 67, 68, 69, 70, 71, 72, 73, 74, 75, 76, 77, 78, 79, 80, 81, 82, 83, 84]	[34, 35, 36, 37, 38, 39, 40, 41, 42, 43, 44, 45, 46, 47, 48, 49, 50, 51, 52, 53, 54, 55, 56, 57, 58, 59, 60, 61, 62, 63, 64, 65, 66, 67, 68, 69, 70, 71, 72, 73, 74, 75, 76, 77, 78, 79, 80, 81, 82, 83, 84]	[(34, 85)]	[51]	[0, 2, 3, 5, 12, 32, 33, 86]	[]	[]	0.113443
2	GAACTG-------AGGCCATGATTAAGAGGGACGGCCGGGGGCATTCGTATTGCGCCGCTAGAGGTGAAATTCTTGGACCGGCGCAAGACGG--------ACCAGAGCGAAAGCATTTGCCAAGAATGTTTTCA--TTAATCAAGTGGCACCGAGTCGG	GAGCTGGACGGCGACGTAAAGTTTTAGAGCTACCGTCG------------TTGTACCG-TCTACTTGACTTTTTTT--CCGTCGTTGTACCGTCTACTTGACTAGCAAGTTAAAATAAGGCTAGTCCGTTATCAACTTGAAAAAGTGGCACCGAGTCGG	12	0	1	Reference	MODIFIED	Reference	50.943	[0, 1, 2, 3, 4, 5, 6, 7, 8, 9, 10, 11, 12, 13, 14, 15, 16, 17, 18, 19, 20, 21, 22, 23, 24, 25, 26, 27, 28, 29, 30, 31, 32, 33, 34, 35, 36, 37, -38, -38, -38, -38, -38, -38, -38, -38, -38, -38, -38, -38, 38, 39, 40, 41, 42, 43, 44, 45, -46, 46, 47, 48, 49, 50, 51, 52, 53, 54, 55, 56, 57, 58, 59, 60, 61, 62, -63, -63, 63, 64, 65, 66, 67, 68, 69, 70, 71, 72, 73, 74, 75, 76, 77, 78, 79, 80, 81, 82, 8…	[37, 38, 45, 46, 62, 63]	[37, 45, 62]	[37, 38]	[(37, 38)]	[12]	[6, 7, 8, 9, 10, 11, 12, 77, 78, 79, 80, 81, 82, 83, 84, 119, 120]	[]	[]	[]	[2, 14, 16, 17, 19, 21, 24, 29, 30, 33, 35, 41, 42, 47, 48, 50, 51, 55, 56, 59, 62, 66, 69, 70, 71, 72, 75, 87, 90, 91, 92, 94, 95, 97, 98, 101, 102, 104, 106, 109, 110, 111, 115, 123, 125, 126]	[69]	['C']	0.113443
2	GAGCTGGACGGCGACGTAAA-------------------------------------------------TTGTACCGTCTACTTGACTAGCAAGTTAAAATAAGGCTAGTCCGTTATCAACTTGAAAAAGTGGCACCGAGTCGG	GAGCTGGACGGCGACGTAAAGTTTTAGAGCTACCGTCGTTGTACCGTCTACTTGACTTTTTTTCCGTCGTTGTACCGTCTACTTGACTAGCAAGTTAAAATAAGGCTAGTCCGTTATCAACTTGAAAAAGTGGCACCGAGTCGG	0	49	0	Reference	MODIFIED	Reference	65.972	[0, 1, 2, 3, 4, 5, 6, 7, 8, 9, 10, 11, 12, 13, 14, 15, 16, 17, 18, 19, 20, 21, 22, 23, 24, 25, 26, 27, 28, 29, 30, 31, 32, 33, 34, 35, 36, 37, 38, 39, 40, 41, 42, 43, 44, 45, 46, 47, 48, 49, 50, 51, 52, 53, 54, 55, 56, 57, 58, 59, 60, 61, 62, 63, 64, 65, 66, 67, 68, 69, 70, 71, 72, 73, 74, 75, 76, 77, 78, 79, 80, 81, 82, 83, 84, 85, 86, 87, 88, 89, 90, 91, 92, 93, 94, 95, 96, 97, 98, 99, 100, 101…	[]	[]	[]	[]	[]	[20, 21, 22, 23, 24, 25, 26, 27, 28, 29, 30, 31, 32, 33, 34, 35, 36, 37, 38, 39, 40, 41, 42, 43, 44, 45, 46, 47, 48, 49, 50, 51, 52, 53, 54, 55, 56, 57, 58, 59, 60, 61, 62, 63, 64, 65, 66, 67, 68]	[20, 21, 22, 23, 24, 25, 26, 27, 28, 29, 30, 31, 32, 33, 34, 35, 36, 37, 38, 39, 40, 41, 42, 43, 44, 45, 46, 47, 48, 49, 50, 51, 52, 53, 54, 55, 56, 57, 58, 59, 60, 61, 62, 63, 64, 65, 66, 67, 68]	[(20, 69)]	[49]	[]	[]	[]	0.113443
2	GAGCTGGACGGCGACGTAAAGTTT-AGAGCTACCGTC------------------------------------------TACTTGACTAGCAAGTTAAAATAAGGCTAGTCCGTTATCAACTTGAAAAAGTGGCACCGAGTCGG	GAGCTGGACGGCGACGTAAAGTTTTAGAGCTACCGTCGTTGTACCGTCTACTTGACTTTTTTTCCGTCGTTGTACCGTCTACTTGACTAGCAAGTTAAAATAAGGCTAGTCCGTTATCAACTTGAAAAAGTGGCACCGAGTCGG	0	42	0	Reference	MODIFIED	Reference	70.139	[0, 1, 2, 3, 4, 5, 6, 7, 8, 9, 10, 11, 12, 13, 14, 15, 16, 17, 18, 19, 20, 21, 22, 23, 24, 25, 26, 27, 28, 29, 30, 31, 32, 33, 34, 35, 36, 37, 38, 39, 40, 41, 42, 43, 44, 45, 46, 47, 48, 49, 50, 51, 52, 53, 54, 55, 56, 57, 58, 59, 60, 61, 62, 63, 64, 65, 66, 67, 68, 69, 70, 71, 72, 73, 74, 75, 76, 77, 78, 79, 80, 81, 82, 83, 84, 85, 86, 87, 88, 89, 90, 91, 92, 93, 94, 95, 96, 97, 98, 99, 100, 101…	[]	[]	[]	[]	[]	[24, 37, 38, 39, 40, 41, 42, 43, 44, 45, 46, 47, 48, 49, 50, 51, 52, 53, 54, 55, 56, 57, 58, 59, 60, 61, 62, 63, 64, 65, 66, 67, 68, 69, 70, 71, 72, 73, 74, 75, 76, 77, 78]	[37, 38, 39, 40, 41, 42, 43, 44, 45, 46, 47, 48, 49, 50, 51, 52, 53, 54, 55, 56, 57, 58, 59, 60, 61, 62, 63, 64, 65, 66, 67, 68, 69, 70, 71, 72, 73, 74, 75, 76, 77, 78]	[(37, 79)]	[42]	[]	[]	[]	0.113443
2	GAGCTGGACGGCGACGTAAAGTTTTAGAGCTACCGTC------------------------------------------TACTTGACTAGCAAGTTAAAATAAGGCTAGTCCGTTATCAACTTGAAAAAGTGGCAC----TCGG	GAGCTGGACGGCGACGTAAAGTTTTAGAGCTACCGTCGTTGTACCGTCTACTTGACTTTTTTTCCGTCGTTGTACCGTCTACTTGACTAGCAAGTTAAAATAAGGCTAGTCCGTTATCAACTTGAAAAAGTGGCACCGAGTCGG	0	42	0	Reference	MODIFIED	Reference	68.056	[0, 1, 2, 3, 4, 5, 6, 7, 8, 9, 10, 11, 12, 13, 14, 15, 16, 17, 18, 19, 20, 21, 22, 23, 24, 25, 26, 27, 28, 29, 30, 31, 32, 33, 34, 35, 36, 37, 38, 39, 40, 41, 42, 43, 44, 45, 46, 47, 48, 49, 50, 51, 52, 53, 54, 55, 56, 57, 58, 59, 60, 61, 62, 63, 64, 65, 66, 67, 68, 69, 70, 71, 72, 73, 74, 75, 76, 77, 78, 79, 80, 81, 82, 83, 84, 85, 86, 87, 88, 89, 90, 91, 92, 93, 94, 95, 96, 97, 98, 99, 100, 101…	[]	[]	[]	[]	[]	[37, 38, 39, 40, 41, 42, 43, 44, 45, 46, 47, 48, 49, 50, 51, 52, 53, 54, 55, 56, 57, 58, 59, 60, 61, 62, 63, 64, 65, 66, 67, 68, 69, 70, 71, 72, 73, 74, 75, 76, 77, 78, 136, 137, 138, 139]	[37, 38, 39, 40, 41, 42, 43, 44, 45, 46, 47, 48, 49, 50, 51, 52, 53, 54, 55, 56, 57, 58, 59, 60, 61, 62, 63, 64, 65, 66, 67, 68, 69, 70, 71, 72, 73, 74, 75, 76, 77, 78]	[(37, 79)]	[42]	[]	[]	[]	0.113443
2	GAGCTGGACGGCGACGTAAAGTTTTAGAGCTACCGTC------------------------------------------TACTTGACTAGCAAGTTAAAATAAGGCTAGTCCGTTATCAACTTGAAAAAGTGGCACCGA-TCG-	GAGCTGGACGGCGACGTAAAGTTTTAGAGCTACCGTCGTTGTACCGTCTACTTGACTTTTTTTCCGTCGTTGTACCGTCTACTTGACTAGCAAGTTAAAATAAGGCTAGTCCGTTATCAACTTGAAAAAGTGGCACCGAGTCGG	0	42	0	Reference	MODIFIED	Reference	69.444	[0, 1, 2, 3, 4, 5, 6, 7, 8, 9, 10, 11, 12, 13, 14, 15, 16, 17, 18, 19, 20, 21, 22, 23, 24, 25, 26, 27, 28, 29, 30, 31, 32, 33, 34, 35, 36, 37, 38, 39, 40, 41, 42, 43, 44, 45, 46, 47, 48, 49, 50, 51, 52, 53, 54, 55, 56, 57, 58, 59, 60, 61, 62, 63, 64, 65, 66, 67, 68, 69, 70, 71, 72, 73, 74, 75, 76, 77, 78, 79, 80, 81, 82, 83, 84, 85, 86, 87, 88, 89, 90, 91, 92, 93, 94, 95, 96, 97, 98, 99, 100, 101…	[]	[]	[]	[]	[]	[37, 38, 39, 40, 41, 42, 43, 44, 45, 46, 47, 48, 49, 50, 51, 52, 53, 54, 55, 56, 57, 58, 59, 60, 61, 62, 63, 64, 65, 66, 67, 68, 69, 70, 71, 72, 73, 74, 75, 76, 77, 78, 139]	[37, 38, 39, 40, 41, 42, 43, 44, 45, 46, 47, 48, 49, 50, 51, 52, 53, 54, 55, 56, 57, 58, 59, 60, 61, 62, 63, 64, 65, 66, 67, 68, 69, 70, 71, 72, 73, 74, 75, 76, 77, 78]	[(37, 79)]	[42]	[]	[]	[]	0.113443
2	GAGCTGGACGGCGACGTAAAGTTTTAGAGCTACCGTCG------------------------------------------ACTTGACTAGCAAGTTAAAATAAGGCTAGTCCGTTATCAACTTGAAAAAGTGGCACCGAGTCGG	GAGCTGGACGGCGACGTAAAGTTTTAGAGCTACCGTCGTTGTACCGTCTACTTGACTTTTTTTCCGTCGTTGTACCGTCTACTTGACTAGCAAGTTAAAATAAGGCTAGTCCGTTATCAACTTGAAAAAGTGGCACCGAGTCGG	0	42	0	Reference	MODIFIED	Reference	70.833	[0, 1, 2, 3, 4, 5, 6, 7, 8, 9, 10, 11, 12, 13, 14, 15, 16, 17, 18, 19, 20, 21, 22, 23, 24, 25, 26, 27, 28, 29, 30, 31, 32, 33, 34, 35, 36, 37, 38, 39, 40, 41, 42, 43, 44, 45, 46, 47, 48, 49, 50, 51, 52, 53, 54, 55, 56, 57, 58, 59, 60, 61, 62, 63, 64, 65, 66, 67, 68, 69, 70, 71, 72, 73, 74, 75, 76, 77, 78, 79, 80, 81, 82, 83, 84, 85, 86, 87, 88, 89, 90, 91, 92, 93, 94, 95, 96, 97, 98, 99, 100, 101…	[]	[]	[]	[]	[]	[38, 39, 40, 41, 42, 43, 44, 45, 46, 47, 48, 49, 50, 51, 52, 53, 54, 55, 56, 57, 58, 59, 60, 61, 62, 63, 64, 65, 66, 67, 68, 69, 70, 71, 72, 73, 74, 75, 76, 77, 78, 79]	[38, 39, 40, 41, 42, 43, 44, 45, 46, 47, 48, 49, 50, 51, 52, 53, 54, 55, 56, 57, 58, 59, 60, 61, 62, 63, 64, 65, 66, 67, 68, 69, 70, 71, 72, 73, 74, 75, 76, 77, 78, 79]	[(38, 80)]	[42]	[]	[]	[]	0.113443
2	GAGCTGGACGGCGACGTAAAGTTTTAGAGCTACCGTCG-----------------------------------------TACTTGACTAGCAAGTTAAAATAAGGCTAGTCCGTTATCAACTTGAAAAAGTGGCACCGAGTCGG	GAGCTGGACGGCGACGTAAAGTTTTAGAGCTACCGTCGTTGTACCGTCTACTTGACTTTTTTTCCGTCGTTGTACCGTCTACTTGACTAGCAAGTTAAAATAAGGCTAGTCCGTTATCAACTTGAAAAAGTGGCACCGAGTCGG	0	41	0	Reference	MODIFIED	Reference	71.528	[0, 1, 2, 3, 4, 5, 6, 7, 8, 9, 10, 11, 12, 13, 14, 15, 16, 17, 18, 19, 20, 21, 22, 23, 24, 25, 26, 27, 28, 29, 30, 31, 32, 33, 34, 35, 36, 37, 38, 39, 40, 41, 42, 43, 44, 45, 46, 47, 48, 49, 50, 51, 52, 53, 54, 55, 56, 57, 58, 59, 60, 61, 62, 63, 64, 65, 66, 67, 68, 69, 70, 71, 72, 73, 74, 75, 76, 77, 78, 79, 80, 81, 82, 83, 84, 85, 86, 87, 88, 89, 90, 91, 92, 93, 94, 95, 96, 97, 98, 99, 100, 101…	[]	[]	[]	[]	[]	[38, 39, 40, 41, 42, 43, 44, 45, 46, 47, 48, 49, 50, 51, 52, 53, 54, 55, 56, 57, 58, 59, 60, 61, 62, 63, 64, 65, 66, 67, 68, 69, 70, 71, 72, 73, 74, 75, 76, 77, 78]	[38, 39, 40, 41, 42, 43, 44, 45, 46, 47, 48, 49, 50, 51, 52, 53, 54, 55, 56, 57, 58, 59, 60, 61, 62, 63, 64, 65, 66, 67, 68, 69, 70, 71, 72, 73, 74, 75, 76, 77, 78]	[(38, 79)]	[41]	[]	[]	[]	0.113443
2	GAGCTGGACGGCGACGTAAAGTTTTAGAGCTACCGTCG-----------------------------AATTGTACCGTCTACTTGACTAGCAAGTTAAAATAAGGCTAGTCCGTTATCAACTTGAAAAAGTGGCACCGAGTCGG	GAGCTGGACGGCGACGTAAAGTTTTAGAGCTACCGTCGTTGTACCGTCTACTTGACTTTTTTTCCGTCGTTGTACCGTCTACTTGACTAGCAAGTTAAAATAAGGCTAGTCCGTTATCAACTTGAAAAAGTGGCACCGAGTCGG	0	29	1	Reference	MODIFIED	Reference	78.472	[0, 1, 2, 3, 4, 5, 6, 7, 8, 9, 10, 11, 12, 13, 14, 15, 16, 17, 18, 19, 20, 21, 22, 23, 24, 25, 26, 27, 28, 29, 30, 31, 32, 33, 34, 35, 36, 37, 38, 39, 40, 41, 42, 43, 44, 45, 46, 47, 48, 49, 50, 51, 52, 53, 54, 55, 56, 57, 58, 59, 60, 61, 62, 63, 64, 65, 66, 67, 68, 69, 70, 71, 72, 73, 74, 75, 76, 77, 78, 79, 80, 81, 82, 83, 84, 85, 86, 87, 88, 89, 90, 91, 92, 93, 94, 95, 96, 97, 98, 99, 100, 101…	[]	[]	[]	[]	[]	[38, 39, 40, 41, 42, 43, 44, 45, 46, 47, 48, 49, 50, 51, 52, 53, 54, 55, 56, 57, 58, 59, 60, 61, 62, 63, 64, 65, 66]	[38, 39, 40, 41, 42, 43, 44, 45, 46, 47, 48, 49, 50, 51, 52, 53, 54, 55, 56, 57, 58, 59, 60, 61, 62, 63, 64, 65, 66]	[(38, 67)]	[29]	[67, 68]	[68]	['A']	0.113443
2	GAGCTGGACGGCGACGTAAAGTTTTAGAGCTACCGTCGCGACGGAAAAAAAGTCAAGTAGACGGTACAA------TTGTACCGTCTACTTGACTAGCAAGTTAAAATAAGGCTAGTCCGTTATCAACTTGAAAAAGTGGCACCGAGTGG-	GAGCTGGACGGCGACGTAAAGTTTTAGAGCTACCGTCG------TTGTACCGTCTACTTGACTTTTTTTCCGTCGTTGTACCGTCTACTTGACTAGCAAGTTAAAATAAGGCTAGTCCGTTATCAACTTGAAAAAGTGGCACCGAGTCGG	6	6	1	Reference	MODIFIED	Reference	80.667	[0, 1, 2, 3, 4, 5, 6, 7, 8, 9, 10, 11, 12, 13, 14, 15, 16, 17, 18, 19, 20, 21, 22, 23, 24, 25, 26, 27, 28, 29, 30, 31, 32, 33, 34, 35, 36, 37, -38, -38, -38, -38, -38, -38, 38, 39, 40, 41, 42, 43, 44, 45, 46, 47, 48, 49, 50, 51, 52, 53, 54, 55, 56, 57, 58, 59, 60, 61, 62, 63, 64, 65, 66, 67, 68, 69, 70, 71, 72, 73, 74, 75, 76, 77, 78, 79, 80, 81, 82, 83, 84, 85, 86, 87, 88, 89, 90, 91, 92, 93, 94…	[37, 38]	[37]	[37, 38]	[(37, 38)]	[6]	[63, 64, 65, 66, 67, 68]	[63, 64, 65, 66, 67, 68]	[(63, 69)]	[6]	[38, 39, 40, 41, 43, 44, 48, 50, 52, 56, 57, 59, 60, 61, 62, 141]	[38]	['A']	0.113443
2	GAGCTGGACGGCGACGTAAAGTTTTAGAGCTACCGTCGTCGACGGAAAAAAAAGTCAAGTAGACGGTACAA------TTGTACCGTCTACTTGACTAGCAAGTTAAAATAAGGCTAGTCCGTTATCAACTTGAAAAAGTGGCACCGAGTCGG	GAGCTGGACGGCGACGTAAAGTTTTAGAGCTACCGTCGTTGT--------ACCGTCTACTTGACTTTTTTTCCGTCGTTGTACCGTCTACTTGACTAGCAAGTTAAAATAAGGCTAGTCCGTTATCAACTTGAAAAAGTGGCACCGAGTCGG	0	6	0	Reference	MODIFIED	Reference	82.237	[0, 1, 2, 3, 4, 5, 6, 7, 8, 9, 10, 11, 12, 13, 14, 15, 16, 17, 18, 19, 20, 21, 22, 23, 24, 25, 26, 27, 28, 29, 30, 31, 32, 33, 34, 35, 36, 37, 38, 39, 40, 41, -42, -42, -42, -42, -42, -42, -42, -42, 42, 43, 44, 45, 46, 47, 48, 49, 50, 51, 52, 53, 54, 55, 56, 57, 58, 59, 60, 61, 62, 63, 64, 65, 66, 67, 68, 69, 70, 71, 72, 73, 74, 75, 76, 77, 78, 79, 80, 81, 82, 83, 84, 85, 86, 87, 88, 89, 90, 91, …	[41, 42]	[41]	[]	[]	[]	[63, 64, 65, 66, 67, 68]	[63, 64, 65, 66, 67, 68]	[(63, 69)]	[6]	[39, 41, 43, 44, 48, 50, 52, 56, 57, 59, 60, 61, 62]	[]	[]	0.113443
2	GTCAAGTAGACGGT-ACG---AGTTTTAGAGCTAGA---------------------------------------------------AATAGCAAGTTAAAATAAGGCTAGTCCGTTATCAACTTGAAAAAGTGGCACCGAGTCGG	--GAGCTGGACGGCGACGTAAAGTTTTAGAGCTACCGTCGTTGTACCGTCTACTTGACTTTTTTTCCGTCGTTGTACCGTCTACTTGACTAGCAAGTTAAAATAAGGCTAGTCCGTTATCAACTTGAAAAAGTGGCACCGAGTCGG	0	51	0	Reference	MODIFIED	Reference	55.479	[-1, -1, 0, 1, 2, 3, 4, 5, 6, 7, 8, 9, 10, 11, 12, 13, 14, 15, 16, 17, 18, 19, 20, 21, 22, 23, 24, 25, 26, 27, 28, 29, 30, 31, 32, 33, 34, 35, 36, 37, 38, 39, 40, 41, 42, 43, 44, 45, 46, 47, 48, 49, 50, 51, 52, 53, 54, 55, 56, 57, 58, 59, 60, 61, 62, 63, 64, 65, 66, 67, 68, 69, 70, 71, 72, 73, 74, 75, 76, 77, 78, 79, 80, 81, 82, 83, 84, 85, 86, 87, 88, 89, 90, 91, 92, 93, 94, 95, 96, 97, 98, 99, …	[]	[]	[]	[]	[]	[12, 16, 17, 18, 34, 35, 36, 37, 38, 39, 40, 41, 42, 43, 44, 45, 46, 47, 48, 49, 50, 51, 52, 53, 54, 55, 56, 57, 58, 59, 60, 61, 62, 63, 64, 65, 66, 67, 68, 69, 70, 71, 72, 73, 74, 75, 76, 77, 78, 79, 80, 81, 82, 83, 84]	[34, 35, 36, 37, 38, 39, 40, 41, 42, 43, 44, 45, 46, 47, 48, 49, 50, 51, 52, 53, 54, 55, 56, 57, 58, 59, 60, 61, 62, 63, 64, 65, 66, 67, 68, 69, 70, 71, 72, 73, 74, 75, 76, 77, 78, 79, 80, 81, 82, 83, 84]	[(34, 85)]	[51]	[0, 2, 3, 5, 11, 32, 33, 86]	[]	[]	0.113443
2	GTGCTGGACGGCGACGTAAAGTTTTAGAGCTACCGTC------------------------------------------TACTTGACTAGCAAGTTAAAATAAGGCTAGTCCGTTATCAACTTGAAAAAGTGGCACCGAGTCGG	GAGCTGGACGGCGACGTAAAGTTTTAGAGCTACCGTCGTTGTACCGTCTACTTGACTTTTTTTCCGTCGTTGTACCGTCTACTTGACTAGCAAGTTAAAATAAGGCTAGTCCGTTATCAACTTGAAAAAGTGGCACCGAGTCGG	0	42	0	Reference	MODIFIED	Reference	70.139	[0, 1, 2, 3, 4, 5, 6, 7, 8, 9, 10, 11, 12, 13, 14, 15, 16, 17, 18, 19, 20, 21, 22, 23, 24, 25, 26, 27, 28, 29, 30, 31, 32, 33, 34, 35, 36, 37, 38, 39, 40, 41, 42, 43, 44, 45, 46, 47, 48, 49, 50, 51, 52, 53, 54, 55, 56, 57, 58, 59, 60, 61, 62, 63, 64, 65, 66, 67, 68, 69, 70, 71, 72, 73, 74, 75, 76, 77, 78, 79, 80, 81, 82, 83, 84, 85, 86, 87, 88, 89, 90, 91, 92, 93, 94, 95, 96, 97, 98, 99, 100, 101…	[]	[]	[]	[]	[]	[37, 38, 39, 40, 41, 42, 43, 44, 45, 46, 47, 48, 49, 50, 51, 52, 53, 54, 55, 56, 57, 58, 59, 60, 61, 62, 63, 64, 65, 66, 67, 68, 69, 70, 71, 72, 73, 74, 75, 76, 77, 78]	[37, 38, 39, 40, 41, 42, 43, 44, 45, 46, 47, 48, 49, 50, 51, 52, 53, 54, 55, 56, 57, 58, 59, 60, 61, 62, 63, 64, 65, 66, 67, 68, 69, 70, 71, 72, 73, 74, 75, 76, 77, 78]	[(37, 79)]	[42]	[1]	[]	[]	0.113443
2	TCAAAGTAGACGGTACAACG---AGTTTTAGAGCTAGA---------------------------------------------------AATAGCAAGTTAAAATAAGGCTAGTCCGTTATCAACTTGAAAAAGTGGCACCGAGTCGG	--GAGCTGGACGG--CGACGTAAAGTTTTAGAGCTACCGTCGTTGTACCGTCTACTTGACTTTTTTTCCGTCGTTGTACCGTCTACTTGACTAGCAAGTTAAAATAAGGCTAGTCCGTTATCAACTTGAAAAAGTGGCACCGAGTCGG	0	51	0	Reference	MODIFIED	Reference	55.405	[-1, -1, 0, 1, 2, 3, 4, 5, 6, 7, 8, 9, 10, -11, -11, 11, 12, 13, 14, 15, 16, 17, 18, 19, 20, 21, 22, 23, 24, 25, 26, 27, 28, 29, 30, 31, 32, 33, 34, 35, 36, 37, 38, 39, 40, 41, 42, 43, 44, 45, 46, 47, 48, 49, 50, 51, 52, 53, 54, 55, 56, 57, 58, 59, 60, 61, 62, 63, 64, 65, 66, 67, 68, 69, 70, 71, 72, 73, 74, 75, 76, 77, 78, 79, 80, 81, 82, 83, 84, 85, 86, 87, 88, 89, 90, 91, 92, 93, 94, 95, 96, 97…	[10, 11]	[10]	[]	[]	[]	[16, 17, 18, 34, 35, 36, 37, 38, 39, 40, 41, 42, 43, 44, 45, 46, 47, 48, 49, 50, 51, 52, 53, 54, 55, 56, 57, 58, 59, 60, 61, 62, 63, 64, 65, 66, 67, 68, 69, 70, 71, 72, 73, 74, 75, 76, 77, 78, 79, 80, 81, 82, 83, 84]	[34, 35, 36, 37, 38, 39, 40, 41, 42, 43, 44, 45, 46, 47, 48, 49, 50, 51, 52, 53, 54, 55, 56, 57, 58, 59, 60, 61, 62, 63, 64, 65, 66, 67, 68, 69, 70, 71, 72, 73, 74, 75, 76, 77, 78, 79, 80, 81, 82, 83, 84]	[(34, 85)]	[51]	[0, 2, 3, 5, 12, 32, 33, 86]	[]	[]	0.113443
2	TCAAGTAGACGGTACAACG---AGTTT-AGAGCTAGA---------------------------------------------------AATAGCAAGTTAAAATAAGGCTAGTCCGTTATCAACTTGAAAAAGTGGCACCGAGTCGG	-GAGCTGGACGG--CGACGTAAAGTTTTAGAGCTACCGTCGTTGTACCGTCTACTTGACTTTTTTTCCGTCGTTGTACCGTCTACTTGACTAGCAAGTTAAAATAAGGCTAGTCCGTTATCAACTTGAAAAAGTGGCACCGAGTCGG	0	51	0	Reference	MODIFIED	Reference	55.102	[-1, 0, 1, 2, 3, 4, 5, 6, 7, 8, 9, 10, -11, -11, 11, 12, 13, 14, 15, 16, 17, 18, 19, 20, 21, 22, 23, 24, 25, 26, 27, 28, 29, 30, 31, 32, 33, 34, 35, 36, 37, 38, 39, 40, 41, 42, 43, 44, 45, 46, 47, 48, 49, 50, 51, 52, 53, 54, 55, 56, 57, 58, 59, 60, 61, 62, 63, 64, 65, 66, 67, 68, 69, 70, 71, 72, 73, 74, 75, 76, 77, 78, 79, 80, 81, 82, 83, 84, 85, 86, 87, 88, 89, 90, 91, 92, 93, 94, 95, 96, 97, 98…	[10, 11]	[10]	[]	[]	[]	[16, 17, 18, 24, 34, 35, 36, 37, 38, 39, 40, 41, 42, 43, 44, 45, 46, 47, 48, 49, 50, 51, 52, 53, 54, 55, 56, 57, 58, 59, 60, 61, 62, 63, 64, 65, 66, 67, 68, 69, 70, 71, 72, 73, 74, 75, 76, 77, 78, 79, 80, 81, 82, 83, 84]	[34, 35, 36, 37, 38, 39, 40, 41, 42, 43, 44, 45, 46, 47, 48, 49, 50, 51, 52, 53, 54, 55, 56, 57, 58, 59, 60, 61, 62, 63, 64, 65, 66, 67, 68, 69, 70, 71, 72, 73, 74, 75, 76, 77, 78, 79, 80, 81, 82, 83, 84]	[(34, 85)]	[51]	[0, 2, 3, 5, 12, 32, 33, 86]	[]	[]	0.113443
1	----------------------------------------------------------------------TGTACCGTCTACTTGACTAGCAAGTTAAAATAAGGCTAGTCCGTTATCAACTTGAAAAAGTGGCACCGAGTCGG	GAGCTGGACGGCGACGTAAAGTTTTAGAGCTACCGTCGTTGTACCGTCTACTTGACTTTTTTTCCGTCGTTGTACCGTCTACTTGACTAGCAAGTTAAAATAAGGCTAGTCCGTTATCAACTTGAAAAAGTGGCACCGAGTCGG	0	70	0	Reference	MODIFIED	Reference	51.389	[0, 1, 2, 3, 4, 5, 6, 7, 8, 9, 10, 11, 12, 13, 14, 15, 16, 17, 18, 19, 20, 21, 22, 23, 24, 25, 26, 27, 28, 29, 30, 31, 32, 33, 34, 35, 36, 37, 38, 39, 40, 41, 42, 43, 44, 45, 46, 47, 48, 49, 50, 51, 52, 53, 54, 55, 56, 57, 58, 59, 60, 61, 62, 63, 64, 65, 66, 67, 68, 69, 70, 71, 72, 73, 74, 75, 76, 77, 78, 79, 80, 81, 82, 83, 84, 85, 86, 87, 88, 89, 90, 91, 92, 93, 94, 95, 96, 97, 98, 99, 100, 101…	[]	[]	[]	[]	[]	[0, 1, 2, 3, 4, 5, 6, 7, 8, 9, 10, 11, 12, 13, 14, 15, 16, 17, 18, 19, 20, 21, 22, 23, 24, 25, 26, 27, 28, 29, 30, 31, 32, 33, 34, 35, 36, 37, 38, 39, 40, 41, 42, 43, 44, 45, 46, 47, 48, 49, 50, 51, 52, 53, 54, 55, 56, 57, 58, 59, 60, 61, 62, 63, 64, 65, 66, 67, 68, 69]	[0, 1, 2, 3, 4, 5, 6, 7, 8, 9, 10, 11, 12, 13, 14, 15, 16, 17, 18, 19, 20, 21, 22, 23, 24, 25, 26, 27, 28, 29, 30, 31, 32, 33, 34, 35, 36, 37, 38, 39, 40, 41, 42, 43, 44, 45, 46, 47, 48, 49, 50, 51, 52, 53, 54, 55, 56, 57, 58, 59, 60, 61, 62, 63, 64, 65, 66, 67, 68, 69]	[(0, 70)]	[70]	[]	[]	[]	0.0567215
1	---------------------------------------------------------------------TTGTACCCTCTACTTGACTAGCAAGTTAAAATAAGGCTAGTCCGTTATCAACTTGAAAAAGTGGCACCGAGTCGG	GAGCTGGACGGCGACGTAAAGTTTTAGAGCTACCGTCGTTGTACCGTCTACTTGACTTTTTTTCCGTCGTTGTACCGTCTACTTGACTAGCAAGTTAAAATAAGGCTAGTCCGTTATCAACTTGAAAAAGTGGCACCGAGTCGG	0	69	0	Reference	MODIFIED	Reference	51.389	[0, 1, 2, 3, 4, 5, 6, 7, 8, 9, 10, 11, 12, 13, 14, 15, 16, 17, 18, 19, 20, 21, 22, 23, 24, 25, 26, 27, 28, 29, 30, 31, 32, 33, 34, 35, 36, 37, 38, 39, 40, 41, 42, 43, 44, 45, 46, 47, 48, 49, 50, 51, 52, 53, 54, 55, 56, 57, 58, 59, 60, 61, 62, 63, 64, 65, 66, 67, 68, 69, 70, 71, 72, 73, 74, 75, 76, 77, 78, 79, 80, 81, 82, 83, 84, 85, 86, 87, 88, 89, 90, 91, 92, 93, 94, 95, 96, 97, 98, 99, 100, 101…	[]	[]	[]	[]	[]	[0, 1, 2, 3, 4, 5, 6, 7, 8, 9, 10, 11, 12, 13, 14, 15, 16, 17, 18, 19, 20, 21, 22, 23, 24, 25, 26, 27, 28, 29, 30, 31, 32, 33, 34, 35, 36, 37, 38, 39, 40, 41, 42, 43, 44, 45, 46, 47, 48, 49, 50, 51, 52, 53, 54, 55, 56, 57, 58, 59, 60, 61, 62, 63, 64, 65, 66, 67, 68]	[0, 1, 2, 3, 4, 5, 6, 7, 8, 9, 10, 11, 12, 13, 14, 15, 16, 17, 18, 19, 20, 21, 22, 23, 24, 25, 26, 27, 28, 29, 30, 31, 32, 33, 34, 35, 36, 37, 38, 39, 40, 41, 42, 43, 44, 45, 46, 47, 48, 49, 50, 51, 52, 53, 54, 55, 56, 57, 58, 59, 60, 61, 62, 63, 64, 65, 66, 67, 68]	[(0, 69)]	[69]	[76]	[]	[]	0.0567215
1	---------------------------------------------------------------------TTGTACCGTCTACTTGACTAGCAAGTTAAAATAAGGCTAGTCCGTTATCAACTTGAAAAAGTGGCAC-GAGTCGG	GAGCTGGACGGCGACGTAAAGTTTTAGAGCTACCGTCGTTGTACCGTCTACTTGACTTTTTTTCCGTCGTTGTACCGTCTACTTGACTAGCAAGTTAAAATAAGGCTAGTCCGTTATCAACTTGAAAAAGTGGCACCGAGTCGG	0	69	0	Reference	MODIFIED	Reference	51.389	[0, 1, 2, 3, 4, 5, 6, 7, 8, 9, 10, 11, 12, 13, 14, 15, 16, 17, 18, 19, 20, 21, 22, 23, 24, 25, 26, 27, 28, 29, 30, 31, 32, 33, 34, 35, 36, 37, 38, 39, 40, 41, 42, 43, 44, 45, 46, 47, 48, 49, 50, 51, 52, 53, 54, 55, 56, 57, 58, 59, 60, 61, 62, 63, 64, 65, 66, 67, 68, 69, 70, 71, 72, 73, 74, 75, 76, 77, 78, 79, 80, 81, 82, 83, 84, 85, 86, 87, 88, 89, 90, 91, 92, 93, 94, 95, 96, 97, 98, 99, 100, 101…	[]	[]	[]	[]	[]	[0, 1, 2, 3, 4, 5, 6, 7, 8, 9, 10, 11, 12, 13, 14, 15, 16, 17, 18, 19, 20, 21, 22, 23, 24, 25, 26, 27, 28, 29, 30, 31, 32, 33, 34, 35, 36, 37, 38, 39, 40, 41, 42, 43, 44, 45, 46, 47, 48, 49, 50, 51, 52, 53, 54, 55, 56, 57, 58, 59, 60, 61, 62, 63, 64, 65, 66, 67, 68, 136]	[0, 1, 2, 3, 4, 5, 6, 7, 8, 9, 10, 11, 12, 13, 14, 15, 16, 17, 18, 19, 20, 21, 22, 23, 24, 25, 26, 27, 28, 29, 30, 31, 32, 33, 34, 35, 36, 37, 38, 39, 40, 41, 42, 43, 44, 45, 46, 47, 48, 49, 50, 51, 52, 53, 54, 55, 56, 57, 58, 59, 60, 61, 62, 63, 64, 65, 66, 67, 68]	[(0, 69)]	[69]	[]	[]	[]	0.0567215
1	---------------------------------------------------------------------TTGTACCGTCTACTTGACTAGCAAGTTAAAATAAGGCTAGTCCGTTATCAACTTGAAAAAGTGGCACC-AGTCGG	GAGCTGGACGGCGACGTAAAGTTTTAGAGCTACCGTCGTTGTACCGTCTACTTGACTTTTTTTCCGTCGTTGTACCGTCTACTTGACTAGCAAGTTAAAATAAGGCTAGTCCGTTATCAACTTGAAAAAGTGGCACCGAGTCGG	0	69	0	Reference	MODIFIED	Reference	51.389	[0, 1, 2, 3, 4, 5, 6, 7, 8, 9, 10, 11, 12, 13, 14, 15, 16, 17, 18, 19, 20, 21, 22, 23, 24, 25, 26, 27, 28, 29, 30, 31, 32, 33, 34, 35, 36, 37, 38, 39, 40, 41, 42, 43, 44, 45, 46, 47, 48, 49, 50, 51, 52, 53, 54, 55, 56, 57, 58, 59, 60, 61, 62, 63, 64, 65, 66, 67, 68, 69, 70, 71, 72, 73, 74, 75, 76, 77, 78, 79, 80, 81, 82, 83, 84, 85, 86, 87, 88, 89, 90, 91, 92, 93, 94, 95, 96, 97, 98, 99, 100, 101…	[]	[]	[]	[]	[]	[0, 1, 2, 3, 4, 5, 6, 7, 8, 9, 10, 11, 12, 13, 14, 15, 16, 17, 18, 19, 20, 21, 22, 23, 24, 25, 26, 27, 28, 29, 30, 31, 32, 33, 34, 35, 36, 37, 38, 39, 40, 41, 42, 43, 44, 45, 46, 47, 48, 49, 50, 51, 52, 53, 54, 55, 56, 57, 58, 59, 60, 61, 62, 63, 64, 65, 66, 67, 68, 137]	[0, 1, 2, 3, 4, 5, 6, 7, 8, 9, 10, 11, 12, 13, 14, 15, 16, 17, 18, 19, 20, 21, 22, 23, 24, 25, 26, 27, 28, 29, 30, 31, 32, 33, 34, 35, 36, 37, 38, 39, 40, 41, 42, 43, 44, 45, 46, 47, 48, 49, 50, 51, 52, 53, 54, 55, 56, 57, 58, 59, 60, 61, 62, 63, 64, 65, 66, 67, 68]	[(0, 69)]	[69]	[]	[]	[]	0.0567215
1	---------------------------------------------------------------------TTGTACCGTCTACTTGACTAGCAAGTTAAAATAAGGCTAGTCCGTTATCAACTTGAAAAAGTGGCACCGAGTCG-	GAGCTGGACGGCGACGTAAAGTTTTAGAGCTACCGTCGTTGTACCGTCTACTTGACTTTTTTTCCGTCGTTGTACCGTCTACTTGACTAGCAAGTTAAAATAAGGCTAGTCCGTTATCAACTTGAAAAAGTGGCACCGAGTCGG	0	69	0	Reference	MODIFIED	Reference	51.389	[0, 1, 2, 3, 4, 5, 6, 7, 8, 9, 10, 11, 12, 13, 14, 15, 16, 17, 18, 19, 20, 21, 22, 23, 24, 25, 26, 27, 28, 29, 30, 31, 32, 33, 34, 35, 36, 37, 38, 39, 40, 41, 42, 43, 44, 45, 46, 47, 48, 49, 50, 51, 52, 53, 54, 55, 56, 57, 58, 59, 60, 61, 62, 63, 64, 65, 66, 67, 68, 69, 70, 71, 72, 73, 74, 75, 76, 77, 78, 79, 80, 81, 82, 83, 84, 85, 86, 87, 88, 89, 90, 91, 92, 93, 94, 95, 96, 97, 98, 99, 100, 101…	[]	[]	[]	[]	[]	[0, 1, 2, 3, 4, 5, 6, 7, 8, 9, 10, 11, 12, 13, 14, 15, 16, 17, 18, 19, 20, 21, 22, 23, 24, 25, 26, 27, 28, 29, 30, 31, 32, 33, 34, 35, 36, 37, 38, 39, 40, 41, 42, 43, 44, 45, 46, 47, 48, 49, 50, 51, 52, 53, 54, 55, 56, 57, 58, 59, 60, 61, 62, 63, 64, 65, 66, 67, 68]	[0, 1, 2, 3, 4, 5, 6, 7, 8, 9, 10, 11, 12, 13, 14, 15, 16, 17, 18, 19, 20, 21, 22, 23, 24, 25, 26, 27, 28, 29, 30, 31, 32, 33, 34, 35, 36, 37, 38, 39, 40, 41, 42, 43, 44, 45, 46, 47, 48, 49, 50, 51, 52, 53, 54, 55, 56, 57, 58, 59, 60, 61, 62, 63, 64, 65, 66, 67, 68]	[(0, 69)]	[69]	[]	[]	[]	0.0567215
1	--------------------------------------TTGTACCGTCTACTTGACTTTTTTTCCGTCGTTGTATCGTCTACTTGACTAGCAAGTTAAAATAAGGCTAGTCCGTTATCAACTTGAAAAAGTGGCACCGAGTCGG	GAGCTGGACGGCGACGTAAAGTTTTAGAGCTACCGTCGTTGTACCGTCTACTTGACTTTTTTTCCGTCGTTGTACCGTCTACTTGACTAGCAAGTTAAAATAAGGCTAGTCCGTTATCAACTTGAAAAAGTGGCACCGAGTCGG	0	38	0	Reference	MODIFIED	Reference	72.917	[0, 1, 2, 3, 4, 5, 6, 7, 8, 9, 10, 11, 12, 13, 14, 15, 16, 17, 18, 19, 20, 21, 22, 23, 24, 25, 26, 27, 28, 29, 30, 31, 32, 33, 34, 35, 36, 37, 38, 39, 40, 41, 42, 43, 44, 45, 46, 47, 48, 49, 50, 51, 52, 53, 54, 55, 56, 57, 58, 59, 60, 61, 62, 63, 64, 65, 66, 67, 68, 69, 70, 71, 72, 73, 74, 75, 76, 77, 78, 79, 80, 81, 82, 83, 84, 85, 86, 87, 88, 89, 90, 91, 92, 93, 94, 95, 96, 97, 98, 99, 100, 101…	[]	[]	[]	[]	[]	[0, 1, 2, 3, 4, 5, 6, 7, 8, 9, 10, 11, 12, 13, 14, 15, 16, 17, 18, 19, 20, 21, 22, 23, 24, 25, 26, 27, 28, 29, 30, 31, 32, 33, 34, 35, 36, 37]	[0, 1, 2, 3, 4, 5, 6, 7, 8, 9, 10, 11, 12, 13, 14, 15, 16, 17, 18, 19, 20, 21, 22, 23, 24, 25, 26, 27, 28, 29, 30, 31, 32, 33, 34, 35, 36, 37]	[(0, 38)]	[38]	[74]	[]	[]	0.0567215
1	--------------------------------------TTGTACCGTCTACTTGACTTTTTTTCTGTCGTTGTACCGTCTACTTGACTAGCAAGTTAAAATAAGGCTAGTCCGTTATCAACTTGAAAAAGTGGCACCGAGTCGG	GAGCTGGACGGCGACGTAAAGTTTTAGAGCTACCGTCGTTGTACCGTCTACTTGACTTTTTTTCCGTCGTTGTACCGTCTACTTGACTAGCAAGTTAAAATAAGGCTAGTCCGTTATCAACTTGAAAAAGTGGCACCGAGTCGG	0	38	0	Reference	MODIFIED	Reference	72.917	[0, 1, 2, 3, 4, 5, 6, 7, 8, 9, 10, 11, 12, 13, 14, 15, 16, 17, 18, 19, 20, 21, 22, 23, 24, 25, 26, 27, 28, 29, 30, 31, 32, 33, 34, 35, 36, 37, 38, 39, 40, 41, 42, 43, 44, 45, 46, 47, 48, 49, 50, 51, 52, 53, 54, 55, 56, 57, 58, 59, 60, 61, 62, 63, 64, 65, 66, 67, 68, 69, 70, 71, 72, 73, 74, 75, 76, 77, 78, 79, 80, 81, 82, 83, 84, 85, 86, 87, 88, 89, 90, 91, 92, 93, 94, 95, 96, 97, 98, 99, 100, 101…	[]	[]	[]	[]	[]	[0, 1, 2, 3, 4, 5, 6, 7, 8, 9, 10, 11, 12, 13, 14, 15, 16, 17, 18, 19, 20, 21, 22, 23, 24, 25, 26, 27, 28, 29, 30, 31, 32, 33, 34, 35, 36, 37]	[0, 1, 2, 3, 4, 5, 6, 7, 8, 9, 10, 11, 12, 13, 14, 15, 16, 17, 18, 19, 20, 21, 22, 23, 24, 25, 26, 27, 28, 29, 30, 31, 32, 33, 34, 35, 36, 37]	[(0, 38)]	[38]	[64]	[]	[]	0.0567215
1	--------------------------------------TTGTACCTTCTACTTGACTTTTTTTCCGTCGTTGTCCCGTCTACTTGACTAGCAAGTTAAAATAAGGCTAGTCCGTTATCAACTTGAAAAAGTGGCACCGAGTCGG	GAGCTGGACGGCGACGTAAAGTTTTAGAGCTACCGTCGTTGTACCGTCTACTTGACTTTTTTTCCGTCGTTGTACCGTCTACTTGACTAGCAAGTTAAAATAAGGCTAGTCCGTTATCAACTTGAAAAAGTGGCACCGAGTCGG	0	38	0	Reference	MODIFIED	Reference	72.222	[0, 1, 2, 3, 4, 5, 6, 7, 8, 9, 10, 11, 12, 13, 14, 15, 16, 17, 18, 19, 20, 21, 22, 23, 24, 25, 26, 27, 28, 29, 30, 31, 32, 33, 34, 35, 36, 37, 38, 39, 40, 41, 42, 43, 44, 45, 46, 47, 48, 49, 50, 51, 52, 53, 54, 55, 56, 57, 58, 59, 60, 61, 62, 63, 64, 65, 66, 67, 68, 69, 70, 71, 72, 73, 74, 75, 76, 77, 78, 79, 80, 81, 82, 83, 84, 85, 86, 87, 88, 89, 90, 91, 92, 93, 94, 95, 96, 97, 98, 99, 100, 101…	[]	[]	[]	[]	[]	[0, 1, 2, 3, 4, 5, 6, 7, 8, 9, 10, 11, 12, 13, 14, 15, 16, 17, 18, 19, 20, 21, 22, 23, 24, 25, 26, 27, 28, 29, 30, 31, 32, 33, 34, 35, 36, 37]	[0, 1, 2, 3, 4, 5, 6, 7, 8, 9, 10, 11, 12, 13, 14, 15, 16, 17, 18, 19, 20, 21, 22, 23, 24, 25, 26, 27, 28, 29, 30, 31, 32, 33, 34, 35, 36, 37]	[(0, 38)]	[38]	[45, 73]	[]	[]	0.0567215
1	---------------------------------CATGGTTCTACAGGGGAGCTGGACTT-------------GTACCGTCTACTTGACTAGCAAGTTAAAATAAGGCTAGTCCGTTATCAACTTGAAAAAGTGGCACCGAGTCGG	GAGCTGGACGGCGACGTAAAGTTTTAGAGCTACCGTCGTTGTACCGTCTA-CTTGACTTTTTTTCCGTCGTTGTACCGTCTACTTGACTAGCAAGTTAAAATAAGGCTAGTCCGTTATCAACTTGAAAAAGTGGCACCGAGTCGG	0	13	0	Reference	MODIFIED	Reference	62.069	[0, 1, 2, 3, 4, 5, 6, 7, 8, 9, 10, 11, 12, 13, 14, 15, 16, 17, 18, 19, 20, 21, 22, 23, 24, 25, 26, 27, 28, 29, 30, 31, 32, 33, 34, 35, 36, 37, 38, 39, 40, 41, 42, 43, 44, 45, 46, 47, 48, 49, -50, 50, 51, 52, 53, 54, 55, 56, 57, 58, 59, 60, 61, 62, 63, 64, 65, 66, 67, 68, 69, 70, 71, 72, 73, 74, 75, 76, 77, 78, 79, 80, 81, 82, 83, 84, 85, 86, 87, 88, 89, 90, 91, 92, 93, 94, 95, 96, 97, 98, 99, 100…	[49, 50]	[49]	[]	[]	[]	[0, 1, 2, 3, 4, 5, 6, 7, 8, 9, 10, 11, 12, 13, 14, 15, 16, 17, 18, 19, 20, 21, 22, 23, 24, 25, 26, 27, 28, 29, 30, 31, 32, 58, 59, 60, 61, 62, 63, 64, 65, 66, 67, 68, 69, 70]	[58, 59, 60, 61, 62, 63, 64, 65, 66, 67, 68, 69, 70]	[(58, 71)]	[13]	[34, 36, 40, 44, 46, 47, 48, 52]	[]	[]	0.0567215
1	-----------------------------CTACAGG---------GTCTACAGG--------------GTTGTACCGTCTACTTGACTAGCAAGTTAAAATAAGGCTAGTCCGTTATCAACTTGAAAAAGTGGCACCGAGTCGG	GAGCTGGACGGCGACGTAAAGTTTTAGAGCTACCGTCGTTGTACCGTCTACTTGACTTTTTTTCCGTCGTTGTACCGTCTACTTGACTAGCAAGTTAAAATAAGGCTAGTCCGTTATCAACTTGAAAAAGTGGCACCGAGTCGG	0	9	0	Reference	MODIFIED	Reference	61.111	[0, 1, 2, 3, 4, 5, 6, 7, 8, 9, 10, 11, 12, 13, 14, 15, 16, 17, 18, 19, 20, 21, 22, 23, 24, 25, 26, 27, 28, 29, 30, 31, 32, 33, 34, 35, 36, 37, 38, 39, 40, 41, 42, 43, 44, 45, 46, 47, 48, 49, 50, 51, 52, 53, 54, 55, 56, 57, 58, 59, 60, 61, 62, 63, 64, 65, 66, 67, 68, 69, 70, 71, 72, 73, 74, 75, 76, 77, 78, 79, 80, 81, 82, 83, 84, 85, 86, 87, 88, 89, 90, 91, 92, 93, 94, 95, 96, 97, 98, 99, 100, 101…	[]	[]	[]	[]	[]	[0, 1, 2, 3, 4, 5, 6, 7, 8, 9, 10, 11, 12, 13, 14, 15, 16, 17, 18, 19, 20, 21, 22, 23, 24, 25, 26, 27, 28, 36, 37, 38, 39, 40, 41, 42, 43, 44, 54, 55, 56, 57, 58, 59, 60, 61, 62, 63, 64, 65, 66, 67]	[36, 37, 38, 39, 40, 41, 42, 43, 44]	[(36, 45)]	[9]	[33, 35, 51, 52]	[]	[]	0.0567215
1	----------------------------GCTACCGTCGTTGTACCGTCTACTTGACTTTTTTTCCGTCGTTGTACCGTCTACTTGACTAGCAAGTTAAAATAAGGCTAGTCCGTTATCAACTTGAAAAAGTGGCACCGAGTCGG	GAGCTGGACGGCGACGTAAAGTTTTAGAGCTACCGTCGTTGTACCGTCTACTTGACTTTTTTTCCGTCGTTGTACCGTCTACTTGACTAGCAAGTTAAAATAAGGCTAGTCCGTTATCAACTTGAAAAAGTGGCACCGAGTCGG	0	0	0	Reference	UNMODIFIED	Reference	80.556	[0, 1, 2, 3, 4, 5, 6, 7, 8, 9, 10, 11, 12, 13, 14, 15, 16, 17, 18, 19, 20, 21, 22, 23, 24, 25, 26, 27, 28, 29, 30, 31, 32, 33, 34, 35, 36, 37, 38, 39, 40, 41, 42, 43, 44, 45, 46, 47, 48, 49, 50, 51, 52, 53, 54, 55, 56, 57, 58, 59, 60, 61, 62, 63, 64, 65, 66, 67, 68, 69, 70, 71, 72, 73, 74, 75, 76, 77, 78, 79, 80, 81, 82, 83, 84, 85, 86, 87, 88, 89, 90, 91, 92, 93, 94, 95, 96, 97, 98, 99, 100, 101…	[]	[]	[]	[]	[]	[0, 1, 2, 3, 4, 5, 6, 7, 8, 9, 10, 11, 12, 13, 14, 15, 16, 17, 18, 19, 20, 21, 22, 23, 24, 25, 26, 27]	[]	[]	[]	[]	[]	[]	0.0567215
1	-------------------------AGAGCTACCGTC------------------------------------------TACTTGACTAGCAAGTTAAAATAAGGCTAGTCCGTTATCAACTTGAAAAAGTGGCAC-GAGTCGG	GAGCTGGACGGCGACGTAAAGTTTTAGAGCTACCGTCGTTGTACCGTCTACTTGACTTTTTTTCCGTCGTTGTACCGTCTACTTGACTAGCAAGTTAAAATAAGGCTAGTCCGTTATCAACTTGAAAAAGTGGCACCGAGTCGG	0	42	0	Reference	MODIFIED	Reference	52.778	[0, 1, 2, 3, 4, 5, 6, 7, 8, 9, 10, 11, 12, 13, 14, 15, 16, 17, 18, 19, 20, 21, 22, 23, 24, 25, 26, 27, 28, 29, 30, 31, 32, 33, 34, 35, 36, 37, 38, 39, 40, 41, 42, 43, 44, 45, 46, 47, 48, 49, 50, 51, 52, 53, 54, 55, 56, 57, 58, 59, 60, 61, 62, 63, 64, 65, 66, 67, 68, 69, 70, 71, 72, 73, 74, 75, 76, 77, 78, 79, 80, 81, 82, 83, 84, 85, 86, 87, 88, 89, 90, 91, 92, 93, 94, 95, 96, 97, 98, 99, 100, 101…	[]	[]	[]	[]	[]	[0, 1, 2, 3, 4, 5, 6, 7, 8, 9, 10, 11, 12, 13, 14, 15, 16, 17, 18, 19, 20, 21, 22, 23, 24, 37, 38, 39, 40, 41, 42, 43, 44, 45, 46, 47, 48, 49, 50, 51, 52, 53, 54, 55, 56, 57, 58, 59, 60, 61, 62, 63, 64, 65, 66, 67, 68, 69, 70, 71, 72, 73, 74, 75, 76, 77, 78, 136]	[37, 38, 39, 40, 41, 42, 43, 44, 45, 46, 47, 48, 49, 50, 51, 52, 53, 54, 55, 56, 57, 58, 59, 60, 61, 62, 63, 64, 65, 66, 67, 68, 69, 70, 71, 72, 73, 74, 75, 76, 77, 78]	[(37, 79)]	[42]	[]	[]	[]	0.0567215
1	------------------------GAGAGCTACCGTC------------------------------------------TACTTGACTAGCAAGTTAAAATAAGGCTAGTCCGTTATCAACTTGAAAAAGTGGCACCGAGTCGG	GAGCTGGACGGCGACGTAAAGTTTTAGAGCTACCGTCGTTGTACCGTCTACTTGACTTTTTTTCCGTCGTTGTACCGTCTACTTGACTAGCAAGTTAAAATAAGGCTAGTCCGTTATCAACTTGAAAAAGTGGCACCGAGTCGG	0	42	0	Reference	MODIFIED	Reference	53.472	[0, 1, 2, 3, 4, 5, 6, 7, 8, 9, 10, 11, 12, 13, 14, 15, 16, 17, 18, 19, 20, 21, 22, 23, 24, 25, 26, 27, 28, 29, 30, 31, 32, 33, 34, 35, 36, 37, 38, 39, 40, 41, 42, 43, 44, 45, 46, 47, 48, 49, 50, 51, 52, 53, 54, 55, 56, 57, 58, 59, 60, 61, 62, 63, 64, 65, 66, 67, 68, 69, 70, 71, 72, 73, 74, 75, 76, 77, 78, 79, 80, 81, 82, 83, 84, 85, 86, 87, 88, 89, 90, 91, 92, 93, 94, 95, 96, 97, 98, 99, 100, 101…	[]	[]	[]	[]	[]	[0, 1, 2, 3, 4, 5, 6, 7, 8, 9, 10, 11, 12, 13, 14, 15, 16, 17, 18, 19, 20, 21, 22, 23, 37, 38, 39, 40, 41, 42, 43, 44, 45, 46, 47, 48, 49, 50, 51, 52, 53, 54, 55, 56, 57, 58, 59, 60, 61, 62, 63, 64, 65, 66, 67, 68, 69, 70, 71, 72, 73, 74, 75, 76, 77, 78]	[37, 38, 39, 40, 41, 42, 43, 44, 45, 46, 47, 48, 49, 50, 51, 52, 53, 54, 55, 56, 57, 58, 59, 60, 61, 62, 63, 64, 65, 66, 67, 68, 69, 70, 71, 72, 73, 74, 75, 76, 77, 78]	[(37, 79)]	[42]	[24]	[]	[]	0.0567215
1	----------------TAAAGTTTTAGAGCTACCGTCGTTGTACCGTCTACTTGACTTTTTTTCCGTCGTTGTACCGTCTACTTGACTAGCAAGTTAAAATAAGGCTAGTCCGTTATCAACTTGAAAAAGTGGCACCGAGTCGG	GAGCTGGACGGCGACGTAAAGTTTTAGAGCTACCGTCGTTGTACCGTCTACTTGACTTTTTTTCCGTCGTTGTACCGTCTACTTGACTAGCAAGTTAAAATAAGGCTAGTCCGTTATCAACTTGAAAAAGTGGCACCGAGTCGG	0	0	0	Reference	UNMODIFIED	Reference	88.889	[0, 1, 2, 3, 4, 5, 6, 7, 8, 9, 10, 11, 12, 13, 14, 15, 16, 17, 18, 19, 20, 21, 22, 23, 24, 25, 26, 27, 28, 29, 30, 31, 32, 33, 34, 35, 36, 37, 38, 39, 40, 41, 42, 43, 44, 45, 46, 47, 48, 49, 50, 51, 52, 53, 54, 55, 56, 57, 58, 59, 60, 61, 62, 63, 64, 65, 66, 67, 68, 69, 70, 71, 72, 73, 74, 75, 76, 77, 78, 79, 80, 81, 82, 83, 84, 85, 86, 87, 88, 89, 90, 91, 92, 93, 94, 95, 96, 97, 98, 99, 100, 101…	[]	[]	[]	[]	[]	[0, 1, 2, 3, 4, 5, 6, 7, 8, 9, 10, 11, 12, 13, 14, 15]	[]	[]	[]	[]	[]	[]	0.0567215
1	----------------TGAACTGTTAAAATAATC-TAGTAGTTCA-TCTCCTTGCCATTAATCAATATTCAAACTTGATATTTTTTTTTTTAA-ATTTTTTTAGACTATGTCTTACTCTGTCACCCAAACT----AAAGTGGCACCGAGTCGG	GAGCTGGACGGCGACGTAAAGTTTTAGAGCTACCGTCGTTGTACCGTCTACTTGACTTT------TTTTCCGTCGTTGTACCGTCTACTTGACTAGCAAGTTAAAATAAGGCT-AGTCCGTTATC--AACTTGAAAAAGTGGCACCGAGTCGG	0	0	1	Reference	MODIFIED	Reference	50.98	[0, 1, 2, 3, 4, 5, 6, 7, 8, 9, 10, 11, 12, 13, 14, 15, 16, 17, 18, 19, 20, 21, 22, 23, 24, 25, 26, 27, 28, 29, 30, 31, 32, 33, 34, 35, 36, 37, 38, 39, 40, 41, 42, 43, 44, 45, 46, 47, 48, 49, 50, 51, 52, 53, 54, 55, 56, 57, 58, -59, -59, -59, -59, -59, -59, 59, 60, 61, 62, 63, 64, 65, 66, 67, 68, 69, 70, 71, 72, 73, 74, 75, 76, 77, 78, 79, 80, 81, 82, 83, 84, 85, 86, 87, 88, 89, 90, 91, 92, 93, 94…	[58, 59, 106, 107, 117, 118]	[58, 106, 117]	[]	[]	[]	[0, 1, 2, 3, 4, 5, 6, 7, 8, 9, 10, 11, 12, 13, 14, 15, 34, 45, 87, 122, 123, 124, 125]	[]	[]	[]	[17, 20, 22, 26, 28, 29, 30, 32, 36, 39, 42, 44, 49, 54, 56, 60, 64, 65, 66, 68, 70, 71, 74, 75, 76, 78, 80, 81, 84, 86, 89, 90, 91, 92, 93, 97, 99, 102, 104, 108, 111, 114, 116]	[68]	['T']	0.0567215
1	---------------GCAAACGTTTTAGAGCTAGA---------------------------------------------------AATAGCAAGTTAAAATAAGGCTAGTCCGTTATCAACTTGAAAAAGTGGCACCGAGTCGG	GAGCTGGACGGCGACGTAAA-GTTTTAGAGCTACCGTCGTTGTACCGTCTACTTGACTTTTTTTCCGTCGTTGTACCGTCTACTTGACTAGCAAGTTAAAATAAGGCTAGTCCGTTATCAACTTGAAAAAGTGGCACCGAGTCGG	0	51	0	Reference	MODIFIED	Reference	51.034	[0, 1, 2, 3, 4, 5, 6, 7, 8, 9, 10, 11, 12, 13, 14, 15, 16, 17, 18, 19, -20, 20, 21, 22, 23, 24, 25, 26, 27, 28, 29, 30, 31, 32, 33, 34, 35, 36, 37, 38, 39, 40, 41, 42, 43, 44, 45, 46, 47, 48, 49, 50, 51, 52, 53, 54, 55, 56, 57, 58, 59, 60, 61, 62, 63, 64, 65, 66, 67, 68, 69, 70, 71, 72, 73, 74, 75, 76, 77, 78, 79, 80, 81, 82, 83, 84, 85, 86, 87, 88, 89, 90, 91, 92, 93, 94, 95, 96, 97, 98, 99, 100…	[19, 20]	[19]	[]	[]	[]	[0, 1, 2, 3, 4, 5, 6, 7, 8, 9, 10, 11, 12, 13, 14, 34, 35, 36, 37, 38, 39, 40, 41, 42, 43, 44, 45, 46, 47, 48, 49, 50, 51, 52, 53, 54, 55, 56, 57, 58, 59, 60, 61, 62, 63, 64, 65, 66, 67, 68, 69, 70, 71, 72, 73, 74, 75, 76, 77, 78, 79, 80, 81, 82, 83, 84]	[34, 35, 36, 37, 38, 39, 40, 41, 42, 43, 44, 45, 46, 47, 48, 49, 50, 51, 52, 53, 54, 55, 56, 57, 58, 59, 60, 61, 62, 63, 64, 65, 66, 67, 68, 69, 70, 71, 72, 73, 74, 75, 76, 77, 78, 79, 80, 81, 82, 83, 84]	[(34, 85)]	[51]	[16, 32, 33, 86]	[]	[]	0.0567215
1	---------------GCATCCTTGAAGAGCT-CTGTGATTGCTCTTCTCTGCATGCTAGATATTATAGTGGGAACCACAGTC-ATTCAACTACAAAATTTAAATACAATGGTAATAATTGG--ATCCTGAA---GTGGCACCGAGTCGG	GAGCTGGACGGCGACGTAAAGTTTTAGAGCTACCGTCGTTGTACCG-TCTACTTG--ACTTTTTTTCCGTCGTTGTACCGTCTACTTGACTAGCAAGTTAAAATA--AGGCTAGTCCGTTATCAACTTGAAAAAGTGGCACCGAGTCGG	0	0	2	Reference	MODIFIED	Reference	51.007	[0, 1, 2, 3, 4, 5, 6, 7, 8, 9, 10, 11, 12, 13, 14, 15, 16, 17, 18, 19, 20, 21, 22, 23, 24, 25, 26, 27, 28, 29, 30, 31, 32, 33, 34, 35, 36, 37, 38, 39, 40, 41, 42, 43, 44, 45, -46, 46, 47, 48, 49, 50, 51, 52, 53, -54, -54, 54, 55, 56, 57, 58, 59, 60, 61, 62, 63, 64, 65, 66, 67, 68, 69, 70, 71, 72, 73, 74, 75, 76, 77, 78, 79, 80, 81, 82, 83, 84, 85, 86, 87, 88, 89, 90, 91, 92, 93, 94, 95, 96, 97, 9…	[45, 46, 53, 54, 101, 102]	[45, 53, 101]	[]	[]	[]	[0, 1, 2, 3, 4, 5, 6, 7, 8, 9, 10, 11, 12, 13, 14, 31, 79, 116, 117, 126, 127, 128]	[]	[]	[]	[16, 18, 19, 20, 23, 24, 33, 36, 37, 41, 42, 44, 45, 49, 51, 55, 56, 58, 61, 63, 64, 65, 66, 67, 69, 70, 71, 72, 75, 81, 83, 84, 89, 90, 93, 96, 103, 105, 108, 110, 111, 112, 114, 115, 119, 121]	[37, 69]	['A' 'A']	0.0567215
1	------------GACGTAAAGTTTTAGAGCTACCGTC------------------------------------------TACTTGACTAGCAAGTTAAAATAAGGCTAGTCCGTTATCAACTTGAAAAAGTGGCACCGAGTCGG	GAGCTGGACGGCGACGTAAAGTTTTAGAGCTACCGTCGTTGTACCGTCTACTTGACTTTTTTTCCGTCGTTGTACCGTCTACTTGACTAGCAAGTTAAAATAAGGCTAGTCCGTTATCAACTTGAAAAAGTGGCACCGAGTCGG	0	42	0	Reference	MODIFIED	Reference	62.5	[0, 1, 2, 3, 4, 5, 6, 7, 8, 9, 10, 11, 12, 13, 14, 15, 16, 17, 18, 19, 20, 21, 22, 23, 24, 25, 26, 27, 28, 29, 30, 31, 32, 33, 34, 35, 36, 37, 38, 39, 40, 41, 42, 43, 44, 45, 46, 47, 48, 49, 50, 51, 52, 53, 54, 55, 56, 57, 58, 59, 60, 61, 62, 63, 64, 65, 66, 67, 68, 69, 70, 71, 72, 73, 74, 75, 76, 77, 78, 79, 80, 81, 82, 83, 84, 85, 86, 87, 88, 89, 90, 91, 92, 93, 94, 95, 96, 97, 98, 99, 100, 101…	[]	[]	[]	[]	[]	[0, 1, 2, 3, 4, 5, 6, 7, 8, 9, 10, 11, 37, 38, 39, 40, 41, 42, 43, 44, 45, 46, 47, 48, 49, 50, 51, 52, 53, 54, 55, 56, 57, 58, 59, 60, 61, 62, 63, 64, 65, 66, 67, 68, 69, 70, 71, 72, 73, 74, 75, 76, 77, 78]	[37, 38, 39, 40, 41, 42, 43, 44, 45, 46, 47, 48, 49, 50, 51, 52, 53, 54, 55, 56, 57, 58, 59, 60, 61, 62, 63, 64, 65, 66, 67, 68, 69, 70, 71, 72, 73, 74, 75, 76, 77, 78]	[(37, 79)]	[42]	[]	[]	[]	0.0567215
1	------------GATGTTCAAGTGTTAAAACTACAGTGGTTGT-------------CTGTGTGTCAGGGGCGGATAGTTCTGAAACTCAAGGTGAGTAATTTCGTTTCCCAGAGCCTCAACTGTTC-CATCTTTATGAAGTGGCACCGAGTCGG	GAGCTGGACGGCGACGTA-AAGTTTTAGAGCTACCGTCGTTGTACCGTCTACTTGACTTTTTTTCCGTCG----TTGTACCG----TCTACTTGACTAGCAA-GTTAAAATAAGGCTAGTCCGTTATCAACTTGAAAAAGTGGCACCGAGTCGG	4	0	0	Reference	MODIFIED	Reference	50.649	[0, 1, 2, 3, 4, 5, 6, 7, 8, 9, 10, 11, 12, 13, 14, 15, 16, 17, -18, 18, 19, 20, 21, 22, 23, 24, 25, 26, 27, 28, 29, 30, 31, 32, 33, 34, 35, 36, 37, 38, 39, 40, 41, 42, 43, 44, 45, 46, 47, 48, 49, 50, 51, 52, 53, 54, 55, 56, 57, 58, 59, 60, 61, 62, 63, 64, 65, 66, 67, 68, -69, -69, -69, -69, 69, 70, 71, 72, 73, 74, 75, 76, -77, -77, -77, -77, 77, 78, 79, 80, 81, 82, 83, 84, 85, 86, 87, 88, 89, 90,…	[17, 18, 68, 69, 76, 77, 92, 93]	[17, 68, 76, 92]	[68, 69]	[(68, 69)]	[4]	[0, 1, 2, 3, 4, 5, 6, 7, 8, 9, 10, 11, 42, 43, 44, 45, 46, 47, 48, 49, 50, 51, 52, 53, 54, 116]	[]	[]	[]	[14, 17, 22, 26, 28, 33, 36, 57, 59, 61, 64, 66, 67, 70, 73, 75, 79, 81, 82, 86, 89, 90, 91, 92, 96, 97, 98, 99, 100, 101, 104, 107, 108, 109, 111, 115, 119, 123, 125, 126]	[]	[]	0.0567215
1	-----------CAACATAAGGATATTTCAGTAACAT--TTCTGCCTGCCCAAAATCCATTGTCTTTCTCTTGTTTGTTCCATATCCTTATGTTGCCCTGTTGTGCTTATG---------TCTCA---TTAAAAAGTGGCACCGAGTCGG	GAGCTGGACGGCGACGTAAAGTTTTAGAGCTACCGTCGTTGTACCGTCT---ACTTGACTTTTTTTCCGTCG-TTGTACCGTCTACTTGACTAGCAA-GTTAAAATAAGGCTAGTCCGTTATCAACTTGAAAAAGTGGCACCGAGTCGG	1	2	0	Reference	MODIFIED	Reference	50.336	[0, 1, 2, 3, 4, 5, 6, 7, 8, 9, 10, 11, 12, 13, 14, 15, 16, 17, 18, 19, 20, 21, 22, 23, 24, 25, 26, 27, 28, 29, 30, 31, 32, 33, 34, 35, 36, 37, 38, 39, 40, 41, 42, 43, 44, 45, 46, 47, 48, -49, -49, -49, 49, 50, 51, 52, 53, 54, 55, 56, 57, 58, 59, 60, 61, 62, 63, 64, 65, 66, 67, 68, -69, 69, 70, 71, 72, 73, 74, 75, 76, 77, 78, 79, 80, 81, 82, 83, 84, 85, 86, 87, 88, 89, 90, 91, 92, -93, 93, 94, 95,…	[48, 49, 68, 69, 92, 93]	[48, 68, 92]	[68, 69]	[(68, 69)]	[1]	[0, 1, 2, 3, 4, 5, 6, 7, 8, 9, 10, 36, 37, 105, 106, 107, 108, 109, 110, 111, 112, 113, 119, 120, 121]	[36, 37]	[(36, 38)]	[2]	[12, 15, 19, 21, 23, 25, 26, 27, 28, 29, 32, 34, 40, 42, 45, 46, 48, 50, 52, 53, 55, 57, 59, 64, 65, 67, 73, 76, 78, 80, 84, 85, 86, 88, 91, 92, 96, 97, 98, 99, 101, 103, 115, 123]	[]	[]	0.0567215
1	-----------CAACG---AGTTTTAGAGCTAGA---------------------------------------------------AATAGCAAGTTAAAATAAGGCTAGTCCGTTATCAACTTGAAAAAGTGGCACCGAGTCGG	GAGCTGGACGGCGACGTAAAGTTTTAGAGCTACCGTCGTTGTACCGTCTACTTGACTTTTTTTCCGTCGTTGTACCGTCTACTTGACTAGCAAGTTAAAATAAGGCTAGTCCGTTATCAACTTGAAAAAGTGGCACCGAGTCGG	0	51	0	Reference	MODIFIED	Reference	52.083	[0, 1, 2, 3, 4, 5, 6, 7, 8, 9, 10, 11, 12, 13, 14, 15, 16, 17, 18, 19, 20, 21, 22, 23, 24, 25, 26, 27, 28, 29, 30, 31, 32, 33, 34, 35, 36, 37, 38, 39, 40, 41, 42, 43, 44, 45, 46, 47, 48, 49, 50, 51, 52, 53, 54, 55, 56, 57, 58, 59, 60, 61, 62, 63, 64, 65, 66, 67, 68, 69, 70, 71, 72, 73, 74, 75, 76, 77, 78, 79, 80, 81, 82, 83, 84, 85, 86, 87, 88, 89, 90, 91, 92, 93, 94, 95, 96, 97, 98, 99, 100, 101…	[]	[]	[]	[]	[]	[0, 1, 2, 3, 4, 5, 6, 7, 8, 9, 10, 16, 17, 18, 34, 35, 36, 37, 38, 39, 40, 41, 42, 43, 44, 45, 46, 47, 48, 49, 50, 51, 52, 53, 54, 55, 56, 57, 58, 59, 60, 61, 62, 63, 64, 65, 66, 67, 68, 69, 70, 71, 72, 73, 74, 75, 76, 77, 78, 79, 80, 81, 82, 83, 84]	[34, 35, 36, 37, 38, 39, 40, 41, 42, 43, 44, 45, 46, 47, 48, 49, 50, 51, 52, 53, 54, 55, 56, 57, 58, 59, 60, 61, 62, 63, 64, 65, 66, 67, 68, 69, 70, 71, 72, 73, 74, 75, 76, 77, 78, 79, 80, 81, 82, 83, 84]	[(34, 85)]	[51]	[12, 32, 33, 86]	[]	[]	0.0567215
1	-----------CGACATG--GTTCTACAGGGGACGACATGGT----TCTACAGGG--------------------------------TAGCAAGTTAAAATAAGGCTAGTCCGTTATCAACTTGAAAAAGTGGCACCGAGTCGG	GAGCTGGACGGCGACGTAAAGTTTTAGAGCTACCGTCGTTGTACCGTCTACTTGACTTTTTTTCCGTCGTTGTACCGTCTACTTGACTAGCAAGTTAAAATAAGGCTAGTCCGTTATCAACTTGAAAAAGTGGCACCGAGTCGG	0	32	1	Reference	MODIFIED	Reference	56.25	[0, 1, 2, 3, 4, 5, 6, 7, 8, 9, 10, 11, 12, 13, 14, 15, 16, 17, 18, 19, 20, 21, 22, 23, 24, 25, 26, 27, 28, 29, 30, 31, 32, 33, 34, 35, 36, 37, 38, 39, 40, 41, 42, 43, 44, 45, 46, 47, 48, 49, 50, 51, 52, 53, 54, 55, 56, 57, 58, 59, 60, 61, 62, 63, 64, 65, 66, 67, 68, 69, 70, 71, 72, 73, 74, 75, 76, 77, 78, 79, 80, 81, 82, 83, 84, 85, 86, 87, 88, 89, 90, 91, 92, 93, 94, 95, 96, 97, 98, 99, 100, 101…	[]	[]	[]	[]	[]	[0, 1, 2, 3, 4, 5, 6, 7, 8, 9, 10, 18, 19, 42, 43, 44, 45, 55, 56, 57, 58, 59, 60, 61, 62, 63, 64, 65, 66, 67, 68, 69, 70, 71, 72, 73, 74, 75, 76, 77, 78, 79, 80, 81, 82, 83, 84, 85, 86]	[55, 56, 57, 58, 59, 60, 61, 62, 63, 64, 65, 66, 67, 68, 69, 70, 71, 72, 73, 74, 75, 76, 77, 78, 79, 80, 81, 82, 83, 84, 85, 86]	[(55, 87)]	[32]	[15, 17, 23, 26, 29, 30, 31, 32, 35, 37, 39, 51, 52, 54]	[37]	['A']	0.0567215
1	----------AATACATAAATCAGTTAAAAATA--GTTCTCCGAGCGGATA--TGATGAT------GTCGTGG--CCGTC-ACAGGAAACACATG----AATCAGCCTCATCC----TCAGTTCCAGGGAAGTGGCACCGAGTCGG	GAGCTGGACGGCGACGTAAAGTT-TTAGAGCTACCGTCGTTGTACCGTCTACTTGACTTTTTTTCCGTCGTTGTACCGTCTACTTGACTAGCAAGTTAAAATAAGGCTAGTCCGTTATCAACTTGAAA-AAGTGGCACCGAGTCGG	0	0	1	Reference	MODIFIED	Reference	50.685	[0, 1, 2, 3, 4, 5, 6, 7, 8, 9, 10, 11, 12, 13, 14, 15, 16, 17, 18, 19, 20, 21, 22, -23, 23, 24, 25, 26, 27, 28, 29, 30, 31, 32, 33, 34, 35, 36, 37, 38, 39, 40, 41, 42, 43, 44, 45, 46, 47, 48, 49, 50, 51, 52, 53, 54, 55, 56, 57, 58, 59, 60, 61, 62, 63, 64, 65, 66, 67, 68, 69, 70, 71, 72, 73, 74, 75, 76, 77, 78, 79, 80, 81, 82, 83, 84, 85, 86, 87, 88, 89, 90, 91, 92, 93, 94, 95, 96, 97, 98, 99, 100…	[22, 23, 126, 127]	[22, 126]	[]	[]	[]	[0, 1, 2, 3, 4, 5, 6, 7, 8, 9, 32, 33, 50, 51, 59, 60, 61, 62, 63, 64, 72, 73, 79, 94, 95, 96, 97, 112, 113, 114, 115]	[]	[]	[]	[10, 11, 12, 15, 20, 21, 22, 26, 28, 29, 36, 37, 39, 40, 41, 43, 46, 47, 55, 56, 57, 70, 82, 83, 86, 87, 88, 89, 92, 101, 104, 107, 108, 119, 120, 122, 123, 125, 126]	[37]	['C']	0.0567215
1	----------TATACTTTATCTTACTGAATTTCCTCAAATCTTCAGGGTA----AATATTTT-----------AAAACCTACTTGAAACTCAGGG--AAGTAA--CTTGCCCAAGGTTATACAGCTTGAACAAGTGGCACCGAGTCGG	GAGCTGGACGGCGACGTAAAGTTTTAGAGCTACCGTCGTTGTACCGTCTACTTGACTTTTTTTCCGTCGTTGTACCGTCTACTTGACTAGCAAGTTAAAATAAGGCTAGTCC---GTTAT-CAACTTGAAAAAGTGGCACCGAGTCGG	0	11	2	Reference	MODIFIED	Reference	50.676	[0, 1, 2, 3, 4, 5, 6, 7, 8, 9, 10, 11, 12, 13, 14, 15, 16, 17, 18, 19, 20, 21, 22, 23, 24, 25, 26, 27, 28, 29, 30, 31, 32, 33, 34, 35, 36, 37, 38, 39, 40, 41, 42, 43, 44, 45, 46, 47, 48, 49, 50, 51, 52, 53, 54, 55, 56, 57, 58, 59, 60, 61, 62, 63, 64, 65, 66, 67, 68, 69, 70, 71, 72, 73, 74, 75, 76, 77, 78, 79, 80, 81, 82, 83, 84, 85, 86, 87, 88, 89, 90, 91, 92, 93, 94, 95, 96, 97, 98, 99, 100, 101…	[111, 112, 116, 117]	[111, 116]	[]	[]	[]	[0, 1, 2, 3, 4, 5, 6, 7, 8, 9, 50, 51, 52, 53, 62, 63, 64, 65, 66, 67, 68, 69, 70, 71, 72, 95, 96, 103, 104]	[62, 63, 64, 65, 66, 67, 68, 69, 70, 71, 72]	[(62, 73)]	[11]	[10, 11, 12, 15, 17, 19, 20, 23, 24, 25, 28, 29, 31, 34, 35, 36, 37, 38, 40, 42, 44, 46, 47, 55, 57, 74, 75, 76, 77, 86, 87, 88, 89, 92, 94, 99, 107, 109, 119, 126]	[37, 38]	['A' 'A']	0.0567215
1	---------CGTGACATGAAATGTTGATATCTA--GGCA-TGTA--GGCCACTTCCCTCGTTTT--GTTG--GTAAGGA--ACTT-------AAGTGCAGAGAAATGGTTTATTCAAAGTCCCATTTAGCAAGTGGCACCGAGTCGG	GAGCTGGACGGCGACGTAAAGTTTT-AGAGCTACCGTCGTTGTACCGTCTACTTGACTTTTTTTCCGTCGTTGTACCGTCTACTTGACTAGCAAGTTAAAATAA--GGCTAGTCCGTTATCAACTTGAAAAAGTGGCACCGAGTCGG	0	3	1	Reference	MODIFIED	Reference	53.741	[0, 1, 2, 3, 4, 5, 6, 7, 8, 9, 10, 11, 12, 13, 14, 15, 16, 17, 18, 19, 20, 21, 22, 23, 24, -25, 25, 26, 27, 28, 29, 30, 31, 32, 33, 34, 35, 36, 37, 38, 39, 40, 41, 42, 43, 44, 45, 46, 47, 48, 49, 50, 51, 52, 53, 54, 55, 56, 57, 58, 59, 60, 61, 62, 63, 64, 65, 66, 67, 68, 69, 70, 71, 72, 73, 74, 75, 76, 77, 78, 79, 80, 81, 82, 83, 84, 85, 86, 87, 88, 89, 90, 91, 92, 93, 94, 95, 96, 97, 98, 99, 100…	[24, 25, 102, 103]	[24, 102]	[]	[]	[]	[0, 1, 2, 3, 4, 5, 6, 7, 8, 32, 33, 38, 43, 44, 63, 64, 69, 70, 78, 79, 84, 85, 86, 87, 88, 89, 90]	[38, 69, 70]	[(38, 39), (69, 71)]	[1, 2]	[9, 11, 15, 17, 20, 22, 26, 28, 35, 37, 46, 48, 53, 54, 57, 58, 67, 74, 75, 77, 95, 96, 98, 100, 105, 107, 108, 110, 112, 113, 114, 115, 118, 119, 120, 123, 125, 126]	[37]	['A']	0.0567215
1	---------TGCCATGTTAG---TAAGAACAAAGGCTGCACTTCTCTGAG---GCCTTGTTCACTGGCAAGAAGTACCGCCAGAGCTAGAAACCACAGAGGAAGTTACAGAGGAGGCA------TTACCATCTAGAGCAAGTGGCACCGAGTCGG	GAGCTGGACGGCGACGTAAAGTTTTAGAGCTACCGTCGTTGTACCGTCTACTTGACTTTTTTTCCGTC--GTTGTACCGTCTA--CTTGACT------AGCAAGTTAAA-ATAAGGCTAGTCCGTTATCAACTTGAAAAAGTGGCACCGAGTCGG	0	0	2	Reference	MODIFIED	Reference	50.323	[0, 1, 2, 3, 4, 5, 6, 7, 8, 9, 10, 11, 12, 13, 14, 15, 16, 17, 18, 19, 20, 21, 22, 23, 24, 25, 26, 27, 28, 29, 30, 31, 32, 33, 34, 35, 36, 37, 38, 39, 40, 41, 42, 43, 44, 45, 46, 47, 48, 49, 50, 51, 52, 53, 54, 55, 56, 57, 58, 59, 60, 61, 62, 63, 64, 65, 66, 67, -68, -68, 68, 69, 70, 71, 72, 73, 74, 75, 76, 77, 78, 79, 80, -81, -81, 81, 82, 83, 84, 85, 86, 87, -88, -88, -88, -88, -88, -88, 88, 89…	[67, 68, 80, 81, 87, 88, 98, 99]	[67, 80, 87, 98]	[]	[]	[]	[0, 1, 2, 3, 4, 5, 6, 7, 8, 20, 21, 22, 50, 51, 52, 107, 108, 109, 110, 111, 112]	[]	[]	[]	[9, 12, 14, 17, 19, 24, 28, 30, 32, 33, 35, 36, 38, 39, 40, 42, 44, 45, 47, 48, 49, 54, 58, 61, 62, 64, 66, 69, 70, 77, 79, 80, 83, 86, 87, 90, 97, 100, 101, 106, 116, 119, 122, 125, 126]	[38, 69]	['C' 'A']	0.0567215
1	---------TGTGCCATAA-------GAGTTATCTTCTATCCAGAATCTAATTGAGTTTTCTTC-----TTCTCCTTTCTCATAGACTTAAACCATTTGCTTTATTTTT-----GTTTTAAAGTCTTCTACAAAGTGGCACCGAGTCGG	GAGCTGGACGGCGACGTAAAGTTTTAGAGCTACCGTCGTTGTACCGTCTACTTGACTTTTTTTCCGTCGTTGTACCGTCTACTTGACT--AGCAAGTTAAAATAAGGCTAGTCCGTTATCAA--CTTGAA-AAAGTGGCACCGAGTCGG	0	5	2	Reference	MODIFIED	Reference	53.02	[0, 1, 2, 3, 4, 5, 6, 7, 8, 9, 10, 11, 12, 13, 14, 15, 16, 17, 18, 19, 20, 21, 22, 23, 24, 25, 26, 27, 28, 29, 30, 31, 32, 33, 34, 35, 36, 37, 38, 39, 40, 41, 42, 43, 44, 45, 46, 47, 48, 49, 50, 51, 52, 53, 54, 55, 56, 57, 58, 59, 60, 61, 62, 63, 64, 65, 66, 67, 68, 69, 70, 71, 72, 73, 74, 75, 76, 77, 78, 79, 80, 81, 82, 83, 84, 85, 86, 87, -88, -88, 88, 89, 90, 91, 92, 93, 94, 95, 96, 97, 98, 99…	[87, 88, 119, 120, 125, 126]	[87, 119, 125]	[]	[]	[]	[0, 1, 2, 3, 4, 5, 6, 7, 8, 19, 20, 21, 22, 23, 24, 25, 64, 65, 66, 67, 68, 107, 108, 109, 110, 111]	[64, 65, 66, 67, 68]	[(64, 69)]	[5]	[9, 11, 13, 15, 29, 32, 34, 37, 38, 40, 41, 43, 44, 45, 50, 55, 60, 71, 73, 75, 76, 80, 81, 83, 89, 91, 93, 96, 97, 98, 99, 102, 103, 104, 105, 115, 117, 123, 124]	[37, 38]	['T' 'A']	0.0567215
1	--------AGGCAAC-TCAGGTTTTAGAGCTAGA---------------------------------------------------AATAGCAAGTTAAAATAAGGCTAGTCCGTTATCAACTTGAAAAAGTGGCACCGAGTCGG	GAGCTGGACGGCGACGTAAAGTTTTAGAGCTACCGTCGTTGTACCGTCTACTTGACTTTTTTTCCGTCGTTGTACCGTCTACTTGACTAGCAAGTTAAAATAAGGCTAGTCCGTTATCAACTTGAAAAAGTGGCACCGAGTCGG	0	51	0	Reference	MODIFIED	Reference	53.472	[0, 1, 2, 3, 4, 5, 6, 7, 8, 9, 10, 11, 12, 13, 14, 15, 16, 17, 18, 19, 20, 21, 22, 23, 24, 25, 26, 27, 28, 29, 30, 31, 32, 33, 34, 35, 36, 37, 38, 39, 40, 41, 42, 43, 44, 45, 46, 47, 48, 49, 50, 51, 52, 53, 54, 55, 56, 57, 58, 59, 60, 61, 62, 63, 64, 65, 66, 67, 68, 69, 70, 71, 72, 73, 74, 75, 76, 77, 78, 79, 80, 81, 82, 83, 84, 85, 86, 87, 88, 89, 90, 91, 92, 93, 94, 95, 96, 97, 98, 99, 100, 101…	[]	[]	[]	[]	[]	[0, 1, 2, 3, 4, 5, 6, 7, 15, 34, 35, 36, 37, 38, 39, 40, 41, 42, 43, 44, 45, 46, 47, 48, 49, 50, 51, 52, 53, 54, 55, 56, 57, 58, 59, 60, 61, 62, 63, 64, 65, 66, 67, 68, 69, 70, 71, 72, 73, 74, 75, 76, 77, 78, 79, 80, 81, 82, 83, 84]	[34, 35, 36, 37, 38, 39, 40, 41, 42, 43, 44, 45, 46, 47, 48, 49, 50, 51, 52, 53, 54, 55, 56, 57, 58, 59, 60, 61, 62, 63, 64, 65, 66, 67, 68, 69, 70, 71, 72, 73, 74, 75, 76, 77, 78, 79, 80, 81, 82, 83, 84]	[(34, 85)]	[51]	[8, 12, 17, 19, 32, 33, 86]	[]	[]	0.0567215
1	--------CAGTGAGGAGTGACTTTGGAGTTGCAGTTGATGTGTGAT--AGTTGAGGGTTGATTGCTGTACTTG---CTTGTAAGCATGAGGAGGGGGTTTTGATGTGGATTGG--GTTTTTATGTACTACAAGTGGCACCGAGTCGG	GAGCTGGACGGCGACGTAAAGTTTTAGAGCTACCGTCGTTGTACCGTCTACTTGACTTTT--TTTCCGTCGTTGTACCGTCTA--CTTGACTAGCAAGTTAAAATAAGGCTAGTCCGTTATCAACTTGAAAAAGTGGCACCGAGTCGG	0	0	2	Reference	MODIFIED	Reference	52.703	[0, 1, 2, 3, 4, 5, 6, 7, 8, 9, 10, 11, 12, 13, 14, 15, 16, 17, 18, 19, 20, 21, 22, 23, 24, 25, 26, 27, 28, 29, 30, 31, 32, 33, 34, 35, 36, 37, 38, 39, 40, 41, 42, 43, 44, 45, 46, 47, 48, 49, 50, 51, 52, 53, 54, 55, 56, 57, 58, 59, -60, -60, 60, 61, 62, 63, 64, 65, 66, 67, 68, 69, 70, 71, 72, 73, 74, 75, 76, 77, 78, 79, 80, -81, -81, 81, 82, 83, 84, 85, 86, 87, 88, 89, 90, 91, 92, 93, 94, 95, 96, …	[59, 60, 80, 81]	[59, 80]	[]	[]	[]	[0, 1, 2, 3, 4, 5, 6, 7, 47, 48, 72, 73, 74, 110, 111]	[]	[]	[]	[9, 11, 14, 16, 17, 18, 19, 20, 21, 25, 29, 31, 33, 36, 38, 42, 43, 44, 45, 50, 55, 56, 57, 62, 64, 67, 68, 76, 78, 82, 86, 87, 90, 91, 92, 96, 97, 98, 101, 102, 105, 107, 109, 115, 117, 119, 120, 122, 123, 124, 126]	[38, 68]	['A' 'C']	0.0567215
1	--------CATTGCAGAAAACATTAAAAGCATGATCTCGTTTCATCCGTACCAATTGCCCTATCAAGTAGGAGTTGATG----GTATTCTCGTTTTACAGCATAAAA--AGTATTGTTCGCTTTCAAGTTCTGCCACTAGGAAGTGGCACCGAGCGG-	GAGCTGGACGGCGACGTAAAGTTTTAGAGC-TACCGTCGTTGTA-CCGT-CTACTTGACTTTT----TTTCCGTCGTTGTACCGTCTACTTGACTAGCAAGTTAAAATAAGGCTAGTCCGTTATCAACTTG-------AAAAAGTGGCACCGAGTCGG	0	0	1	Reference	MODIFIED	Reference	50.633	[0, 1, 2, 3, 4, 5, 6, 7, 8, 9, 10, 11, 12, 13, 14, 15, 16, 17, 18, 19, 20, 21, 22, 23, 24, 25, 26, 27, 28, 29, -30, 30, 31, 32, 33, 34, 35, 36, 37, 38, 39, 40, 41, 42, -43, 43, 44, 45, 46, -47, 47, 48, 49, 50, 51, 52, 53, 54, 55, 56, 57, 58, 59, -60, -60, -60, -60, 60, 61, 62, 63, 64, 65, 66, 67, 68, 69, 70, 71, 72, 73, 74, 75, 76, 77, 78, 79, 80, 81, 82, 83, 84, 85, 86, 87, 88, 89, 90, 91, 92, 9…	[29, 30, 42, 43, 46, 47, 59, 60, 123, 124]	[29, 42, 46, 59, 123]	[]	[]	[]	[0, 1, 2, 3, 4, 5, 6, 7, 72, 73, 74, 75, 100, 101]	[]	[]	[]	[9, 10, 11, 13, 14, 16, 20, 21, 24, 26, 31, 32, 33, 34, 40, 41, 48, 50, 54, 56, 58, 61, 62, 63, 64, 67, 69, 78, 80, 83, 85, 86, 88, 89, 92, 93, 94, 104, 105, 107, 110, 113, 115, 120, 123, 125, 126, 140, 141]	[69]	['A']	0.0567215
1	-------AATCCCATCTGAATTAGCTATTTCTGGCTA---TTATTGAGAGCTGTAGTTGAGAGCCTCCCTGAAAATGTACATAATATTTTCTCTACAAATTATTGCTTTGTCCTGACTGTACACTTCAACTTGAAAAAGTGGCACCGAGTCGG	GAGCTGGACGGCGACGTAAAGT-----TTTAGAGCTACCGTCGTTGTACCGTCTACTTGACTTTTTTTCCGTCGTTGTACCGTCTACTTGACTAGCAAGTTAAAA-TAAGGCTAGTCCGTTA---TCAACTTGAAAAAGTGGCACCGAGTCGG	0	0	3	Reference	MODIFIED	Reference	50.98	[0, 1, 2, 3, 4, 5, 6, 7, 8, 9, 10, 11, 12, 13, 14, 15, 16, 17, 18, 19, 20, 21, -22, -22, -22, -22, -22, 22, 23, 24, 25, 26, 27, 28, 29, 30, 31, 32, 33, 34, 35, 36, 37, 38, 39, 40, 41, 42, 43, 44, 45, 46, 47, 48, 49, 50, 51, 52, 53, 54, 55, 56, 57, 58, 59, 60, 61, 62, 63, 64, 65, 66, 67, 68, 69, 70, 71, 72, 73, 74, 75, 76, 77, 78, 79, 80, 81, 82, 83, 84, 85, 86, 87, 88, 89, 90, 91, 92, 93, 94, 95,…	[21, 22, 99, 100, 115, 116]	[21, 99, 115]	[]	[]	[]	[0, 1, 2, 3, 4, 5, 6, 32, 33, 34]	[]	[]	[]	[8, 9, 10, 12, 14, 15, 17, 20, 25, 26, 27, 36, 37, 41, 42, 43, 44, 45, 47, 50, 55, 56, 57, 58, 59, 61, 62, 64, 66, 67, 68, 69, 75, 76, 77, 78, 81, 84, 85, 86, 87, 88, 89, 93, 97, 98, 99, 101, 102, 104, 106, 107, 109, 111, 114, 115]	[37, 68, 69]	['A' 'A' 'A']	0.0567215
1	-------ACAACGA------GTTTTAGAGCTAGA---------------------------------------------------AATAGCAAGTTAAAATAAGGCTAGTCCGTTATCAACTTGAAAAAGTGGCACCGA-TCGG	GAGCTGGACGGCGACGTAAAGTTTTAGAGCTACCGTCGTTGTACCGTCTACTTGACTTTTTTTCCGTCGTTGTACCGTCTACTTGACTAGCAAGTTAAAATAAGGCTAGTCCGTTATCAACTTGAAAAAGTGGCACCGAGTCGG	0	51	0	Reference	MODIFIED	Reference	51.389	[0, 1, 2, 3, 4, 5, 6, 7, 8, 9, 10, 11, 12, 13, 14, 15, 16, 17, 18, 19, 20, 21, 22, 23, 24, 25, 26, 27, 28, 29, 30, 31, 32, 33, 34, 35, 36, 37, 38, 39, 40, 41, 42, 43, 44, 45, 46, 47, 48, 49, 50, 51, 52, 53, 54, 55, 56, 57, 58, 59, 60, 61, 62, 63, 64, 65, 66, 67, 68, 69, 70, 71, 72, 73, 74, 75, 76, 77, 78, 79, 80, 81, 82, 83, 84, 85, 86, 87, 88, 89, 90, 91, 92, 93, 94, 95, 96, 97, 98, 99, 100, 101…	[]	[]	[]	[]	[]	[0, 1, 2, 3, 4, 5, 6, 14, 15, 16, 17, 18, 19, 34, 35, 36, 37, 38, 39, 40, 41, 42, 43, 44, 45, 46, 47, 48, 49, 50, 51, 52, 53, 54, 55, 56, 57, 58, 59, 60, 61, 62, 63, 64, 65, 66, 67, 68, 69, 70, 71, 72, 73, 74, 75, 76, 77, 78, 79, 80, 81, 82, 83, 84, 139]	[34, 35, 36, 37, 38, 39, 40, 41, 42, 43, 44, 45, 46, 47, 48, 49, 50, 51, 52, 53, 54, 55, 56, 57, 58, 59, 60, 61, 62, 63, 64, 65, 66, 67, 68, 69, 70, 71, 72, 73, 74, 75, 76, 77, 78, 79, 80, 81, 82, 83, 84]	[(34, 85)]	[51]	[9, 10, 32, 33, 86]	[]	[]	0.0567215
1	-------ACGGCGACGTAAAGTTTTAGAGCTACCGTC------------------------------------------TACTTGACTAGCAAGTTAAAATAAGGCTAGTCCGTTATCAACTTGAAAAAGTGGCACCGAGTCGG	GAGCTGGACGGCGACGTAAAGTTTTAGAGCTACCGTCGTTGTACCGTCTACTTGACTTTTTTTCCGTCGTTGTACCGTCTACTTGACTAGCAAGTTAAAATAAGGCTAGTCCGTTATCAACTTGAAAAAGTGGCACCGAGTCGG	0	42	0	Reference	MODIFIED	Reference	65.972	[0, 1, 2, 3, 4, 5, 6, 7, 8, 9, 10, 11, 12, 13, 14, 15, 16, 17, 18, 19, 20, 21, 22, 23, 24, 25, 26, 27, 28, 29, 30, 31, 32, 33, 34, 35, 36, 37, 38, 39, 40, 41, 42, 43, 44, 45, 46, 47, 48, 49, 50, 51, 52, 53, 54, 55, 56, 57, 58, 59, 60, 61, 62, 63, 64, 65, 66, 67, 68, 69, 70, 71, 72, 73, 74, 75, 76, 77, 78, 79, 80, 81, 82, 83, 84, 85, 86, 87, 88, 89, 90, 91, 92, 93, 94, 95, 96, 97, 98, 99, 100, 101…	[]	[]	[]	[]	[]	[0, 1, 2, 3, 4, 5, 6, 37, 38, 39, 40, 41, 42, 43, 44, 45, 46, 47, 48, 49, 50, 51, 52, 53, 54, 55, 56, 57, 58, 59, 60, 61, 62, 63, 64, 65, 66, 67, 68, 69, 70, 71, 72, 73, 74, 75, 76, 77, 78]	[37, 38, 39, 40, 41, 42, 43, 44, 45, 46, 47, 48, 49, 50, 51, 52, 53, 54, 55, 56, 57, 58, 59, 60, 61, 62, 63, 64, 65, 66, 67, 68, 69, 70, 71, 72, 73, 74, 75, 76, 77, 78]	[(37, 79)]	[42]	[]	[]	[]	0.0567215
1	-------ACTGGGAGGT----TTTCCAAGCCAAGGCCAGTTTCTGGT-TACTTGG-TATGTGTCACCCTTAAAAATATAGAACTTATTT-----TGAAAATGGAACCCAAGACCTTTTAAAAAAT-ACAAAGTGGCACCGA-TCGG	GAGCTGGACGGCGACGTAAAGTTTTAGAGCTACCGTCGTTGTACCGTCTACTTGACTTTTTTTCCGTCGTTGTACCGTCTACTTGACTAGCAAGTTAAAAT--AAGGCTAGTCCGTTATCAACTTGAAAAAGTGGCACCGAGTCGG	0	0	3	Reference	MODIFIED	Reference	51.37	[0, 1, 2, 3, 4, 5, 6, 7, 8, 9, 10, 11, 12, 13, 14, 15, 16, 17, 18, 19, 20, 21, 22, 23, 24, 25, 26, 27, 28, 29, 30, 31, 32, 33, 34, 35, 36, 37, 38, 39, 40, 41, 42, 43, 44, 45, 46, 47, 48, 49, 50, 51, 52, 53, 54, 55, 56, 57, 58, 59, 60, 61, 62, 63, 64, 65, 66, 67, 68, 69, 70, 71, 72, 73, 74, 75, 76, 77, 78, 79, 80, 81, 82, 83, 84, 85, 86, 87, 88, 89, 90, 91, 92, 93, 94, 95, 96, 97, 98, 99, 100, -10…	[100, 101]	[100]	[]	[]	[]	[0, 1, 2, 3, 4, 5, 6, 17, 18, 19, 20, 47, 55, 89, 90, 91, 92, 93, 123, 139]	[]	[]	[]	[9, 11, 14, 24, 25, 26, 30, 32, 33, 35, 37, 38, 40, 42, 43, 44, 54, 57, 59, 61, 64, 65, 66, 68, 70, 71, 72, 74, 75, 76, 78, 79, 81, 82, 84, 86, 88, 95, 103, 104, 106, 109, 112, 115, 116, 117, 120, 121, 125]	[37, 38, 68]	['A' 'G' 'T']	0.0567215
1	-------ACTGGGCCTGATA-TATTGGAGCTT------TAGGACCCAGT--TTAAGTGTTAGGAGATCTGGGCATTGTGGTGCATGCCT-GCAATTCA---TGAGGCTGAGGTAGAAGAATCACTTGAGTCCAAGTGGCACCGAGTCGG	GAGCTGGACGGCGACGTAAAGTTTTAGAGCTACCGTCGTTGTACCGTCTACTTGACTTTTTTTCCGTCGTTGTACCGTC-TACTTGACTAGCAAGTTAAAATAAGGCTA--GTCCGTTATCAACTTGAAA--AAGTGGCACCGAGTCGG	0	6	2	Reference	MODIFIED	Reference	51.678	[0, 1, 2, 3, 4, 5, 6, 7, 8, 9, 10, 11, 12, 13, 14, 15, 16, 17, 18, 19, 20, 21, 22, 23, 24, 25, 26, 27, 28, 29, 30, 31, 32, 33, 34, 35, 36, 37, 38, 39, 40, 41, 42, 43, 44, 45, 46, 47, 48, 49, 50, 51, 52, 53, 54, 55, 56, 57, 58, 59, 60, 61, 62, 63, 64, 65, 66, 67, 68, 69, 70, 71, 72, 73, 74, 75, 76, 77, 78, -79, 79, 80, 81, 82, 83, 84, 85, 86, 87, 88, 89, 90, 91, 92, 93, 94, 95, 96, 97, 98, 99, 100…	[78, 79, 107, 108, 126, 127]	[78, 107, 126]	[]	[]	[]	[0, 1, 2, 3, 4, 5, 6, 20, 32, 33, 34, 35, 36, 37, 49, 50, 88, 97, 98, 99]	[32, 33, 34, 35, 36, 37]	[(32, 38)]	[6]	[9, 11, 13, 15, 16, 18, 22, 25, 31, 39, 41, 45, 46, 47, 53, 55, 57, 60, 61, 62, 63, 64, 65, 68, 69, 70, 72, 74, 75, 78, 80, 82, 85, 93, 95, 101, 107, 110, 111, 112, 113, 114, 116, 117, 118, 125, 126]	[68, 69]	['T' 'G']	0.0567215
1	-------AGGGGAACATCATACACCAGAGC--CTGTCAGGTGTTATGTTGATGTTAATGTATTAGC-------TATCATTAACGTTAGT-GTATTTTATAATATGTGTGGCCCAAGACAATTCTTCTTCCAA--GTGGCACCGAGTCGG	GAGCTGGACGGCGACGTAAAGTTTTAGAGCTACCGTC-GTTGTACCGTCTACTTGACTTTTTTTCCGTCGTTGTACCGTCTACTTGACTAGCAAGTTAAAATAAGGCTAGTCCGTTA----TCAACTTGAAAAAGTGGCACCGAGTCGG	0	7	1	Reference	MODIFIED	Reference	51.007	[0, 1, 2, 3, 4, 5, 6, 7, 8, 9, 10, 11, 12, 13, 14, 15, 16, 17, 18, 19, 20, 21, 22, 23, 24, 25, 26, 27, 28, 29, 30, 31, 32, 33, 34, 35, 36, -37, 37, 38, 39, 40, 41, 42, 43, 44, 45, 46, 47, 48, 49, 50, 51, 52, 53, 54, 55, 56, 57, 58, 59, 60, 61, 62, 63, 64, 65, 66, 67, 68, 69, 70, 71, 72, 73, 74, 75, 76, 77, 78, 79, 80, 81, 82, 83, 84, 85, 86, 87, 88, 89, 90, 91, 92, 93, 94, 95, 96, 97, 98, 99, 100…	[36, 37, 115, 116]	[36, 115]	[]	[]	[]	[0, 1, 2, 3, 4, 5, 6, 30, 31, 65, 66, 67, 68, 69, 70, 71, 88, 127, 128]	[65, 66, 67, 68, 69, 70, 71]	[(65, 72)]	[7]	[8, 11, 12, 15, 17, 19, 20, 21, 22, 23, 24, 33, 38, 42, 43, 44, 47, 48, 50, 51, 53, 55, 57, 59, 62, 63, 74, 76, 78, 79, 82, 84, 86, 90, 92, 93, 97, 102, 104, 105, 107, 109, 112, 113, 114, 118, 119, 123, 124]	[38]	['G']	0.0567215
1	-------ATGGCACTGTG--GTCTGAGAG--ACAGTTTGTTATAATTTCTGTTC-----TTTTACATTTGCTGAGGAGTG--CGTTACTTCCAACT----ATGTGGTCAATTTTGGAATAAGTGTGAA---GTGGCACCGAGTCGG	GAGCTGGACGGCGACGTAAAGTTTTAGAGCTACCGTC-GTTGTACCGTCTACTTGACTTTTTTTCCGTCGTTGTACCGTCTACTTGACTAGCAAGTTAAAATAAGG-CTAGTCCGTTATCAACTTGAAAAAGTGGCACCGAGTCGG	0	0	1	Reference	MODIFIED	Reference	52.055	[0, 1, 2, 3, 4, 5, 6, 7, 8, 9, 10, 11, 12, 13, 14, 15, 16, 17, 18, 19, 20, 21, 22, 23, 24, 25, 26, 27, 28, 29, 30, 31, 32, 33, 34, 35, 36, -37, 37, 38, 39, 40, 41, 42, 43, 44, 45, 46, 47, 48, 49, 50, 51, 52, 53, 54, 55, 56, 57, 58, 59, 60, 61, 62, 63, 64, 65, 66, 67, 68, 69, 70, 71, 72, 73, 74, 75, 76, 77, 78, 79, 80, 81, 82, 83, 84, 85, 86, 87, 88, 89, 90, 91, 92, 93, 94, 95, 96, 97, 98, 99, 100…	[36, 37, 104, 105]	[36, 104]	[]	[]	[]	[0, 1, 2, 3, 4, 5, 6, 18, 19, 29, 30, 53, 54, 55, 56, 57, 79, 80, 95, 96, 97, 98, 126, 127, 128]	[]	[]	[]	[8, 12, 13, 14, 17, 22, 24, 33, 36, 40, 43, 44, 45, 49, 50, 52, 62, 64, 65, 67, 69, 72, 73, 74, 75, 78, 82, 84, 88, 89, 93, 101, 102, 106, 108, 110, 111, 113, 114, 117, 119, 120, 121]	[69]	['C']	0.0567215
1	-------CCTTAGTTCTAAGCCTTTAG---------CTTTGGAC--------TGACTCTTCTG-----GTTATTGGGCCTTCAGGATCTAGCAGAATTAAACCAGAGGATTTTCTGGATTTCCAGCTTGCAA--GTGGCACCGAGTCGG	GAGCTGGACGGCGACGTAAAGTTTTAGAGCTACCGTCGTTGTACCGTCTACTTGACTTTTTTTCCGTCGTTGTACCGTCTACTTGA-CTAGCA-AGTTAAAATA-AGGCTAGTCCG--TTATCAACTTGAAAAAGTGGCACCGAGTCGG	0	0	1	Reference	MODIFIED	Reference	53.02	[0, 1, 2, 3, 4, 5, 6, 7, 8, 9, 10, 11, 12, 13, 14, 15, 16, 17, 18, 19, 20, 21, 22, 23, 24, 25, 26, 27, 28, 29, 30, 31, 32, 33, 34, 35, 36, 37, 38, 39, 40, 41, 42, 43, 44, 45, 46, 47, 48, 49, 50, 51, 52, 53, 54, 55, 56, 57, 58, 59, 60, 61, 62, 63, 64, 65, 66, 67, 68, 69, 70, 71, 72, 73, 74, 75, 76, 77, 78, 79, 80, 81, 82, 83, 84, 85, -86, 86, 87, 88, 89, 90, 91, -92, 92, 93, 94, 95, 96, 97, 98, 99…	[85, 86, 91, 92, 101, 102, 112, 113]	[85, 91, 101, 112]	[]	[]	[]	[0, 1, 2, 3, 4, 5, 6, 27, 28, 29, 30, 31, 32, 33, 34, 35, 44, 45, 46, 47, 48, 49, 50, 51, 63, 64, 65, 66, 67, 127, 128]	[]	[]	[]	[7, 9, 10, 11, 13, 14, 15, 19, 20, 21, 37, 41, 57, 60, 62, 71, 73, 74, 75, 77, 80, 82, 83, 93, 99, 100, 105, 107, 108, 111, 115, 116, 119, 124]	[37]	['T']	0.0567215
1	-------TCATGTACACACAGCATTATAT-TAGCCTCATTATTTTCTTTTTTTTTTGTTTTTCCCAT--TTCTTCTCATCTGCTTTTGACTGCTGTTTTCTTTTTATATCTTAT---TTATCTTCTT----AAGTGGCACCGAGTCAG	GAGCTGGACGGCGACGTAAAGTTTTAGAGCTACCGTCGTTGTACCGTCTACTTGACTTTTTTTCCGTCGTTGTAC-CGTCTACTT--GACTAGCAAGTTAAAATAAGG-CTAGTCCGTTATCAACTTGAAAAAGTGGCACCGAGTCGG	0	2	1	Reference	MODIFIED	Reference	51.351	[0, 1, 2, 3, 4, 5, 6, 7, 8, 9, 10, 11, 12, 13, 14, 15, 16, 17, 18, 19, 20, 21, 22, 23, 24, 25, 26, 27, 28, 29, 30, 31, 32, 33, 34, 35, 36, 37, 38, 39, 40, 41, 42, 43, 44, 45, 46, 47, 48, 49, 50, 51, 52, 53, 54, 55, 56, 57, 58, 59, 60, 61, 62, 63, 64, 65, 66, 67, 68, 69, 70, 71, 72, 73, 74, -75, 75, 76, 77, 78, 79, 80, 81, 82, 83, -84, -84, 84, 85, 86, 87, 88, 89, 90, 91, 92, 93, 94, 95, 96, 97, 9…	[74, 75, 83, 84, 104, 105]	[74, 83, 104]	[]	[]	[]	[0, 1, 2, 3, 4, 5, 6, 29, 67, 68, 110, 111, 112, 123, 124, 125, 126]	[67, 68]	[(67, 69)]	[2]	[7, 9, 10, 11, 12, 15, 16, 18, 21, 22, 26, 28, 32, 34, 37, 40, 42, 43, 44, 45, 47, 49, 50, 53, 54, 55, 56, 62, 65, 71, 73, 76, 80, 88, 89, 90, 91, 92, 93, 96, 97, 98, 99, 101, 103, 104, 107, 108, 118, 119, 142]	[37]	['A']	0.0567215
1	-------TCTTAGCCCTAAGGGTAGTG-GCTGC--TCCTTGTA---TGTA--TGCATATATGTCTGTGTGTATGTTTTTTTCTTTTTT------TTTGAGACAGGGTCTCACTCTGTTACCCAGGGTGGAATGAAGTGGCACCGAGTCGG	GAGCTGGACGGCGACGTAAAGTTTTAGAGCTACCGTCGTTGTACCGTCTACTTGACTTTTTTTCCGTCGTTGTACCGTCTACTTGACTAGCAAGTTAAAATAAGGCT---AGTCCGTTATCAACT-TGAAA--AAGTGGCACCGAGTCGG	0	0	3	Reference	MODIFIED	Reference	51.333	[0, 1, 2, 3, 4, 5, 6, 7, 8, 9, 10, 11, 12, 13, 14, 15, 16, 17, 18, 19, 20, 21, 22, 23, 24, 25, 26, 27, 28, 29, 30, 31, 32, 33, 34, 35, 36, 37, 38, 39, 40, 41, 42, 43, 44, 45, 46, 47, 48, 49, 50, 51, 52, 53, 54, 55, 56, 57, 58, 59, 60, 61, 62, 63, 64, 65, 66, 67, 68, 69, 70, 71, 72, 73, 74, 75, 76, 77, 78, 79, 80, 81, 82, 83, 84, 85, 86, 87, 88, 89, 90, 91, 92, 93, 94, 95, 96, 97, 98, 99, 100, 101…	[106, 107, 121, 122, 126, 127]	[106, 121, 126]	[]	[]	[]	[0, 1, 2, 3, 4, 5, 6, 27, 33, 34, 43, 44, 45, 50, 51, 88, 89, 90, 91, 92, 93]	[]	[]	[]	[7, 9, 10, 11, 13, 15, 19, 21, 23, 24, 25, 31, 37, 47, 54, 55, 57, 59, 61, 64, 67, 68, 69, 71, 73, 74, 75, 76, 78, 80, 84, 85, 86, 96, 97, 99, 100, 101, 105, 108, 111, 116, 118, 120, 121, 124]	[37, 68, 69]	['C' 'T' 'G']	0.0567215
1	------AACG---------AGTTTTAGAGCTAGA---------------------------------------------------AATAGCAAGTTAAAATAAGACTAGTCCGTTATCAACTTGAAAAAGTGGCACCGAGTCGG	GAGCTGGACGGCGACGTAAAGTTTTAGAGCTACCGTCGTTGTACCGTCTACTTGACTTTTTTTCCGTCGTTGTACCGTCTACTTGACTAGCAAGTTAAAATAAGGCTAGTCCGTTATCAACTTGAAAAAGTGGCACCGAGTCGG	0	51	0	Reference	MODIFIED	Reference	50.694	[0, 1, 2, 3, 4, 5, 6, 7, 8, 9, 10, 11, 12, 13, 14, 15, 16, 17, 18, 19, 20, 21, 22, 23, 24, 25, 26, 27, 28, 29, 30, 31, 32, 33, 34, 35, 36, 37, 38, 39, 40, 41, 42, 43, 44, 45, 46, 47, 48, 49, 50, 51, 52, 53, 54, 55, 56, 57, 58, 59, 60, 61, 62, 63, 64, 65, 66, 67, 68, 69, 70, 71, 72, 73, 74, 75, 76, 77, 78, 79, 80, 81, 82, 83, 84, 85, 86, 87, 88, 89, 90, 91, 92, 93, 94, 95, 96, 97, 98, 99, 100, 101…	[]	[]	[]	[]	[]	[0, 1, 2, 3, 4, 5, 10, 11, 12, 13, 14, 15, 16, 17, 18, 34, 35, 36, 37, 38, 39, 40, 41, 42, 43, 44, 45, 46, 47, 48, 49, 50, 51, 52, 53, 54, 55, 56, 57, 58, 59, 60, 61, 62, 63, 64, 65, 66, 67, 68, 69, 70, 71, 72, 73, 74, 75, 76, 77, 78, 79, 80, 81, 82, 83, 84]	[34, 35, 36, 37, 38, 39, 40, 41, 42, 43, 44, 45, 46, 47, 48, 49, 50, 51, 52, 53, 54, 55, 56, 57, 58, 59, 60, 61, 62, 63, 64, 65, 66, 67, 68, 69, 70, 71, 72, 73, 74, 75, 76, 77, 78, 79, 80, 81, 82, 83, 84]	[(34, 85)]	[51]	[6, 32, 33, 86, 104]	[]	[]	0.0567215
1	------AACG---------AGTTTTAGAGCTAGA---------------------------------------------------AATAGCAAGTTAAAATAAGGCTAGTCCGTTATCAACTTGAAAAAGTGGCACCGAGTCG-	GAGCTGGACGGCGACGTAAAGTTTTAGAGCTACCGTCGTTGTACCGTCTACTTGACTTTTTTTCCGTCGTTGTACCGTCTACTTGACTAGCAAGTTAAAATAAGGCTAGTCCGTTATCAACTTGAAAAAGTGGCACCGAGTCGG	0	51	0	Reference	MODIFIED	Reference	50.694	[0, 1, 2, 3, 4, 5, 6, 7, 8, 9, 10, 11, 12, 13, 14, 15, 16, 17, 18, 19, 20, 21, 22, 23, 24, 25, 26, 27, 28, 29, 30, 31, 32, 33, 34, 35, 36, 37, 38, 39, 40, 41, 42, 43, 44, 45, 46, 47, 48, 49, 50, 51, 52, 53, 54, 55, 56, 57, 58, 59, 60, 61, 62, 63, 64, 65, 66, 67, 68, 69, 70, 71, 72, 73, 74, 75, 76, 77, 78, 79, 80, 81, 82, 83, 84, 85, 86, 87, 88, 89, 90, 91, 92, 93, 94, 95, 96, 97, 98, 99, 100, 101…	[]	[]	[]	[]	[]	[0, 1, 2, 3, 4, 5, 10, 11, 12, 13, 14, 15, 16, 17, 18, 34, 35, 36, 37, 38, 39, 40, 41, 42, 43, 44, 45, 46, 47, 48, 49, 50, 51, 52, 53, 54, 55, 56, 57, 58, 59, 60, 61, 62, 63, 64, 65, 66, 67, 68, 69, 70, 71, 72, 73, 74, 75, 76, 77, 78, 79, 80, 81, 82, 83, 84]	[34, 35, 36, 37, 38, 39, 40, 41, 42, 43, 44, 45, 46, 47, 48, 49, 50, 51, 52, 53, 54, 55, 56, 57, 58, 59, 60, 61, 62, 63, 64, 65, 66, 67, 68, 69, 70, 71, 72, 73, 74, 75, 76, 77, 78, 79, 80, 81, 82, 83, 84]	[(34, 85)]	[51]	[6, 32, 33, 86]	[]	[]	0.0567215
1	------CACAGAAACCCAATCAGTTTGGTAAACCTATCACCACTTTAT--TATACCTCAGAAGGGTGGAGTAATT-TGCCCTAAACTTGCC--GCAAGAGACTGTGGTTCAAATCCTGATGCCATTTGCTGTTTGTGGCACCGAGTCGG	GAGCTGGACGGCGACGTAA--AGTTT--TAGAGCTACCGTCGTTGTACCGTCTACTTGACTTTTTTTCCGTCGTTGTACCGTCTACTTGACTAGCAAGTTAAAATAAGGCTAGTCCGTTATCAACTTGAAAAA-GTGGCACCGAGTCGG	0	0	3	Reference	MODIFIED	Reference	51.007	[0, 1, 2, 3, 4, 5, 6, 7, 8, 9, 10, 11, 12, 13, 14, 15, 16, 17, 18, -19, -19, 19, 20, 21, 22, 23, -24, -24, 24, 25, 26, 27, 28, 29, 30, 31, 32, 33, 34, 35, 36, 37, 38, 39, 40, 41, 42, 43, 44, 45, 46, 47, 48, 49, 50, 51, 52, 53, 54, 55, 56, 57, 58, 59, 60, 61, 62, 63, 64, 65, 66, 67, 68, 69, 70, 71, 72, 73, 74, 75, 76, 77, 78, 79, 80, 81, 82, 83, 84, 85, 86, 87, 88, 89, 90, 91, 92, 93, 94, 95, 96, …	[18, 19, 23, 24, 128, 129]	[18, 23, 128]	[]	[]	[]	[0, 1, 2, 3, 4, 5, 44, 45, 71, 87, 88]	[]	[]	[]	[6, 9, 11, 12, 15, 16, 26, 28, 32, 34, 35, 37, 38, 40, 43, 47, 51, 53, 55, 56, 57, 58, 59, 60, 62, 63, 64, 67, 68, 73, 76, 78, 79, 85, 94, 95, 97, 98, 99, 101, 102, 103, 104, 106, 108, 112, 113, 114, 115, 116, 118, 120, 124, 125, 126, 127, 128]	[37, 38, 68]	['A' 'C' 'A']	0.0567215
1	------GAAAGC-AGGTAA-GTATGAGAACTGACAGGCCAGCTGTAACAAAAATACAGAAACTGCAGCAAACCTGCTATCGATACAGTGTCAAAAAAGAACTGCCAAGGAGGAGTTTGACATTTCC-TTGTCACCCAGAA---GTGGCACCGAGTCGG	GAGCTGGACGGCGACGTAAAGTTTTAGAGCT-ACCGTC--GTTGTACCGTC--TACTTGACTTTTT-------TTCCGTCGTTGTACCGTCTACTTG--ACTAGCAAGTTAAAATAAGGCTAGTCCGTTATCAACTTGAAAAAGTGGCACCGAGTCGG	0	0	2	Reference	MODIFIED	Reference	51.266	[0, 1, 2, 3, 4, 5, 6, 7, 8, 9, 10, 11, 12, 13, 14, 15, 16, 17, 18, 19, 20, 21, 22, 23, 24, 25, 26, 27, 28, 29, 30, -31, 31, 32, 33, 34, 35, 36, -37, -37, 37, 38, 39, 40, 41, 42, 43, 44, 45, 46, 47, -48, -48, 48, 49, 50, 51, 52, 53, 54, 55, 56, 57, 58, 59, 60, -61, -61, -61, -61, -61, -61, -61, 61, 62, 63, 64, 65, 66, 67, 68, 69, 70, 71, 72, 73, 74, 75, 76, 77, 78, 79, 80, 81, 82, 83, 84, -85, -85…	[30, 31, 36, 37, 47, 48, 60, 61, 84, 85]	[30, 36, 47, 60, 84]	[]	[]	[]	[0, 1, 2, 3, 4, 5, 12, 19, 112, 126, 127, 128]	[]	[]	[]	[8, 9, 14, 22, 24, 28, 33, 35, 38, 43, 45, 46, 47, 51, 52, 53, 55, 56, 58, 59, 60, 62, 64, 65, 69, 71, 72, 74, 75, 79, 81, 82, 83, 84, 88, 89, 94, 95, 96, 97, 99, 101, 102, 104, 106, 107, 108, 115, 119, 121, 122]	[38, 69]	['C' 'A']	0.0567215
1	------GAAGGGGGTATGAGCTAGTAAAACAGGAGGTGGTAGTCAGAACCAGATGCTTAAAATT-----CGTATTAAGAAAGAATTATGGATTTTGGTAATGATAAAAA--CTAGGATTTCATCA-CGGGAGTAAGTGGCACCGAGTCGG	GAGCTGGACGGCGACGTAAAGTTTTAGAGCTACCG-TCGTTGT----ACCGTCTACTTGACTTTTTTTCCGTCGTTGTACCGTCTACTTGACTA-GCAAGTTAAAATAAGGCTAGTCCGTTATCAACTTGAAAAAGTGGCACCGAGTCGG	0	0	1	Reference	MODIFIED	Reference	50.667	[0, 1, 2, 3, 4, 5, 6, 7, 8, 9, 10, 11, 12, 13, 14, 15, 16, 17, 18, 19, 20, 21, 22, 23, 24, 25, 26, 27, 28, 29, 30, 31, 32, 33, 34, -35, 35, 36, 37, 38, 39, 40, 41, -42, -42, -42, -42, 42, 43, 44, 45, 46, 47, 48, 49, 50, 51, 52, 53, 54, 55, 56, 57, 58, 59, 60, 61, 62, 63, 64, 65, 66, 67, 68, 69, 70, 71, 72, 73, 74, 75, 76, 77, 78, 79, 80, 81, 82, 83, 84, 85, 86, 87, 88, -89, 89, 90, 91, 92, 93, 94…	[34, 35, 41, 42, 88, 89]	[34, 41, 88]	[]	[]	[]	[0, 1, 2, 3, 4, 5, 59, 60, 61, 62, 63, 103, 104, 119]	[]	[]	[]	[8, 11, 13, 14, 15, 17, 19, 20, 22, 23, 26, 28, 30, 31, 32, 33, 36, 39, 45, 46, 47, 49, 53, 55, 56, 67, 68, 70, 71, 72, 74, 75, 77, 78, 80, 81, 83, 86, 88, 90, 91, 93, 95, 97, 100, 109, 110, 111, 112, 114, 121, 122, 125, 126]	[68]	['T']	0.0567215
1	------GAAGGTT-CGTGAAGGCAGTGAGGGCTTACCGTTATTACACTGCGGCCGGCCAGAATCCGGGTCCATC-------CGTC--CTTCCCGAGCCAACCCAGACACAGCGGAGTTTGCCATGCCCGAGAA---GTGGCACCGAGTCGG	GAGCTGGACGGCGACGTAAAGTT--TTAGAGCT-ACCGTCGTTGTACCGT---CTACTTGACTTTTTTTCCGTCGTTGTACCGTCTACTTGACTAGCAAGTTAAAATAAGGCT-AGTCCGTTATCAACTTGAAAAAGTGGCACCGAGTCGG	0	7	1	Reference	MODIFIED	Reference	51.656	[0, 1, 2, 3, 4, 5, 6, 7, 8, 9, 10, 11, 12, 13, 14, 15, 16, 17, 18, 19, 20, 21, 22, -23, -23, 23, 24, 25, 26, 27, 28, 29, 30, -31, 31, 32, 33, 34, 35, 36, 37, 38, 39, 40, 41, 42, 43, 44, 45, 46, -47, -47, -47, 47, 48, 49, 50, 51, 52, 53, 54, 55, 56, 57, 58, 59, 60, 61, 62, 63, 64, 65, 66, 67, 68, 69, 70, 71, 72, 73, 74, 75, 76, 77, 78, 79, 80, 81, 82, 83, 84, 85, 86, 87, 88, 89, 90, 91, 92, 93, 94…	[22, 23, 30, 31, 46, 47, 106, 107]	[22, 30, 46, 106]	[]	[]	[]	[0, 1, 2, 3, 4, 5, 13, 68, 69, 70, 71, 72, 73, 74, 79, 80, 126, 127, 128]	[68, 69, 70, 71, 72, 73, 74]	[(68, 75)]	[7]	[8, 11, 12, 17, 21, 22, 24, 27, 36, 37, 40, 41, 44, 46, 48, 49, 51, 52, 55, 57, 58, 59, 60, 61, 65, 84, 85, 87, 91, 93, 94, 95, 96, 98, 100, 102, 103, 106, 110, 111, 113, 114, 117, 118, 119, 121, 122]	[37]	['A']	0.0567215
1	------GACATGGTTCTACAGGGTCTTATCTACCTATGACCTGGAAGCCCCCTCCCTGC-----TTCCAGTCT---TCCCGTCT-------TTCCAGATCAAACCAATGTTCATCTTACATATGCTGACTGATGTCAAGTGGCACCGAGTCGG	GAGCTGGACGGCGACGTAAAGTTTTAGAGCTACC---GTCGTTGTA-CCGTCTACTTGACTTTTTTTCCGTCGTTGTACCGTCTACTTGACTAGCAAGTTAAAATAAGGCTAGTCCGTTATCAACT---TGAAA--AAGTGGCACCGAGTCGG	0	3	2	Reference	MODIFIED	Reference	50.327	[0, 1, 2, 3, 4, 5, 6, 7, 8, 9, 10, 11, 12, 13, 14, 15, 16, 17, 18, 19, 20, 21, 22, 23, 24, 25, 26, 27, 28, 29, 30, 31, 32, 33, -34, -34, -34, 34, 35, 36, 37, 38, 39, 40, 41, 42, -43, 43, 44, 45, 46, 47, 48, 49, 50, 51, 52, 53, 54, 55, 56, 57, 58, 59, 60, 61, 62, 63, 64, 65, 66, 67, 68, 69, 70, 71, 72, 73, 74, 75, 76, 77, 78, 79, 80, 81, 82, 83, 84, 85, 86, 87, 88, 89, 90, 91, 92, 93, 94, 95, 96, …	[33, 34, 42, 43, 121, 122, 126, 127]	[33, 42, 121, 126]	[]	[]	[]	[0, 1, 2, 3, 4, 5, 55, 56, 57, 58, 59, 69, 70, 71, 80, 81, 82, 83, 84, 85, 86]	[69, 70, 71]	[(69, 72)]	[3]	[9, 10, 11, 13, 14, 15, 18, 21, 22, 24, 25, 26, 28, 35, 37, 39, 41, 45, 46, 49, 51, 54, 62, 64, 68, 73, 88, 89, 92, 93, 95, 99, 100, 103, 105, 107, 108, 111, 112, 113, 114, 117, 118, 119, 125, 126]	[37, 68]	['C' 'T']	0.0567215
1	------GACGGTACAACG---AGTTTTAGAGCTAGA---------------------------------------------------AATAGCAAGTTAAAATAAGGCTAGTCCGTTATCAACTTGAAAAAGTG-CACCGAGTCGG	GAGCTGGACGG--CGACGTAAAGTTTTAGAGCTACCGTCGTTGTACCGTCTACTTGACTTTTTTTCCGTCGTTGTACCGTCTACTTGACTAGCAAGTTAAAATAAGGCTAGTCCGTTATCAACTTGAAAAAGTGGCACCGAGTCGG	0	51	0	Reference	MODIFIED	Reference	54.11	[0, 1, 2, 3, 4, 5, 6, 7, 8, 9, 10, -11, -11, 11, 12, 13, 14, 15, 16, 17, 18, 19, 20, 21, 22, 23, 24, 25, 26, 27, 28, 29, 30, 31, 32, 33, 34, 35, 36, 37, 38, 39, 40, 41, 42, 43, 44, 45, 46, 47, 48, 49, 50, 51, 52, 53, 54, 55, 56, 57, 58, 59, 60, 61, 62, 63, 64, 65, 66, 67, 68, 69, 70, 71, 72, 73, 74, 75, 76, 77, 78, 79, 80, 81, 82, 83, 84, 85, 86, 87, 88, 89, 90, 91, 92, 93, 94, 95, 96, 97, 98, 99…	[10, 11]	[10]	[]	[]	[]	[0, 1, 2, 3, 4, 5, 16, 17, 18, 34, 35, 36, 37, 38, 39, 40, 41, 42, 43, 44, 45, 46, 47, 48, 49, 50, 51, 52, 53, 54, 55, 56, 57, 58, 59, 60, 61, 62, 63, 64, 65, 66, 67, 68, 69, 70, 71, 72, 73, 74, 75, 76, 77, 78, 79, 80, 81, 82, 83, 84, 132]	[34, 35, 36, 37, 38, 39, 40, 41, 42, 43, 44, 45, 46, 47, 48, 49, 50, 51, 52, 53, 54, 55, 56, 57, 58, 59, 60, 61, 62, 63, 64, 65, 66, 67, 68, 69, 70, 71, 72, 73, 74, 75, 76, 77, 78, 79, 80, 81, 82, 83, 84]	[(34, 85)]	[51]	[12, 32, 33, 86]	[]	[]	0.0567215
1	------GACGGTACAACG---AGTTTTAGAGCTAGA---------------------------------------------------AATAGCAAGTTAAAATAAGGCTAGTCCGTTATCAACTTGAAAAAGTGG-ACCGAGTCGG	GAGCTGGACGG--CGACGTAAAGTTTTAGAGCTACCGTCGTTGTACCGTCTACTTGACTTTTTTTCCGTCGTTGTACCGTCTACTTGACTAGCAAGTTAAAATAAGGCTAGTCCGTTATCAACTTGAAAAAGTGGCACCGAGTCGG	0	51	0	Reference	MODIFIED	Reference	54.11	[0, 1, 2, 3, 4, 5, 6, 7, 8, 9, 10, -11, -11, 11, 12, 13, 14, 15, 16, 17, 18, 19, 20, 21, 22, 23, 24, 25, 26, 27, 28, 29, 30, 31, 32, 33, 34, 35, 36, 37, 38, 39, 40, 41, 42, 43, 44, 45, 46, 47, 48, 49, 50, 51, 52, 53, 54, 55, 56, 57, 58, 59, 60, 61, 62, 63, 64, 65, 66, 67, 68, 69, 70, 71, 72, 73, 74, 75, 76, 77, 78, 79, 80, 81, 82, 83, 84, 85, 86, 87, 88, 89, 90, 91, 92, 93, 94, 95, 96, 97, 98, 99…	[10, 11]	[10]	[]	[]	[]	[0, 1, 2, 3, 4, 5, 16, 17, 18, 34, 35, 36, 37, 38, 39, 40, 41, 42, 43, 44, 45, 46, 47, 48, 49, 50, 51, 52, 53, 54, 55, 56, 57, 58, 59, 60, 61, 62, 63, 64, 65, 66, 67, 68, 69, 70, 71, 72, 73, 74, 75, 76, 77, 78, 79, 80, 81, 82, 83, 84, 133]	[34, 35, 36, 37, 38, 39, 40, 41, 42, 43, 44, 45, 46, 47, 48, 49, 50, 51, 52, 53, 54, 55, 56, 57, 58, 59, 60, 61, 62, 63, 64, 65, 66, 67, 68, 69, 70, 71, 72, 73, 74, 75, 76, 77, 78, 79, 80, 81, 82, 83, 84]	[(34, 85)]	[51]	[12, 32, 33, 86]	[]	[]	0.0567215
1	------GACTCCGGCGCAGTGTT-----GGGACTGTCTGGGTATCGGAAAGCAAGCCTA---------CGTTGCTC----------ACTATTACGT----ATAATCCTTTTC--TTTTCAAGATGCCTGAGGAAGTGGCACCGAGTCGG	GAGCTGGACGGCGACGTAAAGTTTTAGAGCTACCGTCGTTGTACCGTCTA-CTTGACTTTTTTTCCGTCGTTGTACCGTCTACTTGACTAGCAAGTTAAAATAAGGCTAGTCCGTTATCAA----CTTGAAAAAGTGGCACCGAGTCGG	0	0	2	Reference	MODIFIED	Reference	50.336	[0, 1, 2, 3, 4, 5, 6, 7, 8, 9, 10, 11, 12, 13, 14, 15, 16, 17, 18, 19, 20, 21, 22, 23, 24, 25, 26, 27, 28, 29, 30, 31, 32, 33, 34, 35, 36, 37, 38, 39, 40, 41, 42, 43, 44, 45, 46, 47, 48, 49, -50, 50, 51, 52, 53, 54, 55, 56, 57, 58, 59, 60, 61, 62, 63, 64, 65, 66, 67, 68, 69, 70, 71, 72, 73, 74, 75, 76, 77, 78, 79, 80, 81, 82, 83, 84, 85, 86, 87, 88, 89, 90, 91, 92, 93, 94, 95, 96, 97, 98, 99, 100…	[49, 50, 119, 120]	[49, 119]	[]	[]	[]	[0, 1, 2, 3, 4, 5, 23, 24, 25, 26, 27, 58, 59, 60, 61, 62, 63, 64, 65, 66, 75, 76, 77, 78, 79, 80, 81, 82, 83, 84, 95, 96, 97, 98, 111, 112]	[]	[]	[]	[9, 10, 13, 16, 18, 19, 29, 30, 33, 37, 38, 39, 43, 46, 47, 48, 51, 52, 54, 57, 72, 73, 89, 90, 92, 103, 104, 107, 108, 115, 121, 125, 126]	[37, 38]	['T' 'G']	0.0567215
1	------GATGTTGTAGGAAAGGT---GACTTACCTCAAATCTCTAGATGAACAGACTGGCTTGCCCAAACAAAACCAGTATTCAAAGACTGAAATAAGTTACTATGTTGTCGAATGTGCAGTCACC---AGCAAGTGGCACCGAGTCGG	GAGCTGGACGGCGACGTAAAGTTTTAGAGCTACCGTCGTTGTACCGTCTACTTGACTTTTTTTCCGTCGTTGTACC-GTCTACTT-GACT--AGCAAGTTAAAATAAGG-CTAGTCCGTTATCAACTTGAAAAAGTGGCACCGAGTCGG	0	0	4	Reference	MODIFIED	Reference	50.336	[0, 1, 2, 3, 4, 5, 6, 7, 8, 9, 10, 11, 12, 13, 14, 15, 16, 17, 18, 19, 20, 21, 22, 23, 24, 25, 26, 27, 28, 29, 30, 31, 32, 33, 34, 35, 36, 37, 38, 39, 40, 41, 42, 43, 44, 45, 46, 47, 48, 49, 50, 51, 52, 53, 54, 55, 56, 57, 58, 59, 60, 61, 62, 63, 64, 65, 66, 67, 68, 69, 70, 71, 72, 73, 74, 75, -76, 76, 77, 78, 79, 80, 81, 82, 83, -84, 84, 85, 86, 87, -88, -88, 88, 89, 90, 91, 92, 93, 94, 95, 96, …	[75, 76, 83, 84, 87, 88, 104, 105]	[75, 83, 87, 104]	[]	[]	[]	[0, 1, 2, 3, 4, 5, 23, 24, 25, 121, 122, 123]	[]	[]	[]	[8, 10, 11, 13, 14, 16, 21, 28, 29, 34, 35, 36, 37, 38, 40, 42, 43, 44, 46, 47, 48, 50, 51, 52, 57, 58, 59, 62, 65, 66, 67, 68, 69, 70, 71, 72, 78, 80, 82, 83, 89, 90, 97, 98, 101, 102, 103, 106, 108, 110, 111, 113, 114, 115, 119, 125, 126]	[37, 38, 68, 69]	['A' 'A' 'A' 'C']	0.0567215
1	------TATGCC-------------ATAGCTGCTGCTCTTATTACTTGGATACTTGTTTTTTTGTTCTTTGTTTTTT--TTTATTTGAG-AGGGAGT----------CTTGCTCTGTCGTCCAGGCTGGAGTGAAGTGGCACCGAGTCGG	GAGCTGGACGGCGACGTAAAGTTTTAGAGCTACCGTCGTTGTACCGTC--TACTTGACTTTTTTTCCGTCGTTGTACCGTCTACTTGACTAGCAAGTTAAAATAAGGCTAG-TCCGTTATCAA--CTTGAAA-AAGTGGCACCGAGTCGG	0	0	1	Reference	MODIFIED	Reference	50.667	[0, 1, 2, 3, 4, 5, 6, 7, 8, 9, 10, 11, 12, 13, 14, 15, 16, 17, 18, 19, 20, 21, 22, 23, 24, 25, 26, 27, 28, 29, 30, 31, 32, 33, 34, 35, 36, 37, 38, 39, 40, 41, 42, 43, 44, 45, 46, 47, -48, -48, 48, 49, 50, 51, 52, 53, 54, 55, 56, 57, 58, 59, 60, 61, 62, 63, 64, 65, 66, 67, 68, 69, 70, 71, 72, 73, 74, 75, 76, 77, 78, 79, 80, 81, 82, 83, 84, 85, 86, 87, 88, 89, 90, 91, 92, 93, 94, 95, 96, 97, 98, 99…	[47, 48, 108, 109, 119, 120, 126, 127]	[47, 108, 119, 126]	[]	[]	[]	[0, 1, 2, 3, 4, 5, 12, 13, 14, 15, 16, 17, 18, 19, 20, 21, 22, 23, 24, 75, 76, 87, 95, 96, 97, 98, 99, 100, 101, 102, 103, 104]	[]	[]	[]	[6, 8, 10, 26, 31, 33, 35, 36, 37, 40, 42, 43, 45, 47, 54, 55, 61, 63, 65, 67, 71, 73, 74, 78, 81, 86, 90, 91, 107, 111, 114, 115, 118, 122, 125, 126]	[37]	['C']	0.0567215
1	------TATGGTACCTTA---TTTTTGAACACATTTACATTCTTGGAATACGCTTTTACTTGAGATTTTC-----CTAAGTACCCTCAGATATA--------TGAAAATCAT--TAGTCTCCTAAAAGCCAGTGAGGAAGTGGCACCGAGTCGG	GAGCTGGACGGCGACGTAAAGTTTTAGAGC-----TACCGTCGTTGTAC---CGTCTACTTGACTTTTTTTCCGTCGTTGTACCGTCTACTTGACTAGCAAGTTAAAATAAGGCTAGTCCGTTATCAACT--TGAAAAAGTGGCACCGAGTCGG	0	0	3	Reference	MODIFIED	Reference	51.948	[0, 1, 2, 3, 4, 5, 6, 7, 8, 9, 10, 11, 12, 13, 14, 15, 16, 17, 18, 19, 20, 21, 22, 23, 24, 25, 26, 27, 28, 29, -30, -30, -30, -30, -30, 30, 31, 32, 33, 34, 35, 36, 37, 38, 39, 40, 41, 42, 43, -44, -44, -44, 44, 45, 46, 47, 48, 49, 50, 51, 52, 53, 54, 55, 56, 57, 58, 59, 60, 61, 62, 63, 64, 65, 66, 67, 68, 69, 70, 71, 72, 73, 74, 75, 76, 77, 78, 79, 80, 81, 82, 83, 84, 85, 86, 87, 88, 89, 90, 91, …	[29, 30, 43, 44, 121, 122]	[29, 43, 121]	[]	[]	[]	[0, 1, 2, 3, 4, 5, 18, 19, 20, 62, 63, 64, 65, 66, 86, 87, 88, 89, 90, 91, 92, 93, 104, 105]	[]	[]	[]	[6, 8, 11, 12, 13, 15, 25, 28, 33, 34, 37, 39, 41, 43, 45, 47, 55, 56, 61, 68, 69, 70, 76, 79, 80, 81, 83, 84, 95, 101, 103, 111, 112, 113, 116, 117, 119, 121, 125, 126]	[37, 68, 69]	['T' 'T' 'A']	0.0567215
1	-----AGAATACAA-GTAAAGAGATAGAGATA-----GATATACCATGTTAATGCTGGAATATCTGTATTTATATCAGACAATGTGGACTACAGAAAAAGTATCAGGGCAAAGGGGCAAGAAGGGCGGAGTGAGCAAGTGGCACCGAGTCGG	GAGCTGGACGGCGACGTAAAGTTTTAGAGCTACCGTCGTTGTACCGTCTACTTGACTTTTTTTCCGTCGTTGTACC-GTCTACTTG-ACTAGCAAGTTAAAATAAGGCTAGTCCGTTATCAACT------TGAAAAAGTGGCACCGAGTCGG	0	0	2	Reference	MODIFIED	Reference	51.316	[0, 1, 2, 3, 4, 5, 6, 7, 8, 9, 10, 11, 12, 13, 14, 15, 16, 17, 18, 19, 20, 21, 22, 23, 24, 25, 26, 27, 28, 29, 30, 31, 32, 33, 34, 35, 36, 37, 38, 39, 40, 41, 42, 43, 44, 45, 46, 47, 48, 49, 50, 51, 52, 53, 54, 55, 56, 57, 58, 59, 60, 61, 62, 63, 64, 65, 66, 67, 68, 69, 70, 71, 72, 73, 74, 75, -76, 76, 77, 78, 79, 80, 81, 82, 83, 84, -85, 85, 86, 87, 88, 89, 90, 91, 92, 93, 94, 95, 96, 97, 98, 99…	[75, 76, 84, 85, 121, 122]	[75, 84, 121]	[]	[]	[]	[0, 1, 2, 3, 4, 14, 32, 33, 34, 35, 36]	[]	[]	[]	[5, 8, 9, 10, 12, 21, 22, 23, 29, 38, 40, 45, 47, 49, 50, 51, 54, 55, 56, 57, 58, 59, 61, 64, 67, 68, 71, 74, 77, 79, 81, 82, 89, 90, 91, 93, 94, 95, 97, 98, 101, 105, 106, 108, 109, 110, 111, 113, 114, 116, 117, 120, 121, 125, 126]	[38, 68]	['A' 'T']	0.0567215
1	-----AGACACTGAAAATACAATACTGGAGGGAAA----TGATACGATCCA------TATTCTTGTGGACTGGAA--GTCTACCAGGAAAGACATAAAATTATCAAATAAT--TACTTAGCTACAAATAGGGCTAAGTGGCACCGAGTCGG	GAGCTGGACGGCGACG-TAAAGTTTTAGAGCTACCGTCGTTGTACCGTCTACTTGACTTTTTTTCCGTCGTTGTACCGTCTACTTGACTAGC----AAGTTA--AAATAAGGCTAGTCCGTTATCAACTTGAAAAAGTGGCACCGAGTCGG	0	4	1	Reference	MODIFIED	Reference	50.331	[0, 1, 2, 3, 4, 5, 6, 7, 8, 9, 10, 11, 12, 13, 14, 15, -16, 16, 17, 18, 19, 20, 21, 22, 23, 24, 25, 26, 27, 28, 29, 30, 31, 32, 33, 34, 35, 36, 37, 38, 39, 40, 41, 42, 43, 44, 45, 46, 47, 48, 49, 50, 51, 52, 53, 54, 55, 56, 57, 58, 59, 60, 61, 62, 63, 64, 65, 66, 67, 68, 69, 70, 71, 72, 73, 74, 75, 76, 77, 78, 79, 80, 81, 82, 83, 84, 85, 86, 87, 88, 89, 90, -91, -91, -91, -91, 91, 92, 93, 94, 95,…	[15, 16, 90, 91, 96, 97]	[15, 90, 96]	[]	[]	[]	[0, 1, 2, 3, 4, 34, 35, 36, 37, 50, 51, 52, 53, 54, 55, 74, 75, 104, 105]	[34, 35, 36, 37]	[(34, 38)]	[4]	[5, 9, 10, 11, 14, 15, 18, 20, 22, 23, 25, 29, 30, 32, 33, 39, 40, 44, 45, 48, 57, 60, 63, 64, 66, 67, 68, 70, 72, 82, 83, 85, 86, 87, 90, 93, 103, 108, 110, 111, 113, 116, 117, 120, 121, 122, 124, 125, 126]	[68]	['C']	0.0567215
1	-----ATACGGCT-CTTAGATTTATAGTG-TAGCATGTTAGGTTCTAAGGA-TAGGTGTCTTGGTGACCATC---------------TGACCTGCACTAGAGAATCGGGTGAGGCTTGTATT--CCAGAGGAAGTGGCACCGAGTCGG	GAGCTGGACGGCGACGTAAAGTTTTAGAGCTACCGTC----GTTGTACCGTCTACTTGACTTTTTTTCCGTCGTTGTACCGTCTACTTGACTAGCAAGTTAAAATAAGGCTAGTCCGTTATCAACTTGAAAAAGTGGCACCGAGTCGG	0	15	0	Reference	MODIFIED	Reference	51.351	[0, 1, 2, 3, 4, 5, 6, 7, 8, 9, 10, 11, 12, 13, 14, 15, 16, 17, 18, 19, 20, 21, 22, 23, 24, 25, 26, 27, 28, 29, 30, 31, 32, 33, 34, 35, 36, -37, -37, -37, -37, 37, 38, 39, 40, 41, 42, 43, 44, 45, 46, 47, 48, 49, 50, 51, 52, 53, 54, 55, 56, 57, 58, 59, 60, 61, 62, 63, 64, 65, 66, 67, 68, 69, 70, 71, 72, 73, 74, 75, 76, 77, 78, 79, 80, 81, 82, 83, 84, 85, 86, 87, 88, 89, 90, 91, 92, 93, 94, 95, 96, …	[36, 37]	[36]	[]	[]	[]	[0, 1, 2, 3, 4, 13, 29, 47, 68, 69, 70, 71, 72, 73, 74, 75, 76, 77, 78, 79, 80, 81, 82, 118, 119]	[68, 69, 70, 71, 72, 73, 74, 75, 76, 77, 78, 79, 80, 81, 82]	[(68, 83)]	[15]	[5, 6, 12, 15, 18, 20, 23, 27, 32, 34, 36, 40, 43, 44, 46, 50, 51, 54, 58, 59, 61, 62, 65, 87, 88, 92, 93, 94, 95, 97, 101, 102, 105, 106, 109, 111, 112, 113, 117, 121, 122, 125, 126]	[]	[]	0.0567215
1	-----CGTAGCCCAGG-AAACTTACAGGGT-------GTGGAAGC------TTGACTTTCTCTGCCTGGCTTGTTATGTCT-CTAGTCTCCATCCTGTTCACTTGTTTTTTTTCCAGCAGGGGCTCGCAA--GTGGCACCGAGTCGG	GAGCTGGACGGCGACGTAAAGTTTTAGAGCTACCGTCGTTGTACCGTCTACTTGACTTTTTTTCCGTCG-TTGTACCGTCTACTTGACT--AGCAAGTTAAAATAAGGCTAGTCCGTTATCAACTTGAAAAAGTGGCACCGAGTCGG	1	0	0	Reference	MODIFIED	Reference	51.701	[0, 1, 2, 3, 4, 5, 6, 7, 8, 9, 10, 11, 12, 13, 14, 15, 16, 17, 18, 19, 20, 21, 22, 23, 24, 25, 26, 27, 28, 29, 30, 31, 32, 33, 34, 35, 36, 37, 38, 39, 40, 41, 42, 43, 44, 45, 46, 47, 48, 49, 50, 51, 52, 53, 54, 55, 56, 57, 58, 59, 60, 61, 62, 63, 64, 65, 66, 67, 68, -69, 69, 70, 71, 72, 73, 74, 75, 76, 77, 78, 79, 80, 81, 82, 83, 84, 85, 86, 87, -88, -88, 88, 89, 90, 91, 92, 93, 94, 95, 96, 97, 9…	[68, 69, 87, 88]	[68, 87]	[68, 69]	[(68, 69)]	[1]	[0, 1, 2, 3, 4, 16, 30, 31, 32, 33, 34, 35, 36, 45, 46, 47, 48, 49, 50, 80, 127, 128]	[]	[]	[]	[5, 7, 8, 10, 12, 14, 20, 23, 24, 27, 29, 39, 41, 43, 59, 61, 63, 65, 67, 73, 74, 75, 83, 85, 89, 91, 92, 96, 98, 99, 101, 102, 103, 104, 105, 107, 108, 112, 113, 114, 116, 117, 118, 119, 122, 124]	[]	[]	0.0567215
1	-----GAAAGTAGACAGCAGCATTCTCAGAAACTG-CTTTGTGATGT----TTGCATTCAAGTCACCTAGTTGAACATTCCCTTTCATAGAGCAGGTTTGAATCA--CTGTTTCTGTCGTATCTGGAA---GTGGCACCGAGTCGG	GAGCTGGACGGCGACGTAAAGTTTTAGAGCTACCGTCGTTGTACCGTCTACTTGACTTTTTTTC-CGTCGTTGTACCGTCTACTTGACT-AGCAAGTTAAAATAAGGCTAGTCCGTTATCAACTTGAAAAAGTGGCACCGAGTCGG	0	0	1	Reference	MODIFIED	Reference	53.425	[0, 1, 2, 3, 4, 5, 6, 7, 8, 9, 10, 11, 12, 13, 14, 15, 16, 17, 18, 19, 20, 21, 22, 23, 24, 25, 26, 27, 28, 29, 30, 31, 32, 33, 34, 35, 36, 37, 38, 39, 40, 41, 42, 43, 44, 45, 46, 47, 48, 49, 50, 51, 52, 53, 54, 55, 56, 57, 58, 59, 60, 61, 62, 63, -64, 64, 65, 66, 67, 68, 69, 70, 71, 72, 73, 74, 75, 76, 77, 78, 79, 80, 81, 82, 83, 84, 85, 86, 87, -88, 88, 89, 90, 91, 92, 93, 94, 95, 96, 97, 98, 99…	[63, 64, 87, 88]	[63, 87]	[]	[]	[]	[0, 1, 2, 3, 4, 35, 47, 48, 49, 50, 103, 104, 126, 127, 128]	[]	[]	[]	[6, 8, 10, 11, 15, 16, 17, 19, 20, 21, 24, 25, 26, 29, 30, 33, 37, 42, 43, 44, 54, 55, 58, 59, 60, 61, 65, 67, 72, 75, 76, 79, 80, 81, 84, 86, 87, 92, 96, 97, 101, 107, 108, 110, 112, 113, 115, 116, 117, 119, 122]	[37]	['T']	0.0567215
1	-----GCACTGTG-------GTCTGAGAGATAGTTT-GTTGTGATTTCTGTTC-----TTTTACATTTGCTGAGGAGTG--CTTTACTTCCAATT----ATGTGGTCAAT---TTTAGAATAAGTGCAAGTGGCACCGAGTCGG	GAGCTGGACGGCGACGTAAAGTTTTAGAGCTACCGTCGTTGTACCGTCTACTTGACTTTTTTTCCGTCGTTGTACCGTCTACTTGACTAGCAAGTTAAAATAAGGCTAGTCCGTTATCAACTTGAAAAAGTGGCACCGAGTCGG	0	0	1	Reference	MODIFIED	Reference	50.694	[0, 1, 2, 3, 4, 5, 6, 7, 8, 9, 10, 11, 12, 13, 14, 15, 16, 17, 18, 19, 20, 21, 22, 23, 24, 25, 26, 27, 28, 29, 30, 31, 32, 33, 34, 35, 36, 37, 38, 39, 40, 41, 42, 43, 44, 45, 46, 47, 48, 49, 50, 51, 52, 53, 54, 55, 56, 57, 58, 59, 60, 61, 62, 63, 64, 65, 66, 67, 68, 69, 70, 71, 72, 73, 74, 75, 76, 77, 78, 79, 80, 81, 82, 83, 84, 85, 86, 87, 88, 89, 90, 91, 92, 93, 94, 95, 96, 97, 98, 99, 100, 101…	[]	[]	[]	[]	[]	[0, 1, 2, 3, 4, 13, 14, 15, 16, 17, 18, 19, 36, 53, 54, 55, 56, 57, 79, 80, 95, 96, 97, 98, 110, 111, 112]	[]	[]	[]	[6, 9, 11, 22, 24, 29, 32, 33, 34, 42, 43, 44, 45, 49, 50, 52, 62, 64, 65, 67, 69, 72, 73, 74, 75, 78, 84, 88, 89, 93, 101, 102, 105, 106, 108, 115, 116, 117, 120, 121, 122, 124, 125, 126]	[69]	['C']	0.0567215
1	-----GCATGTCCCTGCAAAGGATATGATCT-CATTCCTTTTTATGTCT----GTATAGTATTCCATCG-TGTA---TATA------TACCACATTTTCTTTA------TCAGTCTATCA--TTGAAG----GGCACCGAGTCGG	GAGCTGGACGGCGACGTAAAGTTTTAGAGCTACCGTCGTTGTACCGTCTACTTGACTTTTTTTCCGTCGTTGTACCGTCTACTTGACTAGCAAGTTAAAATAAGGCTAGTCCGT-TATCAACTTGAAAAAGTGGCACCGAGTCGG	0	1	1	Reference	MODIFIED	Reference	52.414	[0, 1, 2, 3, 4, 5, 6, 7, 8, 9, 10, 11, 12, 13, 14, 15, 16, 17, 18, 19, 20, 21, 22, 23, 24, 25, 26, 27, 28, 29, 30, 31, 32, 33, 34, 35, 36, 37, 38, 39, 40, 41, 42, 43, 44, 45, 46, 47, 48, 49, 50, 51, 52, 53, 54, 55, 56, 57, 58, 59, 60, 61, 62, 63, 64, 65, 66, 67, 68, 69, 70, 71, 72, 73, 74, 75, 76, 77, 78, 79, 80, 81, 82, 83, 84, 85, 86, 87, 88, 89, 90, 91, 92, 93, 94, 95, 96, 97, 98, 99, 100, 101…	[113, 114]	[113]	[]	[]	[]	[0, 1, 2, 3, 4, 31, 49, 50, 51, 52, 69, 74, 75, 76, 81, 82, 83, 84, 85, 86, 103, 104, 105, 106, 107, 108, 119, 120, 127, 128, 129, 130]	[69]	[(69, 70)]	[1]	[6, 8, 10, 12, 13, 14, 16, 21, 22, 24, 25, 28, 33, 34, 37, 40, 42, 43, 44, 54, 55, 57, 58, 60, 65, 78, 89, 92, 93, 96, 97, 98, 99, 101, 111, 126]	[37]	['C']	0.0567215
1	-----GTACAACGA------GTTTTAGAGCTAGA---------------------------------------------------AATAGCAAGTTAAAATAAGGCTAGTCCGTTATCAACTTGAAAAAAAAAGTGGCACCGAGTCGG	GAGCTGGACGGCGACGTAAAGTTTTAGAGCTACCGTCGTTGTACCGTCTACTTGACTTTTTTTCCGTCGTTGTACCGTCTACTTGACTAGCAAGTTAAAATAAGGCTAGTCCGTTATCAACTTGAAAAA----GTGGCACCGAGTCGG	0	51	0	Reference	MODIFIED	Reference	51.351	[0, 1, 2, 3, 4, 5, 6, 7, 8, 9, 10, 11, 12, 13, 14, 15, 16, 17, 18, 19, 20, 21, 22, 23, 24, 25, 26, 27, 28, 29, 30, 31, 32, 33, 34, 35, 36, 37, 38, 39, 40, 41, 42, 43, 44, 45, 46, 47, 48, 49, 50, 51, 52, 53, 54, 55, 56, 57, 58, 59, 60, 61, 62, 63, 64, 65, 66, 67, 68, 69, 70, 71, 72, 73, 74, 75, 76, 77, 78, 79, 80, 81, 82, 83, 84, 85, 86, 87, 88, 89, 90, 91, 92, 93, 94, 95, 96, 97, 98, 99, 100, 101…	[128, 129]	[128]	[]	[]	[]	[0, 1, 2, 3, 4, 14, 15, 16, 17, 18, 19, 34, 35, 36, 37, 38, 39, 40, 41, 42, 43, 44, 45, 46, 47, 48, 49, 50, 51, 52, 53, 54, 55, 56, 57, 58, 59, 60, 61, 62, 63, 64, 65, 66, 67, 68, 69, 70, 71, 72, 73, 74, 75, 76, 77, 78, 79, 80, 81, 82, 83, 84]	[34, 35, 36, 37, 38, 39, 40, 41, 42, 43, 44, 45, 46, 47, 48, 49, 50, 51, 52, 53, 54, 55, 56, 57, 58, 59, 60, 61, 62, 63, 64, 65, 66, 67, 68, 69, 70, 71, 72, 73, 74, 75, 76, 77, 78, 79, 80, 81, 82, 83, 84]	[(34, 85)]	[51]	[6, 9, 10, 32, 33, 86]	[]	[]	0.0567215
1	-----GTACCCCTTGGCTAAT-------GCTGGGGTCGGATTTTGATTTATATTTATCTTTTGGATGTCAGTCA---TACAGTCTGATTTTGTGGTTTGCTAGTGTTTGAATTTAAGTCTTAAGTGACTATTATAGAAATGTATTAAGTGGCACCGAGTCGG	GAGCTGGACGGCGACGTAAAGTTTTAGAGCTACCGTCG--TTGTACCGTCTACTTGACTTTT---TTTCCGTCGTTGTACCGTCTACTT----GACTAGCAAGTT----AAAATAAGGCT--AGT--CCGTTATCAACTTGAAA-AAGTGGCACCGAGTCGG	2	3	1	Reference	MODIFIED	Reference	53.086	[0, 1, 2, 3, 4, 5, 6, 7, 8, 9, 10, 11, 12, 13, 14, 15, 16, 17, 18, 19, 20, 21, 22, 23, 24, 25, 26, 27, 28, 29, 30, 31, 32, 33, 34, 35, 36, 37, -38, -38, 38, 39, 40, 41, 42, 43, 44, 45, 46, 47, 48, 49, 50, 51, 52, 53, 54, 55, 56, 57, 58, 59, -60, -60, -60, 60, 61, 62, 63, 64, 65, 66, 67, 68, 69, 70, 71, 72, 73, 74, 75, 76, 77, 78, 79, 80, 81, 82, 83, -84, -84, -84, -84, 84, 85, 86, 87, 88, 89, 90,…	[37, 38, 59, 60, 83, 84, 95, 96, 106, 107, 109, 110, 126, 127]	[37, 59, 83, 95, 106, 109, 126]	[37, 38]	[(37, 38)]	[2]	[0, 1, 2, 3, 4, 21, 22, 23, 24, 25, 26, 27, 69, 70, 71]	[69, 70, 71]	[(69, 72)]	[3]	[6, 9, 10, 12, 13, 14, 16, 17, 20, 31, 32, 33, 40, 42, 43, 44, 45, 47, 50, 53, 54, 61, 64, 68, 75, 80, 81, 85, 86, 88, 91, 95, 98, 99, 104, 111, 112, 117, 118, 120, 121, 124, 126]	[68]	['A']	0.0567215
1	-----TCACTCCCAGTAACTGACTTAGACCT------------CTGTATTATTTCCTTTCTTTACCTTTAGGAA-----TGCATGGTTA------TGAAACAAGACTAAGTCAGTTA----CTGGGAGTGAAGTGGCACCGAGTCGG	GAGCTGGACGGCGACGTAAAGTTTTAGAGCTACCGTCGTTGTACCGTCTACTTGACTTTTTTTCCGTCGTTGTACCGTCTACTTGACTAGCAAGTTAAAATAAGGCTA-GTCCGTTATCAACTTGAAA--AAGTGGCACCGAGTCGG	0	12	2	Reference	MODIFIED	Reference	50.34	[0, 1, 2, 3, 4, 5, 6, 7, 8, 9, 10, 11, 12, 13, 14, 15, 16, 17, 18, 19, 20, 21, 22, 23, 24, 25, 26, 27, 28, 29, 30, 31, 32, 33, 34, 35, 36, 37, 38, 39, 40, 41, 42, 43, 44, 45, 46, 47, 48, 49, 50, 51, 52, 53, 54, 55, 56, 57, 58, 59, 60, 61, 62, 63, 64, 65, 66, 67, 68, 69, 70, 71, 72, 73, 74, 75, 76, 77, 78, 79, 80, 81, 82, 83, 84, 85, 86, 87, 88, 89, 90, 91, 92, 93, 94, 95, 96, 97, 98, 99, 100, 101…	[107, 108, 126, 127]	[107, 126]	[]	[]	[]	[0, 1, 2, 3, 4, 31, 32, 33, 34, 35, 36, 37, 38, 39, 40, 41, 42, 74, 75, 76, 77, 78, 89, 90, 91, 92, 93, 94, 116, 117, 118, 119]	[31, 32, 33, 34, 35, 36, 37, 38, 39, 40, 41, 42]	[(31, 43)]	[12]	[5, 6, 9, 10, 12, 14, 15, 16, 18, 19, 21, 22, 28, 44, 47, 49, 50, 53, 54, 59, 63, 65, 67, 68, 69, 70, 72, 80, 82, 85, 86, 96, 100, 104, 111, 122, 124, 126]	[68, 69]	['T' 'A']	0.0567215
1	-----TGATAGCCATGGGGAATATCA----TAACATTGAGGTCCC-TCTAAAGG---TTGTTTGTCAAATTGTACACTACTATTTCCAAAAGAGGAATGAAATACAGTTATAAATTGCTCTGTTTATTTGAAA--GTGGCACCGAGTCGG	GAGCTGGACGGCGACGTAAAGTTTTAGAGCTACCGTCGTTGTACCGTCTACTTGACTTTTTTTCCGTCGTTGTACCGTCTACTTGACTAGCAAGTTA--AAATAAGGCTAG----TCCGTTATCAACTTGAAAAAGTGGCACCGAGTCGG	0	0	2	Reference	MODIFIED	Reference	51.333	[0, 1, 2, 3, 4, 5, 6, 7, 8, 9, 10, 11, 12, 13, 14, 15, 16, 17, 18, 19, 20, 21, 22, 23, 24, 25, 26, 27, 28, 29, 30, 31, 32, 33, 34, 35, 36, 37, 38, 39, 40, 41, 42, 43, 44, 45, 46, 47, 48, 49, 50, 51, 52, 53, 54, 55, 56, 57, 58, 59, 60, 61, 62, 63, 64, 65, 66, 67, 68, 69, 70, 71, 72, 73, 74, 75, 76, 77, 78, 79, 80, 81, 82, 83, 84, 85, 86, 87, 88, 89, 90, 91, 92, 93, 94, 95, 96, -97, -97, 97, 98, 99…	[96, 97, 108, 109]	[96, 108]	[]	[]	[]	[0, 1, 2, 3, 4, 26, 27, 28, 29, 45, 54, 55, 56, 127, 128]	[]	[]	[]	[5, 8, 9, 12, 14, 16, 17, 18, 20, 22, 24, 32, 34, 36, 38, 39, 42, 50, 51, 52, 59, 63, 64, 65, 66, 67, 68, 75, 76, 78, 79, 80, 81, 84, 85, 87, 89, 90, 91, 94, 95, 102, 103, 105, 108, 110, 112, 113, 115, 117, 118, 120]	[38, 68]	['A' 'A']	0.0567215
1	----ACGATGGCAATATCATCAAGGACAAAAG-TAAAAACGTTTAGCTACCTGCT-GATTTTTAGTGACTGTTCATATATGTTGTATTTCAAGTATGGCTGGTGAA------GCCAGTCAGCTTTTCGGGACGTTAGCAAGTGGCACCGAGTCGG	GAGCTGGACGGCGA---CGTAAAGTTTTAGAGCTACCGTCGTTGTACCGTCTACTTGACTTTTTTT--CCGTCGTTGTACCGTCTACTTGAC---TAGCAAGTTAAAATAAGGCTAGTCCGTTATCA---ACTTGAAAAAGTGGCACCGAGTCGG	0	0	2	Reference	MODIFIED	Reference	52.258	[0, 1, 2, 3, 4, 5, 6, 7, 8, 9, 10, 11, 12, 13, -14, -14, -14, 14, 15, 16, 17, 18, 19, 20, 21, 22, 23, 24, 25, 26, 27, 28, 29, 30, 31, 32, 33, 34, 35, 36, 37, 38, 39, 40, 41, 42, 43, 44, 45, 46, 47, 48, 49, 50, 51, 52, 53, 54, 55, 56, 57, 58, 59, 60, 61, 62, -63, -63, 63, 64, 65, 66, 67, 68, 69, 70, 71, 72, 73, 74, 75, 76, 77, 78, 79, 80, 81, 82, 83, 84, 85, 86, -87, -87, -87, 87, 88, 89, 90, 91, …	[13, 14, 62, 63, 86, 87, 118, 119]	[13, 62, 86, 118]	[]	[]	[]	[0, 1, 2, 3, 29, 52, 98, 99, 100, 101, 102, 103]	[]	[]	[]	[4, 5, 8, 12, 15, 17, 21, 22, 23, 24, 26, 32, 33, 34, 35, 40, 41, 42, 44, 45, 46, 49, 55, 60, 61, 64, 67, 68, 69, 71, 74, 75, 76, 78, 81, 84, 86, 88, 91, 92, 95, 106, 111, 113, 115, 117, 118, 121, 123, 125, 126]	[68, 69]	['C' 'A']	0.0567215
1	----AGAACAGTGTTTAAAAATAACATACAGCTCACTTCTGTTTT----TCTACTTATTTTTTTATAGGTC-----ACAGTTTTAGAAATCATCAATAATGTAGAATTCTGTTCAGTAAAACATATCCTGTTACAGCCCAAGTGGCACCGAGTCGG	GAGCTGGACGGCGACGTAAAGTTT--TAGAGCTACCGTC-GTTGTACCGTCTACTTGACTTTTTTTCCGTCGTTGTACCGTCTACTTGACTAGCAAGTTAAAATAAGGCTAGTCCGT------TATCAACTTGAAA---AAGTGGCACCGAGTCGG	0	5	0	Reference	MODIFIED	Reference	51.923	[0, 1, 2, 3, 4, 5, 6, 7, 8, 9, 10, 11, 12, 13, 14, 15, 16, 17, 18, 19, 20, 21, 22, 23, -24, -24, 24, 25, 26, 27, 28, 29, 30, 31, 32, 33, 34, 35, 36, -37, 37, 38, 39, 40, 41, 42, 43, 44, 45, 46, 47, 48, 49, 50, 51, 52, 53, 54, 55, 56, 57, 58, 59, 60, 61, 62, 63, 64, 65, 66, 67, 68, 69, 70, 71, 72, 73, 74, 75, 76, 77, 78, 79, 80, 81, 82, 83, 84, 85, 86, 87, 88, 89, 90, 91, 92, 93, 94, 95, 96, 97, 9…	[23, 24, 36, 37, 113, 114, 126, 127]	[23, 36, 113, 126]	[]	[]	[]	[0, 1, 2, 3, 42, 43, 44, 45, 68, 69, 70, 71, 72]	[68, 69, 70, 71, 72]	[(68, 73)]	[5]	[4, 6, 9, 11, 13, 14, 15, 16, 20, 22, 23, 26, 31, 32, 34, 40, 53, 54, 55, 61, 63, 64, 75, 78, 80, 81, 82, 83, 84, 86, 87, 89, 93, 94, 95, 96, 97, 98, 100, 103, 104, 107, 108, 111, 118, 119, 120, 123, 124, 126]	[]	[]	0.0567215
1	----AGGAGGGAGTT----AGTTACATGG-TAACATAGGAAGGGAAAAAAATACATGTATATTTTTA--TAGTATTAC----------AAAGGCACACAGTTAAAGTGGCGCAGGTGCGATA-CAGATAAAATATTAAGTGGCACCGAGTCGG	GAGCTGGACGGCGACGTAAAGTTTTAGAGCTACCGTCG---TTGTACCGTCTACTTGACTTTTTTTCCGTCGTTGTACCGTCTACTTGACTAGCA---AGTTAAAATAAGGCTAGTCCGTTATCAACTTGAAAA---AGTGGCACCGAGTCGG	3	0	1	Reference	MODIFIED	Reference	50.98	[0, 1, 2, 3, 4, 5, 6, 7, 8, 9, 10, 11, 12, 13, 14, 15, 16, 17, 18, 19, 20, 21, 22, 23, 24, 25, 26, 27, 28, 29, 30, 31, 32, 33, 34, 35, 36, 37, -38, -38, -38, 38, 39, 40, 41, 42, 43, 44, 45, 46, 47, 48, 49, 50, 51, 52, 53, 54, 55, 56, 57, 58, 59, 60, 61, 62, 63, 64, 65, 66, 67, 68, 69, 70, 71, 72, 73, 74, 75, 76, 77, 78, 79, 80, 81, 82, 83, 84, 85, 86, 87, 88, 89, 90, 91, -92, -92, -92, 92, 93, 94…	[37, 38, 91, 92, 127, 128]	[37, 91, 127]	[37, 38]	[(37, 38)]	[3]	[0, 1, 2, 3, 15, 16, 17, 18, 29, 64, 65, 75, 76, 77, 78, 79, 80, 81, 82, 83, 84, 116]	[]	[]	[]	[4, 8, 11, 13, 14, 23, 24, 26, 27, 32, 34, 36, 38, 39, 41, 43, 44, 45, 46, 47, 51, 54, 55, 57, 63, 67, 70, 71, 86, 87, 88, 99, 101, 102, 103, 106, 107, 110, 113, 119, 120, 122, 123, 126]	[38]	['G']	0.0567215
1	----CATACGG----GTGAGGTGTT-GAGCACCTCATTCCAGTTGCTTCAGCACCTTGCTGGCTTGTTTACTATTGTAG-AGAGCCTTTATTAATTTCTAGGGGCTGGAAACCTA-------AACATATT--ACAAGTGGCACCGAGTCGG	GAGCTGGACGGCGACGTAAAGTTTTAGAGC-------TACCGTCGTTGTACCGTCTACTTGACTTTTTTTCCGTCGTTGTACCGTCTACTTGACTAGCAAGTTAAAATAAGGCTAGTCCGTTATCAACTTGAAAAAGTGGCACCGAGTCGG	0	0	1	Reference	MODIFIED	Reference	50.331	[0, 1, 2, 3, 4, 5, 6, 7, 8, 9, 10, 11, 12, 13, 14, 15, 16, 17, 18, 19, 20, 21, 22, 23, 24, 25, 26, 27, 28, 29, -30, -30, -30, -30, -30, -30, -30, 30, 31, 32, 33, 34, 35, 36, 37, 38, 39, 40, 41, 42, 43, 44, 45, 46, 47, 48, 49, 50, 51, 52, 53, 54, 55, 56, 57, 58, 59, 60, 61, 62, 63, 64, 65, 66, 67, 68, 69, 70, 71, 72, 73, 74, 75, 76, 77, 78, 79, 80, 81, 82, 83, 84, 85, 86, 87, 88, 89, 90, 91, 92, 9…	[29, 30]	[29]	[]	[]	[]	[0, 1, 2, 3, 11, 12, 13, 14, 25, 72, 108, 109, 110, 111, 112, 113, 114, 123, 124]	[]	[]	[]	[4, 5, 6, 17, 19, 22, 31, 33, 36, 38, 40, 41, 43, 45, 46, 49, 50, 51, 54, 58, 62, 64, 65, 67, 70, 74, 75, 77, 80, 81, 82, 84, 86, 88, 89, 91, 94, 95, 96, 97, 98, 99, 100, 103, 104, 116, 119, 120, 126]	[38]	['C']	0.0567215
1	----TAGACTCCCACACAATAATAATGGGAGAC-----TTTAACACCCCACTGT----------CAACATTAGACAGATCTACTAGAC-AGAAAGTTAACA--AGGATATCCAGGAATTGAACTCAGCTCTGCACCAAGTGGCACC-AGTCGG	GAGCTGGACGGCGACGTAAAGTTTTAGAGCTACCGTCGTTGTACCGTCTACTTGACTTTTTTTCCGTCGTTGTACCG-TCTACTTGACTAGCAAGTTAAAATAAGGCTAGTCCGTTATCAA--------CTTGAAAAAGTGGCACCGAGTCGG	0	5	1	Reference	MODIFIED	Reference	50.327	[0, 1, 2, 3, 4, 5, 6, 7, 8, 9, 10, 11, 12, 13, 14, 15, 16, 17, 18, 19, 20, 21, 22, 23, 24, 25, 26, 27, 28, 29, 30, 31, 32, 33, 34, 35, 36, 37, 38, 39, 40, 41, 42, 43, 44, 45, 46, 47, 48, 49, 50, 51, 52, 53, 54, 55, 56, 57, 58, 59, 60, 61, 62, 63, 64, 65, 66, 67, 68, 69, 70, 71, 72, 73, 74, 75, 76, -77, 77, 78, 79, 80, 81, 82, 83, 84, 85, 86, 87, 88, 89, 90, 91, 92, 93, 94, 95, 96, 97, 98, 99, 100…	[76, 77, 119, 120]	[76, 119]	[]	[]	[]	[0, 1, 2, 3, 33, 34, 35, 36, 37, 54, 55, 56, 57, 58, 59, 60, 61, 62, 63, 87, 100, 101, 137]	[33, 34, 35, 36, 37]	[(33, 38)]	[5]	[5, 9, 10, 12, 15, 16, 19, 20, 21, 23, 24, 25, 27, 29, 30, 40, 41, 44, 45, 46, 48, 52, 53, 65, 66, 68, 71, 72, 75, 83, 90, 98, 105, 108, 109, 111, 113, 114, 117, 118, 122, 123, 125, 126]	[68]	['A']	0.0567215
1	----TATATGTTCACGTAAAAACTAAAGAGAAGCATTCTCAGAAACTTCTGAGTGATGATTGCATTCAAGTCACACAGTTGAACCCTCCTTTTGATGGAGCAGTTTTGAAACTGTCTTTTTG--TAGAATCTGTAA---GTGGCACCGAGTCGG	GAGCTGGACGGCGACGTAAAGTTTTA-GAGCTACCGTCGTTGTACCGTCTACTTGACTTTT---TTTCCGTC-----GTTGTACCGTCTACTTGACT-AGCAAGTTAAAATAAGGCTAGTCCGTTATCAACTTGAAAAAGTGGCACCGAGTCGG	0	0	2	Reference	MODIFIED	Reference	52.597	[0, 1, 2, 3, 4, 5, 6, 7, 8, 9, 10, 11, 12, 13, 14, 15, 16, 17, 18, 19, 20, 21, 22, 23, 24, 25, -26, 26, 27, 28, 29, 30, 31, 32, 33, 34, 35, 36, 37, 38, 39, 40, 41, 42, 43, 44, 45, 46, 47, 48, 49, 50, 51, 52, 53, 54, 55, 56, 57, 58, 59, -60, -60, -60, 60, 61, 62, 63, 64, 65, 66, 67, -68, -68, -68, -68, -68, 68, 69, 70, 71, 72, 73, 74, 75, 76, 77, 78, 79, 80, 81, 82, 83, 84, 85, 86, 87, -88, 88, 89…	[25, 26, 59, 60, 67, 68, 87, 88]	[25, 59, 67, 87]	[]	[]	[]	[0, 1, 2, 3, 112, 113, 126, 127, 128]	[]	[]	[]	[5, 6, 8, 10, 11, 12, 20, 21, 22, 24, 29, 30, 31, 33, 34, 37, 38, 39, 41, 43, 45, 49, 50, 51, 55, 56, 57, 62, 63, 64, 72, 76, 79, 80, 81, 86, 87, 92, 93, 96, 97, 100, 101, 102, 104, 107, 108, 110, 111, 116, 117, 119, 122, 123]	[37, 38]	['T' 'C']	0.0567215
1	----TATATTCC-----ACACTTT---ACCTATGTTCTCTCTCACATGATCCTCACTTGATCTCTAGGACTTAATGTTAGAGAATCTAAGAGTCTGAACAGGTGACATAAG--TTGACCAAGATACACATCTAGAAAGTGGCACCGAGTCGG	GAGCTGGACGGCGACGTAAAGTTTTAGAGCTACCGTCGTTGTACCGTCTACTTGACTTTTTTTC-----CGTCGTTGTACCG--TCTACTTGACTAGCAAGTTAAAATAAGGCTAGTCCGTTATCAACTTGAA-AAAGTGGCACCGAGTCGG	0	0	3	Reference	MODIFIED	Reference	50.658	[0, 1, 2, 3, 4, 5, 6, 7, 8, 9, 10, 11, 12, 13, 14, 15, 16, 17, 18, 19, 20, 21, 22, 23, 24, 25, 26, 27, 28, 29, 30, 31, 32, 33, 34, 35, 36, 37, 38, 39, 40, 41, 42, 43, 44, 45, 46, 47, 48, 49, 50, 51, 52, 53, 54, 55, 56, 57, 58, 59, 60, 61, 62, 63, -64, -64, -64, -64, -64, 64, 65, 66, 67, 68, 69, 70, 71, 72, 73, 74, 75, 76, -77, -77, 77, 78, 79, 80, 81, 82, 83, 84, 85, 86, 87, 88, 89, 90, 91, 92, 9…	[63, 64, 76, 77, 125, 126]	[63, 76, 125]	[]	[]	[]	[0, 1, 2, 3, 12, 13, 14, 15, 16, 24, 25, 26, 104, 105]	[]	[]	[]	[5, 6, 8, 9, 10, 18, 20, 28, 32, 33, 34, 37, 38, 40, 42, 43, 45, 47, 48, 49, 51, 53, 58, 59, 61, 65, 67, 68, 70, 71, 74, 75, 81, 82, 83, 85, 88, 89, 90, 91, 94, 96, 98, 107, 109, 112, 113, 114, 117, 118, 121, 123, 124]	[37, 38, 68]	['T' 'C' 'A']	0.0567215
1	----TATTC-------TAAATTCTTCTCACAATTATCAAAAAATCTT-TATTAGAAGTTTGCTCCGTGGAAGATATTCTACTGAGCTAATTTACAAAGATAACTAAAAATAATCTGAAAGTTTCATAGATTCTAATAAGTGGCACCGAGTCGG	GAGCTGGACGGCGACGTAAAGTTTTAGAGCTACCGTCGTTGTACCGTCTACTTGACTTTTTTTCCGTCG------TTGTACCGT-CTACTTGACTAGCA--AGTTAAAATAAGGCTAGTCCGTTATCAACTTGAAAAAGTGGCACCGAGTCGG	6	0	2	Reference	MODIFIED	Reference	51.634	[0, 1, 2, 3, 4, 5, 6, 7, 8, 9, 10, 11, 12, 13, 14, 15, 16, 17, 18, 19, 20, 21, 22, 23, 24, 25, 26, 27, 28, 29, 30, 31, 32, 33, 34, 35, 36, 37, 38, 39, 40, 41, 42, 43, 44, 45, 46, 47, 48, 49, 50, 51, 52, 53, 54, 55, 56, 57, 58, 59, 60, 61, 62, 63, 64, 65, 66, 67, 68, -69, -69, -69, -69, -69, -69, 69, 70, 71, 72, 73, 74, 75, 76, 77, -78, 78, 79, 80, 81, 82, 83, 84, 85, 86, 87, 88, 89, 90, 91, -92, …	[68, 69, 77, 78, 91, 92]	[68, 77, 91]	[68, 69]	[(68, 69)]	[6]	[0, 1, 2, 3, 9, 10, 11, 12, 13, 14, 15, 47]	[]	[]	[]	[5, 6, 7, 20, 22, 25, 26, 27, 28, 30, 32, 33, 34, 37, 38, 39, 40, 41, 43, 45, 50, 52, 55, 56, 60, 61, 67, 71, 75, 77, 81, 84, 87, 89, 90, 93, 95, 103, 104, 105, 106, 108, 109, 110, 111, 112, 114, 117, 118, 120, 122, 123, 126]	[37, 38]	['A' 'A']	0.0567215
1	----TCTACAGGGTTATATAGATTTTAGAT--------GATGTATTTTCA-------TTATTTAACATAG-TATATAATCTACATGTACATAAACTTCAGGGAAAAACAGTCAACTCAGGCCTAAGCTATCCACAACCTAACAAGTGGCACCGAGTCGG	GAGCTGGACGGCGACGTAAAG-TTTTAGAGCTACCGTCGTTGTACCGTCTACTTGACTTTTTTTCCGTCGTTGTACCGTCTACTTGACTAGCAAGTT-----AAAATAAGGCTAGTCCGTTATCAACTTG---------AAAAAGTGGCACCGAGTCGG	0	1	1	Reference	MODIFIED	Reference	50.314	[0, 1, 2, 3, 4, 5, 6, 7, 8, 9, 10, 11, 12, 13, 14, 15, 16, 17, 18, 19, 20, -21, 21, 22, 23, 24, 25, 26, 27, 28, 29, 30, 31, 32, 33, 34, 35, 36, 37, 38, 39, 40, 41, 42, 43, 44, 45, 46, 47, 48, 49, 50, 51, 52, 53, 54, 55, 56, 57, 58, 59, 60, 61, 62, 63, 64, 65, 66, 67, 68, 69, 70, 71, 72, 73, 74, 75, 76, 77, 78, 79, 80, 81, 82, 83, 84, 85, 86, 87, 88, 89, 90, 91, 92, 93, 94, 95, -96, -96, -96, -96,…	[20, 21, 95, 96, 123, 124]	[20, 95, 123]	[]	[]	[]	[0, 1, 2, 3, 29, 30, 31, 32, 33, 34, 35, 36, 49, 50, 51, 52, 53, 54, 55, 69]	[69]	[(69, 70)]	[1]	[5, 6, 9, 11, 13, 14, 15, 18, 28, 38, 43, 44, 45, 48, 58, 62, 63, 65, 67, 71, 74, 75, 76, 82, 85, 86, 87, 89, 90, 93, 100, 101, 104, 106, 108, 111, 113, 114, 115, 117, 119, 122, 123, 126]	[38]	['A']	0.0567215
1	----TCTCCGACACGGTACAACGAGTTTTAGAGCTAGA---------------------------------------------------AATAGCAAGTTAAAATAAGGCTAGTCCGTTATCAACTTGAAAAAGTGGCACCGAGTCGG	GAGCTGGACGGCGACGTAAA----GTTTTAGAGCTACCGTCGTTGTACCGTCTACTTGACTTTTTTTCCGTCGTTGTACCGTCTACTTGACTAGCAAGTTAAAATAAGGCTAGTCCGTTATCAACTTGAAAAAGTGGCACCGAGTCGG	0	51	0	Reference	MODIFIED	Reference	52.703	[0, 1, 2, 3, 4, 5, 6, 7, 8, 9, 10, 11, 12, 13, 14, 15, 16, 17, 18, 19, -20, -20, -20, -20, 20, 21, 22, 23, 24, 25, 26, 27, 28, 29, 30, 31, 32, 33, 34, 35, 36, 37, 38, 39, 40, 41, 42, 43, 44, 45, 46, 47, 48, 49, 50, 51, 52, 53, 54, 55, 56, 57, 58, 59, 60, 61, 62, 63, 64, 65, 66, 67, 68, 69, 70, 71, 72, 73, 74, 75, 76, 77, 78, 79, 80, 81, 82, 83, 84, 85, 86, 87, 88, 89, 90, 91, 92, 93, 94, 95, 96, …	[19, 20]	[19]	[]	[]	[]	[0, 1, 2, 3, 34, 35, 36, 37, 38, 39, 40, 41, 42, 43, 44, 45, 46, 47, 48, 49, 50, 51, 52, 53, 54, 55, 56, 57, 58, 59, 60, 61, 62, 63, 64, 65, 66, 67, 68, 69, 70, 71, 72, 73, 74, 75, 76, 77, 78, 79, 80, 81, 82, 83, 84]	[34, 35, 36, 37, 38, 39, 40, 41, 42, 43, 44, 45, 46, 47, 48, 49, 50, 51, 52, 53, 54, 55, 56, 57, 58, 59, 60, 61, 62, 63, 64, 65, 66, 67, 68, 69, 70, 71, 72, 73, 74, 75, 76, 77, 78, 79, 80, 81, 82, 83, 84]	[(34, 85)]	[51]	[5, 6, 7, 10, 12, 13, 14, 18, 32, 33, 86]	[]	[]	0.0567215
1	----TCTCCGACTCGGTACAACGAGTTTTAGAGCTAGA---------------------------------------------------AATAGCAAGTTAAAATAAGGCTAGTCCGTTATCAACTTGAAAAAGTGGCACCGAGTCGG	GAGCTGGACGGCGACGTAAA----GTTTTAGAGCTACCGTCGTTGTACCGTCTACTTGACTTTTTTTCCGTCGTTGTACCGTCTACTTGACTAGCAAGTTAAAATAAGGCTAGTCCGTTATCAACTTGAAAAAGTGGCACCGAGTCGG	0	51	0	Reference	MODIFIED	Reference	52.703	[0, 1, 2, 3, 4, 5, 6, 7, 8, 9, 10, 11, 12, 13, 14, 15, 16, 17, 18, 19, -20, -20, -20, -20, 20, 21, 22, 23, 24, 25, 26, 27, 28, 29, 30, 31, 32, 33, 34, 35, 36, 37, 38, 39, 40, 41, 42, 43, 44, 45, 46, 47, 48, 49, 50, 51, 52, 53, 54, 55, 56, 57, 58, 59, 60, 61, 62, 63, 64, 65, 66, 67, 68, 69, 70, 71, 72, 73, 74, 75, 76, 77, 78, 79, 80, 81, 82, 83, 84, 85, 86, 87, 88, 89, 90, 91, 92, 93, 94, 95, 96, …	[19, 20]	[19]	[]	[]	[]	[0, 1, 2, 3, 34, 35, 36, 37, 38, 39, 40, 41, 42, 43, 44, 45, 46, 47, 48, 49, 50, 51, 52, 53, 54, 55, 56, 57, 58, 59, 60, 61, 62, 63, 64, 65, 66, 67, 68, 69, 70, 71, 72, 73, 74, 75, 76, 77, 78, 79, 80, 81, 82, 83, 84]	[34, 35, 36, 37, 38, 39, 40, 41, 42, 43, 44, 45, 46, 47, 48, 49, 50, 51, 52, 53, 54, 55, 56, 57, 58, 59, 60, 61, 62, 63, 64, 65, 66, 67, 68, 69, 70, 71, 72, 73, 74, 75, 76, 77, 78, 79, 80, 81, 82, 83, 84]	[(34, 85)]	[51]	[5, 6, 7, 10, 12, 13, 14, 18, 32, 33, 86]	[]	[]	0.0567215
1	----TGAAA--CAATGGAAA----TAGAGAAAACAGTAA--ACACAGACAACT---CTTT------GAGGGTTTTCAGTGTAAAGGGAAAACTAG---AAATGTGGC-AGT--------AGCAGGAAAGAAGTGGCACCGAGTCGG	GAGCTGGACGGCGACGTAAAGTTTTAGAGCTACC-GTCGTTGTACCGTCTACTTGACTTTTTTTCCGTCGTTGTACCGTCTACTTGACTAGCAAGTTAAAATAAGGCTAGTCCGTTATCAACTTGAAA-AAGTGGCACCGAGTCGG	0	2	2	Reference	MODIFIED	Reference	52.055	[0, 1, 2, 3, 4, 5, 6, 7, 8, 9, 10, 11, 12, 13, 14, 15, 16, 17, 18, 19, 20, 21, 22, 23, 24, 25, 26, 27, 28, 29, 30, 31, 32, 33, -34, 34, 35, 36, 37, 38, 39, 40, 41, 42, 43, 44, 45, 46, 47, 48, 49, 50, 51, 52, 53, 54, 55, 56, 57, 58, 59, 60, 61, 62, 63, 64, 65, 66, 67, 68, 69, 70, 71, 72, 73, 74, 75, 76, 77, 78, 79, 80, 81, 82, 83, 84, 85, 86, 87, 88, 89, 90, 91, 92, 93, 94, 95, 96, 97, 98, 99, 100…	[33, 34, 126, 127]	[33, 126]	[]	[]	[]	[0, 1, 2, 3, 9, 10, 20, 21, 22, 23, 38, 39, 52, 53, 54, 59, 60, 61, 62, 63, 64, 94, 95, 96, 106, 110, 111, 112, 113, 114, 115, 116, 117]	[38, 39]	[(38, 40)]	[2]	[6, 8, 12, 14, 16, 29, 30, 32, 36, 37, 40, 41, 44, 46, 48, 66, 67, 69, 71, 73, 75, 78, 81, 82, 83, 85, 86, 87, 89, 91, 101, 102, 119, 121, 122]	[37, 69]	['A' 'G']	0.0567215
1	----TGCAAC---ACTCAGAGTCATTTAATTCT-----CATAACACCGTACAAGATTGGCGCTTGTTCCATTAAGCTCCCTGCTTAATGGAAGAGGAATTTCAGGCTCTGAGAGGCTAAAGTACCACAGGCAGAAAGTGGCACCGAGTCGG	GAGCTGGACGGCGACGTAAAGT--TTTAGAGCTACCGTCGTTGTACCGTCTAC--TTGACTTTTTTTCCGTCGTTGTACCGTCT-ACTTGACTAGCAAGTTAAAATAAGGCTAGTCCGT--TATCAACTTGAAAAAGTGGCACCGAGTCGG	0	0	3	Reference	MODIFIED	Reference	50.993	[0, 1, 2, 3, 4, 5, 6, 7, 8, 9, 10, 11, 12, 13, 14, 15, 16, 17, 18, 19, 20, 21, -22, -22, 22, 23, 24, 25, 26, 27, 28, 29, 30, 31, 32, 33, 34, 35, 36, 37, 38, 39, 40, 41, 42, 43, 44, 45, 46, 47, 48, 49, 50, -51, -51, 51, 52, 53, 54, 55, 56, 57, 58, 59, 60, 61, 62, 63, 64, 65, 66, 67, 68, 69, 70, 71, 72, 73, 74, 75, 76, 77, 78, 79, -80, 80, 81, 82, 83, 84, 85, 86, 87, 88, 89, 90, 91, 92, 93, 94, 95,…	[21, 22, 50, 51, 79, 80, 113, 114]	[21, 50, 79, 113]	[]	[]	[]	[0, 1, 2, 3, 10, 11, 12, 31, 32, 33, 34, 35]	[]	[]	[]	[6, 8, 9, 15, 16, 18, 26, 27, 28, 37, 39, 40, 41, 47, 48, 50, 54, 56, 57, 60, 65, 67, 68, 69, 70, 71, 73, 76, 77, 81, 83, 86, 87, 90, 93, 96, 98, 99, 100, 101, 102, 103, 105, 106, 109, 111, 112, 113, 116, 119, 120, 121, 122, 123, 125]	[37, 68, 69]	['A' 'A' 'A']	0.0567215
1	----TGG---GGGATGT------TTAAAACTACTGGGCCTTGG--------CTGGACG------CGGTGGCTCACGCCTGTAATT--CCAGCACTTTGGGAGGCCAAGGC-AGGCGG--ATCACCTG----AAGTGGCACCGAGTCGG	GAGCTGGACGGCGACGTAAAGTTTTAGAGCTACCGT-CGTTGTACCGTCTACTTGACTTTTTTTCCGTCGTTGTACCGTCTACTTGACTAGCAAGTTAAAAT---AAGGCTAGTCCGTTATCAACTTGAAAAAGTGGCACCGAGTCGG	0	0	2	Reference	MODIFIED	Reference	52.027	[0, 1, 2, 3, 4, 5, 6, 7, 8, 9, 10, 11, 12, 13, 14, 15, 16, 17, 18, 19, 20, 21, 22, 23, 24, 25, 26, 27, 28, 29, 30, 31, 32, 33, 34, 35, -36, 36, 37, 38, 39, 40, 41, 42, 43, 44, 45, 46, 47, 48, 49, 50, 51, 52, 53, 54, 55, 56, 57, 58, 59, 60, 61, 62, 63, 64, 65, 66, 67, 68, 69, 70, 71, 72, 73, 74, 75, 76, 77, 78, 79, 80, 81, 82, 83, 84, 85, 86, 87, 88, 89, 90, 91, 92, 93, 94, 95, 96, 97, 98, 99, 100…	[35, 36, 100, 101]	[35, 100]	[]	[]	[]	[0, 1, 2, 3, 7, 8, 9, 17, 18, 19, 20, 21, 22, 42, 43, 44, 45, 46, 47, 48, 49, 57, 58, 59, 60, 61, 62, 84, 85, 106, 113, 114, 123, 124, 125, 126]	[]	[]	[]	[11, 14, 26, 28, 33, 35, 37, 41, 52, 56, 64, 67, 69, 71, 72, 73, 74, 76, 78, 81, 87, 92, 93, 96, 97, 98, 100, 109, 111, 119, 122]	[37, 69]	['C' 'C']	0.0567215
1	----TGGA-GACTATGTAGCAAG----AGAGCCAGAGTATTT--ACCCACTA----ACTCTGGTAAATCATTGGTTGAGAGCTGTCCTG---TGGAATGGTCAACTCCTGATATTTCATTCCTGCCATGTGCATCAATAAAGTGGCACCGAGTCGG	GAGCTGGACGGCGACGTA--AAGTTTTAGAGCTACCGTCGTTGTACCGTCTACTTGACTTTTTT---TCCGTCGTTGTACCGTCTACTTGACTAGCAAGTTAAAATAAGGCTAGTCCGTT------ATCAACTTGAA-AAAGTGGCACCGAGTCGG	0	0	1	Reference	MODIFIED	Reference	53.846	[0, 1, 2, 3, 4, 5, 6, 7, 8, 9, 10, 11, 12, 13, 14, 15, 16, 17, -18, -18, 18, 19, 20, 21, 22, 23, 24, 25, 26, 27, 28, 29, 30, 31, 32, 33, 34, 35, 36, 37, 38, 39, 40, 41, 42, 43, 44, 45, 46, 47, 48, 49, 50, 51, 52, 53, 54, 55, 56, 57, 58, 59, 60, 61, -62, -62, -62, 62, 63, 64, 65, 66, 67, 68, 69, 70, 71, 72, 73, 74, 75, 76, 77, 78, 79, 80, 81, 82, 83, 84, 85, 86, 87, 88, 89, 90, 91, 92, 93, 94, 95,…	[17, 18, 61, 62, 114, 115, 125, 126]	[17, 61, 114, 125]	[]	[]	[]	[0, 1, 2, 3, 8, 21, 22, 23, 24, 40, 41, 50, 51, 52, 53, 84, 85, 86]	[]	[]	[]	[10, 12, 14, 30, 32, 33, 36, 37, 45, 46, 57, 59, 60, 64, 65, 67, 72, 73, 74, 75, 76, 78, 80, 83, 88, 90, 92, 94, 96, 99, 101, 102, 103, 105, 108, 110, 112, 117, 118, 119, 121, 123]	[37]	['T']	0.0567215
1	----TGGAATCATACCGTCTATAAAGGGAGAGAGTTTGACTTATTCTTTTCCTATTTGAATGCCTTTTATTTCTGTCTCT--------TGCCTGATTGCCCTGGCAAAA----GCTTTAAGTACTATGTTGAATAGAA---GTGGCACCGAGTCGG	GAGCTGGACGGCGACG-----TAAAGTTTTAGAGCTACCGTCG---TTGTACCGTCTACTTGACTTTT-TTTCCGTCGTTGTACCGTCTACTTGACTAGCAAGTTAAAATAAGGCT---AGTCCGTTATCAACTTGAAAAAGTGGCACCGAGTCGG	3	0	3	Reference	MODIFIED	Reference	50.641	[0, 1, 2, 3, 4, 5, 6, 7, 8, 9, 10, 11, 12, 13, 14, 15, -16, -16, -16, -16, -16, 16, 17, 18, 19, 20, 21, 22, 23, 24, 25, 26, 27, 28, 29, 30, 31, 32, 33, 34, 35, 36, 37, -38, -38, -38, 38, 39, 40, 41, 42, 43, 44, 45, 46, 47, 48, 49, 50, 51, 52, 53, 54, 55, 56, 57, 58, 59, -60, 60, 61, 62, 63, 64, 65, 66, 67, 68, 69, 70, 71, 72, 73, 74, 75, 76, 77, 78, 79, 80, 81, 82, 83, 84, 85, 86, 87, 88, 89, 90,…	[15, 16, 37, 38, 59, 60, 106, 107]	[15, 37, 59, 106]	[37, 38]	[(37, 38)]	[3]	[0, 1, 2, 3, 71, 72, 73, 74, 75, 76, 77, 78, 100, 101, 102, 103, 126, 127, 128]	[]	[]	[]	[8, 9, 10, 11, 12, 15, 21, 22, 23, 24, 29, 31, 32, 33, 34, 36, 37, 40, 42, 44, 45, 47, 49, 50, 51, 54, 64, 68, 69, 80, 82, 86, 88, 89, 91, 92, 94, 95, 110, 112, 113, 115, 117, 118, 120, 122]	[37, 68, 69]	['A' 'T' 'C']	0.0567215
1	----TGGCCCACTACGTGAA------------CCATC-----ACC--CTAATCAAGTTTTTTGGGGTCGAGGTGCCGTAAAGC--ACTAAATCGGAACCCTAAAGGGAGCCCCCGATTTAGAGCTTGACGGGGAAAGCCGGCGAAGTGGCACCGAGTCGG	GAGCTGGACGGCGACGTAAAGTTTTAGAGCTACCGTCGTTGTACCGTCTACTTGACTTTTTTTCCGTCGTTGTACCGTCTACTTGACTAGCAAGTTAAAATAAGGCTAGTCCGTTATCAA---CTTGA-----AAA--------AGTGGCACCGAGTCGG	0	5	1	Reference	MODIFIED	Reference	50.625	[0, 1, 2, 3, 4, 5, 6, 7, 8, 9, 10, 11, 12, 13, 14, 15, 16, 17, 18, 19, 20, 21, 22, 23, 24, 25, 26, 27, 28, 29, 30, 31, 32, 33, 34, 35, 36, 37, 38, 39, 40, 41, 42, 43, 44, 45, 46, 47, 48, 49, 50, 51, 52, 53, 54, 55, 56, 57, 58, 59, 60, 61, 62, 63, 64, 65, 66, 67, 68, 69, 70, 71, 72, 73, 74, 75, 76, 77, 78, 79, 80, 81, 82, 83, 84, 85, 86, 87, 88, 89, 90, 91, 92, 93, 94, 95, 96, 97, 98, 99, 100, 101…	[119, 120, 124, 125, 127, 128]	[119, 124, 127]	[]	[]	[]	[0, 1, 2, 3, 20, 21, 22, 23, 24, 25, 26, 27, 28, 29, 30, 31, 37, 38, 39, 40, 41, 45, 46, 83, 84]	[37, 38, 39, 40, 41]	[(37, 42)]	[5]	[7, 9, 10, 12, 17, 34, 50, 52, 53, 55, 62, 63, 64, 69, 70, 73, 78, 79, 81, 82, 89, 90, 91, 92, 94, 95, 97, 98, 99, 103, 105, 106, 109, 112, 113, 114, 117, 118]	[69]	['A']	0.0567215
1	----TGGCCTATG--GAAAAAT---ACATCAAATGTAGATTATAAA----AATTCAGTTGTAGGGTATTAATGAAAAGACCACTTAGTTAAGCAAGTGCACTCTTCATCTAACTC-ATTCTTTGATGTATTTGATTTTAAGTGGCACCGAGTCGG	GAGCTGGACGGCGACGTAAAGTTTTAGAGCTACCGTCG-TTGTACCGTCTACTTGACTTTTTTTCCGTCGTTGTACCGTCTACTTGACTA-GCAAGT-------TAAAATAAGGCTAGTCCGTTATCAACTTGAAA--AAGTGGCACCGAGTCGG	1	0	2	Reference	MODIFIED	Reference	51.613	[0, 1, 2, 3, 4, 5, 6, 7, 8, 9, 10, 11, 12, 13, 14, 15, 16, 17, 18, 19, 20, 21, 22, 23, 24, 25, 26, 27, 28, 29, 30, 31, 32, 33, 34, 35, 36, 37, -38, 38, 39, 40, 41, 42, 43, 44, 45, 46, 47, 48, 49, 50, 51, 52, 53, 54, 55, 56, 57, 58, 59, 60, 61, 62, 63, 64, 65, 66, 67, 68, 69, 70, 71, 72, 73, 74, 75, 76, 77, 78, 79, 80, 81, 82, 83, 84, 85, 86, 87, 88, -89, 89, 90, 91, 92, 93, 94, -95, -95, -95, -95…	[37, 38, 88, 89, 94, 95, 126, 127]	[37, 88, 94, 126]	[37, 38]	[(37, 38)]	[1]	[0, 1, 2, 3, 13, 14, 22, 23, 24, 45, 46, 47, 48, 106]	[]	[]	[]	[7, 9, 10, 11, 16, 20, 26, 28, 30, 32, 33, 36, 40, 43, 44, 50, 53, 55, 58, 60, 61, 62, 63, 64, 65, 67, 68, 69, 72, 74, 75, 77, 79, 84, 85, 86, 96, 98, 99, 103, 104, 108, 111, 112, 114, 117, 118, 120, 125, 126]	[68, 69]	['A' 'A']	0.0567215
1	----TGGCTGGGAATGGCTAGA---AGAG-TATGGTAG-TGAATTAAATAGATGGAAAATAAAGCTACAAGAAAAGTGCTCCTCTCATA--AAGCAAAGATCT--CTAGTCACTTG-CAAGCTGCAAGCAAGTGGCACCGAGTCGG	GAGCTGGACGGCGACGTAAAGTTTTAGAGCTACCGTCGTTGTACCGTCTACTTGACTTTTTTTCCGTCGTTGTACCGTCTACTTGACTAGCAAGTTAAAATAAGGCTAGTCCGTTATCAACTTGAAA--AAGTGGCACCGAGTCGG	0	1	2	Reference	MODIFIED	Reference	50.685	[0, 1, 2, 3, 4, 5, 6, 7, 8, 9, 10, 11, 12, 13, 14, 15, 16, 17, 18, 19, 20, 21, 22, 23, 24, 25, 26, 27, 28, 29, 30, 31, 32, 33, 34, 35, 36, 37, 38, 39, 40, 41, 42, 43, 44, 45, 46, 47, 48, 49, 50, 51, 52, 53, 54, 55, 56, 57, 58, 59, 60, 61, 62, 63, 64, 65, 66, 67, 68, 69, 70, 71, 72, 73, 74, 75, 76, 77, 78, 79, 80, 81, 82, 83, 84, 85, 86, 87, 88, 89, 90, 91, 92, 93, 94, 95, 96, 97, 98, 99, 100, 101…	[126, 127]	[126]	[]	[]	[]	[0, 1, 2, 3, 22, 23, 24, 29, 38, 89, 90, 103, 104, 116]	[38]	[(38, 39)]	[1]	[7, 8, 11, 12, 14, 16, 17, 18, 21, 32, 33, 36, 41, 43, 44, 45, 46, 47, 50, 51, 54, 55, 56, 57, 58, 60, 61, 62, 63, 65, 66, 68, 69, 70, 71, 72, 74, 75, 76, 77, 80, 83, 84, 85, 86, 94, 95, 98, 101, 102, 111, 112, 115, 120, 121, 124]	[68, 69]	['A' 'A']	0.0567215
1	----TGGGAGG-GACCTGGTG----AGAGGTAA-----TTGAATCAT--AGGGGCAGGTCTTTCCCTTGCTGTTCT-----CATGAT-----AGTGAA--TAAATCTCATGAGATCTGATGCTTCTACAAGTGGC-CCGAGTCGG	GAGCTGGACGGCGACGTAAAGTTTTAGAGCTACCGTCGTTGTACCGTCTACTTGACTTTTTTTCCGTCGTTGTACCGTCTACTTGACTAGCAAGTTAAAATAAGGCTAGTCCGTTATCAA-CTTGAAAAAGTGGCACCGAGTCGG	0	5	1	Reference	MODIFIED	Reference	51.724	[0, 1, 2, 3, 4, 5, 6, 7, 8, 9, 10, 11, 12, 13, 14, 15, 16, 17, 18, 19, 20, 21, 22, 23, 24, 25, 26, 27, 28, 29, 30, 31, 32, 33, 34, 35, 36, 37, 38, 39, 40, 41, 42, 43, 44, 45, 46, 47, 48, 49, 50, 51, 52, 53, 54, 55, 56, 57, 58, 59, 60, 61, 62, 63, 64, 65, 66, 67, 68, 69, 70, 71, 72, 73, 74, 75, 76, 77, 78, 79, 80, 81, 82, 83, 84, 85, 86, 87, 88, 89, 90, 91, 92, 93, 94, 95, 96, 97, 98, 99, 100, 101…	[119, 120]	[119]	[]	[]	[]	[0, 1, 2, 3, 11, 21, 22, 23, 24, 33, 34, 35, 36, 37, 47, 48, 76, 77, 78, 79, 80, 87, 88, 89, 90, 91, 98, 99, 134]	[33, 34, 35, 36, 37]	[(33, 38)]	[5]	[7, 8, 15, 17, 18, 19, 29, 32, 41, 43, 45, 50, 51, 52, 54, 55, 56, 57, 59, 65, 67, 69, 73, 75, 82, 86, 95, 103, 104, 107, 108, 110, 111, 113, 115, 117, 119, 123, 124, 126]	[69]	['C']	0.0567215
1	----TGGGCATCTGCAT---GTGTGTGTGCATGTGT-GTTCAAGTATGTGTCTGCATGTGTTTTTAAAGGAAAAGGGAGAATC-ACAGGATTGCTTTGTGACGATTATTCTTGTC---TACCAG---GACACAAGTGGCACCGAGTCGG	GAGCTGGACGGCGACGTAAAGTTTTAGAGCTACCGTCGTTGTACC----GTCTACTTGACTTTTTTTCCGTCGTTGTACCGTCTACTTGACTAGCAAGTTAAAATAAGGCTAGTCCGTTATCAACTTGAAA-AAGTGGCACCGAGTCGG	0	0	2	Reference	MODIFIED	Reference	51.007	[0, 1, 2, 3, 4, 5, 6, 7, 8, 9, 10, 11, 12, 13, 14, 15, 16, 17, 18, 19, 20, 21, 22, 23, 24, 25, 26, 27, 28, 29, 30, 31, 32, 33, 34, 35, 36, 37, 38, 39, 40, 41, 42, 43, 44, -45, -45, -45, -45, 45, 46, 47, 48, 49, 50, 51, 52, 53, 54, 55, 56, 57, 58, 59, 60, 61, 62, 63, 64, 65, 66, 67, 68, 69, 70, 71, 72, 73, 74, 75, 76, 77, 78, 79, 80, 81, 82, 83, 84, 85, 86, 87, 88, 89, 90, 91, 92, 93, 94, 95, 96, …	[44, 45, 126, 127]	[44, 126]	[]	[]	[]	[0, 1, 2, 3, 17, 18, 19, 36, 79, 111, 112, 113, 120, 121, 122]	[]	[]	[]	[7, 9, 10, 12, 13, 15, 22, 24, 25, 27, 30, 31, 32, 33, 40, 41, 43, 44, 49, 51, 54, 55, 61, 62, 63, 64, 66, 67, 68, 69, 70, 72, 74, 75, 76, 82, 83, 86, 88, 89, 90, 91, 92, 95, 97, 98, 101, 103, 104, 107, 116, 119, 125]	[68, 69]	['A' 'A']	0.0567215
1	----TGGGTGAC----------TTTGGAGTTGCAGTTGATGTGTGAT--AGTTGAGGGTTGATTGCTGTACTTG---CTTGTAAGCATGAGGAGGGGGTTTTGATGTGGATTGG--GTTTTTATGTACTACAAGTGGCAACGAGTCGG	GAGCTGGACGGCGACGTAAAGTTTTAGAGCTACCGTCGTTGTACCGTCTACTTGACTTTT--TTTCCGTCGTTGTACCGTCTA--CTTGACTAGCAAGTTAAAATAAGGCTAGTCCGTTATCAACTTGAAAAAGTGGCACCGAGTCGG	0	0	2	Reference	MODIFIED	Reference	52.027	[0, 1, 2, 3, 4, 5, 6, 7, 8, 9, 10, 11, 12, 13, 14, 15, 16, 17, 18, 19, 20, 21, 22, 23, 24, 25, 26, 27, 28, 29, 30, 31, 32, 33, 34, 35, 36, 37, 38, 39, 40, 41, 42, 43, 44, 45, 46, 47, 48, 49, 50, 51, 52, 53, 54, 55, 56, 57, 58, 59, -60, -60, 60, 61, 62, 63, 64, 65, 66, 67, 68, 69, 70, 71, 72, 73, 74, 75, 76, 77, 78, 79, 80, -81, -81, 81, 82, 83, 84, 85, 86, 87, 88, 89, 90, 91, 92, 93, 94, 95, 96, …	[59, 60, 80, 81]	[59, 80]	[]	[]	[]	[0, 1, 2, 3, 12, 13, 14, 15, 16, 17, 18, 19, 20, 21, 47, 48, 72, 73, 74, 110, 111]	[]	[]	[]	[7, 8, 10, 25, 29, 31, 33, 36, 38, 42, 43, 44, 45, 50, 55, 56, 57, 62, 64, 67, 68, 76, 78, 82, 86, 87, 90, 91, 92, 96, 97, 98, 101, 102, 105, 107, 109, 115, 117, 119, 120, 122, 123, 124, 126, 135]	[38, 68]	['A' 'C']	0.0567215
1	----TGGTAATACTAAGAGATGCTTTAGGGGATCTCCCGTATTTCAGACATACTCTTCCTTGCCTCCATTG-TGTAACAGAAGTATAATTTCCCCTTGGTAGGCAGGATCAG------------TCACCC-----AAGTGGCACCGAGTCGG	GAGCTGG-ACGGCGACGTAAAGTTTTAGAGCTACCGTCGTTGTACCGTC-TACTTGACTTTTTTTCCGTCGTTGTACC----GTCTACTTGAC--TAGCAAGTTAAAATAAGGCTAGTCCGTTATCAACTTGAAAAAGTGGCACCGAGTCGG	0	1	0	Reference	MODIFIED	Reference	50.658	[0, 1, 2, 3, 4, 5, 6, -7, 7, 8, 9, 10, 11, 12, 13, 14, 15, 16, 17, 18, 19, 20, 21, 22, 23, 24, 25, 26, 27, 28, 29, 30, 31, 32, 33, 34, 35, 36, 37, 38, 39, 40, 41, 42, 43, 44, 45, 46, 47, -48, 48, 49, 50, 51, 52, 53, 54, 55, 56, 57, 58, 59, 60, 61, 62, 63, 64, 65, 66, 67, 68, 69, 70, 71, 72, 73, 74, 75, -76, -76, -76, -76, 76, 77, 78, 79, 80, 81, 82, 83, 84, 85, 86, -87, -87, 87, 88, 89, 90, 91, 9…	[6, 7, 47, 48, 75, 76, 86, 87]	[6, 47, 75, 86]	[]	[]	[]	[0, 1, 2, 3, 69, 104, 105, 106, 107, 108, 109, 110, 111, 112, 113, 114, 115, 122, 123, 124, 125, 126]	[69]	[(69, 70)]	[1]	[8, 9, 10, 12, 14, 16, 17, 19, 21, 27, 29, 30, 31, 33, 34, 35, 39, 40, 42, 44, 46, 52, 53, 54, 56, 59, 60, 61, 65, 67, 74, 78, 81, 84, 85, 88, 90, 91, 94, 95, 97, 98, 101, 119, 121]	[]	[]	0.0567215
1	----TGGTACAACGA------GTTTTAGAGCTAGA---------------------------------------------------AATAGCAAGTTAAAATAAGGCTAGTCCGTTATCAACTTGAAAAAGTGGCACCGAGTCGG	GAGCTGG-ACGGCGACGTAAAGTTTTAGAGCTACCGTCGTTGTACCGTCTACTTGACTTTTTTTCCGTCGTTGTACCGTCTACTTGACTAGCAAGTTAAAATAAGGCTAGTCCGTTATCAACTTGAAAAAGTGGCACCGAGTCGG	0	51	0	Reference	MODIFIED	Reference	53.793	[0, 1, 2, 3, 4, 5, 6, -7, 7, 8, 9, 10, 11, 12, 13, 14, 15, 16, 17, 18, 19, 20, 21, 22, 23, 24, 25, 26, 27, 28, 29, 30, 31, 32, 33, 34, 35, 36, 37, 38, 39, 40, 41, 42, 43, 44, 45, 46, 47, 48, 49, 50, 51, 52, 53, 54, 55, 56, 57, 58, 59, 60, 61, 62, 63, 64, 65, 66, 67, 68, 69, 70, 71, 72, 73, 74, 75, 76, 77, 78, 79, 80, 81, 82, 83, 84, 85, 86, 87, 88, 89, 90, 91, 92, 93, 94, 95, 96, 97, 98, 99, 100,…	[6, 7]	[6]	[]	[]	[]	[0, 1, 2, 3, 14, 15, 16, 17, 18, 19, 34, 35, 36, 37, 38, 39, 40, 41, 42, 43, 44, 45, 46, 47, 48, 49, 50, 51, 52, 53, 54, 55, 56, 57, 58, 59, 60, 61, 62, 63, 64, 65, 66, 67, 68, 69, 70, 71, 72, 73, 74, 75, 76, 77, 78, 79, 80, 81, 82, 83, 84]	[34, 35, 36, 37, 38, 39, 40, 41, 42, 43, 44, 45, 46, 47, 48, 49, 50, 51, 52, 53, 54, 55, 56, 57, 58, 59, 60, 61, 62, 63, 64, 65, 66, 67, 68, 69, 70, 71, 72, 73, 74, 75, 76, 77, 78, 79, 80, 81, 82, 83, 84]	[(34, 85)]	[51]	[9, 10, 32, 33, 86]	[]	[]	0.0567215
1	----TGGTAT------TACAGGTGTA-AGCCACCATGCCTGGCCCAT--AATTCAATTTTTGTTTTGTTTTGTTTTGTTTTTTTGA---GACAG--------AGTCTCACTCTGTCACCTGGGCTGGAGTGAAGTGGCACCGAGTCGG	GAGCTGGACGGCGACGTAAAGTTTTAGAGCTACCGTCGTTGTACCGTCTACTTGACTTTTTTTCCGTCGTTGTACCGTCTACTTGACTAGCAAGTTAAAATAAGGCT-AGTCCGTTATCAA--CTTGAAA-AAGTGGCACCGAGTCGG	0	0	3	Reference	MODIFIED	Reference	52.703	[0, 1, 2, 3, 4, 5, 6, 7, 8, 9, 10, 11, 12, 13, 14, 15, 16, 17, 18, 19, 20, 21, 22, 23, 24, 25, 26, 27, 28, 29, 30, 31, 32, 33, 34, 35, 36, 37, 38, 39, 40, 41, 42, 43, 44, 45, 46, 47, 48, 49, 50, 51, 52, 53, 54, 55, 56, 57, 58, 59, 60, 61, 62, 63, 64, 65, 66, 67, 68, 69, 70, 71, 72, 73, 74, 75, 76, 77, 78, 79, 80, 81, 82, 83, 84, 85, 86, 87, 88, 89, 90, 91, 92, 93, 94, 95, 96, 97, 98, 99, 100, 101…	[106, 107, 119, 120, 126, 127]	[106, 119, 126]	[]	[]	[]	[0, 1, 2, 3, 10, 11, 12, 13, 14, 15, 26, 47, 48, 86, 87, 88, 94, 95, 96, 97, 98, 99, 100, 101]	[]	[]	[]	[7, 8, 9, 18, 21, 23, 30, 34, 36, 37, 38, 41, 42, 45, 50, 53, 55, 61, 63, 64, 65, 66, 67, 68, 73, 74, 75, 78, 80, 81, 90, 91, 104, 108, 111, 114, 116, 118, 119, 122, 125, 126]	[37, 38, 68]	['C' 'C' 'T']	0.0567215
1	----TGGTTCTACAGGGAATG----AGTGATGCAGGAGATCCTCAGTAGA---GACTTGTTCAGAGGCTTTATAC--TCTGCTAAAGTCGTTTGAAGGATGAAAAACTCAGAATTCTAAGGCTAAAAGCTT--ACAAGTGGCACCGAGTCGG	GAGCTGGACGGCGACGTAAAGTTTTAGAGCTACCGTCGTTGTACCGTCTACTTGACTTTTTTTCCGTCGTTGTACCGTCTACTTGACT-------AGCAAGTTAAAATAAGGCTAGTCCGT-TATCAACTTGAAAAAGTGGCACCGAGTCGG	0	0	2	Reference	MODIFIED	Reference	51.316	[0, 1, 2, 3, 4, 5, 6, 7, 8, 9, 10, 11, 12, 13, 14, 15, 16, 17, 18, 19, 20, 21, 22, 23, 24, 25, 26, 27, 28, 29, 30, 31, 32, 33, 34, 35, 36, 37, 38, 39, 40, 41, 42, 43, 44, 45, 46, 47, 48, 49, 50, 51, 52, 53, 54, 55, 56, 57, 58, 59, 60, 61, 62, 63, 64, 65, 66, 67, 68, 69, 70, 71, 72, 73, 74, 75, 76, 77, 78, 79, 80, 81, 82, 83, 84, 85, 86, 87, -88, -88, -88, -88, -88, -88, -88, 88, 89, 90, 91, 92, 9…	[87, 88, 113, 114]	[87, 113]	[]	[]	[]	[0, 1, 2, 3, 21, 22, 23, 24, 50, 51, 52, 75, 76, 123, 124]	[]	[]	[]	[7, 8, 9, 10, 11, 12, 14, 16, 19, 27, 29, 31, 33, 35, 36, 38, 40, 41, 42, 44, 47, 48, 58, 61, 62, 63, 64, 66, 68, 71, 80, 83, 84, 86, 90, 92, 94, 95, 99, 101, 104, 105, 107, 108, 110, 111, 113, 116, 117, 119, 126]	[38, 68]	['A' 'T']	0.0567215
1	----TGTACCCCACTGATACAGTGATGGAGAGAGAAATAAGGTTCTGTCCACGTGTCTAGTTGTCAG-----GGAGCAGGTCAGAGAAAAGAAGGAAAAATTTATTCTTCCTCGTGGT--ACTTTAAA--GTGGCACCGAGTCGG	GAGCTGGACGGCGACG-TAAAGTTTTAGAGCTACCGTCGTTGTACCGTCTACTTGACTTTTTTTCCGTCGTTGTACCGTCTACTTGACTAGCAAGTTAAAATAAGGCTAGTCCGTTATCAACTTGAAAAAGTGGCACCGAGTCGG	0	5	2	Reference	MODIFIED	Reference	52.414	[0, 1, 2, 3, 4, 5, 6, 7, 8, 9, 10, 11, 12, 13, 14, 15, -16, 16, 17, 18, 19, 20, 21, 22, 23, 24, 25, 26, 27, 28, 29, 30, 31, 32, 33, 34, 35, 36, 37, 38, 39, 40, 41, 42, 43, 44, 45, 46, 47, 48, 49, 50, 51, 52, 53, 54, 55, 56, 57, 58, 59, 60, 61, 62, 63, 64, 65, 66, 67, 68, 69, 70, 71, 72, 73, 74, 75, 76, 77, 78, 79, 80, 81, 82, 83, 84, 85, 86, 87, 88, 89, 90, 91, 92, 93, 94, 95, 96, 97, 98, 99, 100…	[15, 16]	[15]	[]	[]	[]	[0, 1, 2, 3, 66, 67, 68, 69, 70, 117, 118, 127, 128]	[66, 67, 68, 69, 70]	[(66, 71)]	[5]	[6, 9, 10, 12, 13, 14, 18, 22, 23, 25, 29, 30, 32, 33, 34, 35, 36, 37, 38, 39, 42, 44, 48, 51, 54, 57, 58, 61, 64, 72, 74, 76, 77, 78, 80, 81, 82, 83, 86, 87, 90, 92, 94, 95, 99, 101, 103, 104, 107, 108, 109, 110, 114, 115, 123]	[37, 38]	['A' 'A']	0.0567215
1	----TGTACCGTTGATTAGCTAGAAAGTTCAAGAGGTCTAGAGTAG-----CCTGCTGGCATGAGGCTTCT---GAACTGGTAGCCAAAAGTAAATCATCCACATACTGAAGGACCAGAGTGCC-TGGACTTGAGAA-GTGGCACCGAGTCGG	GAGCTGGACGGCGACGTA------AAGTTTTAGAG--CTACCGTCGTTGTACCGTCTA-CTTGACTTTTTTTCCGTCGTTGTACCGTCTACTTGACTAGCAAGTTAAAATAAGGCTAGTCCGTTATCAACTTGAAAAAGTGGCACCGAGTCGG	0	5	1	Reference	MODIFIED	Reference	50.327	[0, 1, 2, 3, 4, 5, 6, 7, 8, 9, 10, 11, 12, 13, 14, 15, 16, 17, -18, -18, -18, -18, -18, -18, 18, 19, 20, 21, 22, 23, 24, 25, 26, 27, 28, -29, -29, 29, 30, 31, 32, 33, 34, 35, 36, 37, 38, 39, 40, 41, 42, 43, 44, 45, 46, 47, 48, 49, -50, 50, 51, 52, 53, 54, 55, 56, 57, 58, 59, 60, 61, 62, 63, 64, 65, 66, 67, 68, 69, 70, 71, 72, 73, 74, 75, 76, 77, 78, 79, 80, 81, 82, 83, 84, 85, 86, 87, 88, 89, 90,…	[17, 18, 28, 29, 49, 50]	[17, 28, 49]	[]	[]	[]	[0, 1, 2, 3, 38, 39, 40, 41, 42, 62, 63, 64, 115, 128]	[38, 39, 40, 41, 42]	[(38, 43)]	[5]	[6, 9, 11, 12, 13, 14, 15, 23, 24, 32, 33, 36, 45, 46, 49, 51, 55, 56, 57, 60, 66, 67, 68, 70, 74, 76, 77, 78, 79, 81, 83, 84, 86, 87, 89, 91, 93, 94, 97, 98, 99, 100, 102, 104, 106, 109, 110, 111, 113, 114, 117, 118, 125]	[68]	['C']	0.0567215
1	----TGTAGGTAGATTAGTATAG----AGAGGTAGAGTTTTTTT--------CGTGATAGTGGTTCACTGGATAAGTGGCGTTGGCTTGCCATGATTGTGAGGGGTAGG--AGTCAGGTAGTTAGTATTAGAAGTGGCACCGAGTCGG	GAGCTGGACGGCGAC--GTAAAGTTTTAGAGCTACCGTCGTTGTACCGTCTACTTGACTTTTTTTCCGTCGTT--GTACCGTCTACTTGACTAGCAAGTTAAAATAAGGCTAGTCCGTTATCAACTTGAAAAAGTGGCACCGAGTCGG	0	0	2	Reference	MODIFIED	Reference	52.027	[0, 1, 2, 3, 4, 5, 6, 7, 8, 9, 10, 11, 12, 13, 14, -15, -15, 15, 16, 17, 18, 19, 20, 21, 22, 23, 24, 25, 26, 27, 28, 29, 30, 31, 32, 33, 34, 35, 36, 37, 38, 39, 40, 41, 42, 43, 44, 45, 46, 47, 48, 49, 50, 51, 52, 53, 54, 55, 56, 57, 58, 59, 60, 61, 62, 63, 64, 65, 66, 67, 68, 69, 70, -71, -71, 71, 72, 73, 74, 75, 76, 77, 78, 79, 80, 81, 82, 83, 84, 85, 86, 87, 88, 89, 90, 91, 92, 93, 94, 95, 96, …	[14, 15, 70, 71]	[14, 70]	[]	[]	[]	[0, 1, 2, 3, 21, 22, 23, 24, 42, 43, 44, 45, 46, 47, 48, 49, 105, 106]	[]	[]	[]	[6, 8, 10, 11, 14, 18, 29, 32, 33, 36, 37, 40, 51, 55, 56, 57, 59, 60, 64, 65, 67, 69, 73, 74, 78, 79, 80, 85, 87, 88, 90, 91, 92, 95, 97, 98, 99, 100, 101, 111, 113, 116, 117, 118, 120, 122, 123, 124, 126]	[37, 69]	['T' 'A']	0.0567215
1	----TGTATTCCAGCACTTACCTTTACCTCCACTGTGG-AGTAG----TAGTTCAATATCT--CCTTAGTAGTCAGCGTCTATCACCCTGACCAGCACACTAACTCTCTTCTTCGTCTGTTAACTA--------AGTGGCACCGAGTCGG	GAGCTGGACGGCGACGTAAAGTTTTAGAGCTACCGTCGTTGTACCGTCTACTTGACTTTTTTTCCGTCGTTGT-ACCGTCTA----CTTGACTAGCAAGTTAAAATAAGGCTA-GTCCGTTATCAACTTGAAAAAGTGGCACCGAGTCGG	0	1	0	Reference	MODIFIED	Reference	53.333	[0, 1, 2, 3, 4, 5, 6, 7, 8, 9, 10, 11, 12, 13, 14, 15, 16, 17, 18, 19, 20, 21, 22, 23, 24, 25, 26, 27, 28, 29, 30, 31, 32, 33, 34, 35, 36, 37, 38, 39, 40, 41, 42, 43, 44, 45, 46, 47, 48, 49, 50, 51, 52, 53, 54, 55, 56, 57, 58, 59, 60, 61, 62, 63, 64, 65, 66, 67, 68, 69, 70, 71, 72, -73, 73, 74, 75, 76, 77, 78, 79, 80, -81, -81, -81, -81, 81, 82, 83, 84, 85, 86, 87, 88, 89, 90, 91, 92, 93, 94, 95,…	[72, 73, 80, 81, 107, 108]	[72, 80, 107]	[]	[]	[]	[0, 1, 2, 3, 38, 44, 45, 46, 47, 61, 62, 120, 121, 122, 123, 124, 125, 126, 127]	[38]	[(38, 39)]	[1]	[6, 8, 9, 10, 12, 13, 15, 16, 17, 18, 20, 21, 26, 27, 28, 30, 33, 36, 39, 43, 50, 53, 55, 57, 59, 65, 67, 70, 74, 82, 87, 92, 93, 94, 98, 99, 100, 101, 102, 103, 104, 107, 111, 116, 118]	[]	[]	0.0567215
1	----TGTGAATATGACCTTA--TTTGAAAATGA--GTCT-------GTCCAGATGTCATTAATA---------TAAGGTCATCTTGGAGTAGGGCAGGCCCTAAACCCAAGGA----CTGTTGTC--CTTATAAGAAGTGGCACCGAGTCGG	GAGCTG-GACGGCGACGTAAAGTTTTAGAGCTACCGTCGTTGTACCGTCTACTTGACTTTTTTTCCGTCGTTGTACCGTCTACTTG-ACTAG--CAAG---TTAAAATAAGGCTAGTCCGTTATCAACTTGAAA-AAGTGGCACCGAGTCGG	0	16	1	Reference	MODIFIED	Reference	51.974	[0, 1, 2, 3, 4, 5, -6, 6, 7, 8, 9, 10, 11, 12, 13, 14, 15, 16, 17, 18, 19, 20, 21, 22, 23, 24, 25, 26, 27, 28, 29, 30, 31, 32, 33, 34, 35, 36, 37, 38, 39, 40, 41, 42, 43, 44, 45, 46, 47, 48, 49, 50, 51, 52, 53, 54, 55, 56, 57, 58, 59, 60, 61, 62, 63, 64, 65, 66, 67, 68, 69, 70, 71, 72, 73, 74, 75, 76, 77, 78, 79, 80, 81, 82, 83, 84, -85, 85, 86, 87, 88, 89, -90, -90, 90, 91, 92, 93, -94, -94, -94…	[5, 6, 84, 85, 89, 90, 93, 94, 126, 127]	[5, 84, 89, 93, 126]	[]	[]	[]	[0, 1, 2, 3, 19, 20, 32, 33, 38, 39, 40, 41, 42, 43, 44, 63, 64, 65, 66, 67, 68, 69, 70, 71, 106, 107, 108, 109, 118, 119]	[38, 39, 40, 41, 42, 43, 44, 63, 64, 65, 66, 67, 68, 69, 70, 71]	[(38, 45), (63, 72)]	[7, 9]	[8, 9, 10, 11, 15, 17, 24, 26, 28, 29, 30, 37, 48, 50, 51, 54, 56, 59, 60, 62, 74, 75, 79, 80, 86, 92, 95, 98, 99, 100, 105, 111, 115, 123, 124]	[37]	['T']	0.0567215
1	----TGTGATAAGTCGTTA--TTTCAGAGCCTATTAGTTGCCTAGGACAAGTAAAATAATATAACTACTTTTG-GTATTAGAAA-------TTAAATATC---TTGAATTGACTATGTTCCTTT-TCTTGTTCTGAGTAAATGGCAC-GAGTCGG	GAGCTGGACGGCGACGTAAAGTTTTAGAGC----TACCGTCGTTGTACC-GTCTACT----TGACTTTTTTTCCGTCGTTGTACCGTCTACTTGACTAGCAAGTTAAAATAAGGCTAGTCCGTTATCAACTT--GAAAAAGTGGCACCGAGTCGG	0	0	2	Reference	MODIFIED	Reference	50.323	[0, 1, 2, 3, 4, 5, 6, 7, 8, 9, 10, 11, 12, 13, 14, 15, 16, 17, 18, 19, 20, 21, 22, 23, 24, 25, 26, 27, 28, 29, -30, -30, -30, -30, 30, 31, 32, 33, 34, 35, 36, 37, 38, 39, 40, 41, 42, 43, 44, -45, 45, 46, 47, 48, 49, 50, 51, -52, -52, -52, -52, 52, 53, 54, 55, 56, 57, 58, 59, 60, 61, 62, 63, 64, 65, 66, 67, 68, 69, 70, 71, 72, 73, 74, 75, 76, 77, 78, 79, 80, 81, 82, 83, 84, 85, 86, 87, 88, 89, 90,…	[29, 30, 44, 45, 51, 52, 122, 123]	[29, 44, 51, 122]	[]	[]	[]	[0, 1, 2, 3, 19, 20, 64, 75, 76, 77, 78, 79, 80, 81, 91, 92, 93, 115, 136]	[]	[]	[]	[6, 7, 8, 9, 10, 11, 13, 17, 24, 32, 33, 34, 35, 37, 39, 41, 44, 47, 48, 50, 53, 57, 58, 63, 67, 68, 70, 72, 74, 84, 86, 89, 96, 99, 101, 103, 104, 105, 107, 108, 112, 118, 119, 120, 125, 126, 129]	[37, 68]	['C' 'T']	0.0567215
1	----TTCACT---AGTGAAAGG---AAAGATCCCACGATCGTAAGTGGTAAATGTTTATATTT-----GTTGAA-----TAACTCTCTGAAAAAAGGAAATAA----AGTAGATTAGC--CTTGGTAAGAAGTGGCACCGAGTCGG	GAGCTGGACGGCGACGTAAAGTTTTAGAGCTACCGTCGTTGTACCGTCTACTTGACTTTTTTTCCGTCGTTGTACCGTCTACTTGACTAGCAAGTTAAAATAAGGCTAGTCCGTTATCAACTTG--AAAAAGTGGCACCGAGTCGG	0	0	1	Reference	MODIFIED	Reference	51.37	[0, 1, 2, 3, 4, 5, 6, 7, 8, 9, 10, 11, 12, 13, 14, 15, 16, 17, 18, 19, 20, 21, 22, 23, 24, 25, 26, 27, 28, 29, 30, 31, 32, 33, 34, 35, 36, 37, 38, 39, 40, 41, 42, 43, 44, 45, 46, 47, 48, 49, 50, 51, 52, 53, 54, 55, 56, 57, 58, 59, 60, 61, 62, 63, 64, 65, 66, 67, 68, 69, 70, 71, 72, 73, 74, 75, 76, 77, 78, 79, 80, 81, 82, 83, 84, 85, 86, 87, 88, 89, 90, 91, 92, 93, 94, 95, 96, 97, 98, 99, 100, 101…	[123, 124]	[123]	[]	[]	[]	[0, 1, 2, 3, 10, 11, 12, 22, 23, 24, 63, 64, 65, 66, 67, 74, 75, 76, 77, 78, 103, 104, 105, 106, 118, 119]	[]	[]	[]	[5, 6, 9, 14, 15, 16, 21, 26, 29, 31, 34, 35, 36, 37, 39, 43, 44, 45, 46, 47, 50, 51, 54, 55, 57, 59, 72, 81, 82, 84, 85, 88, 89, 90, 93, 94, 95, 96, 110, 111, 112, 116, 126]	[37]	['A']	0.0567215
1	----TTTA-------GTACATCTTTTAAGTTA---TTTTTTTCCCTAGGGGTTTAC---ACTGTTATAAAGGAAATTTATAGT-TATAAAATCAGAAAGGCAAAAACTGGATGTTCTGGTATGATGTAATATCGGAGAAGTGGCACCGAGTCGG	GAGCTGGACGGCGACGTAAAGTTTTAGAGCTACCGTCGTTGTACC-----GTCTACTTGACTTTTTTTCCGTCGTTGTACCGTCTACTTGACTAGCAAGTTAAAATAAGGCTAGTCCGTTATCAACTT-----GAAAAAGTGGCACCGAGTCGG	0	0	3	Reference	MODIFIED	Reference	50.649	[0, 1, 2, 3, 4, 5, 6, 7, 8, 9, 10, 11, 12, 13, 14, 15, 16, 17, 18, 19, 20, 21, 22, 23, 24, 25, 26, 27, 28, 29, 30, 31, 32, 33, 34, 35, 36, 37, 38, 39, 40, 41, 42, 43, 44, -45, -45, -45, -45, -45, 45, 46, 47, 48, 49, 50, 51, 52, 53, 54, 55, 56, 57, 58, 59, 60, 61, 62, 63, 64, 65, 66, 67, 68, 69, 70, 71, 72, 73, 74, 75, 76, 77, 78, 79, 80, 81, 82, 83, 84, 85, 86, 87, 88, 89, 90, 91, 92, 93, 94, 95,…	[44, 45, 122, 123]	[44, 122]	[]	[]	[]	[0, 1, 2, 3, 8, 9, 10, 11, 12, 13, 14, 32, 33, 34, 51, 52, 53, 78]	[]	[]	[]	[5, 6, 18, 20, 21, 25, 26, 29, 36, 37, 40, 42, 47, 57, 60, 62, 63, 64, 66, 67, 68, 69, 71, 74, 75, 81, 82, 83, 84, 86, 87, 90, 94, 95, 100, 101, 102, 105, 107, 108, 111, 113, 117, 119, 120, 122, 124, 126]	[37, 68, 69]	['T' 'A' 'A']	0.0567215
1	---ATACACTTCAA--TTAAGTCTG---GCT-----CGCTGTA---TATACAAGGATATTTGCTAGGCAT-----CTTCTAATATTTCTGTCAATTTATCTGAAGAGTA-----TTAT-AGCTTTAGCATACAAGTGGCACCGAGTCGG	GAGCTGGACGGCGACGTAAAGTTTTAGAGCTACCGTCGTTGTACCGTCTACTTGACTTTTTTTCCGTCGTTGTACCGTCTACT-TGACTAGCAAGTTAAAATAAGGCTAGTCCGTTATCAACTTGA----AAAAGTGGCACCGAGTCGG	0	0	2	Reference	MODIFIED	Reference	53.02	[0, 1, 2, 3, 4, 5, 6, 7, 8, 9, 10, 11, 12, 13, 14, 15, 16, 17, 18, 19, 20, 21, 22, 23, 24, 25, 26, 27, 28, 29, 30, 31, 32, 33, 34, 35, 36, 37, 38, 39, 40, 41, 42, 43, 44, 45, 46, 47, 48, 49, 50, 51, 52, 53, 54, 55, 56, 57, 58, 59, 60, 61, 62, 63, 64, 65, 66, 67, 68, 69, 70, 71, 72, 73, 74, 75, 76, 77, 78, 79, 80, 81, 82, -83, 83, 84, 85, 86, 87, 88, 89, 90, 91, 92, 93, 94, 95, 96, 97, 98, 99, 100…	[82, 83, 124, 125]	[82, 124]	[]	[]	[]	[0, 1, 2, 14, 15, 25, 26, 27, 31, 32, 33, 34, 35, 43, 44, 45, 70, 71, 72, 73, 74, 108, 109, 110, 111, 112, 117]	[]	[]	[]	[3, 5, 6, 9, 10, 12, 17, 22, 24, 38, 47, 51, 52, 54, 55, 57, 61, 62, 63, 64, 66, 68, 76, 81, 84, 85, 88, 89, 93, 97, 98, 99, 100, 104, 105, 119, 123, 126]	[38, 68]	['C' 'A']	0.0567215
1	---ATGCTCATCACTGTATAATGTT----------TCGTTGAAGGGATATTTATTTACCCATTTTACTGTTGTTGTTT--TTTTCTT----------TTTAGACAGGGCCTTGCTCTGTTTCTCGGGTAGAAGTAAAGTGGCACCGAGTCGG	GAGCTGGACGGCGACGTAAAGTTTTAGAGCTACCGTCGTTGTACCG---TCTACTTGACTTTTTTTCCGTCGTTGTACCGTCTACTTGACTAGCAAGTTAAAATAAGGC--TAGTCCGTTA-TCAACTTGAA--AAAGTGGCACCGAGTCGG	0	0	0	Reference	UNMODIFIED	Reference	52.632	[0, 1, 2, 3, 4, 5, 6, 7, 8, 9, 10, 11, 12, 13, 14, 15, 16, 17, 18, 19, 20, 21, 22, 23, 24, 25, 26, 27, 28, 29, 30, 31, 32, 33, 34, 35, 36, 37, 38, 39, 40, 41, 42, 43, 44, 45, -46, -46, -46, 46, 47, 48, 49, 50, 51, 52, 53, 54, 55, 56, 57, 58, 59, 60, 61, 62, 63, 64, 65, 66, 67, 68, 69, 70, 71, 72, 73, 74, 75, 76, 77, 78, 79, 80, 81, 82, 83, 84, 85, 86, 87, 88, 89, 90, 91, 92, 93, 94, 95, 96, 97, 9…	[45, 46, 105, 106, 115, 116, 125, 126]	[45, 105, 115, 125]	[]	[]	[]	[0, 1, 2, 25, 26, 27, 28, 29, 30, 31, 32, 33, 34, 75, 76, 84, 85, 86, 87, 88, 89, 90, 91, 92, 93]	[]	[]	[]	[3, 6, 7, 9, 10, 12, 13, 14, 18, 20, 22, 41, 43, 44, 47, 50, 53, 54, 56, 57, 62, 64, 67, 73, 74, 78, 80, 96, 98, 100, 102, 107, 108, 111, 115, 118, 119, 120, 122]	[]	[]	0.0567215
1	---CACCACTCGGAACTTGCTCTGTTTTAGAGCTAGA---------------------------------------------------AATAGCAAGTTAAAATAAGGCTAGTCCGTTATCAACT-GAAAAAGTGGCACCGAGTCGG	GAGCTGGACGGCGACGTAAA---GTTTTAGAGCTACCGTCGTTGTACCGTCTACTTGACTTTTTTTCCGTCGTTGTACCGTCTACTTGACTAGCAAGTTAAAATAAGGCTAGTCCGTTATCAACTTGAAAAAGTGGCACCGAGTCGG	0	51	0	Reference	MODIFIED	Reference	51.02	[0, 1, 2, 3, 4, 5, 6, 7, 8, 9, 10, 11, 12, 13, 14, 15, 16, 17, 18, 19, -20, -20, -20, 20, 21, 22, 23, 24, 25, 26, 27, 28, 29, 30, 31, 32, 33, 34, 35, 36, 37, 38, 39, 40, 41, 42, 43, 44, 45, 46, 47, 48, 49, 50, 51, 52, 53, 54, 55, 56, 57, 58, 59, 60, 61, 62, 63, 64, 65, 66, 67, 68, 69, 70, 71, 72, 73, 74, 75, 76, 77, 78, 79, 80, 81, 82, 83, 84, 85, 86, 87, 88, 89, 90, 91, 92, 93, 94, 95, 96, 97, 9…	[19, 20]	[19]	[]	[]	[]	[0, 1, 2, 34, 35, 36, 37, 38, 39, 40, 41, 42, 43, 44, 45, 46, 47, 48, 49, 50, 51, 52, 53, 54, 55, 56, 57, 58, 59, 60, 61, 62, 63, 64, 65, 66, 67, 68, 69, 70, 71, 72, 73, 74, 75, 76, 77, 78, 79, 80, 81, 82, 83, 84, 122]	[34, 35, 36, 37, 38, 39, 40, 41, 42, 43, 44, 45, 46, 47, 48, 49, 50, 51, 52, 53, 54, 55, 56, 57, 58, 59, 60, 61, 62, 63, 64, 65, 66, 67, 68, 69, 70, 71, 72, 73, 74, 75, 76, 77, 78, 79, 80, 81, 82, 83, 84]	[(34, 85)]	[51]	[4, 5, 6, 9, 10, 11, 14, 15, 17, 18, 19, 32, 33, 86]	[]	[]	0.0567215
1	---CCTGACTGCAAAC---------ACATCCACTCACCAAGTAGCG-CTA----ACAATCTCCCCTTCT-----CCGCCTCTAGGCAAAGCATCCTGAAACTAAATTGGCAATCCTCCTGTTATGGAGTGGAAGAAAGTGGCACCGAGTCGG	GAGCTGGACGGCGACGTAAAGTTTTAGAGCTACCGTCGTTGTACCGTCTACTTGACTTTTTTTCCGTCGTTGTACCGTCTACTTGACTAGCAAGTTAAAATAAGGCTAG---TCC----GTTATCAACTTGAA-AAAGTGGCACCGAGTCGG	0	5	3	Reference	MODIFIED	Reference	50.658	[0, 1, 2, 3, 4, 5, 6, 7, 8, 9, 10, 11, 12, 13, 14, 15, 16, 17, 18, 19, 20, 21, 22, 23, 24, 25, 26, 27, 28, 29, 30, 31, 32, 33, 34, 35, 36, 37, 38, 39, 40, 41, 42, 43, 44, 45, 46, 47, 48, 49, 50, 51, 52, 53, 54, 55, 56, 57, 58, 59, 60, 61, 62, 63, 64, 65, 66, 67, 68, 69, 70, 71, 72, 73, 74, 75, 76, 77, 78, 79, 80, 81, 82, 83, 84, 85, 86, 87, 88, 89, 90, 91, 92, 93, 94, 95, 96, 97, 98, 99, 100, 101…	[108, 109, 111, 112, 125, 126]	[108, 111, 125]	[]	[]	[]	[0, 1, 2, 16, 17, 18, 19, 20, 21, 22, 23, 24, 46, 50, 51, 52, 53, 69, 70, 71, 72, 73]	[69, 70, 71, 72, 73]	[(69, 74)]	[5]	[4, 5, 9, 12, 14, 15, 26, 28, 30, 33, 34, 35, 37, 38, 39, 43, 56, 57, 59, 61, 62, 65, 68, 77, 80, 81, 82, 83, 85, 86, 87, 92, 93, 94, 96, 100, 101, 103, 104, 105, 107, 117, 118, 120, 122]	[37, 38, 68]	['C' 'A' 'T']	0.0567215
1	---CGGTACAACGA------GTTTTAGAGCTAGA---------------------------------------------------AATAGCAAGTTAAAATAAGGCTAGTCCGTTATCAACTTGAAAAAATGGCACCGAGTCGG	GAGCTGGACGGCGACGTAAAGTTTTAGAGCTACCGTCGTTGTACCGTCTACTTGACTTTTTTTCCGTCGTTGTACCGTCTACTTGACTAGCAAGTTAAAATAAGGCTAGTCCGTTATCAACTTGAAAAAGTGGCACCGAGTCGG	0	51	0	Reference	MODIFIED	Reference	52.778	[0, 1, 2, 3, 4, 5, 6, 7, 8, 9, 10, 11, 12, 13, 14, 15, 16, 17, 18, 19, 20, 21, 22, 23, 24, 25, 26, 27, 28, 29, 30, 31, 32, 33, 34, 35, 36, 37, 38, 39, 40, 41, 42, 43, 44, 45, 46, 47, 48, 49, 50, 51, 52, 53, 54, 55, 56, 57, 58, 59, 60, 61, 62, 63, 64, 65, 66, 67, 68, 69, 70, 71, 72, 73, 74, 75, 76, 77, 78, 79, 80, 81, 82, 83, 84, 85, 86, 87, 88, 89, 90, 91, 92, 93, 94, 95, 96, 97, 98, 99, 100, 101…	[]	[]	[]	[]	[]	[0, 1, 2, 14, 15, 16, 17, 18, 19, 34, 35, 36, 37, 38, 39, 40, 41, 42, 43, 44, 45, 46, 47, 48, 49, 50, 51, 52, 53, 54, 55, 56, 57, 58, 59, 60, 61, 62, 63, 64, 65, 66, 67, 68, 69, 70, 71, 72, 73, 74, 75, 76, 77, 78, 79, 80, 81, 82, 83, 84]	[34, 35, 36, 37, 38, 39, 40, 41, 42, 43, 44, 45, 46, 47, 48, 49, 50, 51, 52, 53, 54, 55, 56, 57, 58, 59, 60, 61, 62, 63, 64, 65, 66, 67, 68, 69, 70, 71, 72, 73, 74, 75, 76, 77, 78, 79, 80, 81, 82, 83, 84]	[(34, 85)]	[51]	[4, 6, 9, 10, 32, 33, 86, 129]	[]	[]	0.0567215
1	---CGGTACAACGA------GTTTTAGAGCTAGA---------------------------------------------------AATAGCAAGTTAAAATAAGGCTAGTCCGTTATCAACTTGAAAAAGTGGCACCGA-TCGG	GAGCTGGACGGCGACGTAAAGTTTTAGAGCTACCGTCGTTGTACCGTCTACTTGACTTTTTTTCCGTCGTTGTACCGTCTACTTGACTAGCAAGTTAAAATAAGGCTAGTCCGTTATCAACTTGAAAAAGTGGCACCGAGTCGG	0	51	0	Reference	MODIFIED	Reference	52.778	[0, 1, 2, 3, 4, 5, 6, 7, 8, 9, 10, 11, 12, 13, 14, 15, 16, 17, 18, 19, 20, 21, 22, 23, 24, 25, 26, 27, 28, 29, 30, 31, 32, 33, 34, 35, 36, 37, 38, 39, 40, 41, 42, 43, 44, 45, 46, 47, 48, 49, 50, 51, 52, 53, 54, 55, 56, 57, 58, 59, 60, 61, 62, 63, 64, 65, 66, 67, 68, 69, 70, 71, 72, 73, 74, 75, 76, 77, 78, 79, 80, 81, 82, 83, 84, 85, 86, 87, 88, 89, 90, 91, 92, 93, 94, 95, 96, 97, 98, 99, 100, 101…	[]	[]	[]	[]	[]	[0, 1, 2, 14, 15, 16, 17, 18, 19, 34, 35, 36, 37, 38, 39, 40, 41, 42, 43, 44, 45, 46, 47, 48, 49, 50, 51, 52, 53, 54, 55, 56, 57, 58, 59, 60, 61, 62, 63, 64, 65, 66, 67, 68, 69, 70, 71, 72, 73, 74, 75, 76, 77, 78, 79, 80, 81, 82, 83, 84, 139]	[34, 35, 36, 37, 38, 39, 40, 41, 42, 43, 44, 45, 46, 47, 48, 49, 50, 51, 52, 53, 54, 55, 56, 57, 58, 59, 60, 61, 62, 63, 64, 65, 66, 67, 68, 69, 70, 71, 72, 73, 74, 75, 76, 77, 78, 79, 80, 81, 82, 83, 84]	[(34, 85)]	[51]	[4, 6, 9, 10, 32, 33, 86]	[]	[]	0.0567215
1	---CGGTACAACGA------GTTTTAGAGCTAGA---------------------------------------------------AATAGCAAGTTAAAATAAGGCTAGTCCGTTATCAACTTGAAAAAGTGGCACCGAGTCG-	GAGCTGGACGGCGACGTAAAGTTTTAGAGCTACCGTCGTTGTACCGTCTACTTGACTTTTTTTCCGTCGTTGTACCGTCTACTTGACTAGCAAGTTAAAATAAGGCTAGTCCGTTATCAACTTGAAAAAGTGGCACCGAGTCGG	0	51	0	Reference	MODIFIED	Reference	52.778	[0, 1, 2, 3, 4, 5, 6, 7, 8, 9, 10, 11, 12, 13, 14, 15, 16, 17, 18, 19, 20, 21, 22, 23, 24, 25, 26, 27, 28, 29, 30, 31, 32, 33, 34, 35, 36, 37, 38, 39, 40, 41, 42, 43, 44, 45, 46, 47, 48, 49, 50, 51, 52, 53, 54, 55, 56, 57, 58, 59, 60, 61, 62, 63, 64, 65, 66, 67, 68, 69, 70, 71, 72, 73, 74, 75, 76, 77, 78, 79, 80, 81, 82, 83, 84, 85, 86, 87, 88, 89, 90, 91, 92, 93, 94, 95, 96, 97, 98, 99, 100, 101…	[]	[]	[]	[]	[]	[0, 1, 2, 14, 15, 16, 17, 18, 19, 34, 35, 36, 37, 38, 39, 40, 41, 42, 43, 44, 45, 46, 47, 48, 49, 50, 51, 52, 53, 54, 55, 56, 57, 58, 59, 60, 61, 62, 63, 64, 65, 66, 67, 68, 69, 70, 71, 72, 73, 74, 75, 76, 77, 78, 79, 80, 81, 82, 83, 84]	[34, 35, 36, 37, 38, 39, 40, 41, 42, 43, 44, 45, 46, 47, 48, 49, 50, 51, 52, 53, 54, 55, 56, 57, 58, 59, 60, 61, 62, 63, 64, 65, 66, 67, 68, 69, 70, 71, 72, 73, 74, 75, 76, 77, 78, 79, 80, 81, 82, 83, 84]	[(34, 85)]	[51]	[4, 6, 9, 10, 32, 33, 86]	[]	[]	0.0567215
1	---CTAGTACCCCTTGTTCAGTGGATTTTTTGCTTT-----TTATGCCATCTCCT-GACCATTTTACCT--GGTGTGCC-----CATGGTGATGAAATTATGATTTGATTTTTGTTTGGTATAAACATGTAA--GTGGCAC-GAGTCGG	GAGCTGGACGGCGACGTAAAGT---TTTAGAGCTACCGTCGTTGTACCGTCTACTTGACTTTTTTTCCGTCGTTGTACCGTCTACTTGACTAGCAAGTTAAAATAAGGCTA--GTCCGTTATCAACTTGAAAAAGTGGCACCGAGTCGG	0	5	1	Reference	MODIFIED	Reference	53.691	[0, 1, 2, 3, 4, 5, 6, 7, 8, 9, 10, 11, 12, 13, 14, 15, 16, 17, 18, 19, 20, 21, -22, -22, -22, 22, 23, 24, 25, 26, 27, 28, 29, 30, 31, 32, 33, 34, 35, 36, 37, 38, 39, 40, 41, 42, 43, 44, 45, 46, 47, 48, 49, 50, 51, 52, 53, 54, 55, 56, 57, 58, 59, 60, 61, 62, 63, 64, 65, 66, 67, 68, 69, 70, 71, 72, 73, 74, 75, 76, 77, 78, 79, 80, 81, 82, 83, 84, 85, 86, 87, 88, 89, 90, 91, 92, 93, 94, 95, 96, 97, 9…	[21, 22, 107, 108]	[21, 107]	[]	[]	[]	[0, 1, 2, 33, 34, 35, 36, 37, 52, 66, 67, 76, 77, 78, 79, 80, 127, 128, 136]	[33, 34, 35, 36, 37]	[(33, 38)]	[5]	[5, 7, 8, 9, 10, 12, 13, 14, 17, 18, 25, 26, 27, 31, 32, 40, 42, 45, 49, 56, 57, 62, 65, 69, 73, 82, 85, 86, 87, 89, 90, 93, 97, 98, 101, 102, 104, 105, 107, 110, 111, 113, 117, 121, 124]	[69]	['G']	0.0567215
1	---CTGG-CAGTGAGTTGAAGTTAAA-AGATAAACTTTTTTT--CTTTTGCTTTTTTTTTTTTTC-TCACTCTGTTGTCCAAGCTGGAGTGCAGTGGCATGATC---TCAGCTCACTGCAACCTCTGCCTCCCAGATTCAAGTGGCACCGAGTCGG	GAGCTGGACGGCGACGTAAAGTTTTAGAGCTACCGTCGTTGTACCGTCTACTTGACTTTTTTTCCGTC-----GTTGTACCGTCT--ACTTGACTAGCAAGTTAAAATAAGGCTAGTCCGTTATCAACTTGAAA-----AAGTGGCACCGAGTCGG	0	0	1	Reference	MODIFIED	Reference	53.846	[0, 1, 2, 3, 4, 5, 6, 7, 8, 9, 10, 11, 12, 13, 14, 15, 16, 17, 18, 19, 20, 21, 22, 23, 24, 25, 26, 27, 28, 29, 30, 31, 32, 33, 34, 35, 36, 37, 38, 39, 40, 41, 42, 43, 44, 45, 46, 47, 48, 49, 50, 51, 52, 53, 54, 55, 56, 57, 58, 59, 60, 61, 62, 63, 64, 65, 66, 67, -68, -68, -68, -68, -68, 68, 69, 70, 71, 72, 73, 74, 75, 76, 77, 78, 79, -80, -80, 80, 81, 82, 83, 84, 85, 86, 87, 88, 89, 90, 91, 92, 9…	[67, 68, 79, 80, 126, 127]	[67, 79, 126]	[]	[]	[]	[0, 1, 2, 7, 26, 42, 43, 65, 97, 98, 99]	[]	[]	[]	[9, 11, 14, 15, 17, 23, 24, 29, 32, 33, 34, 36, 37, 40, 45, 47, 49, 53, 54, 55, 63, 73, 75, 76, 77, 81, 83, 84, 86, 88, 92, 94, 96, 101, 104, 105, 106, 108, 110, 112, 113, 114, 115, 118, 119, 121, 123, 124, 125]	[37]	['T']	0.0567215
1	---CTGGACTCCTGACCTCATGT----GATCTGCCTGCTTTGGCCTCCCAAAATGCTGGGATTACTGGCA-TGAGCCATCATGCCTGGGCCCCATTGTGGTTTTGATTTACTTTTTTCTGA---TGATAA-GTGGCACCGAGTCGG	GAGCTGGACGGC-GACGTAAAGTTTTAGAGCTACCGTCGTTGTACCGTCTACTTGACTTTTTTTCCGTCGTTGTACCGTC-TACTTGACTAGCAAGTTAAAATAAGGCTAGTCCGTTATCAACTTGAAAAAGTGGCACCGAGTCGG	0	1	2	Reference	MODIFIED	Reference	51.37	[0, 1, 2, 3, 4, 5, 6, 7, 8, 9, 10, 11, -12, 12, 13, 14, 15, 16, 17, 18, 19, 20, 21, 22, 23, 24, 25, 26, 27, 28, 29, 30, 31, 32, 33, 34, 35, 36, 37, 38, 39, 40, 41, 42, 43, 44, 45, 46, 47, 48, 49, 50, 51, 52, 53, 54, 55, 56, 57, 58, 59, 60, 61, 62, 63, 64, 65, 66, 67, 68, 69, 70, 71, 72, 73, 74, 75, 76, 77, 78, -79, 79, 80, 81, 82, 83, 84, 85, 86, 87, 88, 89, 90, 91, 92, 93, 94, 95, 96, 97, 98, 99…	[11, 12, 78, 79]	[11, 78]	[]	[]	[]	[0, 1, 2, 22, 23, 24, 25, 69, 119, 120, 121, 128]	[69]	[(69, 70)]	[1]	[9, 10, 15, 17, 19, 28, 31, 34, 35, 37, 41, 42, 44, 45, 46, 48, 50, 51, 54, 55, 56, 57, 58, 59, 62, 64, 66, 68, 72, 73, 76, 80, 82, 85, 86, 87, 88, 89, 92, 93, 94, 96, 97, 98, 99, 101, 102, 103, 104, 105, 108, 110, 111, 112, 115, 117, 125]	[37, 68]	['T' 'A']	0.0567215
1	---CTGGGAGTATAGTTGGCAGGATTTTGATTTTTTGTTGATTTGGTGA------GACTTACTTTATGGCCAAGTA---TGTGGTCGATC------TTAGAATATGTGCTA------TATGCACATGAA---GTGGCACCGAGTCGG	GAGCTGGACGGCGACGTA--AAGTTTTAGAGCTACCGTCGTTGTACCGTCTACTTGACTTTTTTTCCGTCGTTGTACCGTCTACTTGACTAGCAAGTTAAAATAAG-GCTAGTCCGTTATCAACTTGAAAAAGTGGCACCGAGTCGG	0	0	3	Reference	MODIFIED	Reference	51.02	[0, 1, 2, 3, 4, 5, 6, 7, 8, 9, 10, 11, 12, 13, 14, 15, 16, 17, -18, -18, 18, 19, 20, 21, 22, 23, 24, 25, 26, 27, 28, 29, 30, 31, 32, 33, 34, 35, 36, 37, 38, 39, 40, 41, 42, 43, 44, 45, 46, 47, 48, 49, 50, 51, 52, 53, 54, 55, 56, 57, 58, 59, 60, 61, 62, 63, 64, 65, 66, 67, 68, 69, 70, 71, 72, 73, 74, 75, 76, 77, 78, 79, 80, 81, 82, 83, 84, 85, 86, 87, 88, 89, 90, 91, 92, 93, 94, 95, 96, 97, 98, 99…	[17, 18, 103, 104]	[17, 103]	[]	[]	[]	[0, 1, 2, 47, 48, 49, 50, 51, 52, 74, 75, 76, 88, 89, 90, 91, 92, 93, 108, 109, 110, 111, 112, 113, 126, 127, 128]	[]	[]	[]	[7, 8, 10, 11, 12, 14, 15, 17, 19, 21, 25, 28, 29, 31, 32, 33, 36, 38, 40, 42, 43, 44, 46, 58, 59, 63, 64, 66, 68, 69, 70, 78, 80, 81, 83, 86, 87, 97, 102, 117, 118, 121]	[38, 68, 69]	['A' 'C' 'A']	0.0567215
1	---CTGGTC--------ACACATATGCATCT---------GTACC-------TGTCCTAAT--CCATCA-AATACAGAATTGTTGTCTTTCAGGTTAAGA-AGGTCT---CTGTTTTACAATGTGCTCTAAAGTGGCACCGAGTCGG	GAGCTGGACGGCGACGTAAAGTTTTAGAGCTACCGTCGTTGTACCGTCTACTTGACTTTTTTTCCGTCGTTGTACCGTCTACTTGACTAGCAAGTTAAAATAAGGCTAGTCCGTTAT-CAACTTGAA--AAAGTGGCACCGAGTCGG	0	10	1	Reference	MODIFIED	Reference	51.701	[0, 1, 2, 3, 4, 5, 6, 7, 8, 9, 10, 11, 12, 13, 14, 15, 16, 17, 18, 19, 20, 21, 22, 23, 24, 25, 26, 27, 28, 29, 30, 31, 32, 33, 34, 35, 36, 37, 38, 39, 40, 41, 42, 43, 44, 45, 46, 47, 48, 49, 50, 51, 52, 53, 54, 55, 56, 57, 58, 59, 60, 61, 62, 63, 64, 65, 66, 67, 68, 69, 70, 71, 72, 73, 74, 75, 76, 77, 78, 79, 80, 81, 82, 83, 84, 85, 86, 87, 88, 89, 90, 91, 92, 93, 94, 95, 96, 97, 98, 99, 100, 101…	[116, 117, 125, 126]	[116, 125]	[]	[]	[]	[0, 1, 2, 9, 10, 11, 12, 13, 14, 15, 16, 31, 32, 33, 34, 35, 36, 37, 38, 39, 45, 46, 47, 48, 49, 50, 51, 61, 62, 69, 100, 107, 108, 109]	[31, 32, 33, 34, 35, 36, 37, 38, 39, 69]	[(31, 40), (69, 70)]	[9, 1]	[7, 18, 20, 21, 23, 25, 26, 28, 54, 56, 58, 59, 65, 68, 70, 71, 75, 77, 78, 80, 81, 85, 88, 89, 92, 98, 102, 104, 111, 115, 120, 121, 124, 125]	[68]	['A']	0.0567215
1	---CTTCCCAGCCATGCAGAACTGTGAGTCAA------TTAAACCTATTCCCATTATAAATTACC--CAGTCTTCGGTGTGTCTGCATAGCAGTGTGAAAACAGACGAATACAGTCACCTTGTTGAGGTCAAGTGGCACCGAGTCGG	GAGCTGGACGGCGACGTAAAGTTTTAGAGCTACCGTCGTTGTACCGTCTACTTGACTTTTTTTCCGTCGTTGTACCGTCTACTTGACTAGCAAGTTAAAATAAGGCTAGTCC-GTTATCAACTTGAAA--AAGTGGCACCGAGTCGG	0	6	2	Reference	MODIFIED	Reference	50.34	[0, 1, 2, 3, 4, 5, 6, 7, 8, 9, 10, 11, 12, 13, 14, 15, 16, 17, 18, 19, 20, 21, 22, 23, 24, 25, 26, 27, 28, 29, 30, 31, 32, 33, 34, 35, 36, 37, 38, 39, 40, 41, 42, 43, 44, 45, 46, 47, 48, 49, 50, 51, 52, 53, 54, 55, 56, 57, 58, 59, 60, 61, 62, 63, 64, 65, 66, 67, 68, 69, 70, 71, 72, 73, 74, 75, 76, 77, 78, 79, 80, 81, 82, 83, 84, 85, 86, 87, 88, 89, 90, 91, 92, 93, 94, 95, 96, 97, 98, 99, 100, 101…	[111, 112, 126, 127]	[111, 126]	[]	[]	[]	[0, 1, 2, 32, 33, 34, 35, 36, 37, 65, 66]	[32, 33, 34, 35, 36, 37]	[(32, 38)]	[6]	[5, 6, 7, 9, 12, 14, 16, 18, 20, 21, 23, 25, 26, 27, 28, 30, 40, 41, 45, 46, 47, 49, 51, 52, 53, 54, 55, 57, 58, 59, 62, 68, 69, 71, 73, 75, 78, 80, 81, 82, 85, 86, 92, 93, 94, 96, 100, 101, 104, 106, 108, 110, 114, 116, 118, 119, 120, 125, 126]	[68, 69]	['A' 'G']	0.0567215
1	---GTAGACAGCAGCAT----TCTCAGA---AACTGCTTTGTGATGT----TTGCATTCAAGTCACCTAGTTGAACATTCCCTTTCATAGAGCAGGTTTGAATCA--CTGTTTCTGTCGTATCTGGAA---GTGGCACCGAGTCGG	GAGCTGGACGGCGACGTAAAGTTTTAGAGCTACCGTCGTTGTACCGTCTACTTGACTTTTTTTC-CGTCGTTGTACCGTCTACTTGACT-AGCAAGTTAAAATAAGGCTAGTCCGTTATCAACTTGAAAAAGTGGCACCGAGTCGG	0	0	1	Reference	MODIFIED	Reference	54.11	[0, 1, 2, 3, 4, 5, 6, 7, 8, 9, 10, 11, 12, 13, 14, 15, 16, 17, 18, 19, 20, 21, 22, 23, 24, 25, 26, 27, 28, 29, 30, 31, 32, 33, 34, 35, 36, 37, 38, 39, 40, 41, 42, 43, 44, 45, 46, 47, 48, 49, 50, 51, 52, 53, 54, 55, 56, 57, 58, 59, 60, 61, 62, 63, -64, 64, 65, 66, 67, 68, 69, 70, 71, 72, 73, 74, 75, 76, 77, 78, 79, 80, 81, 82, 83, 84, 85, 86, 87, -88, 88, 89, 90, 91, 92, 93, 94, 95, 96, 97, 98, 99…	[63, 64, 87, 88]	[63, 87]	[]	[]	[]	[0, 1, 2, 17, 18, 19, 20, 28, 29, 30, 47, 48, 49, 50, 103, 104, 126, 127, 128]	[]	[]	[]	[3, 5, 9, 12, 13, 15, 22, 24, 32, 34, 35, 37, 42, 43, 44, 54, 55, 58, 59, 60, 61, 65, 67, 72, 75, 76, 79, 80, 81, 84, 86, 87, 92, 96, 97, 101, 107, 108, 110, 112, 113, 115, 116, 117, 119, 122]	[37]	['T']	0.0567215
1	---GTAGACGGTACAACG---AGTTTTAGAGCTAGA---------------------------------------------------AATAGCAAGTTAAAATAAGGCTAGTCCGTTATCAACTTGAAAAAGTGG-ACCGAGTCGG	GAGCTGGACGG--CGACGTAAAGTTTTAGAGCTACCGTCGTTGTACCGTCTACTTGACTTTTTTTCCGTCGTTGTACCGTCTACTTGACTAGCAAGTTAAAATAAGGCTAGTCCGTTATCAACTTGAAAAAGTGGCACCGAGTCGG	0	51	0	Reference	MODIFIED	Reference	54.795	[0, 1, 2, 3, 4, 5, 6, 7, 8, 9, 10, -11, -11, 11, 12, 13, 14, 15, 16, 17, 18, 19, 20, 21, 22, 23, 24, 25, 26, 27, 28, 29, 30, 31, 32, 33, 34, 35, 36, 37, 38, 39, 40, 41, 42, 43, 44, 45, 46, 47, 48, 49, 50, 51, 52, 53, 54, 55, 56, 57, 58, 59, 60, 61, 62, 63, 64, 65, 66, 67, 68, 69, 70, 71, 72, 73, 74, 75, 76, 77, 78, 79, 80, 81, 82, 83, 84, 85, 86, 87, 88, 89, 90, 91, 92, 93, 94, 95, 96, 97, 98, 99…	[10, 11]	[10]	[]	[]	[]	[0, 1, 2, 16, 17, 18, 34, 35, 36, 37, 38, 39, 40, 41, 42, 43, 44, 45, 46, 47, 48, 49, 50, 51, 52, 53, 54, 55, 56, 57, 58, 59, 60, 61, 62, 63, 64, 65, 66, 67, 68, 69, 70, 71, 72, 73, 74, 75, 76, 77, 78, 79, 80, 81, 82, 83, 84, 133]	[34, 35, 36, 37, 38, 39, 40, 41, 42, 43, 44, 45, 46, 47, 48, 49, 50, 51, 52, 53, 54, 55, 56, 57, 58, 59, 60, 61, 62, 63, 64, 65, 66, 67, 68, 69, 70, 71, 72, 73, 74, 75, 76, 77, 78, 79, 80, 81, 82, 83, 84]	[(34, 85)]	[51]	[3, 5, 12, 32, 33, 86]	[]	[]	0.0567215
1	---GTAGACGGTACAACG---AGTTTTAGAGCTAGA---------------------------------------------------AATAGCAAGTTAAAATAAGGCTAGTCCGTTATCAACTTGAAAAAGTGGCACC-AGTCGG	GAGCTGGACGG--CGACGTAAAGTTTTAGAGCTACCGTCGTTGTACCGTCTACTTGACTTTTTTTCCGTCGTTGTACCGTCTACTTGACTAGCAAGTTAAAATAAGGCTAGTCCGTTATCAACTTGAAAAAGTGGCACCGAGTCGG	0	51	0	Reference	MODIFIED	Reference	54.795	[0, 1, 2, 3, 4, 5, 6, 7, 8, 9, 10, -11, -11, 11, 12, 13, 14, 15, 16, 17, 18, 19, 20, 21, 22, 23, 24, 25, 26, 27, 28, 29, 30, 31, 32, 33, 34, 35, 36, 37, 38, 39, 40, 41, 42, 43, 44, 45, 46, 47, 48, 49, 50, 51, 52, 53, 54, 55, 56, 57, 58, 59, 60, 61, 62, 63, 64, 65, 66, 67, 68, 69, 70, 71, 72, 73, 74, 75, 76, 77, 78, 79, 80, 81, 82, 83, 84, 85, 86, 87, 88, 89, 90, 91, 92, 93, 94, 95, 96, 97, 98, 99…	[10, 11]	[10]	[]	[]	[]	[0, 1, 2, 16, 17, 18, 34, 35, 36, 37, 38, 39, 40, 41, 42, 43, 44, 45, 46, 47, 48, 49, 50, 51, 52, 53, 54, 55, 56, 57, 58, 59, 60, 61, 62, 63, 64, 65, 66, 67, 68, 69, 70, 71, 72, 73, 74, 75, 76, 77, 78, 79, 80, 81, 82, 83, 84, 137]	[34, 35, 36, 37, 38, 39, 40, 41, 42, 43, 44, 45, 46, 47, 48, 49, 50, 51, 52, 53, 54, 55, 56, 57, 58, 59, 60, 61, 62, 63, 64, 65, 66, 67, 68, 69, 70, 71, 72, 73, 74, 75, 76, 77, 78, 79, 80, 81, 82, 83, 84]	[(34, 85)]	[51]	[3, 5, 12, 32, 33, 86]	[]	[]	0.0567215
1	---GTGAACGCCA--GTACAGCCT---------------------GTCTACTGCAGTTATTATCCGTGTGCCCTTTTACAAGTCTCCTGCCGTCTTGGAAACTTGGCTTCGCCATCTGCGTAAC--AGGTGAAATGGAAGTGGCACCGAGTCGG	GAGCTGGACGGCGACGTAAAGTTTTAGAGCTACCGTCGTTGTACCGTCTACTTGACTTTTTTTCCGT----CGTTGTACC-GTCTACTT--GACTAGCAAGTTAAAATAAGGCTAGTCCGTTATCAACTTGAAA---AAGTGGCACCGAGTCGG	0	21	1	Reference	MODIFIED	Reference	51.299	[0, 1, 2, 3, 4, 5, 6, 7, 8, 9, 10, 11, 12, 13, 14, 15, 16, 17, 18, 19, 20, 21, 22, 23, 24, 25, 26, 27, 28, 29, 30, 31, 32, 33, 34, 35, 36, 37, 38, 39, 40, 41, 42, 43, 44, 45, 46, 47, 48, 49, 50, 51, 52, 53, 54, 55, 56, 57, 58, 59, 60, 61, 62, 63, 64, 65, 66, -67, -67, -67, -67, 67, 68, 69, 70, 71, 72, 73, 74, 75, -76, 76, 77, 78, 79, 80, 81, 82, 83, -84, -84, 84, 85, 86, 87, 88, 89, 90, 91, 92, 9…	[66, 67, 75, 76, 83, 84, 126, 127]	[66, 75, 83, 126]	[]	[]	[]	[0, 1, 2, 13, 14, 24, 25, 26, 27, 28, 29, 30, 31, 32, 33, 34, 35, 36, 37, 38, 39, 40, 41, 42, 43, 44, 117, 118]	[24, 25, 26, 27, 28, 29, 30, 31, 32, 33, 34, 35, 36, 37, 38, 39, 40, 41, 42, 43, 44]	[(24, 45)]	[21]	[3, 6, 10, 12, 18, 21, 22, 52, 53, 55, 58, 61, 68, 71, 75, 80, 83, 85, 88, 90, 93, 94, 96, 97, 98, 99, 101, 102, 104, 106, 107, 108, 110, 114, 116, 120, 121]	[68]	['C']	0.0567215
1	---GTGGA-GCAGAAGAAATGTTTAAG-GAGAC--TAGGTTGACTCTCTTCAGG-----TATGCGATGG--GCAGCCTCTGGCTTCCTTCCTTGTGACACT-----TGCTGAGGATGCTTCTGGAAA--GTGGCACCGAGTCGG	GAGCTGGACGGCGACGTAAAGTTTTAGAGCTACCGTCGTTGTACCGTCTACTTGACTTTTTTTCCGTCGTTGTACCGTCTACTTGACTAGCAAGTTAAAATAAGGCTAGTCCGTTATCAACTTGAAAAAGTGGCACCGAGTCGG	0	2	1	Reference	MODIFIED	Reference	51.389	[0, 1, 2, 3, 4, 5, 6, 7, 8, 9, 10, 11, 12, 13, 14, 15, 16, 17, 18, 19, 20, 21, 22, 23, 24, 25, 26, 27, 28, 29, 30, 31, 32, 33, 34, 35, 36, 37, 38, 39, 40, 41, 42, 43, 44, 45, 46, 47, 48, 49, 50, 51, 52, 53, 54, 55, 56, 57, 58, 59, 60, 61, 62, 63, 64, 65, 66, 67, 68, 69, 70, 71, 72, 73, 74, 75, 76, 77, 78, 79, 80, 81, 82, 83, 84, 85, 86, 87, 88, 89, 90, 91, 92, 93, 94, 95, 96, 97, 98, 99, 100, 101…	[]	[]	[]	[]	[]	[0, 1, 2, 8, 27, 33, 34, 54, 55, 56, 57, 58, 69, 70, 101, 102, 103, 104, 105, 127, 128]	[69, 70]	[(69, 71)]	[2]	[3, 10, 11, 14, 16, 19, 24, 29, 30, 36, 38, 40, 41, 44, 45, 49, 51, 52, 60, 62, 64, 65, 67, 72, 74, 76, 80, 81, 82, 84, 85, 88, 89, 91, 92, 95, 97, 99, 107, 108, 110, 111, 113, 114, 115, 116, 118, 119, 122]	[38]	['G']	0.0567215
1	---TAGGAAGCCTGTCAGAAAGGCT--GGCTTGTGGTCAATTATCTCCTTAAGTAGACTGGCATTAGTCCAGCCAGGGAGGAGGACTAGTTGCATCCATAGG---AATCAG---AGCCAGTTAGC---TGGAA---GTGGCACCGAGTCGG	GAGCTGGACGGC-GACGTAAAGTTTTAGAGCTACCGTCG-TTGTACCGTCTACTTGACTT---TTTTTCCGTCGTTGTACC--GTCTACTTGACTAGCAAGTTAAAATAAGGCTAGTCCGTTATCAACTTGAAAAAGTGGCACCGAGTCGG	1	0	3	Reference	MODIFIED	Reference	51.656	[0, 1, 2, 3, 4, 5, 6, 7, 8, 9, 10, 11, -12, 12, 13, 14, 15, 16, 17, 18, 19, 20, 21, 22, 23, 24, 25, 26, 27, 28, 29, 30, 31, 32, 33, 34, 35, 36, 37, -38, 38, 39, 40, 41, 42, 43, 44, 45, 46, 47, 48, 49, 50, 51, 52, 53, 54, 55, 56, 57, -58, -58, -58, 58, 59, 60, 61, 62, 63, 64, 65, 66, 67, 68, 69, 70, 71, 72, 73, 74, 75, -76, -76, 76, 77, 78, 79, 80, 81, 82, 83, 84, 85, 86, 87, 88, 89, 90, 91, 92, 9…	[11, 12, 37, 38, 57, 58, 75, 76]	[11, 37, 57, 75]	[37, 38]	[(37, 38)]	[1]	[0, 1, 2, 24, 25, 95, 96, 97, 104, 105, 106, 118, 119, 120, 126, 127, 128]	[]	[]	[]	[3, 4, 8, 10, 13, 15, 16, 21, 22, 27, 28, 29, 31, 32, 33, 37, 40, 42, 43, 45, 47, 48, 50, 52, 57, 60, 61, 65, 66, 68, 69, 70, 72, 74, 75, 77, 81, 85, 86, 88, 89, 90, 91, 94, 101, 109, 111, 116, 122]	[37, 68, 69]	['A' 'C' 'A']	0.0567215
1	---TGGGGTGGTGTAGGAAGGCAGTGATAGCTACAG--GTTCCTAATTTCAAATTTACTGAGAGAGCAAACAAAGATGCCTTATCTTGGGTCACCCTGCTAGTCACTGAGGGTCTTC---TAACA----GAATAAGTGGCACCGAGTCGG	GAGCTGGACGGCGACGTAAAGTTTT-AGAGCTACCGTCGTTG-TACCGTCTACTTGACTTTTTTTCCGTCG--TTGTACCGTCTACTTGACTAGCAAGTTAA--AATAAGGCTAGTCCGTTATCAACTTGAAAAAGTGGCACCGAGTCGG	2	0	2	Reference	MODIFIED	Reference	50.667	[0, 1, 2, 3, 4, 5, 6, 7, 8, 9, 10, 11, 12, 13, 14, 15, 16, 17, 18, 19, 20, 21, 22, 23, 24, -25, 25, 26, 27, 28, 29, 30, 31, 32, 33, 34, 35, 36, 37, 38, 39, 40, -41, 41, 42, 43, 44, 45, 46, 47, 48, 49, 50, 51, 52, 53, 54, 55, 56, 57, 58, 59, 60, 61, 62, 63, 64, 65, 66, 67, 68, -69, -69, 69, 70, 71, 72, 73, 74, 75, 76, 77, 78, 79, 80, 81, 82, 83, 84, 85, 86, 87, 88, 89, 90, 91, 92, 93, 94, 95, 96, …	[24, 25, 40, 41, 68, 69, 97, 98]	[24, 40, 68, 97]	[68, 69]	[(68, 69)]	[2]	[0, 1, 2, 35, 36, 111, 112, 113, 119, 120, 121, 122]	[]	[]	[]	[3, 4, 7, 8, 11, 13, 14, 16, 19, 21, 22, 23, 26, 33, 40, 43, 44, 45, 48, 50, 53, 57, 58, 59, 60, 61, 62, 63, 65, 66, 67, 68, 69, 70, 71, 73, 76, 78, 80, 81, 83, 85, 86, 87, 89, 91, 92, 94, 97, 99, 101, 105, 107, 108, 116, 126]	[68, 69]	['C' 'A']	0.0567215
1	---TTGGCCA---ATATAGATTTTTCCATGAGACAAACTTT-------CTACTTGCCATTA-------------AGCATCATCTCTCATAGCTGAAGTTCAAAT--GGTTATTACATTAAAACACTTCCTTCTCCGAAGTGGCACCGAGTCGG	GAGCTGGACGGCGACGTAAAGTTTTAGA-GCTACCGTCGTTGTACCGTCTACTTGACTTTTTTTCCGTCGTTGTACCGTCTACTTGACTAGC--AAGTTAAAATAAGGCTAGTCCGTTATCA-ACTTGAAA-----AAGTGGCACCGAGTCGG	0	13	1	Reference	MODIFIED	Reference	51.634	[0, 1, 2, 3, 4, 5, 6, 7, 8, 9, 10, 11, 12, 13, 14, 15, 16, 17, 18, 19, 20, 21, 22, 23, 24, 25, 26, 27, -28, 28, 29, 30, 31, 32, 33, 34, 35, 36, 37, 38, 39, 40, 41, 42, 43, 44, 45, 46, 47, 48, 49, 50, 51, 52, 53, 54, 55, 56, 57, 58, 59, 60, 61, 62, 63, 64, 65, 66, 67, 68, 69, 70, 71, 72, 73, 74, 75, 76, 77, 78, 79, 80, 81, 82, 83, 84, 85, 86, 87, 88, 89, 90, -91, -91, 91, 92, 93, 94, 95, 96, 97, 9…	[27, 28, 90, 91, 118, 119, 126, 127]	[27, 90, 118, 126]	[]	[]	[]	[0, 1, 2, 10, 11, 12, 40, 41, 42, 43, 44, 45, 46, 60, 61, 62, 63, 64, 65, 66, 67, 68, 69, 70, 71, 72, 101, 102]	[60, 61, 62, 63, 64, 65, 66, 67, 68, 69, 70, 71, 72]	[(60, 73)]	[13]	[3, 7, 9, 14, 15, 18, 20, 25, 26, 29, 30, 33, 34, 35, 37, 54, 56, 59, 74, 76, 79, 80, 83, 84, 85, 86, 96, 105, 108, 110, 112, 116, 117, 123, 124, 125, 126]	[37]	['T']	0.0567215
1	--ACT---------CGTCATATTTTAACACCAGCAATAATAAGTACTGATTCCGGGCCTATATTCTTCAGCACAATCACAAATCTCCATAACCTCCATCTGCACACAAGT---GTCATTGAT--ACCTGCAA--GTGGCACCGAGTCGG	GAGCTGGACGGCGACGTAAAGTTTTAGAGCTACCGTCGTT--GTACCGTCTACTTGACTTTTTT-TCCGTCGTTGTACCG--TCTACTTGACTAGCAAGTTAAAATAAGGCTAGTCCGTTATCAACTTGAAAAAGTGGCACCGAGTCGG	0	0	4	Reference	MODIFIED	Reference	50.336	[0, 1, 2, 3, 4, 5, 6, 7, 8, 9, 10, 11, 12, 13, 14, 15, 16, 17, 18, 19, 20, 21, 22, 23, 24, 25, 26, 27, 28, 29, 30, 31, 32, 33, 34, 35, 36, 37, 38, 39, -40, -40, 40, 41, 42, 43, 44, 45, 46, 47, 48, 49, 50, 51, 52, 53, 54, 55, 56, 57, 58, 59, 60, 61, -62, 62, 63, 64, 65, 66, 67, 68, 69, 70, 71, 72, 73, 74, 75, 76, -77, -77, 77, 78, 79, 80, 81, 82, 83, 84, 85, 86, 87, 88, 89, 90, 91, 92, 93, 94, 95,…	[39, 40, 61, 62, 76, 77]	[39, 61, 76]	[]	[]	[]	[0, 1, 5, 6, 7, 8, 9, 10, 11, 12, 13, 105, 106, 107, 117, 118, 127, 128]	[]	[]	[]	[2, 17, 19, 20, 26, 27, 28, 30, 32, 34, 35, 36, 37, 38, 44, 46, 47, 49, 51, 52, 54, 57, 59, 63, 65, 66, 68, 69, 70, 71, 73, 74, 76, 80, 82, 84, 87, 88, 89, 92, 93, 95, 96, 98, 100, 104, 111, 112, 114, 121, 124]	[37, 38, 68, 69]	['A' 'A' 'A' 'C']	0.0567215
1	--ACTACACAGCCATAAAAAATAAT-GAAATCATGTCTTTTGCAGCCACATGGATGGAGCTGGAGGCCATTATCCTAAGTGAACTGACT-CGGAAATAGAAAGTCAAA-------TACTGCATTTT----TTCACATACAAGTGGCACCGAGTCGG	GAGCTGGACGGCGACGTAAAGTTTTAGAGCTACCGTCG-TTGTACCGTCTA--------CTTGACTTTTTTTCCGTCGTTGTACCGTCTACTTGACTAGCAAGTTAAAATAAGGCTAGTCCGTTATCAACTTGAAA---AAGTGGCACCGAGTCGG	1	0	3	Reference	MODIFIED	Reference	50.641	[0, 1, 2, 3, 4, 5, 6, 7, 8, 9, 10, 11, 12, 13, 14, 15, 16, 17, 18, 19, 20, 21, 22, 23, 24, 25, 26, 27, 28, 29, 30, 31, 32, 33, 34, 35, 36, 37, -38, 38, 39, 40, 41, 42, 43, 44, 45, 46, 47, 48, 49, -50, -50, -50, -50, -50, -50, -50, -50, 50, 51, 52, 53, 54, 55, 56, 57, 58, 59, 60, 61, 62, 63, 64, 65, 66, 67, 68, 69, 70, 71, 72, 73, 74, 75, 76, 77, 78, 79, 80, 81, 82, 83, 84, 85, 86, 87, 88, 89, 90,…	[37, 38, 49, 50, 126, 127]	[37, 49, 126]	[37, 38]	[(37, 38)]	[1]	[0, 1, 25, 80, 99, 100, 101, 102, 103, 104, 105, 117, 118, 119, 120]	[]	[]	[]	[2, 5, 6, 9, 12, 14, 15, 16, 20, 22, 23, 28, 29, 31, 32, 33, 37, 41, 43, 45, 46, 48, 49, 52, 55, 56, 57, 58, 59, 62, 63, 65, 67, 68, 69, 72, 75, 77, 82, 83, 84, 86, 90, 95, 108, 110, 112, 115, 123, 125]	[37, 68, 69]	['T' 'A' 'G']	0.0567215
1	--ACTG-------ACGACATGGTT-----CTACAGGGG--------TCAAGTAGACGGTACAACGA--GTTTTAGAG----CTAGAAATAGCAAGTTAAAATAAGGCTAGTCCGTTATCAACTTGAAAAAGTGGCACCGAGTCGG	GAGCTGGACGGCGACGTAAAGTTTTAGAGCTACCGTCGTTGTACCGTCTACTTGACTTTTTTTCCGTCGTTGTACCGTCTACTTGAC-TAGCAAGTTAAAATAAGGCTAGTCCGTTATCAACTTGAAAAAGTGGCACCGAGTCGG	0	8	0	Reference	MODIFIED	Reference	63.448	[0, 1, 2, 3, 4, 5, 6, 7, 8, 9, 10, 11, 12, 13, 14, 15, 16, 17, 18, 19, 20, 21, 22, 23, 24, 25, 26, 27, 28, 29, 30, 31, 32, 33, 34, 35, 36, 37, 38, 39, 40, 41, 42, 43, 44, 45, 46, 47, 48, 49, 50, 51, 52, 53, 54, 55, 56, 57, 58, 59, 60, 61, 62, 63, 64, 65, 66, 67, 68, 69, 70, 71, 72, 73, 74, 75, 76, 77, 78, 79, 80, 81, 82, 83, 84, 85, 86, -87, 87, 88, 89, 90, 91, 92, 93, 94, 95, 96, 97, 98, 99, 100…	[86, 87]	[86]	[]	[]	[]	[0, 1, 6, 7, 8, 9, 10, 11, 12, 24, 25, 26, 27, 28, 38, 39, 40, 41, 42, 43, 44, 45, 66, 67, 77, 78, 79, 80]	[38, 39, 40, 41, 42, 43, 44, 45]	[(38, 46)]	[8]	[2, 16, 17, 19, 21, 33, 35, 36, 48, 50, 52, 56, 57, 59, 60, 61, 62, 64, 65, 71, 74, 75, 83, 86]	[]	[]	0.0567215
1	--ACTG-ACACAGATGCA---TTTTATACATTCCCACCTTAAACCGCTCA--TCAATCTGTTCCCTACCTGGTA-----TATTTTAACA-CATGCTTCAAAAACCCCATTCAGG---CCAGGTGCA---GTGGCACCGAGTCGG	GAGCTGGACGGCGACGTAAAGTTTTAGAGCTACCGTCGTTGTACCGTCTACTTGACTTTTTTTCCGTCGTTGTACCGTCTACTTGACTAGCAAGTTAAAATAAGGCTAGTCCGTTATCAACTTGAAAAAGTGGCACCGAGTCGG	0	0	2	Reference	MODIFIED	Reference	54.167	[0, 1, 2, 3, 4, 5, 6, 7, 8, 9, 10, 11, 12, 13, 14, 15, 16, 17, 18, 19, 20, 21, 22, 23, 24, 25, 26, 27, 28, 29, 30, 31, 32, 33, 34, 35, 36, 37, 38, 39, 40, 41, 42, 43, 44, 45, 46, 47, 48, 49, 50, 51, 52, 53, 54, 55, 56, 57, 58, 59, 60, 61, 62, 63, 64, 65, 66, 67, 68, 69, 70, 71, 72, 73, 74, 75, 76, 77, 78, 79, 80, 81, 82, 83, 84, 85, 86, 87, 88, 89, 90, 91, 92, 93, 94, 95, 96, 97, 98, 99, 100, 101…	[]	[]	[]	[]	[]	[0, 1, 6, 18, 19, 20, 50, 51, 74, 75, 76, 77, 78, 89, 114, 115, 116, 126, 127, 128]	[]	[]	[]	[2, 9, 10, 11, 14, 16, 26, 28, 29, 31, 34, 35, 37, 40, 41, 46, 47, 48, 53, 55, 57, 59, 62, 65, 66, 68, 70, 81, 84, 86, 87, 92, 94, 96, 97, 100, 103, 104, 106, 108, 111, 113, 118, 120, 121, 124]	[37, 68]	['C' 'C']	0.0567215
1	--ACTGCATTCAGAG---AAGCTCAAAGTCTGGCTTCTT----CCAGATACTTAG----TTTTCCAGCTCTGT-CCACCTAGAGCCTTCTAATGACAAAAT--GTCAACTATGTTA----CTATGCAAAGTGGCACCGAGTCGG	GAGCTGGACGGCGACGTAAAGTTTTAGAGCTACCGTCGTTGTACCGTCTACTTGACTTTTTTTCCGTCGTTGTACCGTCTACTTGACTAGCAAGTTAAAATAAGGCTAGTCCGTTATCAACTTGAAAAAGTGGCACCGAGTCGG	0	0	3	Reference	MODIFIED	Reference	52.083	[0, 1, 2, 3, 4, 5, 6, 7, 8, 9, 10, 11, 12, 13, 14, 15, 16, 17, 18, 19, 20, 21, 22, 23, 24, 25, 26, 27, 28, 29, 30, 31, 32, 33, 34, 35, 36, 37, 38, 39, 40, 41, 42, 43, 44, 45, 46, 47, 48, 49, 50, 51, 52, 53, 54, 55, 56, 57, 58, 59, 60, 61, 62, 63, 64, 65, 66, 67, 68, 69, 70, 71, 72, 73, 74, 75, 76, 77, 78, 79, 80, 81, 82, 83, 84, 85, 86, 87, 88, 89, 90, 91, 92, 93, 94, 95, 96, 97, 98, 99, 100, 101…	[]	[]	[]	[]	[]	[0, 1, 15, 16, 17, 39, 40, 41, 42, 55, 56, 57, 58, 73, 101, 102, 116, 117, 118, 119]	[]	[]	[]	[2, 6, 8, 9, 10, 11, 14, 21, 23, 24, 26, 27, 28, 31, 32, 34, 37, 45, 46, 47, 53, 54, 65, 66, 68, 69, 76, 77, 81, 82, 83, 84, 85, 86, 88, 89, 90, 92, 94, 95, 104, 106, 108, 110, 111, 122, 123, 124, 125]	[37, 68, 69]	['T' 'T' 'C']	0.0567215
1	--ATAGGACAGAAATTTGCAGTCATCATTTCAGAG--ACCAGGAATGTGAACTTCTGCTAGAGAATTTCTTCCACAGACAATAAGAGACATTGGCATCGA-TACAAAGAACAGAAATAACCACTGCCATTTTTAAA--GTGGCACCGAGTCGG	GAGCTGGACGGCGACGTAAAGT------TTTAGAGCTACCGTCGTTGT-ACCGTCTACTTGACTTTTTTTCCGTCGTTGTACCGTCTACTTGACTAGCAAGTTAAAATAAGGCTAGT--CCGTTATCAACTTGAAAAAGTGGCACCGAGTCGG	0	0	4	Reference	MODIFIED	Reference	50.327	[0, 1, 2, 3, 4, 5, 6, 7, 8, 9, 10, 11, 12, 13, 14, 15, 16, 17, 18, 19, 20, 21, -22, -22, -22, -22, -22, -22, 22, 23, 24, 25, 26, 27, 28, 29, 30, 31, 32, 33, 34, 35, 36, 37, 38, 39, 40, 41, -42, 42, 43, 44, 45, 46, 47, 48, 49, 50, 51, 52, 53, 54, 55, 56, 57, 58, 59, 60, 61, 62, 63, 64, 65, 66, 67, 68, 69, 70, 71, 72, 73, 74, 75, 76, 77, 78, 79, 80, 81, 82, 83, 84, 85, 86, 87, 88, 89, 90, 91, 92, 9…	[21, 22, 41, 42, 109, 110]	[21, 41, 109]	[]	[]	[]	[0, 1, 29, 30, 93, 127, 128]	[]	[]	[]	[2, 3, 4, 9, 11, 12, 14, 15, 17, 18, 24, 34, 35, 36, 37, 38, 43, 45, 49, 52, 55, 56, 57, 61, 63, 65, 66, 68, 69, 70, 71, 72, 74, 75, 76, 77, 78, 79, 82, 84, 85, 86, 87, 89, 91, 95, 96, 100, 103, 104, 105, 106, 108, 112, 113, 115, 116, 119, 120, 123]	[37, 38, 68, 69]	['A' 'A' 'A' 'G']	0.0567215
1	--CATAGACTGATAAGGCTAAAGCCAATTCAGCCCTTTGAGAAACGCAGGGTCTTTTCGGAAATGTCATTAGCTGCCTGTGC--TAGAATTAAGTGGC--GTTAT-------CTCCTCCCTTCTCGAAAAGCTGACCACCAAGTGGCACCGAGTCGG	GAGCTGGACGGCGACG--TAAAGT---TTTAGAGCTACCGTCGTTGTACCGTCTACTTG--ACTTTTTTTCCGTCGTTGTACCGTCTACTTGACTAGCAAGTTAAAATAAGGCTAGTCCGTTATC---AACTTGAAAA---AGTGGCACCGAGTCGG	0	0	4	Reference	MODIFIED	Reference	50.318	[0, 1, 2, 3, 4, 5, 6, 7, 8, 9, 10, 11, 12, 13, 14, 15, -16, -16, 16, 17, 18, 19, 20, 21, -22, -22, -22, 22, 23, 24, 25, 26, 27, 28, 29, 30, 31, 32, 33, 34, 35, 36, 37, 38, 39, 40, 41, 42, 43, 44, 45, 46, 47, 48, 49, 50, 51, 52, 53, -54, -54, 54, 55, 56, 57, 58, 59, 60, 61, 62, 63, 64, 65, 66, 67, 68, 69, 70, 71, 72, 73, 74, 75, 76, 77, 78, 79, 80, 81, 82, 83, 84, 85, 86, 87, 88, 89, 90, 91, 92, 9…	[15, 16, 21, 22, 53, 54, 117, 118, 127, 128]	[15, 21, 53, 117, 127]	[]	[]	[]	[0, 1, 75, 76, 91, 92, 98, 99, 100, 101, 102, 103, 104]	[]	[]	[]	[2, 3, 5, 9, 11, 12, 14, 21, 24, 27, 28, 31, 32, 33, 34, 35, 36, 37, 38, 39, 41, 43, 44, 49, 50, 52, 55, 57, 59, 60, 63, 64, 65, 67, 68, 69, 73, 78, 79, 81, 84, 86, 88, 97, 107, 108, 112, 115, 120, 121, 125, 126]	[37, 38, 68, 69]	['A' 'A' 'C' 'C']	0.0567215
1	--CATGCAGTATAAGATAAAAT---ACAAATAATG-CTTAATAGAGCTTCCCTCACCTCGATTCCTTCTTTGTTTAAGGCATACTCATCAA--AATTCAAAATGGCGAT----CTTAATCGTCCTTGGAA--GTGGCAC-GAGTCGG	GAGCTGGACGGCGACGTAAAGTTTTAGAGCTACCGTCGTTGTACCGTCTACTTGACTTTTTTTCCGTCGTTGT--ACCGTCTACTTGACTAGCAAGTTAAAATAAGGCTAGTCCGTTATCAAC-TTGAAAAAGTGGCACCGAGTCGG	0	0	2	Reference	MODIFIED	Reference	53.061	[0, 1, 2, 3, 4, 5, 6, 7, 8, 9, 10, 11, 12, 13, 14, 15, 16, 17, 18, 19, 20, 21, 22, 23, 24, 25, 26, 27, 28, 29, 30, 31, 32, 33, 34, 35, 36, 37, 38, 39, 40, 41, 42, 43, 44, 45, 46, 47, 48, 49, 50, 51, 52, 53, 54, 55, 56, 57, 58, 59, 60, 61, 62, 63, 64, 65, 66, 67, 68, 69, 70, 71, 72, -73, -73, 73, 74, 75, 76, 77, 78, 79, 80, 81, 82, 83, 84, 85, 86, 87, 88, 89, 90, 91, 92, 93, 94, 95, 96, 97, 98, 99…	[72, 73, 120, 121]	[72, 120]	[]	[]	[]	[0, 1, 22, 23, 24, 35, 89, 90, 107, 108, 109, 110, 127, 128, 136]	[]	[]	[]	[2, 3, 6, 8, 9, 10, 11, 12, 14, 15, 20, 26, 28, 29, 32, 33, 37, 39, 40, 43, 44, 46, 47, 49, 51, 53, 56, 58, 59, 60, 65, 68, 74, 75, 77, 78, 83, 84, 85, 87, 93, 95, 101, 102, 103, 105, 112, 114, 118, 119, 124]	[37, 68]	['T' 'T']	0.0567215
1	--CATTGCCAGGGACTGCTGAGAGATGGCAGCAACAGTCGCACTATAGG-TACACGACTGAGACATAACTGGGGTGCCTTCATTTGGACCAAC--GTTCTAGGAAACTTATGAAGTTAAAAAATCATTACAGCAGTGGCACCGAGTCGG	GAGCTGGACGGCGAC-GTAAAGTTTTAG-AGCTACCGTCGTTGTACCGTCTACTTGACTTTTTTTCCGTCGTTGTACCGTCTACTTGACTAGCAAGTTAAAATAAGGCTAGTCCGTTATCAACT---TGAAAAAGTGGCACCGAGTCGG	0	0	2	Reference	MODIFIED	Reference	51.678	[0, 1, 2, 3, 4, 5, 6, 7, 8, 9, 10, 11, 12, 13, 14, -15, 15, 16, 17, 18, 19, 20, 21, 22, 23, 24, 25, 26, -27, 27, 28, 29, 30, 31, 32, 33, 34, 35, 36, 37, 38, 39, 40, 41, 42, 43, 44, 45, 46, 47, 48, 49, 50, 51, 52, 53, 54, 55, 56, 57, 58, 59, 60, 61, 62, 63, 64, 65, 66, 67, 68, 69, 70, 71, 72, 73, 74, 75, 76, 77, 78, 79, 80, 81, 82, 83, 84, 85, 86, 87, 88, 89, 90, 91, 92, 93, 94, 95, 96, 97, 98, 99…	[14, 15, 26, 27, 121, 122]	[14, 26, 121]	[]	[]	[]	[0, 1, 47, 91, 92]	[]	[]	[]	[2, 3, 5, 7, 9, 11, 16, 17, 18, 21, 22, 23, 25, 30, 33, 38, 39, 40, 43, 44, 46, 51, 52, 57, 58, 59, 60, 61, 62, 63, 64, 65, 66, 67, 69, 70, 73, 76, 79, 80, 81, 83, 87, 89, 96, 97, 99, 100, 103, 104, 105, 108, 109, 110, 111, 116, 117, 120, 123, 124, 126, 127]	[38, 69]	['C' 'G']	0.0567215
1	--CCT---CTTCCTCGTGCACCTTTCTGGCTATC--CGTGTGACCCTGTCTCTGCCTCTCTCTGC--------ACAGGGTCCATGCCTTCCTAG--AACAGTGGGGTC-----TTATTAACT--ACCAAGTGGCACCGAGTCGG	GAGCTGGACGGCGACGTAAAGTTTTAGAGCTACCGTCGTTGTACCGTCTACTTGACTTTTTTTCCGTCGTTGTACCGTCTACTTGACTAGCAAGTTAAAATAAGGCTAGTCCGTTATCAACTTGAAAAAGTGGCACCGAGTCGG	0	8	0	Reference	MODIFIED	Reference	52.778	[0, 1, 2, 3, 4, 5, 6, 7, 8, 9, 10, 11, 12, 13, 14, 15, 16, 17, 18, 19, 20, 21, 22, 23, 24, 25, 26, 27, 28, 29, 30, 31, 32, 33, 34, 35, 36, 37, 38, 39, 40, 41, 42, 43, 44, 45, 46, 47, 48, 49, 50, 51, 52, 53, 54, 55, 56, 57, 58, 59, 60, 61, 62, 63, 64, 65, 66, 67, 68, 69, 70, 71, 72, 73, 74, 75, 76, 77, 78, 79, 80, 81, 82, 83, 84, 85, 86, 87, 88, 89, 90, 91, 92, 93, 94, 95, 96, 97, 98, 99, 100, 101…	[]	[]	[]	[]	[]	[0, 1, 5, 6, 7, 34, 35, 65, 66, 67, 68, 69, 70, 71, 72, 94, 95, 108, 109, 110, 111, 112, 122, 123]	[65, 66, 67, 68, 69, 70, 71, 72]	[(65, 73)]	[8]	[2, 9, 10, 12, 13, 17, 18, 20, 21, 25, 26, 27, 32, 39, 40, 41, 45, 47, 49, 50, 51, 54, 57, 59, 61, 63, 75, 77, 78, 80, 82, 85, 88, 89, 91, 98, 100, 101, 102, 105, 107, 117, 125, 126]	[]	[]	0.0567215
1	--CCTC-------ACTTAACACTATG----TGCCATAGATTTTACTGCTCATTGACATCATAACC-----TGAACACAGTACTTT-----CAAATATAGAAGTTTGGGGGAACAT-ATAAACATTTATTAAGTGGCACCGAGTCGG	GAGCTGGACGGCGACGTAAAGTTTTAGAGCTACCGTCGTTGTACCGTCTACTTGACTTTTTTTCCGTCGTTGTACCGTCTACTTGACTAGCAAGT-TAAAATAAGGCTAGTCCGTTATCAAC-TTGAAAAAGTGGCACCGAGTCGG	0	5	1	Reference	MODIFIED	Reference	50.685	[0, 1, 2, 3, 4, 5, 6, 7, 8, 9, 10, 11, 12, 13, 14, 15, 16, 17, 18, 19, 20, 21, 22, 23, 24, 25, 26, 27, 28, 29, 30, 31, 32, 33, 34, 35, 36, 37, 38, 39, 40, 41, 42, 43, 44, 45, 46, 47, 48, 49, 50, 51, 52, 53, 54, 55, 56, 57, 58, 59, 60, 61, 62, 63, 64, 65, 66, 67, 68, 69, 70, 71, 72, 73, 74, 75, 76, 77, 78, 79, 80, 81, 82, 83, 84, 85, 86, 87, 88, 89, 90, 91, 92, 93, 94, -95, 95, 96, 97, 98, 99, 100…	[94, 95, 120, 121]	[94, 120]	[]	[]	[]	[0, 1, 6, 7, 8, 9, 10, 11, 12, 26, 27, 28, 29, 65, 66, 67, 68, 69, 85, 86, 87, 88, 89, 114]	[65, 66, 67, 68, 69]	[(65, 70)]	[5]	[2, 5, 15, 19, 20, 21, 23, 25, 31, 34, 36, 38, 40, 42, 43, 45, 46, 49, 50, 56, 58, 59, 61, 62, 72, 75, 76, 77, 78, 84, 93, 97, 100, 101, 102, 103, 105, 106, 107, 109, 110, 112, 117, 123, 125, 126]	[38]	['A']	0.0567215
1	--CCTGG---------TAGTGCTTTTGTGTACTTGTC-TGGTTGGGACTTCGTG------TTTCTTTCTTGGGATTGTTGTCTGGGACTGCAAGC-------AGGGTATGTTTTTATCTACTG----AAGTGGCACCGAGTCGG	GAGCTGGACGGCGACGTAAAGTTTTAGAGCTACCGTCGTTGTACCGTCTACTTGACTTTTTTTCCGTCGTTGTACCGTCTACTTGACTAGCAAGTTAAAATAAGGCTAGTCCGTTATCAACTTGAAAAAGTGGCACCGAGTCGG	0	1	1	Reference	MODIFIED	Reference	50.694	[0, 1, 2, 3, 4, 5, 6, 7, 8, 9, 10, 11, 12, 13, 14, 15, 16, 17, 18, 19, 20, 21, 22, 23, 24, 25, 26, 27, 28, 29, 30, 31, 32, 33, 34, 35, 36, 37, 38, 39, 40, 41, 42, 43, 44, 45, 46, 47, 48, 49, 50, 51, 52, 53, 54, 55, 56, 57, 58, 59, 60, 61, 62, 63, 64, 65, 66, 67, 68, 69, 70, 71, 72, 73, 74, 75, 76, 77, 78, 79, 80, 81, 82, 83, 84, 85, 86, 87, 88, 89, 90, 91, 92, 93, 94, 95, 96, 97, 98, 99, 100, 101…	[]	[]	[]	[]	[]	[0, 1, 7, 8, 9, 10, 11, 12, 13, 14, 15, 37, 54, 55, 56, 57, 58, 59, 95, 96, 97, 98, 99, 100, 101, 123, 124, 125, 126]	[37]	[(37, 38)]	[1]	[2, 18, 19, 21, 25, 27, 29, 30, 31, 32, 33, 39, 42, 43, 44, 46, 49, 51, 64, 65, 68, 70, 72, 74, 75, 78, 79, 80, 83, 85, 86, 87, 88, 94, 105, 108, 109, 110, 111, 112, 118, 122]	[68]	['T']	0.0567215
1	--CCTTGAGGGTAGGGACAGTATGTTT--GGGCCCCCATCACCTAGAGCAGTGTCTGACACATA------GCAGTTGTGTAATAAATGTTGATTAATGAATCAACAAATGGTGTTCCAGGGACTTCAAACTTGGTGAAAGTGGCACCGAGTCGG	GAGCTGGACGGC---GACGTAAAGTTTTAGAGCTACCGTCG--TTGTACCGTCTACTTGACTTTTTTTCCGTCGTTGTACCGTCTAC-TTGACTAGCAAGTTAAAATAAGG----CTAGTCCGTTATCAACTTGAAAAAGTGGCACCGAGTCGG	2	0	1	Reference	MODIFIED	Reference	50.649	[0, 1, 2, 3, 4, 5, 6, 7, 8, 9, 10, 11, -12, -12, -12, 12, 13, 14, 15, 16, 17, 18, 19, 20, 21, 22, 23, 24, 25, 26, 27, 28, 29, 30, 31, 32, 33, 34, 35, 36, 37, -38, -38, 38, 39, 40, 41, 42, 43, 44, 45, 46, 47, 48, 49, 50, 51, 52, 53, 54, 55, 56, 57, 58, 59, 60, 61, 62, 63, 64, 65, 66, 67, 68, 69, 70, 71, 72, 73, 74, 75, 76, 77, 78, 79, 80, 81, -82, 82, 83, 84, 85, 86, 87, 88, 89, 90, 91, 92, 93, 94…	[11, 12, 37, 38, 81, 82, 104, 105]	[11, 37, 81, 104]	[37, 38]	[(37, 38)]	[2]	[0, 1, 24, 25, 59, 60, 61, 62, 63, 64]	[]	[]	[]	[2, 5, 8, 11, 15, 16, 17, 19, 27, 30, 31, 34, 37, 39, 41, 42, 44, 47, 49, 50, 51, 52, 53, 56, 58, 66, 67, 73, 74, 75, 76, 78, 79, 81, 86, 89, 90, 91, 93, 95, 98, 100, 102, 106, 109, 110, 111, 112, 115, 116, 117, 119, 120, 122, 124, 125]	[37]	['A']	0.0567215
1	--CGTGGGTCCAGAGCTAACCAGTGCCAG-GCAACCATTGAGAATTAGATCTGTCT--TGCACATTCAGGGAAGCCATGTGTCCACAAATGGAG-AGCAATTTG---------TTGTCCATGGGCT--TTGATTTCACAAGTGGCACCGAGTCGG	GAGCTGGACGGCGACGTAA--AGTTTTAGAGCTACCGTCG-----TTGTACCGTCTACTTGACTTTTTTTCCGTCGTTGTACCGTCTACTTGACTAGCAAGTTAAAATAAGGCTAGTCCGTTATCAACTTGA----AAAAGTGGCACCGAGTCGG	5	0	2	Reference	MODIFIED	Reference	50.323	[0, 1, 2, 3, 4, 5, 6, 7, 8, 9, 10, 11, 12, 13, 14, 15, 16, 17, 18, -19, -19, 19, 20, 21, 22, 23, 24, 25, 26, 27, 28, 29, 30, 31, 32, 33, 34, 35, 36, 37, -38, -38, -38, -38, -38, 38, 39, 40, 41, 42, 43, 44, 45, 46, 47, 48, 49, 50, 51, 52, 53, 54, 55, 56, 57, 58, 59, 60, 61, 62, 63, 64, 65, 66, 67, 68, 69, 70, 71, 72, 73, 74, 75, 76, 77, 78, 79, 80, 81, 82, 83, 84, 85, 86, 87, 88, 89, 90, 91, 92, 9…	[18, 19, 37, 38, 124, 125]	[18, 37, 124]	[37, 38]	[(37, 38)]	[5]	[0, 1, 27, 49, 50, 87, 97, 98, 99, 100, 101, 102, 103, 104, 105, 119, 120]	[]	[]	[]	[2, 3, 7, 8, 9, 10, 11, 14, 15, 22, 23, 24, 30, 34, 36, 39, 41, 42, 44, 52, 53, 56, 59, 60, 61, 62, 63, 64, 65, 66, 68, 69, 73, 74, 76, 77, 79, 81, 83, 86, 93, 96, 107, 112, 114, 115, 116, 118, 126]	[68, 69]	['C' 'A']	0.0567215
1	--CTTGAACCCAAAAGGCAGAGGTTGCAGTGAGCCGAGATCATACC----ACT-------------------GCACAGAGACAGTGACCACACCTGGGTGACAGA--GCTAGTCCGTTATCAACTTGAAAAAGTGGCACCGAGTCGG	GAGCTGGACGGCGACGTAAAGTTTTAGAGCTA-CCGTCGTTGTACCGTCTACTTGACTTTTTTTCCGTCGTTGTACCGTCTACTTGACTAG--CAAGTTAAAATAAGGCTAGTCCGTTATCAACTTGAAAAAGTGGCACCGAGTCGG	0	19	1	Reference	MODIFIED	Reference	53.061	[0, 1, 2, 3, 4, 5, 6, 7, 8, 9, 10, 11, 12, 13, 14, 15, 16, 17, 18, 19, 20, 21, 22, 23, 24, 25, 26, 27, 28, 29, 30, 31, -32, 32, 33, 34, 35, 36, 37, 38, 39, 40, 41, 42, 43, 44, 45, 46, 47, 48, 49, 50, 51, 52, 53, 54, 55, 56, 57, 58, 59, 60, 61, 62, 63, 64, 65, 66, 67, 68, 69, 70, 71, 72, 73, 74, 75, 76, 77, 78, 79, 80, 81, 82, 83, 84, 85, 86, 87, 88, 89, -90, -90, 90, 91, 92, 93, 94, 95, 96, 97, 9…	[31, 32, 89, 90]	[31, 89]	[]	[]	[]	[0, 1, 45, 46, 47, 48, 52, 53, 54, 55, 56, 57, 58, 59, 60, 61, 62, 63, 64, 65, 66, 67, 68, 69, 70, 102, 103]	[52, 53, 54, 55, 56, 57, 58, 59, 60, 61, 62, 63, 64, 65, 66, 67, 68, 69, 70]	[(52, 71)]	[19]	[2, 3, 6, 9, 10, 11, 12, 14, 16, 17, 19, 20, 21, 22, 25, 26, 29, 30, 35, 36, 37, 39, 40, 72, 75, 77, 78, 79, 80, 81, 82, 87, 89, 91, 92, 94, 96, 98, 100]	[37]	['A']	0.0567215
1	--GAAGTAAGTAGACGGTACAACGAGTTTTAGAGCTAGA---------------------------------------------------AATAGCAAGTTAAAATAAGGCTAGTCCGTTATCAACTTGAAAAAGTGGCACCGAGTCGG	GAGCTGGACGGCGACGTAA-----AGTTTTAGAGCTACCGTCGTTGTACCGTCTACTTGACTTTTTTTCCGTCGTTGTACCGTCTACTTGACTAGCAAGTTAAAATAAGGCTAGTCCGTTATCAACTTGAAAAAGTGGCACCGAGTCGG	0	51	0	Reference	MODIFIED	Reference	53.691	[0, 1, 2, 3, 4, 5, 6, 7, 8, 9, 10, 11, 12, 13, 14, 15, 16, 17, 18, -19, -19, -19, -19, -19, 19, 20, 21, 22, 23, 24, 25, 26, 27, 28, 29, 30, 31, 32, 33, 34, 35, 36, 37, 38, 39, 40, 41, 42, 43, 44, 45, 46, 47, 48, 49, 50, 51, 52, 53, 54, 55, 56, 57, 58, 59, 60, 61, 62, 63, 64, 65, 66, 67, 68, 69, 70, 71, 72, 73, 74, 75, 76, 77, 78, 79, 80, 81, 82, 83, 84, 85, 86, 87, 88, 89, 90, 91, 92, 93, 94, 95,…	[18, 19]	[18]	[]	[]	[]	[0, 1, 34, 35, 36, 37, 38, 39, 40, 41, 42, 43, 44, 45, 46, 47, 48, 49, 50, 51, 52, 53, 54, 55, 56, 57, 58, 59, 60, 61, 62, 63, 64, 65, 66, 67, 68, 69, 70, 71, 72, 73, 74, 75, 76, 77, 78, 79, 80, 81, 82, 83, 84]	[34, 35, 36, 37, 38, 39, 40, 41, 42, 43, 44, 45, 46, 47, 48, 49, 50, 51, 52, 53, 54, 55, 56, 57, 58, 59, 60, 61, 62, 63, 64, 65, 66, 67, 68, 69, 70, 71, 72, 73, 74, 75, 76, 77, 78, 79, 80, 81, 82, 83, 84]	[(34, 85)]	[51]	[3, 4, 6, 8, 10, 11, 16, 17, 32, 33, 86]	[]	[]	0.0567215
1	--GATTAACATCATCATCAAAAATTTAAAAGATAAACGATGGTAAACAGACATATCACCTACTTAACTCTTTCATT------TTGGCCAGTGCAGAAGA-TAGATAGGTCTTAGAAACAGAAAGTTGAGTGGTTACAAACAAG-------GGCACCGAGTCGG	GAGCTGGACGGCGACGT--AAAGTTTTAGAGCTAC-CGTCGTTGTACCGTC--------TACTTGACTTTTT--TTCCGTCGTTGTACCGTCTACTTGACTAGCAAGTT------AAAATAAGGCTAGTCCGTTATCAACTTGAAAAAGTGGCACCGAGTCGG	0	6	1	Reference	MODIFIED	Reference	50.307	[0, 1, 2, 3, 4, 5, 6, 7, 8, 9, 10, 11, 12, 13, 14, 15, 16, -17, -17, 17, 18, 19, 20, 21, 22, 23, 24, 25, 26, 27, 28, 29, 30, 31, 32, -33, 33, 34, 35, 36, 37, 38, 39, 40, 41, 42, 43, 44, 45, 46, 47, -48, -48, -48, -48, -48, -48, -48, -48, 48, 49, 50, 51, 52, 53, 54, 55, 56, 57, 58, 59, 60, -61, -61, 61, 62, 63, 64, 65, 66, 67, 68, 69, 70, 71, 72, 73, 74, 75, 76, 77, 78, 79, 80, 81, 82, 83, 84, 85,…	[16, 17, 32, 33, 47, 48, 60, 61, 95, 96]	[16, 32, 47, 60, 95]	[]	[]	[]	[0, 1, 63, 64, 65, 66, 67, 68, 86, 124, 125, 126, 127, 128, 129, 130]	[63, 64, 65, 66, 67, 68]	[(63, 69)]	[6]	[3, 5, 6, 9, 10, 12, 13, 15, 20, 24, 26, 29, 32, 35, 36, 38, 40, 41, 44, 46, 53, 57, 72, 73, 75, 78, 79, 81, 82, 83, 90, 91, 94, 98, 100, 103, 105, 107, 108, 109, 110, 111, 116, 117, 121, 122]	[38]	['G']	0.0567215
1	--GC---------ACGCGCAGCTGTGGTCAAAACATGTCTGAGCAGAGTTTAATC-ACTGATGAAGTGCTCATGGGCAAGCACCTTGTCTATCAGG---AAGGAAGGCAGCTGCGGGTGTGA--TTGAA---GTGGCACCGAGTCGG	GAGCTGGACGGCGACGTAAAGTTTTAGAGCTACC--GTCGTTGTACCGTCTACTTGACTTTTTTTCCGTCGTTGTACCGTCTACTTGACTAGCAAGTTAAAATAAGGCTAGTCCGT-TATCAACTTGAAAAAGTGGCACCGAGTCGG	0	0	4	Reference	MODIFIED	Reference	50.34	[0, 1, 2, 3, 4, 5, 6, 7, 8, 9, 10, 11, 12, 13, 14, 15, 16, 17, 18, 19, 20, 21, 22, 23, 24, 25, 26, 27, 28, 29, 30, 31, 32, 33, -34, -34, 34, 35, 36, 37, 38, 39, 40, 41, 42, 43, 44, 45, 46, 47, 48, 49, 50, 51, 52, 53, 54, 55, 56, 57, 58, 59, 60, 61, 62, 63, 64, 65, 66, 67, 68, 69, 70, 71, 72, 73, 74, 75, 76, 77, 78, 79, 80, 81, 82, 83, 84, 85, 86, 87, 88, 89, 90, 91, 92, 93, 94, 95, 96, 97, 98, 99…	[33, 34, 113, 114]	[33, 113]	[]	[]	[]	[0, 1, 4, 5, 6, 7, 8, 9, 10, 11, 12, 53, 94, 95, 96, 119, 120, 126, 127, 128]	[]	[]	[]	[16, 17, 18, 21, 23, 25, 27, 28, 29, 30, 32, 37, 38, 39, 41, 43, 44, 47, 50, 52, 57, 58, 60, 61, 62, 63, 64, 66, 67, 68, 69, 72, 73, 75, 76, 77, 79, 80, 85, 89, 92, 99, 100, 106, 107, 108, 110, 113, 115, 117]	[37, 38, 68, 69]	['T' 'G' 'C' 'A']	0.0567215
1	--GC---------ACTTAGCATCATCACAGCAAAC-TAACTGTAGCCTTT------CTCTCTTTCCCT-GTAGAAACCTCTGCGCCATGAGAGCCAAGTGGAGGAAGAAG-CGAATGCG----CAGGCTGAAGCGCAAAAGAAGAAAGTGGCACCGAGTCGG	GAGCTGGACGGCGACGTAAAGTTTT-AGAGCTACCGTCGTTGTACCGTCTACTTGACTTTTTTTCCGTCGTTGTACCGTCTACTTGACTAG---CAAGTTAA--AATAAGGCTAGTCCGTTATCAACTTGAA------------AAAGTGGCACCGAGTCGG	0	0	2	Reference	MODIFIED	Reference	51.235	[0, 1, 2, 3, 4, 5, 6, 7, 8, 9, 10, 11, 12, 13, 14, 15, 16, 17, 18, 19, 20, 21, 22, 23, 24, -25, 25, 26, 27, 28, 29, 30, 31, 32, 33, 34, 35, 36, 37, 38, 39, 40, 41, 42, 43, 44, 45, 46, 47, 48, 49, 50, 51, 52, 53, 54, 55, 56, 57, 58, 59, 60, 61, 62, 63, 64, 65, 66, 67, 68, 69, 70, 71, 72, 73, 74, 75, 76, 77, 78, 79, 80, 81, 82, 83, 84, 85, 86, 87, 88, 89, -90, -90, -90, 90, 91, 92, 93, 94, 95, 96, …	[24, 25, 89, 90, 97, 98, 125, 126]	[24, 89, 97, 125]	[]	[]	[]	[0, 1, 4, 5, 6, 7, 8, 9, 10, 11, 12, 34, 49, 50, 51, 52, 53, 54, 67, 104, 113, 114, 115, 116]	[]	[]	[]	[15, 18, 19, 20, 22, 23, 26, 30, 32, 36, 37, 38, 43, 45, 47, 57, 59, 65, 70, 72, 74, 76, 80, 82, 83, 84, 86, 87, 95, 96, 100, 106, 108, 110, 119, 120, 121]	[37, 38]	['A' 'C']	0.0567215
1	--GCAGCA--------------TTCTCAGAAACTG-CTTTGTGATGT----TTGCATTCAAGTCACATAGTTGAACATTCCCTTTCATAGAGCAGGTTTGAATCA--CTGTTTCTGTAGTATCTGGAA---GTGGCACCGAGTCGG	GAGCTGGACGGCGACGTAAAGTTTTAGAGCTACCGTCGTTGTACCGTCTACTTGACTTTTTTTC-CGTCGTTGTACCGTCTACTTGACT-AGCAAGTTAAAATAAGGCTAGTCCGTTATCAACTTGAAAAAGTGGCACCGAGTCGG	0	0	1	Reference	MODIFIED	Reference	52.055	[0, 1, 2, 3, 4, 5, 6, 7, 8, 9, 10, 11, 12, 13, 14, 15, 16, 17, 18, 19, 20, 21, 22, 23, 24, 25, 26, 27, 28, 29, 30, 31, 32, 33, 34, 35, 36, 37, 38, 39, 40, 41, 42, 43, 44, 45, 46, 47, 48, 49, 50, 51, 52, 53, 54, 55, 56, 57, 58, 59, 60, 61, 62, 63, -64, 64, 65, 66, 67, 68, 69, 70, 71, 72, 73, 74, 75, 76, 77, 78, 79, 80, 81, 82, 83, 84, 85, 86, 87, -88, 88, 89, 90, 91, 92, 93, 94, 95, 96, 97, 98, 99…	[63, 64, 87, 88]	[63, 87]	[]	[]	[]	[0, 1, 8, 9, 10, 11, 12, 13, 14, 15, 16, 17, 18, 19, 20, 21, 35, 47, 48, 49, 50, 103, 104, 126, 127, 128]	[]	[]	[]	[4, 6, 24, 25, 26, 29, 30, 33, 37, 42, 43, 44, 54, 55, 58, 59, 60, 61, 65, 67, 72, 75, 76, 79, 80, 81, 84, 86, 87, 92, 96, 97, 101, 107, 108, 110, 112, 113, 116, 117, 119, 122]	[37]	['T']	0.0567215
1	--GCATCCAGGCTACCT-----TTTGTAGCCTCA-TCCTGTTCCCAAATCAAAACCAGACCCTTTAG--GTCTTTGTAT--TTTGCTGGATTTTGGCTGGATGGTGGGATCTTTGGGGGGTACTGTTCCCAATCTGTATGGAAGTGGCACCGAGTCGG	GAGCTGGACGGCGACGTAAAGTTTTAGAGCTACCGTCGTTGTACCGTCT----ACTTGACTTTTTTTCCGTCGTTGTACCGTCTACTTGACTA-----GCAAGTTAAAATAA--GGCTAGTCC-GTTATCAACTTGAAA--AAGTGGCACCGAGTCGG	0	0	2	Reference	MODIFIED	Reference	51.899	[0, 1, 2, 3, 4, 5, 6, 7, 8, 9, 10, 11, 12, 13, 14, 15, 16, 17, 18, 19, 20, 21, 22, 23, 24, 25, 26, 27, 28, 29, 30, 31, 32, 33, 34, 35, 36, 37, 38, 39, 40, 41, 42, 43, 44, 45, 46, 47, 48, -49, -49, -49, -49, 49, 50, 51, 52, 53, 54, 55, 56, 57, 58, 59, 60, 61, 62, 63, 64, 65, 66, 67, 68, 69, 70, 71, 72, 73, 74, 75, 76, 77, 78, 79, 80, 81, 82, 83, 84, 85, 86, 87, 88, -89, -89, -89, -89, -89, 89, 90,…	[48, 49, 88, 89, 102, 103, 111, 112, 126, 127]	[48, 88, 102, 111, 126]	[]	[]	[]	[0, 1, 17, 18, 19, 20, 21, 34, 63, 64, 75, 76]	[]	[]	[]	[4, 5, 6, 7, 8, 12, 15, 25, 26, 30, 31, 33, 37, 39, 40, 42, 45, 46, 47, 51, 52, 56, 57, 61, 62, 68, 74, 78, 80, 83, 86, 88, 90, 92, 94, 96, 97, 98, 101, 102, 105, 106, 107, 110, 115, 116, 120, 121, 124, 126]	[37, 68]	['C' 'T']	0.0567215
1	--GCGGAACTGAGGCC--ATGATTAAGAGGGACGGCCGGGGGCATTCGTATTGCGCCGCTAGAGGTGAAATTCTTGGACCGGCGCAAGACGG--------ACCAGAGCGAAAGCATTTGCCAAGAATGTTTTCA--TTAATCAAGTGGCACCGAGTCGG	GAGCTGGACGGCGACGTAAAGTTTTAGAGCTACCGTCG------------TTGTACCG-TCTACTTGACTTTTTTT--CCGTCGTTGTACCGTCTACTTGACTAGCAAGTTAAAATAAGGCTAGTCCGTTATCAACTTGAAAAAGTGGCACCGAGTCGG	12	0	1	Reference	MODIFIED	Reference	51.572	[0, 1, 2, 3, 4, 5, 6, 7, 8, 9, 10, 11, 12, 13, 14, 15, 16, 17, 18, 19, 20, 21, 22, 23, 24, 25, 26, 27, 28, 29, 30, 31, 32, 33, 34, 35, 36, 37, -38, -38, -38, -38, -38, -38, -38, -38, -38, -38, -38, -38, 38, 39, 40, 41, 42, 43, 44, 45, -46, 46, 47, 48, 49, 50, 51, 52, 53, 54, 55, 56, 57, 58, 59, 60, 61, 62, -63, -63, 63, 64, 65, 66, 67, 68, 69, 70, 71, 72, 73, 74, 75, 76, 77, 78, 79, 80, 81, 82, 8…	[37, 38, 45, 46, 62, 63]	[37, 45, 62]	[37, 38]	[(37, 38)]	[12]	[0, 1, 16, 17, 77, 78, 79, 80, 81, 82, 83, 84, 119, 120]	[]	[]	[]	[4, 6, 9, 11, 13, 15, 19, 21, 24, 29, 30, 33, 35, 41, 42, 47, 48, 50, 51, 55, 56, 59, 62, 66, 69, 70, 71, 72, 75, 87, 90, 91, 92, 94, 95, 97, 98, 101, 102, 104, 106, 109, 110, 111, 115, 123, 125, 126]	[69]	['C']	0.0567215
1	--GCGGTACAACGA------GTTTTAGAGCTAGA---------------------------------------------------AATAGCAAGTTAAAATAAGGCTAGTCCGTTATCAACTTGAAAAAGTGGCACCGAGTCGG	GAGCTGGACGGCGACGTAAAGTTTTAGAGCTACCGTCGTTGTACCGTCTACTTGACTTTTTTTCCGTCGTTGTACCGTCTACTTGACTAGCAAGTTAAAATAAGGCTAGTCCGTTATCAACTTGAAAAAGTGGCACCGAGTCGG	0	51	0	Reference	MODIFIED	Reference	54.167	[0, 1, 2, 3, 4, 5, 6, 7, 8, 9, 10, 11, 12, 13, 14, 15, 16, 17, 18, 19, 20, 21, 22, 23, 24, 25, 26, 27, 28, 29, 30, 31, 32, 33, 34, 35, 36, 37, 38, 39, 40, 41, 42, 43, 44, 45, 46, 47, 48, 49, 50, 51, 52, 53, 54, 55, 56, 57, 58, 59, 60, 61, 62, 63, 64, 65, 66, 67, 68, 69, 70, 71, 72, 73, 74, 75, 76, 77, 78, 79, 80, 81, 82, 83, 84, 85, 86, 87, 88, 89, 90, 91, 92, 93, 94, 95, 96, 97, 98, 99, 100, 101…	[]	[]	[]	[]	[]	[0, 1, 14, 15, 16, 17, 18, 19, 34, 35, 36, 37, 38, 39, 40, 41, 42, 43, 44, 45, 46, 47, 48, 49, 50, 51, 52, 53, 54, 55, 56, 57, 58, 59, 60, 61, 62, 63, 64, 65, 66, 67, 68, 69, 70, 71, 72, 73, 74, 75, 76, 77, 78, 79, 80, 81, 82, 83, 84]	[34, 35, 36, 37, 38, 39, 40, 41, 42, 43, 44, 45, 46, 47, 48, 49, 50, 51, 52, 53, 54, 55, 56, 57, 58, 59, 60, 61, 62, 63, 64, 65, 66, 67, 68, 69, 70, 71, 72, 73, 74, 75, 76, 77, 78, 79, 80, 81, 82, 83, 84]	[(34, 85)]	[51]	[4, 6, 9, 10, 32, 33, 86]	[]	[]	0.0567215
1	--GCTAGTCTTTCAGCTGTATTTGCATAGCAAGCCCCGATTTT-----TACTTGGATTTTATATTTGGGGGGGCTTTTGAGGGCT--TTGTACTAAAAATTGCA----------------TAGCAA---GAACAAGTGG-ACCGAGTCGG	GAGCTGGACGGCGACGTAAAGTTTTAGAGCTACCGTCGTTGTACCGTCTACTTGACTTTT---TTTCCGTCG--TTGTACCGTCTACTTG-ACTAGCAAGTTAAAATAAGGCTAGTCCGTTATCAACTTGAAAAAGTGGCACCGAGTCGG	2	0	1	Reference	MODIFIED	Reference	50.667	[0, 1, 2, 3, 4, 5, 6, 7, 8, 9, 10, 11, 12, 13, 14, 15, 16, 17, 18, 19, 20, 21, 22, 23, 24, 25, 26, 27, 28, 29, 30, 31, 32, 33, 34, 35, 36, 37, 38, 39, 40, 41, 42, 43, 44, 45, 46, 47, 48, 49, 50, 51, 52, 53, 54, 55, 56, 57, 58, 59, -60, -60, -60, 60, 61, 62, 63, 64, 65, 66, 67, 68, -69, -69, 69, 70, 71, 72, 73, 74, 75, 76, 77, 78, 79, 80, 81, 82, 83, 84, -85, 85, 86, 87, 88, 89, 90, 91, 92, 93, 94…	[59, 60, 68, 69, 84, 85]	[59, 68, 84]	[68, 69]	[(68, 69)]	[2]	[0, 1, 43, 44, 45, 46, 47, 80, 81, 98, 99, 100, 101, 102, 103, 104, 105, 106, 107, 108, 109, 110, 111, 112, 113, 120, 121, 122, 133]	[]	[]	[]	[5, 7, 9, 10, 11, 12, 14, 15, 17, 18, 20, 23, 24, 26, 30, 32, 34, 35, 38, 40, 42, 54, 55, 63, 64, 66, 67, 71, 73, 74, 75, 77, 89, 90, 93, 95, 96, 116, 126]	[38]	['A']	0.0567215
1	--GCTCGGCGGCTGAGGAAAGCAGGAGGAGGTGGCGGCG-----GCGGGAAGATGGCTCCTTCACCTACCAAACGCAAAGACCGCTCAGATGAGAAGTCCAAGGATCGCT----------CAAAA-GATAAAGTGGCACCGAGTCGG	GAGCTGGACGGCGACGTAAAGTTTTAG-AGCTACCGTCGTTGTACCGTCTACTTGACTTTTTTTCCGTCG--TTGTACCGTCTACTTGACTAGCAAGTTAAAATAAGGCTAGTCCGTTATCAACTTGAAAAAGTGGCACCGAGTCGG	2	5	2	Reference	MODIFIED	Reference	50.34	[0, 1, 2, 3, 4, 5, 6, 7, 8, 9, 10, 11, 12, 13, 14, 15, 16, 17, 18, 19, 20, 21, 22, 23, 24, 25, 26, -27, 27, 28, 29, 30, 31, 32, 33, 34, 35, 36, 37, 38, 39, 40, 41, 42, 43, 44, 45, 46, 47, 48, 49, 50, 51, 52, 53, 54, 55, 56, 57, 58, 59, 60, 61, 62, 63, 64, 65, 66, 67, 68, -69, -69, 69, 70, 71, 72, 73, 74, 75, 76, 77, 78, 79, 80, 81, 82, 83, 84, 85, 86, 87, 88, 89, 90, 91, 92, 93, 94, 95, 96, 97, 9…	[26, 27, 68, 69]	[26, 68]	[68, 69]	[(68, 69)]	[2]	[0, 1, 38, 39, 40, 41, 42, 107, 108, 109, 110, 111, 112, 113, 114, 115, 116, 122]	[38, 39, 40, 41, 42]	[(38, 43)]	[5]	[5, 7, 12, 13, 14, 16, 21, 22, 23, 24, 29, 31, 32, 35, 43, 46, 47, 48, 50, 51, 54, 57, 58, 61, 62, 65, 66, 68, 69, 70, 72, 74, 75, 77, 79, 80, 83, 84, 85, 86, 88, 89, 90, 95, 96, 99, 100, 102, 103, 120, 121, 125]	[68, 69]	['C' 'A']	0.0567215
1	--GCTCTCTCTAAAGG--AAGGTTGAAATCT---GTGAGTTGAATACAAACAACACAAAGAAGTTACTGAGAAT------TCTTCT-GTCTAGAA---TTATATGAGGAAATCCCGTT------TCGAACGAAGGGCACCGAGTCGG	GAGCTGGACGGCGACGTAAAGTTTTAGAGCTACCGTC-GTTG--TACCGTCTACTTGACTTTTTTTCCGTCGTTGTACCGTCTACTTGACTAGCAAGTTAAAATAAGGCTAGTCCGTTATCAACTTGAAAAAGTGGCACCGAGTCGG	0	0	2	Reference	MODIFIED	Reference	50.34	[0, 1, 2, 3, 4, 5, 6, 7, 8, 9, 10, 11, 12, 13, 14, 15, 16, 17, 18, 19, 20, 21, 22, 23, 24, 25, 26, 27, 28, 29, 30, 31, 32, 33, 34, 35, 36, -37, 37, 38, 39, 40, -41, -41, 41, 42, 43, 44, 45, 46, 47, 48, 49, 50, 51, 52, 53, 54, 55, 56, 57, 58, 59, 60, 61, 62, 63, 64, 65, 66, 67, 68, 69, 70, 71, 72, 73, 74, 75, 76, 77, 78, 79, 80, 81, 82, 83, 84, 85, 86, 87, 88, 89, 90, 91, 92, 93, 94, 95, 96, 97, 9…	[36, 37, 40, 41]	[36, 40]	[]	[]	[]	[0, 1, 16, 17, 31, 32, 33, 71, 72, 73, 74, 75, 76, 83, 92, 93, 94, 115, 116, 117, 118, 119, 120]	[]	[]	[]	[5, 6, 7, 8, 9, 10, 11, 12, 14, 21, 24, 26, 28, 36, 44, 45, 46, 48, 51, 52, 53, 55, 56, 57, 58, 59, 62, 64, 66, 67, 68, 69, 80, 85, 90, 96, 98, 101, 105, 106, 108, 109, 122, 126, 127, 129, 130]	[68, 69]	['A' 'A']	0.0567215
1	--GCTG--CCTCCTCACAA-------GAGCCCACCTGGTTCTGGGTCCTGTTCACAGCATTTTCTGGGCATCATGTCATTTAACCCTCACAGCAGGCCAGTGAG--AGAGTAATACTATTACTTTCCAGTGTTGTAGGGGAAGAAGTGGCACCG-GTCGG	GAGCTGGACGGCGACGTAAAGTTTTAGAGCTACCGTCGTT----GTACCGTCTACTTGACTTTTTTTCC-----GTCGTTGTACCGTCT-ACTTGACTAGCAAGTTAAAATAAGGCTAGTCCGTTATCAACTTG------AAAAAGTGGCACCGAGTCGG	0	0	1	Reference	MODIFIED	Reference	50.625	[0, 1, 2, 3, 4, 5, 6, 7, 8, 9, 10, 11, 12, 13, 14, 15, 16, 17, 18, 19, 20, 21, 22, 23, 24, 25, 26, 27, 28, 29, 30, 31, 32, 33, 34, 35, 36, 37, 38, 39, -40, -40, -40, -40, 40, 41, 42, 43, 44, 45, 46, 47, 48, 49, 50, 51, 52, 53, 54, 55, 56, 57, 58, 59, 60, 61, 62, 63, 64, -65, -65, -65, -65, -65, 65, 66, 67, 68, 69, 70, 71, 72, 73, 74, 75, 76, 77, 78, 79, -80, 80, 81, 82, 83, 84, 85, 86, 87, 88, 89…	[39, 40, 64, 65, 79, 80, 123, 124]	[39, 64, 79, 123]	[]	[]	[]	[0, 1, 6, 7, 19, 20, 21, 22, 23, 24, 25, 94, 95, 138]	[]	[]	[]	[9, 10, 12, 13, 15, 16, 30, 31, 32, 34, 36, 42, 44, 47, 48, 51, 52, 53, 55, 59, 61, 62, 63, 68, 71, 72, 76, 79, 81, 82, 83, 85, 87, 90, 91, 97, 99, 103, 104, 108, 110, 112, 115, 116, 117, 118, 119, 120, 126]	[68]	['A']	0.0567215
1	--GCTGGTTTCGAAGAAGATATAAAATATGATTAGTTCTGTGGCTGTGAATGTTATAATTAAGGAGATTT--GTAG-------GGAGATTAGTATAGAGAGGTAGAGTTTTTTTCGTGATAGTGGTTCACTGGATAA-GTGGCACCGAGTCGG	GAGCTGG-----ACGGCGACGTAAAGTTTTAGAGCTACCGTCGTTGT--ACCGTCTACTTGACTTTTTTTCCGTCGTTGTACCGTCTACTTGACTAGCAAGTTAAAATAAGGCTAGTCC--GTTATCAACTTGAAAAAGTGGCACCGAGTCGG	0	7	1	Reference	MODIFIED	Reference	50.98	[0, 1, 2, 3, 4, 5, 6, -7, -7, -7, -7, -7, 7, 8, 9, 10, 11, 12, 13, 14, 15, 16, 17, 18, 19, 20, 21, 22, 23, 24, 25, 26, 27, 28, 29, 30, 31, 32, 33, 34, 35, 36, 37, 38, 39, 40, 41, -42, -42, 42, 43, 44, 45, 46, 47, 48, 49, 50, 51, 52, 53, 54, 55, 56, 57, 58, 59, 60, 61, 62, 63, 64, 65, 66, 67, 68, 69, 70, 71, 72, 73, 74, 75, 76, 77, 78, 79, 80, 81, 82, 83, 84, 85, 86, 87, 88, 89, 90, 91, 92, 93, 94…	[6, 7, 41, 42, 111, 112]	[6, 41, 111]	[]	[]	[]	[0, 1, 63, 64, 69, 70, 71, 72, 73, 74, 75, 128]	[69, 70, 71, 72, 73, 74, 75]	[(69, 76)]	[7]	[8, 10, 11, 14, 15, 20, 22, 24, 26, 27, 28, 29, 31, 33, 36, 38, 43, 44, 45, 47, 50, 53, 55, 56, 57, 58, 59, 67, 77, 78, 79, 81, 83, 85, 86, 90, 91, 94, 97, 99, 101, 102, 103, 104, 105, 107, 110, 111, 114, 115, 117, 118, 122, 125]	[38]	['C']	0.0567215
1	--GCTGT--GGAGAAGCGGCTTGGTCGGGG-------GTGGTCTCGTGGGGTCCTGCCTGTTTA---GTCGCTTT-CAGGGTTCTTGA---GCCCCTTCAC---------GACCGTCACCA--TGGAA---GTGGCACCGAGTCGG	GAGCTGGACGGCGACGTAAAGTTTTAGAGCTACCGTCGTTGTACCGTCTACT--TGACTTTTTTTCCGTCGTTGTACCGTCTACTTGACTAGCAAGTTAAAATAAGGCTAGTCCGTTATCAACTTGAAAAAGTGGCACCGAGTCGG	0	0	1	Reference	MODIFIED	Reference	50.685	[0, 1, 2, 3, 4, 5, 6, 7, 8, 9, 10, 11, 12, 13, 14, 15, 16, 17, 18, 19, 20, 21, 22, 23, 24, 25, 26, 27, 28, 29, 30, 31, 32, 33, 34, 35, 36, 37, 38, 39, 40, 41, 42, 43, 44, 45, 46, 47, 48, 49, 50, 51, -52, -52, 52, 53, 54, 55, 56, 57, 58, 59, 60, 61, 62, 63, 64, 65, 66, 67, 68, 69, 70, 71, 72, 73, 74, 75, 76, 77, 78, 79, 80, 81, 82, 83, 84, 85, 86, 87, 88, 89, 90, 91, 92, 93, 94, 95, 96, 97, 98, 99…	[51, 52]	[51]	[]	[]	[]	[0, 1, 7, 8, 30, 31, 32, 33, 34, 35, 36, 62, 63, 64, 73, 86, 87, 88, 99, 100, 101, 102, 103, 104, 105, 106, 107, 119, 120, 126, 127, 128]	[]	[]	[]	[6, 11, 14, 16, 17, 18, 19, 20, 22, 23, 25, 27, 29, 39, 42, 43, 47, 48, 49, 50, 54, 57, 61, 69, 71, 75, 77, 78, 80, 91, 92, 93, 96, 98, 109, 114, 116, 122]	[69]	['C']	0.0567215
1	--GTTGC---------TATTGGTTTACT--TAAGGTAG-----GCCTGTGATTCACTTCTGGCCGAGAAGTTGTTAAAAGAAAACTT-------ATGAAAAAATA----TTGTCCCTGA---AGTTTAGAA-GTGGCACCGAGTCGG	GAGCTGGACGGCGACGTAAAGTTTTAGAGCTACCGTCGTTGTACCGTCTACTTGACTTTTTTTCC-GTCGTTGT--ACCGTCTACTTGACTAGCAAGTTAAAATAAGGCTAGTCCGTTATCAACTTGAAAAAGTGGCACCGAGTCGG	0	5	0	Reference	MODIFIED	Reference	50.34	[0, 1, 2, 3, 4, 5, 6, 7, 8, 9, 10, 11, 12, 13, 14, 15, 16, 17, 18, 19, 20, 21, 22, 23, 24, 25, 26, 27, 28, 29, 30, 31, 32, 33, 34, 35, 36, 37, 38, 39, 40, 41, 42, 43, 44, 45, 46, 47, 48, 49, 50, 51, 52, 53, 54, 55, 56, 57, 58, 59, 60, 61, 62, 63, 64, -65, 65, 66, 67, 68, 69, 70, 71, 72, -73, -73, 73, 74, 75, 76, 77, 78, 79, 80, 81, 82, 83, 84, 85, 86, 87, 88, 89, 90, 91, 92, 93, 94, 95, 96, 97, 9…	[64, 65, 72, 73]	[64, 72]	[]	[]	[]	[0, 1, 7, 8, 9, 10, 11, 12, 13, 14, 15, 28, 29, 38, 39, 40, 41, 42, 84, 85, 86, 87, 88, 89, 90, 102, 103, 104, 105, 116, 117, 118, 128]	[38, 39, 40, 41, 42]	[(38, 43)]	[5]	[3, 6, 18, 19, 21, 26, 27, 32, 33, 36, 43, 45, 47, 49, 50, 53, 58, 60, 61, 62, 64, 66, 67, 74, 75, 77, 78, 79, 92, 94, 95, 107, 112, 114, 120, 123, 125]	[]	[]	0.0567215
1	--GTTTGCCGGA----------TCAAGAGCTACCAACTCTTTTTCCGAAGGTAACTGGCTTCAGCAGAGCGCAGATACCAAATACTGTTCTT-CTAGTGTAGCCGTAGTTAGGCCACCACTTCAAGAACTCTAA---GTGGCACCGAGTCGG	GAGCTGGACGGCGACGTAAAGTTTTAGAGCTACCGTCG-TTGTACCGTC--TACTTGACTTTTTTTCCGTCGTTGTACCGTCTACTTGACTAGCAAGTTAA-----AATAAGGCTAGTCCGTTATCAACTTGAAAAAGTGGCACCGAGTCGG	1	0	3	Reference	MODIFIED	Reference	50.658	[0, 1, 2, 3, 4, 5, 6, 7, 8, 9, 10, 11, 12, 13, 14, 15, 16, 17, 18, 19, 20, 21, 22, 23, 24, 25, 26, 27, 28, 29, 30, 31, 32, 33, 34, 35, 36, 37, -38, 38, 39, 40, 41, 42, 43, 44, 45, 46, 47, -48, -48, 48, 49, 50, 51, 52, 53, 54, 55, 56, 57, 58, 59, 60, 61, 62, 63, 64, 65, 66, 67, 68, 69, 70, 71, 72, 73, 74, 75, 76, 77, 78, 79, 80, 81, 82, 83, 84, 85, 86, 87, 88, 89, 90, 91, 92, 93, 94, 95, 96, 97, -…	[37, 38, 47, 48, 97, 98]	[37, 47, 97]	[37, 38]	[(37, 38)]	[1]	[0, 1, 12, 13, 14, 15, 16, 17, 18, 19, 20, 21, 89, 126, 127, 128]	[]	[]	[]	[3, 5, 7, 11, 23, 24, 34, 35, 37, 40, 42, 46, 47, 50, 51, 54, 58, 59, 60, 61, 62, 63, 64, 66, 67, 68, 69, 70, 71, 76, 77, 78, 83, 84, 85, 88, 91, 95, 96, 99, 101, 106, 108, 109, 110, 112, 114, 116, 117, 122, 123]	[37, 68, 69]	['T' 'C' 'A']	0.0567215
1	--TATGGAAAGAAATGATGCGTTCCAGTCCTAGC--CGATAAAACAAATTCCTC-CATGCAATCCCTCATTCTCCTCTCTTTTT--CTTGCTA--TATATTGATGCCCAGCATGGCATGAGCTG--AGAAGTGGCACCGAGTCGG	GAGCTGGACGGCGACGTAAAGTTTTAGAGCTACCGTCGTTGTACCGTCTACTTGACTTTTTTTCCGTCGTTGTACCGTCTACTTGACTAGCAAGTTAAAATAAGGCT-AGTCCGTTATCAACTTGAAAAAGTGGCACCGAGTCGG	0	0	2	Reference	MODIFIED	Reference	53.793	[0, 1, 2, 3, 4, 5, 6, 7, 8, 9, 10, 11, 12, 13, 14, 15, 16, 17, 18, 19, 20, 21, 22, 23, 24, 25, 26, 27, 28, 29, 30, 31, 32, 33, 34, 35, 36, 37, 38, 39, 40, 41, 42, 43, 44, 45, 46, 47, 48, 49, 50, 51, 52, 53, 54, 55, 56, 57, 58, 59, 60, 61, 62, 63, 64, 65, 66, 67, 68, 69, 70, 71, 72, 73, 74, 75, 76, 77, 78, 79, 80, 81, 82, 83, 84, 85, 86, 87, 88, 89, 90, 91, 92, 93, 94, 95, 96, 97, 98, 99, 100, 101…	[106, 107]	[106]	[]	[]	[]	[0, 1, 34, 35, 54, 84, 85, 93, 94, 123, 124]	[]	[]	[]	[2, 3, 8, 9, 11, 12, 14, 16, 17, 18, 19, 23, 24, 27, 28, 32, 38, 40, 41, 43, 45, 46, 47, 49, 51, 53, 56, 58, 59, 60, 61, 65, 68, 71, 73, 75, 76, 80, 81, 88, 91, 97, 99, 101, 103, 106, 109, 110, 111, 113, 114, 117, 119, 122, 126]	[38, 68]	['A' 'A']	0.0567215
1	--TATTTATTGAAAAGTA--GTTT-----CTAGCTTATATTGGAGAGTAGGAAACAAAATTTGTCCACCATG--ACCGC-------AATATATAGTGTTAAATAAG--TTATACATAA--AATAAGATAAAAGTGGCACCGAGTG--	GAGCTGGACGGCGACGTAAAGTTTTAGAGCTACCGTCG-TTGTACCGTCTACTTGACTTTTTTTCCGTCGTTGTACCGTCTACTTGACTAGCAAGT-TAAAATAAGGCTAGTCCGTTATCAACTTGA-AAAAGTGGCACCGAGTCGG	1	0	2	Reference	MODIFIED	Reference	50.34	[0, 1, 2, 3, 4, 5, 6, 7, 8, 9, 10, 11, 12, 13, 14, 15, 16, 17, 18, 19, 20, 21, 22, 23, 24, 25, 26, 27, 28, 29, 30, 31, 32, 33, 34, 35, 36, 37, -38, 38, 39, 40, 41, 42, 43, 44, 45, 46, 47, 48, 49, 50, 51, 52, 53, 54, 55, 56, 57, 58, 59, 60, 61, 62, 63, 64, 65, 66, 67, 68, 69, 70, 71, 72, 73, 74, 75, 76, 77, 78, 79, 80, 81, 82, 83, 84, 85, 86, 87, 88, 89, 90, 91, 92, 93, 94, -95, 95, 96, 97, 98, 99…	[37, 38, 94, 95, 124, 125]	[37, 94, 124]	[37, 38]	[(37, 38)]	[1]	[0, 1, 18, 19, 24, 25, 26, 27, 28, 71, 72, 78, 79, 80, 81, 82, 83, 84, 104, 105, 116, 117, 142]	[]	[]	[]	[2, 3, 5, 6, 8, 9, 11, 12, 14, 32, 34, 36, 37, 41, 43, 44, 47, 48, 49, 50, 51, 52, 53, 55, 56, 57, 61, 65, 66, 68, 70, 77, 86, 89, 90, 91, 96, 107, 108, 110, 112, 114, 120, 121, 122, 141]	[37, 68]	['T' 'A']	0.0567215
1	--TCGGAACTGAGGCC--ATGATTAAGAGGGACGGCCGGGGGCATTCGTATTGCGCCGCTAGAGGTGAAATTCTTGGACCGGCGCAAGACGG--------ACCAGAGCGAAAGCATTTGCCAAGAATGTTTTCA--TTAATCAAGTGGCACCGAGTCGG	GAGCTGGACGGCGACGTAAAGTTTTAGAGCTACCGTCG------------TTGTACCG-TCTACTTGACTTTTTTT--CCGTCGTTGTACCGTCTACTTGACTAGCAAGTTAAAATAAGGCTAGTCCGTTATCAACTTGAAAAAGTGGCACCGAGTCGG	12	0	1	Reference	MODIFIED	Reference	50.943	[0, 1, 2, 3, 4, 5, 6, 7, 8, 9, 10, 11, 12, 13, 14, 15, 16, 17, 18, 19, 20, 21, 22, 23, 24, 25, 26, 27, 28, 29, 30, 31, 32, 33, 34, 35, 36, 37, -38, -38, -38, -38, -38, -38, -38, -38, -38, -38, -38, -38, 38, 39, 40, 41, 42, 43, 44, 45, -46, 46, 47, 48, 49, 50, 51, 52, 53, 54, 55, 56, 57, 58, 59, 60, 61, 62, -63, -63, 63, 64, 65, 66, 67, 68, 69, 70, 71, 72, 73, 74, 75, 76, 77, 78, 79, 80, 81, 82, 8…	[37, 38, 45, 46, 62, 63]	[37, 45, 62]	[37, 38]	[(37, 38)]	[12]	[0, 1, 16, 17, 77, 78, 79, 80, 81, 82, 83, 84, 119, 120]	[]	[]	[]	[2, 4, 6, 9, 11, 13, 15, 19, 21, 24, 29, 30, 33, 35, 41, 42, 47, 48, 50, 51, 55, 56, 59, 62, 66, 69, 70, 71, 72, 75, 87, 90, 91, 92, 94, 95, 97, 98, 101, 102, 104, 106, 109, 110, 111, 115, 123, 125, 126]	[69]	['C']	0.0567215
1	-AACCCAAGGACAACTAATATTTATTGAG-TGCCTACTGTGTGCCAGGCATAATAAGCACTTTATACCCTTAACTAATTTAATCCCTGTGACAAACCTATTAGGAAGCTGCTATTA--TTATCCTCATTTTAA-GTGGCACCGAGTCGG	GAGCTGGACGGCGACGTAAAGTTTTAGAGCTACCGTCGTTGTACC--GTCTACTTG--ACTTTTTTTCCGTCG-TTGTACCGTCTACTTGACTAGCAAGTTAAAATAAGGCTAGTCCGTTATCAACTTGAAAAAGTGGCACCGAGTCGG	1	0	3	Reference	MODIFIED	Reference	53.691	[0, 1, 2, 3, 4, 5, 6, 7, 8, 9, 10, 11, 12, 13, 14, 15, 16, 17, 18, 19, 20, 21, 22, 23, 24, 25, 26, 27, 28, 29, 30, 31, 32, 33, 34, 35, 36, 37, 38, 39, 40, 41, 42, 43, 44, -45, -45, 45, 46, 47, 48, 49, 50, 51, 52, 53, -54, -54, 54, 55, 56, 57, 58, 59, 60, 61, 62, 63, 64, 65, 66, 67, 68, -69, 69, 70, 71, 72, 73, 74, 75, 76, 77, 78, 79, 80, 81, 82, 83, 84, 85, 86, 87, 88, 89, 90, 91, 92, 93, 94, 95,…	[44, 45, 53, 54, 68, 69]	[44, 53, 68]	[68, 69]	[(68, 69)]	[1]	[0, 29, 111, 112, 128]	[]	[]	[]	[2, 4, 5, 6, 8, 10, 12, 15, 16, 18, 20, 23, 25, 31, 34, 35, 37, 38, 42, 46, 47, 50, 52, 53, 59, 61, 62, 65, 67, 68, 70, 71, 73, 74, 75, 76, 79, 80, 81, 82, 87, 89, 91, 92, 93, 97, 98, 100, 101, 102, 103, 108, 110, 118, 119, 121, 123, 124, 125]	[37, 38, 68]	['T' 'G' 'A']	0.0567215
1	-AACTAGA-----ACTTAC---TTTGACTCTACCGG-GTTGTACCTGGTAC--------------GTCTATGGTGAGCTGACTTGAATTAATCTATTTTATCTAAAG-TAGCCCCTTAAAAA--TAAAATGGTTCGCAAGTGGCACCGAGTCGG	GAGCTGGACGGCGACGTAAAGTTTTAGAGCTACCGTCGTTGTACCGTCTACTTGACTTTTTTTCCGTCGTTGTACCGTCTACTTGACT--AGCAAGTTAAAATAAGGCTAGTCCGTTATCAACTTGAAA--------AAGTGGCACCGAGTCGG	0	0	2	Reference	MODIFIED	Reference	53.896	[0, 1, 2, 3, 4, 5, 6, 7, 8, 9, 10, 11, 12, 13, 14, 15, 16, 17, 18, 19, 20, 21, 22, 23, 24, 25, 26, 27, 28, 29, 30, 31, 32, 33, 34, 35, 36, 37, 38, 39, 40, 41, 42, 43, 44, 45, 46, 47, 48, 49, 50, 51, 52, 53, 54, 55, 56, 57, 58, 59, 60, 61, 62, 63, 64, 65, 66, 67, 68, 69, 70, 71, 72, 73, 74, 75, 76, 77, 78, 79, 80, 81, 82, 83, 84, 85, 86, 87, -88, -88, 88, 89, 90, 91, 92, 93, 94, 95, 96, 97, 98, 99…	[87, 88, 126, 127]	[87, 126]	[]	[]	[]	[0, 8, 9, 10, 11, 12, 19, 20, 21, 36, 51, 52, 53, 54, 55, 56, 57, 58, 59, 60, 61, 62, 63, 64, 105, 120, 121]	[]	[]	[]	[2, 5, 15, 18, 25, 26, 27, 28, 35, 45, 46, 47, 68, 69, 72, 73, 74, 75, 77, 78, 79, 86, 89, 91, 93, 96, 98, 99, 103, 109, 112, 116, 117, 123]	[68, 69]	['T' 'A']	0.0567215
1	-AACTGGTCGTTTTATATATTGTTTATTTCAGCATATTGATTTTTAGCA---ATTTGGCTTCTTTCTGATACCTGGTGCCCTC-AGAGAACAAGCTGGATAATCAAAGACTTATT--TTTAGAAATATATCAAGTGGCACCGAGTCGG	GAGCTGGACGGCG-ACGTAAAGTTT--TAGAGCTACCGTCGTTGTACCGTCTACTTGACTTTTTTTCCGT-CGTTGTACCGTCTACTTGACTAGCAAGTTAAAATAAGGCTAGTCCGTTATCAACTTGAAAAAGTGGCACCGAGTCGG	0	0	2	Reference	MODIFIED	Reference	54.73	[0, 1, 2, 3, 4, 5, 6, 7, 8, 9, 10, 11, 12, -13, 13, 14, 15, 16, 17, 18, 19, 20, 21, 22, 23, -24, -24, 24, 25, 26, 27, 28, 29, 30, 31, 32, 33, 34, 35, 36, 37, 38, 39, 40, 41, 42, 43, 44, 45, 46, 47, 48, 49, 50, 51, 52, 53, 54, 55, 56, 57, 58, 59, 60, 61, 62, 63, 64, 65, 66, -67, 67, 68, 69, 70, 71, 72, 73, 74, 75, 76, 77, 78, 79, 80, 81, 82, 83, 84, 85, 86, 87, 88, 89, 90, 91, 92, 93, 94, 95, 96, …	[12, 13, 23, 24, 66, 67]	[12, 23, 66]	[]	[]	[]	[0, 46, 47, 48, 79, 111, 112]	[]	[]	[]	[2, 7, 10, 11, 12, 14, 15, 18, 19, 25, 26, 30, 31, 32, 33, 34, 35, 36, 37, 40, 43, 45, 50, 54, 58, 62, 63, 64, 65, 68, 70, 73, 76, 81, 82, 83, 84, 87, 91, 92, 94, 98, 99, 100, 104, 107, 108, 110, 115, 116, 117, 120, 122, 123, 125, 126]	[37, 68]	['T' 'C']	0.0567215
1	-AACTGTAAAAGAGAATGATAATGACGAAGACCTAA-GTTATAGTAAAGAATAAATGAGATGATTTATGTGAAAAGAGTTTATAAATTGTAAGGCACTATCAAATGTTAAT-----TAATTTGTGAGGAGG--GAGGAAGTGGCACCGAGTCGG	GAGCTGGACG-GCGACG--TAAAGTTTTAGAGCTACCGTCGTTGTACCGTCTACTTGACTTTTTTTCCGTCG-------TTGTACCGTCTACTTGACTAGCAAGTTAAAATAAGGCTAGTCCGTTATCAACTTGAAAAAGTGGCACCGAGTCGG	7	0	2	Reference	MODIFIED	Reference	51.948	[0, 1, 2, 3, 4, 5, 6, 7, 8, 9, -10, 10, 11, 12, 13, 14, 15, -16, -16, 16, 17, 18, 19, 20, 21, 22, 23, 24, 25, 26, 27, 28, 29, 30, 31, 32, 33, 34, 35, 36, 37, 38, 39, 40, 41, 42, 43, 44, 45, 46, 47, 48, 49, 50, 51, 52, 53, 54, 55, 56, 57, 58, 59, 60, 61, 62, 63, 64, 65, 66, 67, 68, -69, -69, -69, -69, -69, -69, -69, 69, 70, 71, 72, 73, 74, 75, 76, 77, 78, 79, 80, 81, 82, 83, 84, 85, 86, 87, 88, 89…	[9, 10, 15, 16, 68, 69]	[9, 15, 68]	[68, 69]	[(68, 69)]	[7]	[0, 33, 101, 102, 103, 104, 105, 121, 122]	[]	[]	[]	[2, 6, 8, 9, 11, 14, 15, 19, 21, 22, 23, 24, 28, 32, 36, 37, 39, 43, 44, 46, 47, 50, 51, 55, 56, 58, 59, 63, 64, 67, 68, 71, 74, 75, 76, 78, 81, 82, 83, 84, 89, 93, 95, 96, 97, 108, 110, 111, 114, 116, 117, 119, 120, 125, 126]	[37, 68]	['A' 'A']	0.0567215
1	-AACTGTG----GAAATAAAGGGGATGGAGAATGTCTTTTTGTCTCTGATACTTGAGAGGCAAATCCATGGTTTCACCAGGAATATCTAAAGCTCTGTCTAAATCAATGTTCCCAGGAGCATTTCTTTTTTAGTAAGTGGCACCGAGTCGG	GAGCTGGACGGCGACGTAAAGTTT-TAGAGCTACCGTCGTTGTACCGTCTACTTGACTTTTTT-TCCGTCGTTGTACC--GTCTACTTGACTAGCAAGTTAAAATAAGGCT---AGTCCGTTATCAACTTGAAAAAGTGGCACCGAGTCGG	0	0	1	Reference	MODIFIED	Reference	50.993	[0, 1, 2, 3, 4, 5, 6, 7, 8, 9, 10, 11, 12, 13, 14, 15, 16, 17, 18, 19, 20, 21, 22, 23, -24, 24, 25, 26, 27, 28, 29, 30, 31, 32, 33, 34, 35, 36, 37, 38, 39, 40, 41, 42, 43, 44, 45, 46, 47, 48, 49, 50, 51, 52, 53, 54, 55, 56, 57, 58, 59, 60, 61, -62, 62, 63, 64, 65, 66, 67, 68, 69, 70, 71, 72, 73, 74, 75, -76, -76, 76, 77, 78, 79, 80, 81, 82, 83, 84, 85, 86, 87, 88, 89, 90, 91, 92, 93, 94, 95, 96, …	[23, 24, 61, 62, 75, 76, 106, 107]	[23, 61, 75, 106]	[]	[]	[]	[0, 8, 9, 10, 11]	[]	[]	[]	[2, 6, 7, 14, 15, 21, 22, 23, 25, 29, 30, 31, 32, 33, 34, 36, 37, 42, 43, 45, 46, 47, 55, 56, 57, 58, 59, 60, 61, 65, 67, 71, 72, 77, 78, 81, 82, 84, 86, 87, 88, 89, 91, 92, 93, 94, 99, 100, 103, 105, 109, 110, 111, 112, 113, 115, 118, 119, 120, 123, 125, 126]	[37]	['T']	0.0567215
1	-AACTGTGGAGGAGACC-----------AGATACTCTTG-GGTGATGTG-ACCTGTGATACTTCCCCTAGTAGACACTGAATGATGAGAAGCTGGGGATCATAGGAATAG-CTGTATTTTTCAAATGTAA---GTGGCACCGAGTCGG	GAGCTG-GACGGCGACGTAAAGTTTTAGAGCTACCGTCGTTGTACCGTCTACTTGACTTTTTTTCCGTCGTTGTACCGTCTACTTGACTAGCAAGTTAAAATAAGGCTAGTCCGT---TATCAACTTGAAAAAGTGGCACCGAGTCGG	0	1	0	Reference	MODIFIED	Reference	51.351	[0, 1, 2, 3, 4, 5, -6, 6, 7, 8, 9, 10, 11, 12, 13, 14, 15, 16, 17, 18, 19, 20, 21, 22, 23, 24, 25, 26, 27, 28, 29, 30, 31, 32, 33, 34, 35, 36, 37, 38, 39, 40, 41, 42, 43, 44, 45, 46, 47, 48, 49, 50, 51, 52, 53, 54, 55, 56, 57, 58, 59, 60, 61, 62, 63, 64, 65, 66, 67, 68, 69, 70, 71, 72, 73, 74, 75, 76, 77, 78, 79, 80, 81, 82, 83, 84, 85, 86, 87, 88, 89, 90, 91, 92, 93, 94, 95, 96, 97, 98, 99, 100,…	[5, 6, 113, 114]	[5, 113]	[]	[]	[]	[0, 16, 17, 18, 19, 20, 21, 22, 23, 24, 25, 26, 38, 48, 109, 126, 127, 128]	[38]	[(38, 39)]	[1]	[2, 7, 8, 11, 15, 29, 33, 34, 36, 39, 42, 43, 44, 47, 51, 54, 55, 56, 58, 59, 62, 65, 67, 70, 72, 73, 74, 76, 77, 78, 79, 80, 81, 82, 86, 87, 91, 92, 94, 95, 97, 98, 102, 104, 105, 111, 115, 120, 122, 123]	[]	[]	0.0567215
1	-AAGTAGACGGTACAACG---AGTTTTAGAGCTAGA---------------------------------------------------AATAGCAAGTTAAAATAAGGCTAGTCCGTTATCAACTTGAAAAAGTGGCACCGAGTCGG	GAGCTGGACGG--CGACGTAAAGTTTTAGAGCTACCGTCGTTGTACCGTCTACTTGACTTTTTTTCCGTCGTTGTACCGTCTACTTGACTAGCAAGTTAAAATAAGGCTAGTCCGTTATCAACTTGAAAAAGTGGCACCGAGTCGG	0	51	0	Reference	MODIFIED	Reference	56.164	[0, 1, 2, 3, 4, 5, 6, 7, 8, 9, 10, -11, -11, 11, 12, 13, 14, 15, 16, 17, 18, 19, 20, 21, 22, 23, 24, 25, 26, 27, 28, 29, 30, 31, 32, 33, 34, 35, 36, 37, 38, 39, 40, 41, 42, 43, 44, 45, 46, 47, 48, 49, 50, 51, 52, 53, 54, 55, 56, 57, 58, 59, 60, 61, 62, 63, 64, 65, 66, 67, 68, 69, 70, 71, 72, 73, 74, 75, 76, 77, 78, 79, 80, 81, 82, 83, 84, 85, 86, 87, 88, 89, 90, 91, 92, 93, 94, 95, 96, 97, 98, 99…	[10, 11]	[10]	[]	[]	[]	[0, 16, 17, 18, 34, 35, 36, 37, 38, 39, 40, 41, 42, 43, 44, 45, 46, 47, 48, 49, 50, 51, 52, 53, 54, 55, 56, 57, 58, 59, 60, 61, 62, 63, 64, 65, 66, 67, 68, 69, 70, 71, 72, 73, 74, 75, 76, 77, 78, 79, 80, 81, 82, 83, 84]	[34, 35, 36, 37, 38, 39, 40, 41, 42, 43, 44, 45, 46, 47, 48, 49, 50, 51, 52, 53, 54, 55, 56, 57, 58, 59, 60, 61, 62, 63, 64, 65, 66, 67, 68, 69, 70, 71, 72, 73, 74, 75, 76, 77, 78, 79, 80, 81, 82, 83, 84]	[(34, 85)]	[51]	[2, 3, 5, 12, 32, 33, 86]	[]	[]	0.0567215
1	-ACACTGCCGGCACCAGAAAGGTTTTTCTGATAACTTAG-GCCACCTTCAAGTCTTGAGTCCTCCTGCTTACCTGC-CTGCCTTCTTCCCTAGGA--------------------GTGTGCAGCCCTACCAAGTGGCACCGAGTCGG	GAGCTGGACGGCGACGTAAAG-TTTTAGAGCTACCGTCGTTGTACCGTCTA--CTTGACTTTTTTTCCGTCGTTGTACCGTCTACTTGACTAGCAAGTTAAAATAAGGCTAGTCCGTTATCAACTTGAAAAAGTGGCACCGAGTCGG	0	1	2	Reference	MODIFIED	Reference	50.34	[0, 1, 2, 3, 4, 5, 6, 7, 8, 9, 10, 11, 12, 13, 14, 15, 16, 17, 18, 19, 20, -21, 21, 22, 23, 24, 25, 26, 27, 28, 29, 30, 31, 32, 33, 34, 35, 36, 37, 38, 39, 40, 41, 42, 43, 44, 45, 46, 47, 48, 49, -50, -50, 50, 51, 52, 53, 54, 55, 56, 57, 58, 59, 60, 61, 62, 63, 64, 65, 66, 67, 68, 69, 70, 71, 72, 73, 74, 75, 76, 77, 78, 79, 80, 81, 82, 83, 84, 85, 86, 87, 88, 89, 90, 91, 92, 93, 94, 95, 96, 97, 9…	[20, 21, 49, 50]	[20, 49]	[]	[]	[]	[0, 38, 73, 92, 93, 94, 95, 96, 97, 98, 99, 100, 101, 102, 103, 104, 105, 106, 107, 108, 109, 110, 111]	[38]	[(38, 39)]	[1]	[2, 3, 4, 5, 7, 12, 13, 15, 16, 25, 26, 27, 29, 32, 34, 36, 39, 40, 41, 45, 48, 55, 57, 58, 60, 61, 63, 65, 67, 68, 69, 72, 75, 77, 80, 84, 85, 90, 114, 115, 116, 119, 121, 122, 123, 125, 126]	[68, 69]	['C' 'C']	0.0567215
1	-ACCAG--------CCTGAGGTTTCCTCATCTCCTCTTGTGTAACTGTTAACTGCTACTTTTGTT--GTCAGTTTTAAAGTCAGCTTTA--------TAAAGAGAAAGCTA--------TCA----GGGCAAGTGGCACCGAGTCGG	GAGCTGGACGGCGACGTAAAGTTTTAG-AGCTACCGTCGTTGTACCGTCTACTTG-ACTTTTTTTCCGTC-GTTGTACCGTCTACTTGACTAGCAAGTTAAAATAAGGCTAGTCCGTTATCAACTTGAAAAAGTGGCACCGAGTCGG	0	0	0	Reference	UNMODIFIED	Reference	53.061	[0, 1, 2, 3, 4, 5, 6, 7, 8, 9, 10, 11, 12, 13, 14, 15, 16, 17, 18, 19, 20, 21, 22, 23, 24, 25, 26, -27, 27, 28, 29, 30, 31, 32, 33, 34, 35, 36, 37, 38, 39, 40, 41, 42, 43, 44, 45, 46, 47, 48, 49, 50, 51, 52, 53, -54, 54, 55, 56, 57, 58, 59, 60, 61, 62, 63, 64, 65, 66, 67, -68, 68, 69, 70, 71, 72, 73, 74, 75, 76, 77, 78, 79, 80, 81, 82, 83, 84, 85, 86, 87, 88, 89, 90, 91, 92, 93, 94, 95, 96, 97, 9…	[26, 27, 53, 54, 67, 68]	[26, 53, 67]	[]	[]	[]	[0, 6, 7, 8, 9, 10, 11, 12, 13, 63, 64, 86, 87, 88, 89, 90, 91, 92, 93, 108, 109, 110, 111, 112, 113, 114, 115, 119, 120, 121, 122]	[]	[]	[]	[2, 4, 15, 17, 19, 24, 25, 26, 28, 31, 33, 34, 36, 39, 40, 41, 44, 47, 48, 52, 53, 60, 71, 74, 75, 79, 80, 84, 95, 98, 100, 103, 124, 125, 126]	[]	[]	0.0567215
1	-AG--GGACGGGGCCACCCGGGGAGAGCAGCTTCCAG-GAGGGAC--TCTGCGGGAGGCGTCTGCAG--GTAGAAGGCACAAGAGGCC--GGAGGGACAGAT--GGCAGGGCC---AGCGAAGGGAGGGAAGTGGCACCGAGTCGG	GAGCTGGACGGCGACGTAAAGTTTTAG-AGCTACCGTCGTTGTACCGTCTACTTGACTTTTTTTCCGTCGTTGTACCGTCTACTTGACTAGCAAGTTAAAATAAGGCTAGTCCGTTATCAACTTGAAA-AAGTGGCACCGAGTCGG	0	0	1	Reference	MODIFIED	Reference	51.37	[0, 1, 2, 3, 4, 5, 6, 7, 8, 9, 10, 11, 12, 13, 14, 15, 16, 17, 18, 19, 20, 21, 22, 23, 24, 25, 26, -27, 27, 28, 29, 30, 31, 32, 33, 34, 35, 36, 37, 38, 39, 40, 41, 42, 43, 44, 45, 46, 47, 48, 49, 50, 51, 52, 53, 54, 55, 56, 57, 58, 59, 60, 61, 62, 63, 64, 65, 66, 67, 68, 69, 70, 71, 72, 73, 74, 75, 76, 77, 78, 79, 80, 81, 82, 83, 84, 85, 86, 87, 88, 89, 90, 91, 92, 93, 94, 95, 96, 97, 98, 99, 100…	[26, 27, 126, 127]	[26, 126]	[]	[]	[]	[0, 3, 4, 36, 44, 45, 66, 67, 87, 88, 101, 102, 112, 113, 114]	[]	[]	[]	[11, 13, 15, 16, 17, 18, 19, 21, 22, 23, 24, 31, 34, 35, 38, 39, 41, 49, 51, 52, 55, 56, 57, 58, 60, 62, 64, 70, 72, 74, 75, 76, 77, 79, 81, 82, 83, 85, 90, 92, 94, 95, 96, 98, 106, 107, 109, 116, 118, 120, 121, 122, 125, 126]	[38]	['A']	0.0567215
1	-AGAGGGAGGGGCAGGCAGCCATGTTT----------GTGGTTTTGCAGCCTTCG---CTGTTGATCCCTCCAGGTACTGGAAAACCCAAGTTGACTAGGAACTGGAGCGGACCCCCAACATA---CCACACAGCAGCCCTATT-AAAAAGTGGCACCGAGTCGG	GAGCTGGACGGCGACGTA---AAGTTTTAGAGCTACCGTCGTTGTACCGTCTACTTGACTTTTTTTCCGTCGTTGTACCGT------CTACTTGACTAGCAAGTT------------AAAATAAGGCTAGTCCGTTATCAACTTGAAAAAGTGGCACCGAGTCGG	0	0	2	Reference	MODIFIED	Reference	51.515	[0, 1, 2, 3, 4, 5, 6, 7, 8, 9, 10, 11, 12, 13, 14, 15, 16, 17, -18, -18, -18, 18, 19, 20, 21, 22, 23, 24, 25, 26, 27, 28, 29, 30, 31, 32, 33, 34, 35, 36, 37, 38, 39, 40, 41, 42, 43, 44, 45, 46, 47, 48, 49, 50, 51, 52, 53, 54, 55, 56, 57, 58, 59, 60, 61, 62, 63, 64, 65, 66, 67, 68, 69, 70, 71, 72, 73, 74, 75, 76, 77, -78, -78, -78, -78, -78, -78, 78, 79, 80, 81, 82, 83, 84, 85, 86, 87, 88, 89, 90,…	[17, 18, 77, 78, 95, 96]	[17, 77, 95]	[]	[]	[]	[0, 24, 25, 26, 27, 28, 29, 30, 31, 32, 33, 52, 53, 54, 102, 103, 104, 123]	[]	[]	[]	[3, 4, 8, 11, 12, 14, 16, 19, 36, 40, 42, 44, 46, 49, 51, 57, 60, 61, 65, 68, 69, 70, 75, 77, 79, 81, 90, 93, 95, 98, 106, 108, 109, 111, 113, 114, 115, 116, 118, 119, 120]	[68, 69]	['C' 'A']	0.0567215
1	-AGAGGGGACTAGCCTTACCAGATATTAAAACA-------TGGTAAAG-CTAATCAAAACAGT-------GTGGTATTGGC-ACATAAATAGACAGACAGAAGAATG--AAGCAGAAAGGATAGTGATGAAAGTGGCACCGAGTCGG	GAGCTGGACGGCGACGTA--AAGTTTTAGAGCTACCGTCGTTGTACCGTCTACTTGACTTTTTTTCCGTCGTTGTACCGTCTACTTGACTAGCAAGTTAAAATAAGGCTAGTCCGTTATCAACTTGAA-AAAGTGGCACCGAGTCGG	0	7	0	Reference	MODIFIED	Reference	50.34	[0, 1, 2, 3, 4, 5, 6, 7, 8, 9, 10, 11, 12, 13, 14, 15, 16, 17, -18, -18, 18, 19, 20, 21, 22, 23, 24, 25, 26, 27, 28, 29, 30, 31, 32, 33, 34, 35, 36, 37, 38, 39, 40, 41, 42, 43, 44, 45, 46, 47, 48, 49, 50, 51, 52, 53, 54, 55, 56, 57, 58, 59, 60, 61, 62, 63, 64, 65, 66, 67, 68, 69, 70, 71, 72, 73, 74, 75, 76, 77, 78, 79, 80, 81, 82, 83, 84, 85, 86, 87, 88, 89, 90, 91, 92, 93, 94, 95, 96, 97, 98, 99…	[17, 18, 125, 126]	[17, 125]	[]	[]	[]	[0, 31, 32, 33, 34, 35, 36, 37, 46, 61, 62, 63, 64, 65, 66, 67, 79, 105, 106]	[31, 32, 33, 34, 35, 36, 37]	[(31, 38)]	[7]	[3, 4, 7, 8, 9, 10, 11, 13, 15, 19, 20, 22, 26, 28, 30, 39, 43, 44, 50, 52, 53, 55, 56, 57, 58, 59, 70, 74, 75, 77, 82, 84, 86, 90, 91, 94, 95, 97, 100, 103, 108, 109, 111, 113, 114, 116, 117, 119, 120, 121, 125]	[]	[]	0.0567215
1	-AGAGGGTAGC--AAGTACTGGCCTGTTAGAAGGCC--TCA-TGTAAGGTCTC--TGCATCATTTTCAAGCAAGCAGGAGCTTCTATTT---TAACAGGGGCAGTGGGCCATTTATGCGGGCCCAAGAGGTCCAGGGGAA---GTGGCACCGAGTCGG	GAGCTGGACGGCGACGTAAAG---TTTTAGAGCTACCGTCGTTGTACCGTCTACTTGACTTTTTTTCCGTC--GTTGTACCGTCTACTTGACTAGCAAGTTAA-------AATAAGGCTAGTCCGTTA--TCAACTTGAAAAAGTGGCACCGAGTCGG	0	1	2	Reference	MODIFIED	Reference	51.899	[0, 1, 2, 3, 4, 5, 6, 7, 8, 9, 10, 11, 12, 13, 14, 15, 16, 17, 18, 19, 20, -21, -21, -21, 21, 22, 23, 24, 25, 26, 27, 28, 29, 30, 31, 32, 33, 34, 35, 36, 37, 38, 39, 40, 41, 42, 43, 44, 45, 46, 47, 48, 49, 50, 51, 52, 53, 54, 55, 56, 57, 58, 59, 60, 61, 62, 63, 64, 65, 66, 67, -68, -68, 68, 69, 70, 71, 72, 73, 74, 75, 76, 77, 78, 79, 80, 81, 82, 83, 84, 85, 86, 87, 88, 89, 90, 91, 92, 93, 94, 95,…	[20, 21, 67, 68, 97, 98, 115, 116]	[20, 67, 97, 115]	[]	[]	[]	[0, 11, 12, 33, 34, 38, 50, 51, 84, 85, 86, 126, 127, 128]	[38]	[(38, 39)]	[1]	[3, 4, 7, 8, 10, 14, 18, 19, 22, 28, 29, 30, 31, 37, 43, 44, 49, 54, 55, 57, 58, 64, 65, 66, 69, 70, 72, 74, 76, 81, 89, 92, 94, 95, 96, 99, 101, 103, 106, 107, 109, 112, 113, 114, 118, 120, 121, 122]	[37, 69]	['A' 'C']	0.0567215
1	-AGATGGAGG---ACGTTTATTCATTATGGTAACAC------ATAATCTGCTGAAATTCATTTTGAACGTGCTTTTACATAGCAGTGG-CTAACA---TAAAATCTGCACAG---------AAATGTTACAAGTGGCAC--AGTCGG	GAGCTGGACGGCGACGTAAAGTTTTAGAGCTACCGTCGTTGTACCGTCTACTTGACTTTTTTTC---CGTCGTTGTACCGTCTACTTGACTAGCAAGTTAAAATAAGGCTAGTCCGTTATCAACTTGAAAAAGTGGCACCGAGTCGG	0	6	1	Reference	MODIFIED	Reference	50.34	[0, 1, 2, 3, 4, 5, 6, 7, 8, 9, 10, 11, 12, 13, 14, 15, 16, 17, 18, 19, 20, 21, 22, 23, 24, 25, 26, 27, 28, 29, 30, 31, 32, 33, 34, 35, 36, 37, 38, 39, 40, 41, 42, 43, 44, 45, 46, 47, 48, 49, 50, 51, 52, 53, 54, 55, 56, 57, 58, 59, 60, 61, 62, 63, -64, -64, -64, 64, 65, 66, 67, 68, 69, 70, 71, 72, 73, 74, 75, 76, 77, 78, 79, 80, 81, 82, 83, 84, 85, 86, 87, 88, 89, 90, 91, 92, 93, 94, 95, 96, 97, 9…	[63, 64]	[63]	[]	[]	[]	[0, 10, 11, 12, 36, 37, 38, 39, 40, 41, 85, 92, 93, 94, 109, 110, 111, 112, 113, 114, 115, 116, 117, 136, 137]	[36, 37, 38, 39, 40, 41]	[(36, 42)]	[6]	[3, 8, 17, 18, 20, 22, 23, 25, 26, 27, 29, 32, 34, 35, 43, 44, 45, 49, 52, 53, 55, 58, 59, 63, 67, 68, 71, 75, 76, 77, 78, 79, 81, 83, 89, 101, 102, 104, 105, 106, 120, 122, 123, 124, 126]	[68]	['C']	0.0567215
1	-AGCATGGTTGAAAACAATTATTTTCACTGGAGATAATGCAACTGTAGAG-CTGTTTAACTTCTAATGTGTACCTCAGACCCCTA----ACTACCAAAG--AAATAAAG--------------ACGTAGAAAAGTGGCAC-GAGTCGG	GAGC-TGGACGGCGACGTAAAGTTTTA---GAGCTACCGTCGTTGTACCGTCTACTTGACTTTTTTTCCGTCGTTGTACCGTCTACTTGACTAGCAAGTTAAAATAAGGCTAGTCCGTTATCAACTTGAAAAAGTGGCACCGAGTCGG	0	0	4	Reference	MODIFIED	Reference	52.027	[0, 1, 2, 3, -4, 4, 5, 6, 7, 8, 9, 10, 11, 12, 13, 14, 15, 16, 17, 18, 19, 20, 21, 22, 23, 24, 25, -26, -26, -26, 26, 27, 28, 29, 30, 31, 32, 33, 34, 35, 36, 37, 38, 39, 40, 41, 42, 43, 44, 45, 46, 47, 48, 49, 50, 51, 52, 53, 54, 55, 56, 57, 58, 59, 60, 61, 62, 63, 64, 65, 66, 67, 68, 69, 70, 71, 72, 73, 74, 75, 76, 77, 78, 79, 80, 81, 82, 83, 84, 85, 86, 87, 88, 89, 90, 91, 92, 93, 94, 95, 96, 9…	[3, 4, 25, 26]	[3, 25]	[]	[]	[]	[0, 46, 81, 82, 83, 84, 95, 96, 105, 106, 107, 108, 109, 110, 111, 112, 113, 114, 115, 116, 117, 118, 136]	[]	[]	[]	[7, 8, 10, 11, 12, 15, 16, 17, 18, 20, 24, 29, 32, 33, 35, 36, 37, 38, 43, 44, 49, 50, 53, 58, 60, 61, 63, 64, 67, 68, 69, 71, 72, 73, 74, 76, 77, 89, 93, 94, 103, 121, 123, 124]	[37, 38, 68, 69]	['A' 'C' 'C' 'C']	0.0567215
1	-AGCCC-ACAGCACCGC----TCCTATACTCTGTTCTCTGTGTCCCTGTGTCTCATGTGTTTTACTGGTG-TGTCAAGGGT--TTGGGAAGGACGTTTAAACATTTCAGGGGCTGGCTTATTCT----TTAACTAAGTG-CACCGAGTCGG	GAGCTGGACGGCGACGTAAAGTTTTAGAG-CTACCGTCGTTGTACCGTCTACTTGACTTTTTTTCCGTCGTTGTACCGTCTACTTGACTAGCAAGTTAAAATAA------GGCTAGTCCGTTATCAACTTGAAAAAGTGGCACCGAGTCGG	0	1	2	Reference	MODIFIED	Reference	50.993	[0, 1, 2, 3, 4, 5, 6, 7, 8, 9, 10, 11, 12, 13, 14, 15, 16, 17, 18, 19, 20, 21, 22, 23, 24, 25, 26, 27, 28, -29, 29, 30, 31, 32, 33, 34, 35, 36, 37, 38, 39, 40, 41, 42, 43, 44, 45, 46, 47, 48, 49, 50, 51, 52, 53, 54, 55, 56, 57, 58, 59, 60, 61, 62, 63, 64, 65, 66, 67, 68, 69, 70, 71, 72, 73, 74, 75, 76, 77, 78, 79, 80, 81, 82, 83, 84, 85, 86, 87, 88, 89, 90, 91, 92, 93, 94, 95, 96, 97, 98, 99, 100…	[28, 29, 102, 103]	[28, 102]	[]	[]	[]	[0, 6, 17, 18, 19, 20, 69, 80, 81, 117, 118, 119, 120, 132]	[69]	[(69, 70)]	[1]	[4, 5, 9, 12, 13, 16, 22, 23, 26, 28, 31, 32, 33, 34, 37, 38, 42, 45, 46, 47, 48, 49, 52, 53, 54, 55, 57, 62, 64, 66, 67, 73, 74, 75, 77, 78, 85, 86, 87, 90, 92, 96, 100, 102, 107, 109, 110, 111, 112, 115, 123, 125, 126]	[37, 38]	['T' 'G']	0.0567215
1	-AGCGCAAGTACCCACGTAAAGACGTTAGGTCAA-----GGTGTAGCC----CATGAGGT-------GGCAAGAAATGGGCTACATTTTCTACCCCAGAAAACTACGA-TAGCCC-TTATGAAACTTAAGGGTCGAAGGTGGCACCGAGTCGG	GAGCTGGACGGCG-ACGTAAAGTT-TTAGAGCTACCGTCGTTGTACCGTCTACTTGACTTTTTTTCCGTCGTTGTACCGTCTAC-TTGACTAGCAAGTTAAAATAAGGCTAGTCCGTTATCAACTTGAA------AAAGTGGCACCGAGTCGG	0	0	3	Reference	MODIFIED	Reference	52.941	[0, 1, 2, 3, 4, 5, 6, 7, 8, 9, 10, 11, 12, -13, 13, 14, 15, 16, 17, 18, 19, 20, 21, 22, -23, 23, 24, 25, 26, 27, 28, 29, 30, 31, 32, 33, 34, 35, 36, 37, 38, 39, 40, 41, 42, 43, 44, 45, 46, 47, 48, 49, 50, 51, 52, 53, 54, 55, 56, 57, 58, 59, 60, 61, 62, 63, 64, 65, 66, 67, 68, 69, 70, 71, 72, 73, 74, 75, 76, 77, 78, 79, 80, 81, -82, 82, 83, 84, 85, 86, 87, 88, 89, 90, 91, 92, 93, 94, 95, 96, 97, 9…	[12, 13, 22, 23, 81, 82, 125, 126]	[12, 22, 81, 125]	[]	[]	[]	[0, 32, 33, 34, 35, 36, 46, 47, 48, 49, 58, 59, 60, 61, 62, 63, 64, 105, 112]	[]	[]	[]	[4, 5, 6, 8, 9, 10, 12, 21, 22, 27, 28, 30, 38, 43, 45, 51, 55, 56, 66, 68, 69, 70, 71, 72, 74, 75, 77, 84, 85, 89, 91, 92, 93, 94, 95, 99, 102, 104, 109, 117, 120, 121, 123, 128]	[38, 68, 69]	['G' 'A' 'A']	0.0567215
1	-AGCTC--------CTTTGATCTTCACAACTCAATGAGGTAGGTACAGAACTATTATCTTATCCTCCCCCCCTTTAAACATGAATCCTGGAACAG--AGTCAC--TAAGGAACCTGTCCAAGTTCAGAGCTAATAAGTGGCACCGAGTCGG	GAGCTGGACGGCGACGTAAAGTTTTAGAGCT-ACCGTCGTTG-TACCGTCTACTTGACTTTTTTTCCGTCGTTGTACC---GTCTACTTGACTAGCAAGTTAAAATAAGG--CTAGTCCGTTATCAACTTGAAAAAGTGGCACCGAGTCGG	0	0	2	Reference	MODIFIED	Reference	52.318	[0, 1, 2, 3, 4, 5, 6, 7, 8, 9, 10, 11, 12, 13, 14, 15, 16, 17, 18, 19, 20, 21, 22, 23, 24, 25, 26, 27, 28, 29, 30, -31, 31, 32, 33, 34, 35, 36, 37, 38, 39, 40, -41, 41, 42, 43, 44, 45, 46, 47, 48, 49, 50, 51, 52, 53, 54, 55, 56, 57, 58, 59, 60, 61, 62, 63, 64, 65, 66, 67, 68, 69, 70, 71, 72, 73, 74, 75, -76, -76, -76, 76, 77, 78, 79, 80, 81, 82, 83, 84, 85, 86, 87, 88, 89, 90, 91, 92, 93, 94, 95,…	[30, 31, 40, 41, 75, 76, 104, 105]	[30, 40, 75, 104]	[]	[]	[]	[0, 6, 7, 8, 9, 10, 11, 12, 13, 90, 91, 98, 99]	[]	[]	[]	[5, 15, 17, 18, 20, 21, 24, 26, 28, 32, 33, 35, 36, 39, 44, 46, 47, 48, 49, 50, 53, 54, 58, 60, 61, 65, 66, 68, 69, 71, 74, 75, 77, 78, 80, 83, 86, 87, 95, 97, 106, 107, 112, 113, 114, 115, 119, 120, 121, 122, 123, 126]	[68, 69]	['C' 'C']	0.0567215
1	-AGCTGGACGGCGACGTAAAGTTTTAGAG------------------------------------------GTACCGTCTACTTGACTAGCAAGTTAAAATAAGGCTAGTCCGTTATCAACTTGAAAAAGTGGCACCGAGTCGG	GAGCTGGACGGCGACGTAAAGTTTTAGAGCTACCGTCGTTGTACCGTCTACTTGACTTTTTTTCCGTCGTTGTACCGTCTACTTGACTAGCAAGTTAAAATAAGGCTAGTCCGTTATCAACTTGAAAAAGTGGCACCGAGTCGG	0	42	0	Reference	MODIFIED	Reference	70.139	[0, 1, 2, 3, 4, 5, 6, 7, 8, 9, 10, 11, 12, 13, 14, 15, 16, 17, 18, 19, 20, 21, 22, 23, 24, 25, 26, 27, 28, 29, 30, 31, 32, 33, 34, 35, 36, 37, 38, 39, 40, 41, 42, 43, 44, 45, 46, 47, 48, 49, 50, 51, 52, 53, 54, 55, 56, 57, 58, 59, 60, 61, 62, 63, 64, 65, 66, 67, 68, 69, 70, 71, 72, 73, 74, 75, 76, 77, 78, 79, 80, 81, 82, 83, 84, 85, 86, 87, 88, 89, 90, 91, 92, 93, 94, 95, 96, 97, 98, 99, 100, 101…	[]	[]	[]	[]	[]	[0, 29, 30, 31, 32, 33, 34, 35, 36, 37, 38, 39, 40, 41, 42, 43, 44, 45, 46, 47, 48, 49, 50, 51, 52, 53, 54, 55, 56, 57, 58, 59, 60, 61, 62, 63, 64, 65, 66, 67, 68, 69, 70]	[29, 30, 31, 32, 33, 34, 35, 36, 37, 38, 39, 40, 41, 42, 43, 44, 45, 46, 47, 48, 49, 50, 51, 52, 53, 54, 55, 56, 57, 58, 59, 60, 61, 62, 63, 64, 65, 66, 67, 68, 69, 70]	[(29, 71)]	[42]	[]	[]	[]	0.0567215
1	-AGCTGGACGGCGACGTAAAGTTTTAGAGCTAC-------------------------------------------------TTGACTAGCAAGTTAAAATAAGGCTAGTCCGTTATCAACTTGAAAAAGTGGCACCGAGTCGG	GAGCTGGACGGCGACGTAAAGTTTTAGAGCTACCGTCGTTGTACCGTCTACTTGACTTTTTTTCCGTCGTTGTACCGTCTACTTGACTAGCAAGTTAAAATAAGGCTAGTCCGTTATCAACTTGAAAAAGTGGCACCGAGTCGG	0	49	0	Reference	MODIFIED	Reference	65.278	[0, 1, 2, 3, 4, 5, 6, 7, 8, 9, 10, 11, 12, 13, 14, 15, 16, 17, 18, 19, 20, 21, 22, 23, 24, 25, 26, 27, 28, 29, 30, 31, 32, 33, 34, 35, 36, 37, 38, 39, 40, 41, 42, 43, 44, 45, 46, 47, 48, 49, 50, 51, 52, 53, 54, 55, 56, 57, 58, 59, 60, 61, 62, 63, 64, 65, 66, 67, 68, 69, 70, 71, 72, 73, 74, 75, 76, 77, 78, 79, 80, 81, 82, 83, 84, 85, 86, 87, 88, 89, 90, 91, 92, 93, 94, 95, 96, 97, 98, 99, 100, 101…	[]	[]	[]	[]	[]	[0, 33, 34, 35, 36, 37, 38, 39, 40, 41, 42, 43, 44, 45, 46, 47, 48, 49, 50, 51, 52, 53, 54, 55, 56, 57, 58, 59, 60, 61, 62, 63, 64, 65, 66, 67, 68, 69, 70, 71, 72, 73, 74, 75, 76, 77, 78, 79, 80, 81]	[33, 34, 35, 36, 37, 38, 39, 40, 41, 42, 43, 44, 45, 46, 47, 48, 49, 50, 51, 52, 53, 54, 55, 56, 57, 58, 59, 60, 61, 62, 63, 64, 65, 66, 67, 68, 69, 70, 71, 72, 73, 74, 75, 76, 77, 78, 79, 80, 81]	[(33, 82)]	[49]	[]	[]	[]	0.0567215
1	-AGCTGGACGGCGACGTAAAGTTTTAGAGCTACCGT---------------------------------TTGTACCGTCTACTTGACTAGCAAGTTAAAATAAGGCTAGTCCGTTATCAACTTGAAAAAGTGGCACCGAGTCGG	GAGCTGGACGGCGACGTAAAGTTTTAGAGCTACCGTCGTTGTACCGTCTACTTGACTTTTTTTCCGTCGTTGTACCGTCTACTTGACTAGCAAGTTAAAATAAGGCTAGTCCGTTATCAACTTGAAAAAGTGGCACCGAGTCGG	0	33	0	Reference	MODIFIED	Reference	76.389	[0, 1, 2, 3, 4, 5, 6, 7, 8, 9, 10, 11, 12, 13, 14, 15, 16, 17, 18, 19, 20, 21, 22, 23, 24, 25, 26, 27, 28, 29, 30, 31, 32, 33, 34, 35, 36, 37, 38, 39, 40, 41, 42, 43, 44, 45, 46, 47, 48, 49, 50, 51, 52, 53, 54, 55, 56, 57, 58, 59, 60, 61, 62, 63, 64, 65, 66, 67, 68, 69, 70, 71, 72, 73, 74, 75, 76, 77, 78, 79, 80, 81, 82, 83, 84, 85, 86, 87, 88, 89, 90, 91, 92, 93, 94, 95, 96, 97, 98, 99, 100, 101…	[]	[]	[]	[]	[]	[0, 36, 37, 38, 39, 40, 41, 42, 43, 44, 45, 46, 47, 48, 49, 50, 51, 52, 53, 54, 55, 56, 57, 58, 59, 60, 61, 62, 63, 64, 65, 66, 67, 68]	[36, 37, 38, 39, 40, 41, 42, 43, 44, 45, 46, 47, 48, 49, 50, 51, 52, 53, 54, 55, 56, 57, 58, 59, 60, 61, 62, 63, 64, 65, 66, 67, 68]	[(36, 69)]	[33]	[]	[]	[]	0.0567215
1	-AGCTGGACGGCGACGTAAAGTTTTAGAGCTACCGTC------------------------------------------TACTTGACTAGCAAGTTAAAATAAGGCTAGTCCGTTATCAACTCGAAAAAGTGGCACCGAGTCGG	GAGCTGGACGGCGACGTAAAGTTTTAGAGCTACCGTCGTTGTACCGTCTACTTGACTTTTTTTCCGTCGTTGTACCGTCTACTTGACTAGCAAGTTAAAATAAGGCTAGTCCGTTATCAACTTGAAAAAGTGGCACCGAGTCGG	0	42	0	Reference	MODIFIED	Reference	69.444	[0, 1, 2, 3, 4, 5, 6, 7, 8, 9, 10, 11, 12, 13, 14, 15, 16, 17, 18, 19, 20, 21, 22, 23, 24, 25, 26, 27, 28, 29, 30, 31, 32, 33, 34, 35, 36, 37, 38, 39, 40, 41, 42, 43, 44, 45, 46, 47, 48, 49, 50, 51, 52, 53, 54, 55, 56, 57, 58, 59, 60, 61, 62, 63, 64, 65, 66, 67, 68, 69, 70, 71, 72, 73, 74, 75, 76, 77, 78, 79, 80, 81, 82, 83, 84, 85, 86, 87, 88, 89, 90, 91, 92, 93, 94, 95, 96, 97, 98, 99, 100, 101…	[]	[]	[]	[]	[]	[0, 37, 38, 39, 40, 41, 42, 43, 44, 45, 46, 47, 48, 49, 50, 51, 52, 53, 54, 55, 56, 57, 58, 59, 60, 61, 62, 63, 64, 65, 66, 67, 68, 69, 70, 71, 72, 73, 74, 75, 76, 77, 78]	[37, 38, 39, 40, 41, 42, 43, 44, 45, 46, 47, 48, 49, 50, 51, 52, 53, 54, 55, 56, 57, 58, 59, 60, 61, 62, 63, 64, 65, 66, 67, 68, 69, 70, 71, 72, 73, 74, 75, 76, 77, 78]	[(37, 79)]	[42]	[122]	[]	[]	0.0567215
1	-AGCTGGACGGCGACGTAAAGTTTTAGAGCTACCGTC------------------------------------------TACTTGACTAGCAAGTTAAAATAAGGCTAGTCCGTTATCAACTTGAAAAAAGTGGCACCGAGTCGG	GAGCTGGACGGCGACGTAAAGTTTTAGAGCTACCGTCGTTGTACCGTCTACTTGACTTTTTTTCCGTCGTTGTACCGTCTACTTGACTAGCAAGTTAAAATAAGGCTAGTCCGTTATCAACTTGAAAAA-GTGGCACCGAGTCGG	0	42	0	Reference	MODIFIED	Reference	69.655	[0, 1, 2, 3, 4, 5, 6, 7, 8, 9, 10, 11, 12, 13, 14, 15, 16, 17, 18, 19, 20, 21, 22, 23, 24, 25, 26, 27, 28, 29, 30, 31, 32, 33, 34, 35, 36, 37, 38, 39, 40, 41, 42, 43, 44, 45, 46, 47, 48, 49, 50, 51, 52, 53, 54, 55, 56, 57, 58, 59, 60, 61, 62, 63, 64, 65, 66, 67, 68, 69, 70, 71, 72, 73, 74, 75, 76, 77, 78, 79, 80, 81, 82, 83, 84, 85, 86, 87, 88, 89, 90, 91, 92, 93, 94, 95, 96, 97, 98, 99, 100, 101…	[128, 129]	[128]	[]	[]	[]	[0, 37, 38, 39, 40, 41, 42, 43, 44, 45, 46, 47, 48, 49, 50, 51, 52, 53, 54, 55, 56, 57, 58, 59, 60, 61, 62, 63, 64, 65, 66, 67, 68, 69, 70, 71, 72, 73, 74, 75, 76, 77, 78]	[37, 38, 39, 40, 41, 42, 43, 44, 45, 46, 47, 48, 49, 50, 51, 52, 53, 54, 55, 56, 57, 58, 59, 60, 61, 62, 63, 64, 65, 66, 67, 68, 69, 70, 71, 72, 73, 74, 75, 76, 77, 78]	[(37, 79)]	[42]	[]	[]	[]	0.0567215
1	-AGCTGGACGGCGACGTAAAGTTTTAGAGCTACCGTC------------------------------------------TACTTGACTAGCAAGTTAAAATAAGGCTAGTCCGTTATCAACTTGAAAAAGTGGCACCGAGTGG-	GAGCTGGACGGCGACGTAAAGTTTTAGAGCTACCGTCGTTGTACCGTCTACTTGACTTTTTTTCCGTCGTTGTACCGTCTACTTGACTAGCAAGTTAAAATAAGGCTAGTCCGTTATCAACTTGAAAAAGTGGCACCGAGTCGG	0	42	0	Reference	MODIFIED	Reference	68.75	[0, 1, 2, 3, 4, 5, 6, 7, 8, 9, 10, 11, 12, 13, 14, 15, 16, 17, 18, 19, 20, 21, 22, 23, 24, 25, 26, 27, 28, 29, 30, 31, 32, 33, 34, 35, 36, 37, 38, 39, 40, 41, 42, 43, 44, 45, 46, 47, 48, 49, 50, 51, 52, 53, 54, 55, 56, 57, 58, 59, 60, 61, 62, 63, 64, 65, 66, 67, 68, 69, 70, 71, 72, 73, 74, 75, 76, 77, 78, 79, 80, 81, 82, 83, 84, 85, 86, 87, 88, 89, 90, 91, 92, 93, 94, 95, 96, 97, 98, 99, 100, 101…	[]	[]	[]	[]	[]	[0, 37, 38, 39, 40, 41, 42, 43, 44, 45, 46, 47, 48, 49, 50, 51, 52, 53, 54, 55, 56, 57, 58, 59, 60, 61, 62, 63, 64, 65, 66, 67, 68, 69, 70, 71, 72, 73, 74, 75, 76, 77, 78]	[37, 38, 39, 40, 41, 42, 43, 44, 45, 46, 47, 48, 49, 50, 51, 52, 53, 54, 55, 56, 57, 58, 59, 60, 61, 62, 63, 64, 65, 66, 67, 68, 69, 70, 71, 72, 73, 74, 75, 76, 77, 78]	[(37, 79)]	[42]	[141]	[]	[]	0.0567215
1	-AGCTGGACGGCGACGTAAAGTTTTAGAGCTACCGTC------------------------------------------TACTTGACTAGCAAGTTAAAATAAGGCTAGTCCGTTATCAACTTGAAAAAGTGGCACGG--TCGG	GAGCTGGACGGCGACGTAAAGTTTTAGAGCTACCGTCGTTGTACCGTCTACTTGACTTTTTTTCCGTCGTTGTACCGTCTACTTGACTAGCAAGTTAAAATAAGGCTAGTCCGTTATCAACTTGAAAAAGTGGCACCGAGTCGG	0	42	0	Reference	MODIFIED	Reference	68.056	[0, 1, 2, 3, 4, 5, 6, 7, 8, 9, 10, 11, 12, 13, 14, 15, 16, 17, 18, 19, 20, 21, 22, 23, 24, 25, 26, 27, 28, 29, 30, 31, 32, 33, 34, 35, 36, 37, 38, 39, 40, 41, 42, 43, 44, 45, 46, 47, 48, 49, 50, 51, 52, 53, 54, 55, 56, 57, 58, 59, 60, 61, 62, 63, 64, 65, 66, 67, 68, 69, 70, 71, 72, 73, 74, 75, 76, 77, 78, 79, 80, 81, 82, 83, 84, 85, 86, 87, 88, 89, 90, 91, 92, 93, 94, 95, 96, 97, 98, 99, 100, 101…	[]	[]	[]	[]	[]	[0, 37, 38, 39, 40, 41, 42, 43, 44, 45, 46, 47, 48, 49, 50, 51, 52, 53, 54, 55, 56, 57, 58, 59, 60, 61, 62, 63, 64, 65, 66, 67, 68, 69, 70, 71, 72, 73, 74, 75, 76, 77, 78, 138, 139]	[37, 38, 39, 40, 41, 42, 43, 44, 45, 46, 47, 48, 49, 50, 51, 52, 53, 54, 55, 56, 57, 58, 59, 60, 61, 62, 63, 64, 65, 66, 67, 68, 69, 70, 71, 72, 73, 74, 75, 76, 77, 78]	[(37, 79)]	[42]	[136]	[]	[]	0.0567215
1	-AGCTGGACGGCGACGTAAAGTTTTAGAGCTACCGTC--------------------------------TTGTACCGTCTACTTGACTAGCAAGTTAAAATAAGGCTAGTCCGTTATCAACTTGAAAAAGTGGCACCGA-TCGG	GAGCTGGACGGCGACGTAAAGTTTTAGAGCTACCGTCGTTGTACCGTCTACTTGACTTTTTTTCCGTCGTTGTACCGTCTACTTGACTAGCAAGTTAAAATAAGGCTAGTCCGTTATCAACTTGAAAAAGTGGCACCGAGTCGG	0	32	0	Reference	MODIFIED	Reference	76.389	[0, 1, 2, 3, 4, 5, 6, 7, 8, 9, 10, 11, 12, 13, 14, 15, 16, 17, 18, 19, 20, 21, 22, 23, 24, 25, 26, 27, 28, 29, 30, 31, 32, 33, 34, 35, 36, 37, 38, 39, 40, 41, 42, 43, 44, 45, 46, 47, 48, 49, 50, 51, 52, 53, 54, 55, 56, 57, 58, 59, 60, 61, 62, 63, 64, 65, 66, 67, 68, 69, 70, 71, 72, 73, 74, 75, 76, 77, 78, 79, 80, 81, 82, 83, 84, 85, 86, 87, 88, 89, 90, 91, 92, 93, 94, 95, 96, 97, 98, 99, 100, 101…	[]	[]	[]	[]	[]	[0, 37, 38, 39, 40, 41, 42, 43, 44, 45, 46, 47, 48, 49, 50, 51, 52, 53, 54, 55, 56, 57, 58, 59, 60, 61, 62, 63, 64, 65, 66, 67, 68, 139]	[37, 38, 39, 40, 41, 42, 43, 44, 45, 46, 47, 48, 49, 50, 51, 52, 53, 54, 55, 56, 57, 58, 59, 60, 61, 62, 63, 64, 65, 66, 67, 68]	[(37, 69)]	[32]	[]	[]	[]	0.0567215
1	-AGCTGGACGGCGACGTAAAGTTTTAGAGCTACCGTC--------------------------------TTGTACCGTCTACTTGACTAGCAAGTTAAAATAAGGCTAGTCCGTTATCAACTTGAAAAAGTGGCACCGAGTCGG	GAGCTGGACGGCGACGTAAAGTTTTAGAGCTACCGTCGTTGTACCGTCTACTTGACTTTTTTTCCGTCGTTGTACCGTCTACTTGACTAGCAAGTTAAAATAAGGCTAGTCCGTTATCAACTTGAAAAAGTGGCACCGAGTCGG	0	32	0	Reference	MODIFIED	Reference	77.083	[0, 1, 2, 3, 4, 5, 6, 7, 8, 9, 10, 11, 12, 13, 14, 15, 16, 17, 18, 19, 20, 21, 22, 23, 24, 25, 26, 27, 28, 29, 30, 31, 32, 33, 34, 35, 36, 37, 38, 39, 40, 41, 42, 43, 44, 45, 46, 47, 48, 49, 50, 51, 52, 53, 54, 55, 56, 57, 58, 59, 60, 61, 62, 63, 64, 65, 66, 67, 68, 69, 70, 71, 72, 73, 74, 75, 76, 77, 78, 79, 80, 81, 82, 83, 84, 85, 86, 87, 88, 89, 90, 91, 92, 93, 94, 95, 96, 97, 98, 99, 100, 101…	[]	[]	[]	[]	[]	[0, 37, 38, 39, 40, 41, 42, 43, 44, 45, 46, 47, 48, 49, 50, 51, 52, 53, 54, 55, 56, 57, 58, 59, 60, 61, 62, 63, 64, 65, 66, 67, 68]	[37, 38, 39, 40, 41, 42, 43, 44, 45, 46, 47, 48, 49, 50, 51, 52, 53, 54, 55, 56, 57, 58, 59, 60, 61, 62, 63, 64, 65, 66, 67, 68]	[(37, 69)]	[32]	[]	[]	[]	0.0567215
1	-AGCTGGACGGCGACGTAAAGTTTTAGAGCTACCGTCA----------------------------CAGTTGTACCGTCTACTTGACTAGCAAGTTAAAATAAGGCTAGTCCGTTATCAACTTGAAAAAGTGGCACCGAGTCGG	GAGCTGGACGGCGACGTAAAGTTTTAGAGCTACCGTCGTTGTACCGTCTACTTGACTTTTTTTCCGTCGTTGTACCGTCTACTTGACTAGCAAGTTAAAATAAGGCTAGTCCGTTATCAACTTGAAAAAGTGGCACCGAGTCGG	0	28	1	Reference	MODIFIED	Reference	77.778	[0, 1, 2, 3, 4, 5, 6, 7, 8, 9, 10, 11, 12, 13, 14, 15, 16, 17, 18, 19, 20, 21, 22, 23, 24, 25, 26, 27, 28, 29, 30, 31, 32, 33, 34, 35, 36, 37, 38, 39, 40, 41, 42, 43, 44, 45, 46, 47, 48, 49, 50, 51, 52, 53, 54, 55, 56, 57, 58, 59, 60, 61, 62, 63, 64, 65, 66, 67, 68, 69, 70, 71, 72, 73, 74, 75, 76, 77, 78, 79, 80, 81, 82, 83, 84, 85, 86, 87, 88, 89, 90, 91, 92, 93, 94, 95, 96, 97, 98, 99, 100, 101…	[]	[]	[]	[]	[]	[0, 38, 39, 40, 41, 42, 43, 44, 45, 46, 47, 48, 49, 50, 51, 52, 53, 54, 55, 56, 57, 58, 59, 60, 61, 62, 63, 64, 65]	[38, 39, 40, 41, 42, 43, 44, 45, 46, 47, 48, 49, 50, 51, 52, 53, 54, 55, 56, 57, 58, 59, 60, 61, 62, 63, 64, 65]	[(38, 66)]	[28]	[37, 66, 67]	[37]	['A']	0.0567215
1	-AGCTGGACGGCGACGTAAAGTTTTAGAGCTACCGTCGCGACGGAAAAAAAAAAGTCAAGTAGACGGTACAA------TTGTACCGTCTACTTGACTAGCAAGTTAAAATAAGGCTAGTCCGTTATCAACTTGAAAAAGTGGCACCGAGTCGG	GAGCTGGACGGCGACGTAAAGTTTTAGAGCTACCGTCG---------TTGTACCGTCTACTTGACTTTTTTTCCGTCGTTGTACCGTCTACTTGACTAGCAAGTTAAAATAAGGCTAGTCCGTTATCAACTTGAAAAAGTGGCACCGAGTCGG	9	6	1	Reference	MODIFIED	Reference	79.739	[0, 1, 2, 3, 4, 5, 6, 7, 8, 9, 10, 11, 12, 13, 14, 15, 16, 17, 18, 19, 20, 21, 22, 23, 24, 25, 26, 27, 28, 29, 30, 31, 32, 33, 34, 35, 36, 37, -38, -38, -38, -38, -38, -38, -38, -38, -38, 38, 39, 40, 41, 42, 43, 44, 45, 46, 47, 48, 49, 50, 51, 52, 53, 54, 55, 56, 57, 58, 59, 60, 61, 62, 63, 64, 65, 66, 67, 68, 69, 70, 71, 72, 73, 74, 75, 76, 77, 78, 79, 80, 81, 82, 83, 84, 85, 86, 87, 88, 89, 90,…	[37, 38]	[37]	[37, 38]	[(37, 38)]	[9]	[0, 63, 64, 65, 66, 67, 68]	[63, 64, 65, 66, 67, 68]	[(63, 69)]	[6]	[38, 39, 40, 41, 43, 44, 48, 50, 52, 56, 57, 59, 60, 61, 62]	[38]	['A']	0.0567215
1	-AGCTGGACGGCGACGTAAAGTTTTAGAGCTACCGTCGTT------------------------------TGTACCGTCTACTTGACTAGCAAGTTAAAATAAGGCTAGTCCGTTATCAACTTGAAAAAGTGGCACCGAGTCGG	GAGCTGGACGGCGACGTAAAGTTTTAGAGCTACCGTCGTTGTACCGTCTACTTGACTTTTTTTCCGTCGTTGTACCGTCTACTTGACTAGCAAGTTAAAATAAGGCTAGTCCGTTATCAACTTGAAAAAGTGGCACCGAGTCGG	0	30	0	Reference	MODIFIED	Reference	78.472	[0, 1, 2, 3, 4, 5, 6, 7, 8, 9, 10, 11, 12, 13, 14, 15, 16, 17, 18, 19, 20, 21, 22, 23, 24, 25, 26, 27, 28, 29, 30, 31, 32, 33, 34, 35, 36, 37, 38, 39, 40, 41, 42, 43, 44, 45, 46, 47, 48, 49, 50, 51, 52, 53, 54, 55, 56, 57, 58, 59, 60, 61, 62, 63, 64, 65, 66, 67, 68, 69, 70, 71, 72, 73, 74, 75, 76, 77, 78, 79, 80, 81, 82, 83, 84, 85, 86, 87, 88, 89, 90, 91, 92, 93, 94, 95, 96, 97, 98, 99, 100, 101…	[]	[]	[]	[]	[]	[0, 40, 41, 42, 43, 44, 45, 46, 47, 48, 49, 50, 51, 52, 53, 54, 55, 56, 57, 58, 59, 60, 61, 62, 63, 64, 65, 66, 67, 68, 69]	[40, 41, 42, 43, 44, 45, 46, 47, 48, 49, 50, 51, 52, 53, 54, 55, 56, 57, 58, 59, 60, 61, 62, 63, 64, 65, 66, 67, 68, 69]	[(40, 70)]	[30]	[]	[]	[]	0.0567215
1	-AGCTGGACGGCGACGTAAAGTTTTAGAGCTACCGTCGTTCGACGGAAAAAAAGTCAAGTAGACGGTACAATTGTACCGTCTACTTGACTAGCAAGTTAAAATAAGGCTAGTCCGTTATCAACTTGAAAAAGTGGTACCGAGTCGG	GAGCTGGACGGCGACGTAAAGTTTTAGAGCTACCGTCGTTGTACCGTCTACTTGACTTTTTTTCCGTCG--TTGTACCGTCTACTTGACTAGCAAGTTAAAATAAGGCTAGTCCGTTATCAACTTGAAAAAGTGGCACCGAGTCGG	2	0	1	Reference	MODIFIED	Reference	84.247	[0, 1, 2, 3, 4, 5, 6, 7, 8, 9, 10, 11, 12, 13, 14, 15, 16, 17, 18, 19, 20, 21, 22, 23, 24, 25, 26, 27, 28, 29, 30, 31, 32, 33, 34, 35, 36, 37, 38, 39, 40, 41, 42, 43, 44, 45, 46, 47, 48, 49, 50, 51, 52, 53, 54, 55, 56, 57, 58, 59, 60, 61, 62, 63, 64, 65, 66, 67, 68, -69, -69, 69, 70, 71, 72, 73, 74, 75, 76, 77, 78, 79, 80, 81, 82, 83, 84, 85, 86, 87, 88, 89, 90, 91, 92, 93, 94, 95, 96, 97, 98, 99…	[68, 69]	[68]	[68, 69]	[(68, 69)]	[2]	[0]	[]	[]	[]	[40, 41, 44, 46, 47, 48, 50, 51, 52, 54, 56, 57, 58, 60, 61, 62, 64, 67, 68, 133]	[68]	['C']	0.0567215
1	-AGCTGGACGGCGACGTAAAGTTTTAGAGCTACCTGCA--GAATGGGCG-------------------GTTGTACCGTCTACTTGACTAGCAAGTTAAAATAAGGCTAGTCCGTTATCAACTTGAAAAAGTGGCACCGAGTCGG	GAGCTGGACGGCGACGTAAAGTTTTAGAGCTACCGTCGTTGTACCGTCTACTTGACTTTTTTTCCGTCGTTGTACCGTCTACTTGACTAGCAAGTTAAAATAAGGCTAGTCCGTTATCAACTTGAAAAAGTGGCACCGAGTCGG	0	2	1	Reference	MODIFIED	Reference	79.167	[0, 1, 2, 3, 4, 5, 6, 7, 8, 9, 10, 11, 12, 13, 14, 15, 16, 17, 18, 19, 20, 21, 22, 23, 24, 25, 26, 27, 28, 29, 30, 31, 32, 33, 34, 35, 36, 37, 38, 39, 40, 41, 42, 43, 44, 45, 46, 47, 48, 49, 50, 51, 52, 53, 54, 55, 56, 57, 58, 59, 60, 61, 62, 63, 64, 65, 66, 67, 68, 69, 70, 71, 72, 73, 74, 75, 76, 77, 78, 79, 80, 81, 82, 83, 84, 85, 86, 87, 88, 89, 90, 91, 92, 93, 94, 95, 96, 97, 98, 99, 100, 101…	[]	[]	[]	[]	[]	[0, 38, 39, 49, 50, 51, 52, 53, 54, 55, 56, 57, 58, 59, 60, 61, 62, 63, 64, 65, 66, 67]	[38, 39]	[(38, 40)]	[2]	[34, 35, 37, 41, 43, 44, 46, 48]	[37]	['A']	0.0567215
1	-AGCTGGACGGCGACGTAAAGTTTTAGAGCTAGA---------------------------------------------------AATAGCAAGTTAAAATAAGGCTAGTCCGTTATCAACTTGAAAAAGTGGCACCGAGTCGG	GAGCTGGACGGCGACGTAAAGTTTTAGAGCTACCGTCGTTGTACCGTCTACTTGACTTTTTTTCCGTCGTTGTACCGTCTACTTGACTAGCAAGTTAAAATAAGGCTAGTCCGTTATCAACTTGAAAAAGTGGCACCGAGTCGG	0	51	0	Reference	MODIFIED	Reference	61.806	[0, 1, 2, 3, 4, 5, 6, 7, 8, 9, 10, 11, 12, 13, 14, 15, 16, 17, 18, 19, 20, 21, 22, 23, 24, 25, 26, 27, 28, 29, 30, 31, 32, 33, 34, 35, 36, 37, 38, 39, 40, 41, 42, 43, 44, 45, 46, 47, 48, 49, 50, 51, 52, 53, 54, 55, 56, 57, 58, 59, 60, 61, 62, 63, 64, 65, 66, 67, 68, 69, 70, 71, 72, 73, 74, 75, 76, 77, 78, 79, 80, 81, 82, 83, 84, 85, 86, 87, 88, 89, 90, 91, 92, 93, 94, 95, 96, 97, 98, 99, 100, 101…	[]	[]	[]	[]	[]	[0, 34, 35, 36, 37, 38, 39, 40, 41, 42, 43, 44, 45, 46, 47, 48, 49, 50, 51, 52, 53, 54, 55, 56, 57, 58, 59, 60, 61, 62, 63, 64, 65, 66, 67, 68, 69, 70, 71, 72, 73, 74, 75, 76, 77, 78, 79, 80, 81, 82, 83, 84]	[34, 35, 36, 37, 38, 39, 40, 41, 42, 43, 44, 45, 46, 47, 48, 49, 50, 51, 52, 53, 54, 55, 56, 57, 58, 59, 60, 61, 62, 63, 64, 65, 66, 67, 68, 69, 70, 71, 72, 73, 74, 75, 76, 77, 78, 79, 80, 81, 82, 83, 84]	[(34, 85)]	[51]	[32, 33, 86]	[]	[]	0.0567215
1	-AGCTGGGCGGCGACGTAAAGTTTTAGAGCTACCGTC------------------------------------------TACTTGACTAGCAAGTTAAAATAAGGCTAGTCCGTTATCAACTTGAAAAAGTGGCACCGAGTCGG	GAGCTGGACGGCGACGTAAAGTTTTAGAGCTACCGTCGTTGTACCGTCTACTTGACTTTTTTTCCGTCGTTGTACCGTCTACTTGACTAGCAAGTTAAAATAAGGCTAGTCCGTTATCAACTTGAAAAAGTGGCACCGAGTCGG	0	42	0	Reference	MODIFIED	Reference	69.444	[0, 1, 2, 3, 4, 5, 6, 7, 8, 9, 10, 11, 12, 13, 14, 15, 16, 17, 18, 19, 20, 21, 22, 23, 24, 25, 26, 27, 28, 29, 30, 31, 32, 33, 34, 35, 36, 37, 38, 39, 40, 41, 42, 43, 44, 45, 46, 47, 48, 49, 50, 51, 52, 53, 54, 55, 56, 57, 58, 59, 60, 61, 62, 63, 64, 65, 66, 67, 68, 69, 70, 71, 72, 73, 74, 75, 76, 77, 78, 79, 80, 81, 82, 83, 84, 85, 86, 87, 88, 89, 90, 91, 92, 93, 94, 95, 96, 97, 98, 99, 100, 101…	[]	[]	[]	[]	[]	[0, 37, 38, 39, 40, 41, 42, 43, 44, 45, 46, 47, 48, 49, 50, 51, 52, 53, 54, 55, 56, 57, 58, 59, 60, 61, 62, 63, 64, 65, 66, 67, 68, 69, 70, 71, 72, 73, 74, 75, 76, 77, 78]	[37, 38, 39, 40, 41, 42, 43, 44, 45, 46, 47, 48, 49, 50, 51, 52, 53, 54, 55, 56, 57, 58, 59, 60, 61, 62, 63, 64, 65, 66, 67, 68, 69, 70, 71, 72, 73, 74, 75, 76, 77, 78]	[(37, 79)]	[42]	[7]	[]	[]	0.0567215
1	-AGT--GACGCGCATGAATGGATGAACGAGATTCCCAC--TGTCCCT--------ACCTACTATCCAGCGAAACCACAGCCAAGGGAACGGGCTTGGCGGAATCAGCGGGGAAAGAAGACCCTGTTGAGCTTGACTAAGTGGCACCGAGTCGG	GAGCTGGACGGCGACGTAAAGTTTTA-GAGCTACCGTCGTTGTACCGTCTACTTGACTTTTTTTCCGTCG-TTGTACCGTCTACTTGACTAGCAAGTTAAAATAAGGCT-------AGTCCGTTATCAACTTGAAAAAGTGGCACCGAGTCGG	1	2	1	Reference	MODIFIED	Reference	50.327	[0, 1, 2, 3, 4, 5, 6, 7, 8, 9, 10, 11, 12, 13, 14, 15, 16, 17, 18, 19, 20, 21, 22, 23, 24, 25, -26, 26, 27, 28, 29, 30, 31, 32, 33, 34, 35, 36, 37, 38, 39, 40, 41, 42, 43, 44, 45, 46, 47, 48, 49, 50, 51, 52, 53, 54, 55, 56, 57, 58, 59, 60, 61, 62, 63, 64, 65, 66, 67, 68, -69, 69, 70, 71, 72, 73, 74, 75, 76, 77, 78, 79, 80, 81, 82, 83, 84, 85, 86, 87, 88, 89, 90, 91, 92, 93, 94, 95, 96, 97, 98, 99…	[25, 26, 68, 69, 106, 107]	[25, 68, 106]	[68, 69]	[(68, 69)]	[1]	[0, 4, 5, 37, 38, 46, 47, 48, 49, 50, 51, 52, 53]	[37, 38]	[(37, 39)]	[2]	[3, 10, 11, 12, 14, 16, 18, 19, 21, 23, 24, 29, 31, 34, 35, 42, 45, 56, 58, 59, 61, 65, 66, 69, 70, 71, 72, 75, 77, 79, 81, 82, 83, 84, 87, 88, 91, 92, 94, 95, 96, 97, 101, 104, 105, 106, 109, 112, 114, 115, 117, 119, 125, 126]	[69]	['A']	0.0567215
1	-AGTCAGAA-------TAAACCT------CTATTTTGGTTTCTCC-TCTA--TGAGATATTTGAGATC-TAAAATCATCTGATTT--TAGGTAATAACAAATAATG-TATTTAACCATGGTATT--ACAAGTGGCACCGAGTCGG	GAGCTGGACGGCGACGTAAAGTTTTAGAGCTACCGTCGTTGTACCGTCTACTTGACTTTTTTTCCGTCGTTGTACCGTCTACTTGACTAGCAAGTTA-AAATAAGGCTAGTCCGTTATCAACTTGAAAAAGTGGCACCGAGTCGG	0	1	0	Reference	MODIFIED	Reference	53.103	[0, 1, 2, 3, 4, 5, 6, 7, 8, 9, 10, 11, 12, 13, 14, 15, 16, 17, 18, 19, 20, 21, 22, 23, 24, 25, 26, 27, 28, 29, 30, 31, 32, 33, 34, 35, 36, 37, 38, 39, 40, 41, 42, 43, 44, 45, 46, 47, 48, 49, 50, 51, 52, 53, 54, 55, 56, 57, 58, 59, 60, 61, 62, 63, 64, 65, 66, 67, 68, 69, 70, 71, 72, 73, 74, 75, 76, 77, 78, 79, 80, 81, 82, 83, 84, 85, 86, 87, 88, 89, 90, 91, 92, 93, 94, 95, 96, -97, 97, 98, 99, 100…	[96, 97]	[96]	[]	[]	[]	[0, 9, 10, 11, 12, 13, 14, 15, 23, 24, 25, 26, 27, 28, 45, 50, 51, 68, 85, 86, 105, 123, 124]	[68]	[(68, 69)]	[1]	[3, 4, 5, 8, 20, 21, 32, 33, 34, 36, 40, 41, 42, 55, 56, 58, 62, 63, 64, 65, 70, 71, 72, 74, 76, 80, 81, 84, 90, 91, 93, 95, 103, 108, 110, 111, 112, 113, 114, 117, 118, 119, 120, 126]	[]	[]	0.0567215
1	-AGTCATAAGTGGAGTCCGTAAAGAGGTATCTTTACTATAAAAGCTATTGTGTAAGCTAGTCATATTAAGTTGTTGGCTCAGGAGTTTGATAGTTCTTGGGCAGTGAGAGTGAG--TAGT-----AGAATGTTTAGTAAGTGGCACCGAGTCGG	GAGCTGGACGGCGA---CGTAAAGTTTTAGAGCTACCGTCGTTG-TACCGTCTACTTGACTTTTTTTCCGTCGTTGTACCGTCTACTTGAC------TAGCAAGTTAAAATAAGGCTAGTCCGTTATCAACTTGAAAAAGTGGCACCGAGTCGG	0	0	2	Reference	MODIFIED	Reference	50.649	[0, 1, 2, 3, 4, 5, 6, 7, 8, 9, 10, 11, 12, 13, -14, -14, -14, 14, 15, 16, 17, 18, 19, 20, 21, 22, 23, 24, 25, 26, 27, 28, 29, 30, 31, 32, 33, 34, 35, 36, 37, 38, 39, 40, -41, 41, 42, 43, 44, 45, 46, 47, 48, 49, 50, 51, 52, 53, 54, 55, 56, 57, 58, 59, 60, 61, 62, 63, 64, 65, 66, 67, 68, 69, 70, 71, 72, 73, 74, 75, 76, 77, 78, 79, 80, 81, 82, 83, 84, 85, 86, -87, -87, -87, -87, -87, -87, 87, 88, 89…	[13, 14, 40, 41, 86, 87]	[13, 40, 86]	[]	[]	[]	[0, 104, 105, 110, 111, 112, 113, 114]	[]	[]	[]	[3, 4, 5, 6, 8, 10, 11, 21, 22, 23, 26, 27, 28, 29, 33, 34, 36, 37, 38, 39, 43, 44, 47, 50, 51, 52, 53, 55, 57, 58, 60, 63, 64, 67, 72, 73, 74, 76, 77, 78, 79, 80, 81, 86, 88, 90, 91, 95, 97, 99, 101, 116, 117, 119, 120, 123, 125, 126]	[37, 38]	['A' 'A']	0.0567215
1	-AGTTCCTGAGCTGCTCCAAAAAATTCTCGAGGCTCCGGATTTCTAT-GTGCAGATGAAATGGGAATTCACCAGCTGGGTGCCCTTGGTTTCTAGAATATGCCCAAATGATGTCTGTCG-----CATCTGGAAAA-GTGGCACCGAGTCGG	GAG---CTGGACGGCGACGTAAAGTTTTAGAGCTACCGTCGTTGTACCGTCTACTTGACTTT----TTTTCCGTCGTTGTACCGTCTACTTGACTAGCAAGTTAAAATAAGGCTAGTCCGTTATCAACTTGAAAAAGTGGCACCGAGTCGG	0	0	3	Reference	MODIFIED	Reference	52.98	[0, 1, 2, -3, -3, -3, 3, 4, 5, 6, 7, 8, 9, 10, 11, 12, 13, 14, 15, 16, 17, 18, 19, 20, 21, 22, 23, 24, 25, 26, 27, 28, 29, 30, 31, 32, 33, 34, 35, 36, 37, 38, 39, 40, 41, 42, 43, 44, 45, 46, 47, 48, 49, 50, 51, 52, 53, 54, 55, 56, 57, 58, -59, -59, -59, -59, 59, 60, 61, 62, 63, 64, 65, 66, 67, 68, 69, 70, 71, 72, 73, 74, 75, 76, 77, 78, 79, 80, 81, 82, 83, 84, 85, 86, 87, 88, 89, 90, 91, 92, 93, …	[2, 3, 58, 59]	[2, 58]	[]	[]	[]	[0, 44, 112, 113, 114, 115, 116, 128]	[]	[]	[]	[6, 7, 9, 12, 13, 15, 16, 20, 23, 25, 29, 30, 31, 35, 36, 37, 40, 43, 47, 48, 50, 51, 55, 56, 58, 61, 62, 65, 66, 68, 69, 70, 73, 76, 78, 79, 80, 81, 84, 85, 86, 87, 89, 90, 92, 94, 95, 96, 101, 103, 105, 106, 107, 111, 119, 122]	[37, 68, 69]	['T' 'T' 'G']	0.0567215
1	-ATATTCATTTGTGTGAAATGTCTT-----TTTCACCCCTTTACCTTAAGTTTATGTGAGTCCTTATGTGT--TAGGTGAGTCT-CTTGAAGGTAGCAAGAATTTTTATAATTCTCCAATTCTGT----ATCTTTTAA--GTGGCACCGA-TCGG	GAGCTGGACGGCGACGTAAAGTTTTAGAGCTACCGTCGTTGTACC----GTCTACTTGACTTTTTTTCCGTCGTTGTACCGTCTACTTGAC--TAGCAAG-----TTAAAATAAGGCTAGTCCGTTATCAACTTGAAAAAGTGGCACCGAGTCGG	0	2	2	Reference	MODIFIED	Reference	52.258	[0, 1, 2, 3, 4, 5, 6, 7, 8, 9, 10, 11, 12, 13, 14, 15, 16, 17, 18, 19, 20, 21, 22, 23, 24, 25, 26, 27, 28, 29, 30, 31, 32, 33, 34, 35, 36, 37, 38, 39, 40, 41, 42, 43, 44, -45, -45, -45, -45, 45, 46, 47, 48, 49, 50, 51, 52, 53, 54, 55, 56, 57, 58, 59, 60, 61, 62, 63, 64, 65, 66, 67, 68, 69, 70, 71, 72, 73, 74, 75, 76, 77, 78, 79, 80, 81, 82, 83, 84, 85, 86, -87, -87, 87, 88, 89, 90, 91, 92, 93, -9…	[44, 45, 86, 87, 93, 94]	[44, 86, 93]	[]	[]	[]	[0, 25, 26, 27, 28, 29, 67, 68, 80, 114, 115, 116, 117, 127, 128, 139]	[67, 68]	[(67, 69)]	[2]	[2, 3, 5, 6, 8, 9, 10, 11, 12, 13, 14, 16, 19, 22, 31, 32, 34, 35, 37, 38, 40, 47, 50, 51, 55, 57, 58, 61, 63, 64, 70, 72, 73, 74, 75, 86, 97, 101, 102, 103, 104, 106, 108, 111, 119, 123, 124]	[37, 38]	['C' 'C']	0.0567215
1	-ATC-------CTAAGCAAAA----AGAACAAAACTGGAGGCATCATACTACCTGACTT-----CAAACTATATACAAGTCTACAGCA--ACCAAAATAGCATGGTACTTGTACCAAAACAGAAATATAGACCAAGTGGCACCGAGTGG-	GAGCTGGACGGCGACGTAAAGTTTTAGAGCTACCGTCGTTGTACCGT-CTACTTGACTTTTTTTCCGTCGTTGTACC-GTCTACTTGACTAGCAAGTTAAAATAAGGCTAGTCCGTTATCAAC----TTGAAAAAGTGGCACCGAGTCGG	0	0	3	Reference	MODIFIED	Reference	50.667	[0, 1, 2, 3, 4, 5, 6, 7, 8, 9, 10, 11, 12, 13, 14, 15, 16, 17, 18, 19, 20, 21, 22, 23, 24, 25, 26, 27, 28, 29, 30, 31, 32, 33, 34, 35, 36, 37, 38, 39, 40, 41, 42, 43, 44, 45, 46, -47, 47, 48, 49, 50, 51, 52, 53, 54, 55, 56, 57, 58, 59, 60, 61, 62, 63, 64, 65, 66, 67, 68, 69, 70, 71, 72, 73, 74, 75, -76, 76, 77, 78, 79, 80, 81, 82, 83, 84, 85, 86, 87, 88, 89, 90, 91, 92, 93, 94, 95, 96, 97, 98, 99…	[46, 47, 75, 76, 120, 121]	[46, 75, 120]	[]	[]	[]	[0, 4, 5, 6, 7, 8, 9, 10, 21, 22, 23, 24, 58, 59, 60, 61, 62, 86, 87]	[]	[]	[]	[2, 12, 14, 16, 20, 28, 30, 32, 33, 34, 36, 38, 39, 41, 43, 45, 51, 64, 65, 66, 68, 69, 71, 75, 82, 83, 84, 89, 93, 94, 97, 98, 101, 102, 103, 104, 107, 110, 112, 113, 114, 116, 119, 120, 122, 125, 126, 141]	[38, 68, 69]	['A' 'T' 'A']	0.0567215
1	-ATCTCAACAGC-------ATTTTCAGGGAAGTCAAACTCCAGCCG-----CAGAAAACATAGCAATTTTTATAGAA---AAAAGT-TACTGATCTTGTGCAGGTGA---TAGAGTTCTTCTGTAATCAACGTGTCCATAAGTGGCACCGAGTCGG	GAGCTGGACGGCGACGTAAAGTTTTAGAG--------CTACCGTCGTTGTACCGTCTACTTGACTTTTTTTCCGTCGTTGTACCGTCTACTTGACTAG--CAAGTTAAAATAAGGCTAGTCCGTTATCAACTTGA--AAAAGTGGCACCGAGTCGG	0	8	1	Reference	MODIFIED	Reference	51.282	[0, 1, 2, 3, 4, 5, 6, 7, 8, 9, 10, 11, 12, 13, 14, 15, 16, 17, 18, 19, 20, 21, 22, 23, 24, 25, 26, 27, 28, -29, -29, -29, -29, -29, -29, -29, -29, 29, 30, 31, 32, 33, 34, 35, 36, 37, 38, 39, 40, 41, 42, 43, 44, 45, 46, 47, 48, 49, 50, 51, 52, 53, 54, 55, 56, 57, 58, 59, 60, 61, 62, 63, 64, 65, 66, 67, 68, 69, 70, 71, 72, 73, 74, 75, 76, 77, 78, 79, 80, 81, 82, 83, 84, 85, 86, 87, 88, 89, -90, -90…	[28, 29, 89, 90, 124, 125]	[28, 89, 124]	[]	[]	[]	[0, 12, 13, 14, 15, 16, 17, 18, 38, 39, 40, 41, 42, 69, 70, 71, 78, 97, 98, 99]	[38, 39, 40, 41, 42, 69, 70, 71]	[(38, 43), (69, 72)]	[5, 3]	[2, 5, 6, 9, 20, 24, 27, 31, 33, 35, 44, 46, 47, 48, 51, 53, 54, 56, 57, 63, 64, 65, 66, 67, 68, 72, 74, 75, 83, 84, 85, 88, 92, 95, 102, 103, 105, 107, 108, 111, 114, 121, 124, 126]	[68]	['A']	0.0567215
1	-ATCTCTAA----ACGGAA----------CTGCTCTTTTTCTTCCTTAAAGT-GACAGATGTGGCATATTAATCCAGAACTACATATTAACTGAACAAGAGCAGCTACAGTTAACCTTGGAGAAACTGTTCACTAAGTGGCACCGAGTCGG	GAGCTGGACGGCGACGTAAAGTTTTAGAGCTACCGTCGTTGTACCGTCTACTTGACTTTTTTTCCGTCGTTGTACCGT-CTAC---TTGACT-AGCAAGTTAAAATAAGGCTAGTCCGTTATCAACT--TGAAAAAGTGGCACCGAGTCGG	0	0	2	Reference	MODIFIED	Reference	50.993	[0, 1, 2, 3, 4, 5, 6, 7, 8, 9, 10, 11, 12, 13, 14, 15, 16, 17, 18, 19, 20, 21, 22, 23, 24, 25, 26, 27, 28, 29, 30, 31, 32, 33, 34, 35, 36, 37, 38, 39, 40, 41, 42, 43, 44, 45, 46, 47, 48, 49, 50, 51, 52, 53, 54, 55, 56, 57, 58, 59, 60, 61, 62, 63, 64, 65, 66, 67, 68, 69, 70, 71, 72, 73, 74, 75, 76, 77, -78, 78, 79, 80, 81, -82, -82, -82, 82, 83, 84, 85, 86, 87, -88, 88, 89, 90, 91, 92, 93, 94, 95,…	[77, 78, 81, 82, 87, 88, 121, 122]	[77, 81, 87, 121]	[]	[]	[]	[0, 9, 10, 11, 12, 19, 20, 21, 22, 23, 24, 25, 26, 27, 28, 52]	[]	[]	[]	[2, 5, 6, 8, 16, 31, 33, 34, 36, 37, 40, 42, 45, 47, 48, 50, 56, 57, 58, 60, 62, 63, 65, 67, 68, 70, 71, 73, 75, 77, 84, 89, 94, 95, 96, 98, 99, 102, 103, 105, 108, 109, 111, 112, 113, 114, 116, 117, 123, 125, 126]	[37, 68]	['T' 'T']	0.0567215
1	-ATCTGGTCCCAGGCTT----TTTCTTAACTGGGAGATTTTT------TATTGCAGTTTTGATC-----TTGT------TACTTGTTACTGGTCTGTTCAGGTTTGG-------GATTTCTTCCTGATAA-GTGGCACCGAGTCGG	GAGCTGGACGGCGACGTAAAGTTTTAGAGCTACCGTCGTTGTACCGTCTACTTGACTTTTTTTCCGTCGTTGTACCGTCTACTTG--ACTAGCAAGTTAAAATAAGGCTAGTCCGTTATCAACTTGAAAAAGTGGCACCGAGTCGG	0	5	1	Reference	MODIFIED	Reference	50.685	[0, 1, 2, 3, 4, 5, 6, 7, 8, 9, 10, 11, 12, 13, 14, 15, 16, 17, 18, 19, 20, 21, 22, 23, 24, 25, 26, 27, 28, 29, 30, 31, 32, 33, 34, 35, 36, 37, 38, 39, 40, 41, 42, 43, 44, 45, 46, 47, 48, 49, 50, 51, 52, 53, 54, 55, 56, 57, 58, 59, 60, 61, 62, 63, 64, 65, 66, 67, 68, 69, 70, 71, 72, 73, 74, 75, 76, 77, 78, 79, 80, 81, 82, 83, 84, -85, -85, 85, 86, 87, 88, 89, 90, 91, 92, 93, 94, 95, 96, 97, 98, 99…	[84, 85]	[84]	[]	[]	[]	[0, 17, 18, 19, 20, 42, 43, 44, 45, 46, 47, 64, 65, 66, 67, 68, 73, 74, 75, 76, 77, 78, 105, 106, 107, 108, 109, 110, 111, 128]	[64, 65, 66, 67, 68]	[(64, 69)]	[5]	[2, 7, 9, 10, 11, 13, 15, 24, 25, 26, 28, 31, 32, 33, 34, 35, 36, 37, 40, 50, 52, 53, 55, 60, 61, 88, 90, 91, 92, 96, 98, 99, 101, 102, 113, 115, 118, 119, 121, 125]	[37]	['T']	0.0567215
1	-ATCTGTTAGG-GAAGAAA-------GAAAGAACTTTGTTATATGATGCAAAAGGTTGCACATTTTTGTCCTTA-TGTA---TCTGGAGGACTGGAAATCTAAAATATCACCCCAGTATTTTGGGTATGCAGGGGGTAGGGAAGTGGCACCGAGTCGG	GAGCTGGACGGCGACGTAAAGTTTTAGAGCTACCGTCGTTGTACCGTCTACTTG-----ACTTTTTTTCCGTCGTTGTACCGTCTACTTGACTAGCAAGTTAAAATA--AGGCTAGTCCGTT----ATCAACTTGAAA---AAGTGGCACCGAGTCGG	0	1	1	Reference	MODIFIED	Reference	52.532	[0, 1, 2, 3, 4, 5, 6, 7, 8, 9, 10, 11, 12, 13, 14, 15, 16, 17, 18, 19, 20, 21, 22, 23, 24, 25, 26, 27, 28, 29, 30, 31, 32, 33, 34, 35, 36, 37, 38, 39, 40, 41, 42, 43, 44, 45, 46, 47, 48, 49, 50, 51, 52, 53, -54, -54, -54, -54, -54, 54, 55, 56, 57, 58, 59, 60, 61, 62, 63, 64, 65, 66, 67, 68, 69, 70, 71, 72, 73, 74, 75, 76, 77, 78, 79, 80, 81, 82, 83, 84, 85, 86, 87, 88, 89, 90, 91, 92, 93, 94, 95,…	[53, 54, 101, 102, 114, 115, 126, 127]	[53, 101, 114, 126]	[]	[]	[]	[0, 11, 19, 20, 21, 22, 23, 24, 25, 69, 74, 75, 76]	[69]	[(69, 70)]	[1]	[2, 6, 7, 8, 14, 16, 28, 29, 30, 32, 34, 36, 40, 43, 44, 45, 47, 48, 50, 51, 52, 56, 62, 63, 65, 67, 68, 80, 81, 82, 83, 88, 90, 93, 94, 103, 104, 106, 110, 111, 112, 117, 118, 120, 121, 122, 124, 125]	[68]	['A']	0.0567215
1	-CACTAAAAGTGAAGGCAAAACTGCAGT--TACTTTTGCACCAACCTAATACTTGCCCATGAATCTTTATCTCAGGCTTTG------CTTCTGGAG----AACTAAAAA--AGGCACATG-GTAATTTTCTTTAA---GTGGCACCGAGTCGG	GAGCTGGACGGCGACGTAAAGTTTTAGAGCTACCGTCG-TTGTACCGTCTACTTGAC--------TTTTTTTCCGTCGTTGTACCGTCTACTTGACTAGCAAGTTAAAATAAGGCTAGTCCGTTATCAACTTGAAAAAGTGGCACCGAGTCGG	1	0	2	Reference	MODIFIED	Reference	52.288	[0, 1, 2, 3, 4, 5, 6, 7, 8, 9, 10, 11, 12, 13, 14, 15, 16, 17, 18, 19, 20, 21, 22, 23, 24, 25, 26, 27, 28, 29, 30, 31, 32, 33, 34, 35, 36, 37, -38, 38, 39, 40, 41, 42, 43, 44, 45, 46, 47, 48, 49, 50, 51, 52, 53, 54, 55, -56, -56, -56, -56, -56, -56, -56, -56, 56, 57, 58, 59, 60, 61, 62, 63, 64, 65, 66, 67, 68, 69, 70, 71, 72, 73, 74, 75, 76, 77, 78, 79, 80, 81, 82, 83, 84, 85, 86, 87, 88, 89, 90,…	[37, 38, 55, 56]	[37, 55]	[37, 38]	[(37, 38)]	[1]	[0, 28, 29, 72, 73, 74, 75, 76, 77, 87, 88, 89, 90, 100, 101, 111, 126, 127, 128]	[]	[]	[]	[1, 2, 5, 6, 8, 10, 11, 12, 14, 16, 20, 21, 23, 24, 27, 33, 34, 36, 38, 39, 40, 41, 45, 46, 47, 54, 59, 61, 64, 66, 68, 80, 83, 86, 93, 95, 106, 107, 108, 110, 114, 117, 118, 119, 123]	[38, 68]	['A' 'T']	0.0567215
1	-CACTCTCTATCCTTGATATTTTTTACATGCCCAACTGTAGT-----CATCT--TTCATTTCTGTT------TTACACATTCTACCTGAGTATCGTCAT---------CCATTCTTTTATTTTGAACTGTCATAAAGTGGCACCGAGTCGG	GAGCTGGACGGCGACGTAAAGTTTTAGAG---CTACCGTCGTTGTACCGTCTACTTGACTTTTTTTCCGTCGTTGTACCGTCTACTTGACTAGCAAGTTAAAATAAGGCTAGTCCGTTATC---AACT-TGAAAAAGTGGCACCGAGTCGG	0	6	0	Reference	MODIFIED	Reference	51.656	[0, 1, 2, 3, 4, 5, 6, 7, 8, 9, 10, 11, 12, 13, 14, 15, 16, 17, 18, 19, 20, 21, 22, 23, 24, 25, 26, 27, 28, -29, -29, -29, 29, 30, 31, 32, 33, 34, 35, 36, 37, 38, 39, 40, 41, 42, 43, 44, 45, 46, 47, 48, 49, 50, 51, 52, 53, 54, 55, 56, 57, 58, 59, 60, 61, 62, 63, 64, 65, 66, 67, 68, 69, 70, 71, 72, 73, 74, 75, 76, 77, 78, 79, 80, 81, 82, 83, 84, 85, 86, 87, 88, 89, 90, 91, 92, 93, 94, 95, 96, 97, 9…	[28, 29, 117, 118, 121, 122]	[28, 117, 121]	[]	[]	[]	[0, 39, 40, 41, 42, 43, 49, 50, 63, 64, 65, 66, 67, 68, 96, 97, 98, 99, 100, 101, 102, 103, 104]	[63, 64, 65, 66, 67, 68]	[(63, 69)]	[6]	[1, 2, 5, 6, 7, 8, 9, 10, 12, 13, 14, 16, 17, 19, 20, 26, 28, 30, 33, 36, 45, 53, 55, 58, 60, 71, 72, 75, 76, 82, 86, 89, 91, 92, 93, 94, 106, 108, 111, 112, 117, 123, 125]	[]	[]	0.0567215
1	-CATTGCACTGCCACGTTTCAGAATTTAATATCAATCT--------CCTTCTATTGCATGTTTTCTTC-TCA-TGTATCAT-TAATTCA--------TTCAATTATTTATTGA-----AAAAACTT-ATTAAGTGGCACCGAGTCGG	GAGCTGGACGGCGACGT---AAAGTTTTAGAGCTACCGTCGTTGTACCGTCTACTTGACTTTTTTTCCGTCGTTGTACCGTCTACTTGACTAGCAAGTTAAAATAAGGCTAGTCCGTTATCAACTTGAAAAAGTGGCACCGAGTCGG	0	9	1	Reference	MODIFIED	Reference	53.741	[0, 1, 2, 3, 4, 5, 6, 7, 8, 9, 10, 11, 12, 13, 14, 15, 16, -17, -17, -17, 17, 18, 19, 20, 21, 22, 23, 24, 25, 26, 27, 28, 29, 30, 31, 32, 33, 34, 35, 36, 37, 38, 39, 40, 41, 42, 43, 44, 45, 46, 47, 48, 49, 50, 51, 52, 53, 54, 55, 56, 57, 58, 59, 60, 61, 62, 63, 64, 65, 66, 67, 68, 69, 70, 71, 72, 73, 74, 75, 76, 77, 78, 79, 80, 81, 82, 83, 84, 85, 86, 87, 88, 89, 90, 91, 92, 93, 94, 95, 96, 97, 9…	[16, 17]	[16]	[]	[]	[]	[0, 35, 36, 37, 38, 39, 40, 41, 42, 65, 69, 78, 86, 87, 88, 89, 90, 91, 92, 93, 110, 111, 112, 113, 114, 123]	[35, 36, 37, 38, 39, 40, 41, 42, 69]	[(35, 43), (69, 70)]	[8, 1]	[1, 2, 3, 6, 9, 12, 18, 20, 24, 26, 28, 30, 32, 34, 45, 50, 52, 53, 55, 56, 61, 63, 68, 74, 76, 81, 84, 96, 99, 102, 103, 104, 105, 107, 109, 116, 117, 125, 126]	[68]	['A']	0.0567215
1	-CCATGCAATTCAGTTGAAATATCATCAGAGTTACAGAATCTTCAAAAACCAAATCTCTATTATGTGATGTCAATAAAATGTCTAAGATAA----AAGACAAAATTACG----TCCTTTAACACTGCTTTAAATGCAAGTGGCAC-GAGTCGG	GAGCTGGACGGCGACGTAAAGTT--TTAGAGCTACCGTCGTTGTACCGTCTACTTGACTTTTTTTCC--GTCGTTGTACCGTCTACTTGACTAGCAAGTTAAAATAAGGCTAGTCCGTTATCAA--CTTGAAA---AAGTGGCACCGAGTCGG	0	0	4	Reference	MODIFIED	Reference	50.98	[0, 1, 2, 3, 4, 5, 6, 7, 8, 9, 10, 11, 12, 13, 14, 15, 16, 17, 18, 19, 20, 21, 22, -23, -23, 23, 24, 25, 26, 27, 28, 29, 30, 31, 32, 33, 34, 35, 36, 37, 38, 39, 40, 41, 42, 43, 44, 45, 46, 47, 48, 49, 50, 51, 52, 53, 54, 55, 56, 57, 58, 59, 60, 61, 62, 63, 64, -65, -65, 65, 66, 67, 68, 69, 70, 71, 72, 73, 74, 75, 76, 77, 78, 79, 80, 81, 82, 83, 84, 85, 86, 87, 88, 89, 90, 91, 92, 93, 94, 95, 96, …	[22, 23, 64, 65, 119, 120, 126, 127]	[22, 64, 119, 126]	[]	[]	[]	[0, 87, 88, 89, 90, 105, 106, 107, 108, 136]	[]	[]	[]	[1, 2, 3, 6, 8, 9, 10, 12, 13, 14, 15, 16, 20, 21, 24, 29, 33, 35, 36, 37, 38, 40, 41, 43, 44, 45, 46, 48, 50, 51, 53, 54, 57, 60, 62, 63, 64, 68, 69, 71, 72, 74, 75, 81, 82, 83, 84, 86, 94, 95, 101, 103, 112, 116, 119, 123]	[37, 38, 68, 69]	['T' 'C' 'A' 'A']	0.0567215
1	-GTCAAGTAGGGTACAACGAGTTTTAGAGCTAGA---------------------------------------------------AATAGCAAGTTAAAATAAGGCTAGTCCGTTATCAACTTGAAAAAGTGGCACCGAGTCGG	GAGCTGGACGGCGACGTAAAGTTTTAGAGCTACCGTCGTTGTACCGTCTACTTGACTTTTTTTCCGTCGTTGTACCGTCTACTTGACTAGCAAGTTAAAATAAGGCTAGTCCGTTATCAACTTGAAAAAGTGGCACCGAGTCGG	0	51	0	Reference	MODIFIED	Reference	53.472	[0, 1, 2, 3, 4, 5, 6, 7, 8, 9, 10, 11, 12, 13, 14, 15, 16, 17, 18, 19, 20, 21, 22, 23, 24, 25, 26, 27, 28, 29, 30, 31, 32, 33, 34, 35, 36, 37, 38, 39, 40, 41, 42, 43, 44, 45, 46, 47, 48, 49, 50, 51, 52, 53, 54, 55, 56, 57, 58, 59, 60, 61, 62, 63, 64, 65, 66, 67, 68, 69, 70, 71, 72, 73, 74, 75, 76, 77, 78, 79, 80, 81, 82, 83, 84, 85, 86, 87, 88, 89, 90, 91, 92, 93, 94, 95, 96, 97, 98, 99, 100, 101…	[]	[]	[]	[]	[]	[0, 34, 35, 36, 37, 38, 39, 40, 41, 42, 43, 44, 45, 46, 47, 48, 49, 50, 51, 52, 53, 54, 55, 56, 57, 58, 59, 60, 61, 62, 63, 64, 65, 66, 67, 68, 69, 70, 71, 72, 73, 74, 75, 76, 77, 78, 79, 80, 81, 82, 83, 84]	[34, 35, 36, 37, 38, 39, 40, 41, 42, 43, 44, 45, 46, 47, 48, 49, 50, 51, 52, 53, 54, 55, 56, 57, 58, 59, 60, 61, 62, 63, 64, 65, 66, 67, 68, 69, 70, 71, 72, 73, 74, 75, 76, 77, 78, 79, 80, 81, 82, 83, 84]	[(34, 85)]	[51]	[1, 2, 4, 5, 7, 8, 11, 12, 15, 16, 17, 18, 32, 33, 86]	[]	[]	0.0567215
1	-TCCCACACTGGCCTCCTAAAGTGCCGGGATTACAAGTATGAGCCACTGCACTCGGCCTATTTT------TTGAAATTTTTAGGTGACTC---AGTTTAAATAGAAATACAAAATCAGTAA-TGGTCCAAGTGGCACCGAGTCGG	GAGCTGGAC-GGCGACGTAAAGTTTTAGAGCTACCGTCGTTGTACCGTCTACTTGACTTTTTTTCCGTCGTTGTACCGTCTACTTGACTAGCAAGTTAAAATAAGGCTAGTCCGTTATCAACTTGAAAAAGTGGCACCGAGTCGG	0	6	1	Reference	MODIFIED	Reference	52.414	[0, 1, 2, 3, 4, 5, 6, 7, 8, -9, 9, 10, 11, 12, 13, 14, 15, 16, 17, 18, 19, 20, 21, 22, 23, 24, 25, 26, 27, 28, 29, 30, 31, 32, 33, 34, 35, 36, 37, 38, 39, 40, 41, 42, 43, 44, 45, 46, 47, 48, 49, 50, 51, 52, 53, 54, 55, 56, 57, 58, 59, 60, 61, 62, 63, 64, 65, 66, 67, 68, 69, 70, 71, 72, 73, 74, 75, 76, 77, 78, 79, 80, 81, 82, 83, 84, 85, 86, 87, 88, 89, 90, 91, 92, 93, 94, 95, 96, 97, 98, 99, 100,…	[8, 9]	[8]	[]	[]	[]	[0, 63, 64, 65, 66, 67, 68, 89, 90, 91, 120]	[63, 64, 65, 66, 67, 68]	[(63, 69)]	[6]	[1, 2, 4, 5, 6, 12, 13, 15, 22, 23, 24, 25, 27, 28, 29, 33, 34, 35, 36, 37, 39, 40, 41, 42, 44, 45, 47, 48, 52, 54, 56, 58, 72, 74, 75, 76, 78, 81, 82, 88, 96, 102, 103, 104, 105, 108, 109, 110, 111, 112, 114, 116, 117, 122, 124, 125, 126]	[37]	['A']	0.0567215
1	-TGCATCCTGACAAGATTAAATTCTGCATCTCCCATTCTT-TAGTGA----TTGTCTCTTGACCCCTTGATTTGCACACACAAGACTCTACACCCACTTTGACCACCATTATAGTCATTTATCAAAAC--ATAAGTGGCACCGAGTCGG	GAGCTGGACGGCGACGTAAAGTTTTAGAGCTACCGTCGTTGTACCGTCTACTTGACTTTTTTTCCGTCG--TTGTACCGTCTA--CTTGACTAGCAAGTTAAA-ATAAGGCTAGTCCGTTATCAACTTGAAAAAGTGGCACCGAGTCGG	2	0	1	Reference	MODIFIED	Reference	54.362	[0, 1, 2, 3, 4, 5, 6, 7, 8, 9, 10, 11, 12, 13, 14, 15, 16, 17, 18, 19, 20, 21, 22, 23, 24, 25, 26, 27, 28, 29, 30, 31, 32, 33, 34, 35, 36, 37, 38, 39, 40, 41, 42, 43, 44, 45, 46, 47, 48, 49, 50, 51, 52, 53, 54, 55, 56, 57, 58, 59, 60, 61, 62, 63, 64, 65, 66, 67, 68, -69, -69, 69, 70, 71, 72, 73, 74, 75, 76, 77, 78, 79, 80, -81, -81, 81, 82, 83, 84, 85, 86, 87, 88, 89, 90, 91, 92, 93, 94, 95, 96, …	[68, 69, 80, 81, 98, 99]	[68, 80, 98]	[68, 69]	[(68, 69)]	[2]	[0, 40, 47, 48, 49, 50, 123, 124]	[]	[]	[]	[1, 4, 5, 6, 7, 8, 10, 12, 14, 15, 17, 20, 23, 25, 26, 28, 31, 34, 36, 37, 43, 44, 46, 54, 57, 60, 61, 62, 65, 67, 72, 75, 76, 77, 79, 83, 84, 87, 88, 89, 92, 93, 96, 98, 100, 101, 103, 104, 105, 111, 112, 120, 121, 122, 126]	[37]	['C']	0.0567215
1	-TGCTGACATG--ACATGAGGCTCAAAGGAAATGCTCATTGGAACAATTA---GAATTTCTGATTTTCAGATGTAGGATGCTCAACCT-ACCAG--------AATAATGCAAATACTCCAA-AACTTAAAAACAAGTGGCACCGAGTCGG	GAGCTGGACGGCGACGTAAAGTTTTAGAGCTACCGTCGTTGTACCGTCTACTTGACTTT----TTTTCCGTCGTTGTACCGTCTACTTGACTAGCAAGTTAAAATAAGGCTAGTCCGTTATCAACTTGAAAA--AGTGGCACCGAGTCGG	0	0	1	Reference	MODIFIED	Reference	55.333	[0, 1, 2, 3, 4, 5, 6, 7, 8, 9, 10, 11, 12, 13, 14, 15, 16, 17, 18, 19, 20, 21, 22, 23, 24, 25, 26, 27, 28, 29, 30, 31, 32, 33, 34, 35, 36, 37, 38, 39, 40, 41, 42, 43, 44, 45, 46, 47, 48, 49, 50, 51, 52, 53, 54, 55, 56, 57, 58, -59, -59, -59, -59, 59, 60, 61, 62, 63, 64, 65, 66, 67, 68, 69, 70, 71, 72, 73, 74, 75, 76, 77, 78, 79, 80, 81, 82, 83, 84, 85, 86, 87, 88, 89, 90, 91, 92, 93, 94, 95, 96, …	[58, 59, 127, 128]	[58, 127]	[]	[]	[]	[0, 11, 12, 50, 51, 52, 84, 90, 91, 92, 93, 94, 95, 96, 97, 117]	[]	[]	[]	[1, 6, 7, 8, 9, 15, 17, 19, 21, 23, 24, 26, 27, 29, 30, 32, 33, 34, 37, 41, 43, 45, 46, 47, 55, 64, 66, 67, 70, 72, 74, 75, 76, 79, 82, 87, 103, 106, 108, 110, 112, 113, 114, 116, 123]	[37]	['A']	0.0567215
1	-TTCGGAACTGAGGCC--ATGATTAAGAGGGACGGCCGGGGGCATTCGTATTGCGCCGCTAGAGGTGAAATTCTTGGACCGGCGCAAGACGG--------ACCAGAGCGAAAGCATTTGCCAAGAATGTTTTCA--TTAATCAAGTGGCACCGAGTCGG	GAGCTGGACGGCGACGTAAAGTTTTAGAGCTACCGTCG------------TTGTACCG-TCTACTTGACTTTTTTT--CCGTCGTTGTACCGTCTACTTGACTAGCAAGTTAAAATAAGGCTAGTCCGTTATCAACTTGAAAAAGTGGCACCGAGTCGG	12	0	1	Reference	MODIFIED	Reference	50.943	[0, 1, 2, 3, 4, 5, 6, 7, 8, 9, 10, 11, 12, 13, 14, 15, 16, 17, 18, 19, 20, 21, 22, 23, 24, 25, 26, 27, 28, 29, 30, 31, 32, 33, 34, 35, 36, 37, -38, -38, -38, -38, -38, -38, -38, -38, -38, -38, -38, -38, 38, 39, 40, 41, 42, 43, 44, 45, -46, 46, 47, 48, 49, 50, 51, 52, 53, 54, 55, 56, 57, 58, 59, 60, 61, 62, -63, -63, 63, 64, 65, 66, 67, 68, 69, 70, 71, 72, 73, 74, 75, 76, 77, 78, 79, 80, 81, 82, 8…	[37, 38, 45, 46, 62, 63]	[37, 45, 62]	[37, 38]	[(37, 38)]	[12]	[0, 16, 17, 77, 78, 79, 80, 81, 82, 83, 84, 119, 120]	[]	[]	[]	[1, 2, 4, 6, 9, 11, 13, 15, 19, 21, 24, 29, 30, 33, 35, 41, 42, 47, 48, 50, 51, 55, 56, 59, 62, 66, 69, 70, 71, 72, 75, 87, 90, 91, 92, 94, 95, 97, 98, 101, 102, 104, 106, 109, 110, 111, 115, 123, 125, 126]	[69]	['C']	0.0567215
1	AAACTGCTC--CATCATAACGAATGTTCAGCTCCCTGAGTTAAACTCCATCGTCACAAAGAATTTTCTGAGAGTGCTACCGTCTGGTT----------TTTATATGAAGTTCTTTCCTTGACTACCACAGGCCTCAAAGTGGCACCGAGTCGG	GAGCTGGACGGCGACGTAAAGTTT-TAGAGCTACCGTCGTTGTAC--CGTCTACTTGACTTTTTTTCCGTCGTTG-TACCGTCTACTTGACTAGCAAGTTAAAATAAGGCTAGTCCGTTATCAACTTGAA-----AAAGTGGCACCGAGTCGG	0	0	2	Reference	MODIFIED	Reference	52.941	[0, 1, 2, 3, 4, 5, 6, 7, 8, 9, 10, 11, 12, 13, 14, 15, 16, 17, 18, 19, 20, 21, 22, 23, -24, 24, 25, 26, 27, 28, 29, 30, 31, 32, 33, 34, 35, 36, 37, 38, 39, 40, 41, 42, 43, -44, -44, 44, 45, 46, 47, 48, 49, 50, 51, 52, 53, 54, 55, 56, 57, 58, 59, 60, 61, 62, 63, 64, 65, 66, 67, 68, 69, 70, 71, -72, 72, 73, 74, 75, 76, 77, 78, 79, 80, 81, 82, 83, 84, 85, 86, 87, 88, 89, 90, 91, 92, 93, 94, 95, 96, …	[23, 24, 43, 44, 71, 72, 125, 126]	[23, 43, 71, 125]	[]	[]	[]	[9, 10, 84, 85, 86, 87, 88, 89, 90, 91, 92, 93]	[]	[]	[]	[0, 2, 6, 7, 12, 13, 15, 19, 21, 22, 25, 26, 31, 34, 35, 36, 40, 41, 45, 48, 49, 51, 52, 53, 55, 56, 57, 58, 64, 66, 67, 68, 69, 80, 81, 96, 98, 101, 103, 105, 107, 108, 110, 112, 115, 116, 118, 121, 122, 123, 125]	[68, 69]	['A' 'G']	0.0567215
1	AAATTGAAGGGGAAC--ACAGATACA----TACAGTAGTGTTAGCAT-TAAAGGA----TTGTCGGACTATGGTCTCTGTATTCA--TAGGGAGCCCACAGGTGCTCCAGAGAGTCAGGG------TTGAAGCAAGTGGCACCGAGTCGG	GAGCTGGACGGCGACGTAAAGTTTTAGAGCTACCGTCGTTGTACCGTCTACTTGACTTTTTTTCCGTCGTTGTACCGTCTACTTGACTAGCAAGTTAAAATAAG-----GCTAGTCCGTTATCAACTTGAAA-AAGTGGCACCGAGTCGG	0	0	2	Reference	MODIFIED	Reference	51.333	[0, 1, 2, 3, 4, 5, 6, 7, 8, 9, 10, 11, 12, 13, 14, 15, 16, 17, 18, 19, 20, 21, 22, 23, 24, 25, 26, 27, 28, 29, 30, 31, 32, 33, 34, 35, 36, 37, 38, 39, 40, 41, 42, 43, 44, 45, 46, 47, 48, 49, 50, 51, 52, 53, 54, 55, 56, 57, 58, 59, 60, 61, 62, 63, 64, 65, 66, 67, 68, 69, 70, 71, 72, 73, 74, 75, 76, 77, 78, 79, 80, 81, 82, 83, 84, 85, 86, 87, 88, 89, 90, 91, 92, 93, 94, 95, 96, 97, 98, 99, 100, 101…	[103, 104, 126, 127]	[103, 126]	[]	[]	[]	[15, 16, 26, 27, 28, 29, 47, 55, 56, 57, 58, 85, 86, 115, 116, 117, 118, 119, 120]	[]	[]	[]	[0, 2, 3, 6, 8, 11, 12, 18, 21, 23, 24, 33, 36, 39, 40, 43, 45, 50, 51, 52, 61, 64, 66, 68, 69, 72, 73, 75, 76, 78, 81, 83, 84, 90, 91, 94, 95, 96, 98, 100, 101, 102, 105, 106, 111, 113, 114, 126]	[68, 69]	['T' 'A']	0.0567215
1	AACAAGTAGACGGTACAACG---AGTTTTAGAGCTAGA---------------------------------------------------AATAGCAAGTTAAAATAAGGCTAGTCCGTTATCAACTTGAAAAAGTGGCACCGAGTCGG	--GAGCTGGACGG--CGACGTAAAGTTTTAGAGCTACCGTCGTTGTACCGTCTACTTGACTTTTTTTCCGTCGTTGTACCGTCTACTTGACTAGCAAGTTAAAATAAGGCTAGTCCGTTATCAACTTGAAAAAGTGGCACCGAGTCGG	0	51	0	Reference	MODIFIED	Reference	55.405	[-1, -1, 0, 1, 2, 3, 4, 5, 6, 7, 8, 9, 10, -11, -11, 11, 12, 13, 14, 15, 16, 17, 18, 19, 20, 21, 22, 23, 24, 25, 26, 27, 28, 29, 30, 31, 32, 33, 34, 35, 36, 37, 38, 39, 40, 41, 42, 43, 44, 45, 46, 47, 48, 49, 50, 51, 52, 53, 54, 55, 56, 57, 58, 59, 60, 61, 62, 63, 64, 65, 66, 67, 68, 69, 70, 71, 72, 73, 74, 75, 76, 77, 78, 79, 80, 81, 82, 83, 84, 85, 86, 87, 88, 89, 90, 91, 92, 93, 94, 95, 96, 97…	[10, 11]	[10]	[]	[]	[]	[16, 17, 18, 34, 35, 36, 37, 38, 39, 40, 41, 42, 43, 44, 45, 46, 47, 48, 49, 50, 51, 52, 53, 54, 55, 56, 57, 58, 59, 60, 61, 62, 63, 64, 65, 66, 67, 68, 69, 70, 71, 72, 73, 74, 75, 76, 77, 78, 79, 80, 81, 82, 83, 84]	[34, 35, 36, 37, 38, 39, 40, 41, 42, 43, 44, 45, 46, 47, 48, 49, 50, 51, 52, 53, 54, 55, 56, 57, 58, 59, 60, 61, 62, 63, 64, 65, 66, 67, 68, 69, 70, 71, 72, 73, 74, 75, 76, 77, 78, 79, 80, 81, 82, 83, 84]	[(34, 85)]	[51]	[0, 2, 3, 5, 12, 32, 33, 86]	[]	[]	0.0567215
1	AACCACAGGAACTTTATGCTCAGTGAAAGAAGCCAGACACA----AAAGTTTACATAA--TTATATGGTTCTAATTACC-TGAAATATTCAGACAAGTCAAATCTATCAAGACAGAAAGTAGATCAG--TGGTTAAGTGGCACCGAGTCGG	--GAGCTGGACGGCGACGTAAAGTTTTAGA-GCTACCGTCGTTGTACCGTCTACTTGACTTTTTTTCCGTCGTTGTACCGTCTACTTGACTAGCAAGTTAAA---ATAAGGCTAGTCCGTT-ATCAACTTGAAAAAGTGGCACCGAGTCGG	0	4	3	Reference	MODIFIED	Reference	50.993	[-1, -1, 0, 1, 2, 3, 4, 5, 6, 7, 8, 9, 10, 11, 12, 13, 14, 15, 16, 17, 18, 19, 20, 21, 22, 23, 24, 25, 26, 27, -28, 28, 29, 30, 31, 32, 33, 34, 35, 36, 37, 38, 39, 40, 41, 42, 43, 44, 45, 46, 47, 48, 49, 50, 51, 52, 53, 54, 55, 56, 57, 58, 59, 60, 61, 62, 63, 64, 65, 66, 67, 68, 69, 70, 71, 72, 73, 74, 75, 76, 77, 78, 79, 80, 81, 82, 83, 84, 85, 86, 87, 88, 89, 90, 91, 92, 93, 94, 95, 96, 97, 98,…	[27, 28, 98, 99, 114, 115]	[27, 98, 114]	[]	[]	[]	[38, 39, 40, 41, 55, 56, 76, 120, 121]	[38, 39, 40, 41]	[(38, 42)]	[4]	[0, 1, 2, 4, 8, 9, 10, 11, 12, 14, 16, 17, 18, 22, 23, 24, 30, 32, 33, 34, 35, 37, 43, 44, 47, 51, 53, 59, 61, 63, 64, 65, 68, 69, 70, 71, 78, 79, 81, 83, 84, 85, 87, 88, 89, 95, 101, 103, 105, 106, 109, 110, 111, 114, 119, 124, 125, 126]	[37, 68, 69]	['A' 'T' 'A']	0.0567215
1	AATACAATACTGTGATAATCAGTTGTAT-----CTGTC-----AACTTCT-CTGGGCTGTAGTCCTGTTATTCAATCAGACACTAATCTAGGT-GTTGCTATGAAGATATTTTGTAGAGGTAATCAAAGACCATAATCAAGTGGCACCGAGTCGG	-GAGCTGGACGGCGACGTAAAGTTTTAGAGCTACCGTCGTTGTACCGTCTACTTGACTTTTTTTCCGTCGTTGTACCGTCTACTTGACTAGCAAGTTAAAATAAGGCTAGTCCGTT------ATCAA----CTTGAAAAAGTGGCACCGAGTCGG	0	5	1	Reference	MODIFIED	Reference	50.968	[-1, 0, 1, 2, 3, 4, 5, 6, 7, 8, 9, 10, 11, 12, 13, 14, 15, 16, 17, 18, 19, 20, 21, 22, 23, 24, 25, 26, 27, 28, 29, 30, 31, 32, 33, 34, 35, 36, 37, 38, 39, 40, 41, 42, 43, 44, 45, 46, 47, 48, 49, 50, 51, 52, 53, 54, 55, 56, 57, 58, 59, 60, 61, 62, 63, 64, 65, 66, 67, 68, 69, 70, 71, 72, 73, 74, 75, 76, 77, 78, 79, 80, 81, 82, 83, 84, 85, 86, 87, 88, 89, 90, 91, 92, 93, 94, 95, 96, 97, 98, 99, 100,…	[114, 115, 119, 120]	[114, 119]	[]	[]	[]	[27, 28, 29, 30, 31, 37, 38, 39, 40, 41, 49, 92]	[37, 38, 39, 40, 41]	[(37, 42)]	[5]	[0, 1, 2, 4, 5, 6, 9, 11, 14, 15, 16, 17, 18, 23, 26, 33, 43, 45, 52, 54, 57, 59, 60, 62, 64, 67, 68, 71, 72, 74, 76, 77, 78, 79, 83, 84, 85, 90, 91, 96, 97, 98, 101, 103, 105, 108, 110, 111, 114, 121, 123, 125, 126]	[68]	['A']	0.0567215
1	AATGTTGAGAAAGAGAAACAGGCTTATTGCTGATATGGAGAAAGTTTTAGTCTCTAGTTTAGTATCC------CATTTTA--GTCTAGAT-ACTAAAGCCAGCCACAACATTCCCTAAGCCAAAGCC----TAATCTAGAGCAAG--GCACCGAGTCGG	GAGCTGGACGGCGACGTAAAGTTTTAGAGCTACCGTCG------TTGTACCGTCTACTTGACTTTTTTTCCGTCGTTGTACCGTCTACTTGACTA--GCAAGTTAAAA-------TAAGGCTAGTCCGTTATCAACTTGAAAAAGTGGCACCGAGTCGG	6	0	1	Reference	MODIFIED	Reference	50.943	[0, 1, 2, 3, 4, 5, 6, 7, 8, 9, 10, 11, 12, 13, 14, 15, 16, 17, 18, 19, 20, 21, 22, 23, 24, 25, 26, 27, 28, 29, 30, 31, 32, 33, 34, 35, 36, 37, -38, -38, -38, -38, -38, -38, 38, 39, 40, 41, 42, 43, 44, 45, 46, 47, 48, 49, 50, 51, 52, 53, 54, 55, 56, 57, 58, 59, 60, 61, 62, 63, 64, 65, 66, 67, 68, 69, 70, 71, 72, 73, 74, 75, 76, 77, 78, 79, 80, 81, 82, 83, 84, 85, 86, 87, 88, -89, -89, 89, 90, 91, …	[37, 38, 88, 89, 99, 100]	[37, 88, 99]	[37, 38]	[(37, 38)]	[6]	[61, 62, 63, 64, 65, 66, 74, 75, 84, 112, 113, 114, 115, 130, 131]	[]	[]	[]	[0, 2, 3, 5, 8, 9, 10, 11, 14, 15, 16, 18, 21, 22, 26, 27, 31, 32, 33, 34, 36, 40, 43, 44, 45, 50, 53, 55, 57, 59, 60, 68, 71, 81, 82, 91, 94, 95, 97, 104, 106, 108, 109, 117, 119, 122, 125, 126]	[68]	['A']	0.0567215
1	AATTTGTAGAAAAACGTTACGTTTTGGCCGACTCATTG-TGAATTAATGGCATGAATAGCTGTTAAAATTTTATACTAGTAATGGAATATCATGTCTAA-TAATACAAAAAA---ATCAACATTCTAA-GTGGCACCGAGTCGG	GAGCTGGACGGCGACGTAAAGTTTTAGAGCTACCGTCGTTGTACCGTCTACTTGACTTTTTTTCCGTCGTTGTACCGTCTACTTGACTAGCAAGTTAAAATAAGGCTAGTCCGTTATCAACTTGAAAAAGTGGCACCGAGTCGG	0	1	1	Reference	MODIFIED	Reference	50.694	[0, 1, 2, 3, 4, 5, 6, 7, 8, 9, 10, 11, 12, 13, 14, 15, 16, 17, 18, 19, 20, 21, 22, 23, 24, 25, 26, 27, 28, 29, 30, 31, 32, 33, 34, 35, 36, 37, 38, 39, 40, 41, 42, 43, 44, 45, 46, 47, 48, 49, 50, 51, 52, 53, 54, 55, 56, 57, 58, 59, 60, 61, 62, 63, 64, 65, 66, 67, 68, 69, 70, 71, 72, 73, 74, 75, 76, 77, 78, 79, 80, 81, 82, 83, 84, 85, 86, 87, 88, 89, 90, 91, 92, 93, 94, 95, 96, 97, 98, 99, 100, 101…	[]	[]	[]	[]	[]	[38, 99, 112, 113, 114, 128]	[38]	[(38, 39)]	[1]	[0, 2, 3, 6, 8, 9, 10, 11, 12, 17, 19, 25, 27, 28, 29, 30, 31, 32, 34, 36, 41, 43, 44, 45, 46, 47, 48, 49, 51, 55, 57, 58, 59, 61, 63, 64, 65, 66, 67, 68, 71, 72, 73, 74, 76, 77, 78, 81, 83, 86, 89, 92, 95, 96, 103, 104, 106, 108, 109, 110, 111, 121, 123, 124, 125]	[68]	['T']	0.0567215
1	ACACCAGAACATGGTGAGACATTAAAGCAGAATGGTAT----GTTGCAGGCTGTG-TTGAAAGTGAGACAATCCTGTGGCTGTGTGAGGGA-TGGATTGTGTTATAAAAGACGGC-AGTCAGGGA-CACC------AAGTGGCACCGAGTCGG	-GAGCTGGACG----GCGACGTAAAGTTTTAGAGCTACCGTCGTTGTACCGTCTACTTGACTTTTTTTCCGTCGTTGTACCGTCTACTTGACTAGCAAGT----TAAAATAAGGCTAGTCCGTTATCAACTTGAAAAAGTGGCACCGAGTCGG	0	0	1	Reference	MODIFIED	Reference	50.327	[-1, 0, 1, 2, 3, 4, 5, 6, 7, 8, 9, -10, -10, -10, -10, 10, 11, 12, 13, 14, 15, 16, 17, 18, 19, 20, 21, 22, 23, 24, 25, 26, 27, 28, 29, 30, 31, 32, 33, 34, 35, 36, 37, 38, 39, 40, 41, 42, 43, 44, 45, 46, 47, 48, 49, 50, 51, 52, 53, 54, 55, 56, 57, 58, 59, 60, 61, 62, 63, 64, 65, 66, 67, 68, 69, 70, 71, 72, 73, 74, 75, 76, 77, 78, 79, 80, 81, 82, 83, 84, 85, 86, 87, 88, 89, 90, 91, 92, 93, 94, -95,…	[9, 10, 94, 95]	[9, 94]	[]	[]	[]	[33, 34, 35, 36, 50, 86, 106, 116, 121, 122, 123, 124, 125, 126]	[]	[]	[]	[0, 2, 4, 6, 9, 11, 15, 17, 20, 21, 22, 23, 24, 26, 27, 29, 32, 41, 43, 44, 45, 47, 49, 55, 56, 57, 59, 60, 61, 62, 64, 65, 68, 70, 71, 72, 73, 75, 78, 80, 81, 82, 83, 88, 90, 91, 92, 100, 102, 111, 113, 114, 119]	[68]	['C']	0.0567215
1	ACAGAGGGAGG---AAGCAGAGTTACCAGAGCCCAGGAGCTTGGGTCAACTGGAAGAATCTGGGACCATGGCAGCACTTCCAGCTAAATCTGGAGCAGTAGAGGAAGAGGCTA-TCTGACAGTAGGTGGAA---GTGGCACCGAGTCGG	-GAGCTGGACGGCGACGTAAAGTTTT-AGAGCTACCGTCGTTGTACCGTCTACTTGACTTTTTTTCCGTCGTTGTAC---CGTCTACTTGACTAGCAAGTTAAAATAAGGCTAGTCCGTTATCAACTTGAAAAAGTGGCACCGAGTCGG	0	0	2	Reference	MODIFIED	Reference	51.678	[-1, 0, 1, 2, 3, 4, 5, 6, 7, 8, 9, 10, 11, 12, 13, 14, 15, 16, 17, 18, 19, 20, 21, 22, 23, 24, -25, 25, 26, 27, 28, 29, 30, 31, 32, 33, 34, 35, 36, 37, 38, 39, 40, 41, 42, 43, 44, 45, 46, 47, 48, 49, 50, 51, 52, 53, 54, 55, 56, 57, 58, 59, 60, 61, 62, 63, 64, 65, 66, 67, 68, 69, 70, 71, 72, 73, 74, -75, -75, -75, 75, 76, 77, 78, 79, 80, 81, 82, 83, 84, 85, 86, 87, 88, 89, 90, 91, 92, 93, 94, 95, …	[24, 25, 74, 75]	[24, 74]	[]	[]	[]	[10, 11, 12, 108, 126, 127, 128]	[]	[]	[]	[0, 3, 4, 8, 14, 16, 18, 23, 24, 30, 31, 32, 33, 35, 36, 37, 41, 42, 43, 45, 46, 49, 50, 51, 52, 55, 57, 59, 60, 61, 62, 65, 67, 69, 70, 72, 76, 77, 81, 82, 84, 85, 86, 87, 92, 93, 94, 95, 97, 98, 100, 101, 111, 113, 114, 116, 117, 119, 120, 122]	[37, 69]	['C' 'C']	0.0567215
1	ACAGTGCTGGCTGG-GACATGGGATGACAAAG--AGTGTTG-GCTACAGAATTCTGTGAAATCTCTTCAG-CG----AAAGGTTGCTCTCTTATCAGGA-ATTATATAGAGAGATCTTTGTG---TTGAGAGGAAGTGGCACCGAGTCGG	---GAGCTGGACGGCGACGTAAAGTTTTAGAGCTACCGTCGTTGTACCGTCTACT-TGACTTTTTTTCCGTCGTTGTACCGTCTACTTGACTAGCAAGTTAAAATAAGGCTAGTCCGTTATCAACTTGAAA--AAGTGGCACCGAGTCGG	0	5	0	Reference	MODIFIED	Reference	54	[-1, -1, -1, 0, 1, 2, 3, 4, 5, 6, 7, 8, 9, 10, 11, 12, 13, 14, 15, 16, 17, 18, 19, 20, 21, 22, 23, 24, 25, 26, 27, 28, 29, 30, 31, 32, 33, 34, 35, 36, 37, 38, 39, 40, 41, 42, 43, 44, 45, 46, 47, 48, 49, 50, 51, -52, 52, 53, 54, 55, 56, 57, 58, 59, 60, 61, 62, 63, 64, 65, 66, 67, 68, 69, 70, 71, 72, 73, 74, 75, 76, 77, 78, 79, 80, 81, 82, 83, 84, 85, 86, 87, 88, 89, 90, 91, 92, 93, 94, 95, 96, 97,…	[51, 52, 126, 127]	[51, 126]	[]	[]	[]	[11, 29, 30, 38, 66, 69, 70, 71, 72, 95, 118, 119, 120]	[38, 69, 70, 71, 72]	[(38, 39), (69, 73)]	[1, 4]	[1, 7, 8, 15, 17, 18, 19, 20, 22, 23, 24, 26, 32, 33, 36, 39, 40, 44, 46, 47, 49, 55, 56, 58, 60, 64, 74, 75, 77, 78, 80, 83, 84, 85, 86, 89, 92, 94, 97, 98, 102, 103, 105, 106, 109, 110, 112, 115, 117, 125]	[]	[]	0.0567215
1	ACCCTAGTCAGAAATGTA---TGTAATCCCCACAATC-----ACCCTCTACCATGGGTGGTGTTACCCCATTTTA--------TAGATGAGAAGGTTAACT---GGCTTGCCCAGAGTCACACGCTCCAAAGTGGCACCGAGTCGG	GAGCTGGACGGCGACGTAAAGTTTTAGAGCTACCGTCGTTGTACCGTCTACT-TGACTTTTTTTCCGTCGTTGTACCGTCTACTTGACTAGCAAGTTAAAATAAGGCTAGTCCGTTATCA-ACTTGAAAAAGTGGCACCGAGTCGG	0	5	1	Reference	MODIFIED	Reference	53.425	[0, 1, 2, 3, 4, 5, 6, 7, 8, 9, 10, 11, 12, 13, 14, 15, 16, 17, 18, 19, 20, 21, 22, 23, 24, 25, 26, 27, 28, 29, 30, 31, 32, 33, 34, 35, 36, 37, 38, 39, 40, 41, 42, 43, 44, 45, 46, 47, 48, 49, 50, 51, -52, 52, 53, 54, 55, 56, 57, 58, 59, 60, 61, 62, 63, 64, 65, 66, 67, 68, 69, 70, 71, 72, 73, 74, 75, 76, 77, 78, 79, 80, 81, 82, 83, 84, 85, 86, 87, 88, 89, 90, 91, 92, 93, 94, 95, 96, 97, 98, 99, 100…	[51, 52, 118, 119]	[51, 118]	[]	[]	[]	[18, 19, 20, 37, 38, 39, 40, 41, 74, 75, 76, 77, 78, 79, 80, 81, 100, 101, 102]	[37, 38, 39, 40, 41]	[(37, 42)]	[5]	[0, 1, 2, 5, 7, 9, 11, 12, 14, 22, 24, 26, 27, 28, 30, 33, 34, 45, 51, 54, 55, 57, 58, 60, 63, 65, 66, 68, 71, 83, 86, 87, 90, 92, 98, 99, 107, 109, 112, 113, 114, 115, 121, 122, 123, 124, 125]	[68]	['A']	0.0567215
1	ACTCGCTGTA-----ACTTGAATGTAGTGGAGCTACAGTATAGGGGGGGTTG-------TGTTTTAAAGTCA-------GCATATAAGAGTTGCATATAGTCAAAATCACCCCCGAAAGTTCTTGTCATTATTTCAAAGTGGCACCGA-TCGG	--GAGCTGGACGGCGACGTAAA-GTTTTAGAGCTACCGTCGTTGTACCGTCTACTTGACTTTTTTTCCGTCGTTGTACCGTCTACTTGACTAGCA---AGTTAAAATAAGGCTAGTCCGTTATCAACTTGAA---AAAGTGGCACCGAGTCGG	0	7	3	Reference	MODIFIED	Reference	50.327	[-1, -1, 0, 1, 2, 3, 4, 5, 6, 7, 8, 9, 10, 11, 12, 13, 14, 15, 16, 17, 18, 19, -20, 20, 21, 22, 23, 24, 25, 26, 27, 28, 29, 30, 31, 32, 33, 34, 35, 36, 37, 38, 39, 40, 41, 42, 43, 44, 45, 46, 47, 48, 49, 50, 51, 52, 53, 54, 55, 56, 57, 58, 59, 60, 61, 62, 63, 64, 65, 66, 67, 68, 69, 70, 71, 72, 73, 74, 75, 76, 77, 78, 79, 80, 81, 82, 83, 84, 85, 86, 87, 88, 89, 90, 91, -92, -92, -92, 92, 93, 94, …	[19, 20, 91, 92, 125, 126]	[19, 91, 125]	[]	[]	[]	[8, 9, 10, 11, 12, 49, 50, 51, 52, 53, 54, 55, 69, 70, 71, 72, 73, 74, 75, 139]	[69, 70, 71, 72, 73, 74, 75]	[(69, 76)]	[7]	[0, 1, 6, 15, 17, 22, 23, 25, 33, 36, 37, 38, 39, 41, 42, 43, 44, 47, 48, 57, 62, 63, 64, 68, 77, 78, 81, 82, 83, 86, 88, 95, 101, 103, 104, 106, 107, 109, 110, 111, 115, 117, 118, 119, 121, 123, 125]	[37, 38, 68]	['T' 'A' 'A']	0.0567215
1	AGAACTTATGAATGCAAAGAAGGAAACAACAGACCCTGTAATTAGTCAAT-TAGTTGACTAATTA-CGGAAGTTTT--------CATCGCTAGGAAGT--ACCTAAGTCATCGGAGATTATTTTCATTTCTAATCAACCTTCAA--GTGGCACCGAGTCGT	-GAGCTG--GACGGCGACGTAAAGTTTTAGAGCTACCGTCGTTGTACCGTCTACTTGACTTTTTTTCCGTCGTTGTACCGTCTACTTGACTAGCAAGTTAAAATAAGGC-----------TAGTCCGTT---ATCAACTTGAAAAAGTGGCACCGAGTCGG	0	0	1	Reference	MODIFIED	Reference	50.311	[-1, 0, 1, 2, 3, 4, 5, -6, -6, 6, 7, 8, 9, 10, 11, 12, 13, 14, 15, 16, 17, 18, 19, 20, 21, 22, 23, 24, 25, 26, 27, 28, 29, 30, 31, 32, 33, 34, 35, 36, 37, 38, 39, 40, 41, 42, 43, 44, 45, 46, 47, 48, 49, 50, 51, 52, 53, 54, 55, 56, 57, 58, 59, 60, 61, 62, 63, 64, 65, 66, 67, 68, 69, 70, 71, 72, 73, 74, 75, 76, 77, 78, 79, 80, 81, 82, 83, 84, 85, 86, 87, 88, 89, 90, 91, 92, 93, 94, 95, 96, 97, 98, …	[5, 6, 105, 106, 114, 115]	[5, 105, 114]	[]	[]	[]	[47, 62, 73, 74, 75, 76, 77, 78, 79, 80, 95, 96, 127, 128]	[]	[]	[]	[2, 5, 8, 9, 12, 14, 16, 18, 19, 20, 21, 22, 23, 24, 26, 29, 30, 31, 33, 36, 37, 40, 41, 42, 44, 45, 50, 57, 58, 61, 64, 66, 67, 71, 82, 84, 85, 90, 98, 99, 104, 107, 108, 111, 112, 121, 123, 124, 143]	[37]	['A']	0.0567215
1	AGAGCTGGACGGCGACGTAAAGTTTTAGAGCTACCGTC------------------------------------------TACTTGACTAGCAAGTTAAAATAAGGCTAGTCCGTTATCAACTTGAAAAAGTGGCAC-GAGTCGG	-GAGCTGGACGGCGACGTAAAGTTTTAGAGCTACCGTCGTTGTACCGTCTACTTGACTTTTTTTCCGTCGTTGTACCGTCTACTTGACTAGCAAGTTAAAATAAGGCTAGTCCGTTATCAACTTGAAAAAGTGGCACCGAGTCGG	0	42	0	Reference	MODIFIED	Reference	69.655	[-1, 0, 1, 2, 3, 4, 5, 6, 7, 8, 9, 10, 11, 12, 13, 14, 15, 16, 17, 18, 19, 20, 21, 22, 23, 24, 25, 26, 27, 28, 29, 30, 31, 32, 33, 34, 35, 36, 37, 38, 39, 40, 41, 42, 43, 44, 45, 46, 47, 48, 49, 50, 51, 52, 53, 54, 55, 56, 57, 58, 59, 60, 61, 62, 63, 64, 65, 66, 67, 68, 69, 70, 71, 72, 73, 74, 75, 76, 77, 78, 79, 80, 81, 82, 83, 84, 85, 86, 87, 88, 89, 90, 91, 92, 93, 94, 95, 96, 97, 98, 99, 100,…	[]	[]	[]	[]	[]	[37, 38, 39, 40, 41, 42, 43, 44, 45, 46, 47, 48, 49, 50, 51, 52, 53, 54, 55, 56, 57, 58, 59, 60, 61, 62, 63, 64, 65, 66, 67, 68, 69, 70, 71, 72, 73, 74, 75, 76, 77, 78, 136]	[37, 38, 39, 40, 41, 42, 43, 44, 45, 46, 47, 48, 49, 50, 51, 52, 53, 54, 55, 56, 57, 58, 59, 60, 61, 62, 63, 64, 65, 66, 67, 68, 69, 70, 71, 72, 73, 74, 75, 76, 77, 78]	[(37, 79)]	[42]	[]	[]	[]	0.0567215
1	AGAGCTGGACGGCGACGTAAAGTTTTAGAGCTACCGTC------------------------------------------TACTTGACTAGCAAGTTAAAATAAGGCTAGTCCGTTATCAACTTGAAAAAGTGGCACCGAGTCGG	-GAGCTGGACGGCGACGTAAAGTTTTAGAGCTACCGTCGTTGTACCGTCTACTTGACTTTTTTTCCGTCGTTGTACCGTCTACTTGACTAGCAAGTTAAAATAAGGCTAGTCCGTTATCAACTTGAAAAAGTGGCACCGAGTCGG	0	42	0	Reference	MODIFIED	Reference	70.345	[-1, 0, 1, 2, 3, 4, 5, 6, 7, 8, 9, 10, 11, 12, 13, 14, 15, 16, 17, 18, 19, 20, 21, 22, 23, 24, 25, 26, 27, 28, 29, 30, 31, 32, 33, 34, 35, 36, 37, 38, 39, 40, 41, 42, 43, 44, 45, 46, 47, 48, 49, 50, 51, 52, 53, 54, 55, 56, 57, 58, 59, 60, 61, 62, 63, 64, 65, 66, 67, 68, 69, 70, 71, 72, 73, 74, 75, 76, 77, 78, 79, 80, 81, 82, 83, 84, 85, 86, 87, 88, 89, 90, 91, 92, 93, 94, 95, 96, 97, 98, 99, 100,…	[]	[]	[]	[]	[]	[37, 38, 39, 40, 41, 42, 43, 44, 45, 46, 47, 48, 49, 50, 51, 52, 53, 54, 55, 56, 57, 58, 59, 60, 61, 62, 63, 64, 65, 66, 67, 68, 69, 70, 71, 72, 73, 74, 75, 76, 77, 78]	[37, 38, 39, 40, 41, 42, 43, 44, 45, 46, 47, 48, 49, 50, 51, 52, 53, 54, 55, 56, 57, 58, 59, 60, 61, 62, 63, 64, 65, 66, 67, 68, 69, 70, 71, 72, 73, 74, 75, 76, 77, 78]	[(37, 79)]	[42]	[]	[]	[]	0.0567215
1	AGAGCTGGACGGCGACGTAAAGTTTTAGAGCTACCGTCG--------------------------------TGTACCGTCTACTTGACTAGCAAGTTAAAATAAGGCTAGTCCGTTATCAACTTGAAAAAGTGGCACCG-GTCGG	-GAGCTGGACGGCGACGTAAAGTTTTAGAGCTACCGTCGTTGTACCGTCTACTTGACTTTTTTTCCGTCGTTGTACCGTCTACTTGACTAGCAAGTTAAAATAAGGCTAGTCCGTTATCAACTTGAAAAAGTGGCACCGAGTCGG	0	32	0	Reference	MODIFIED	Reference	76.552	[-1, 0, 1, 2, 3, 4, 5, 6, 7, 8, 9, 10, 11, 12, 13, 14, 15, 16, 17, 18, 19, 20, 21, 22, 23, 24, 25, 26, 27, 28, 29, 30, 31, 32, 33, 34, 35, 36, 37, 38, 39, 40, 41, 42, 43, 44, 45, 46, 47, 48, 49, 50, 51, 52, 53, 54, 55, 56, 57, 58, 59, 60, 61, 62, 63, 64, 65, 66, 67, 68, 69, 70, 71, 72, 73, 74, 75, 76, 77, 78, 79, 80, 81, 82, 83, 84, 85, 86, 87, 88, 89, 90, 91, 92, 93, 94, 95, 96, 97, 98, 99, 100,…	[]	[]	[]	[]	[]	[38, 39, 40, 41, 42, 43, 44, 45, 46, 47, 48, 49, 50, 51, 52, 53, 54, 55, 56, 57, 58, 59, 60, 61, 62, 63, 64, 65, 66, 67, 68, 69, 138]	[38, 39, 40, 41, 42, 43, 44, 45, 46, 47, 48, 49, 50, 51, 52, 53, 54, 55, 56, 57, 58, 59, 60, 61, 62, 63, 64, 65, 66, 67, 68, 69]	[(38, 70)]	[32]	[]	[]	[]	0.0567215
1	AGAGCTTGCATAGTCGGCACTCAGTAAATGTTTGGT-------TCCTTTTGCCC-CTTGGTAAGTTTATTTTACCATCCTCCCACCTGCCATTCTGACT-------------------------TTATTAAATC-AACAAGTGGCACCGAGTCGG	-GAGCTGGAC--GGCGAC-----GTAAAGTTTTAGAGCTACCGTCGTTGTACCGTCTACTTGACTTTTTTT--CCGTCGTTGTACCGTCTACT-TGACTAGCAAGTTAAAATAAGGCTAGTCCGTTATCAACTTGAAAAAGTGGCACCGAGTCGG	0	0	2	Reference	MODIFIED	Reference	50.323	[-1, 0, 1, 2, 3, 4, 5, 6, 7, 8, -9, -9, 9, 10, 11, 12, 13, 14, -15, -15, -15, -15, -15, 15, 16, 17, 18, 19, 20, 21, 22, 23, 24, 25, 26, 27, 28, 29, 30, 31, 32, 33, 34, 35, 36, 37, 38, 39, 40, 41, 42, 43, 44, 45, 46, 47, 48, 49, 50, 51, 52, 53, 54, 55, 56, 57, 58, 59, 60, 61, 62, -63, -63, 63, 64, 65, 66, 67, 68, 69, 70, 71, 72, 73, 74, 75, 76, 77, 78, 79, 80, 81, 82, -83, 83, 84, 85, 86, 87, 88, …	[8, 9, 14, 15, 62, 63, 82, 83]	[8, 14, 62, 82]	[]	[]	[]	[28, 29, 30, 31, 32, 33, 34, 46, 88, 89, 90, 91, 92, 93, 94, 95, 96, 97, 98, 99, 100, 101, 102, 103, 104, 105, 106, 107, 108, 109, 110, 111, 112, 123]	[]	[]	[]	[5, 7, 8, 10, 13, 20, 21, 25, 27, 37, 40, 42, 45, 49, 50, 51, 53, 55, 59, 65, 68, 70, 71, 72, 76, 77, 79, 81, 117, 120, 122, 126]	[37, 68]	['C' 'C']	0.0567215
1	AGAGGTTTCGAAGAAGATATAAAATATGATTAGTTCTGTGGCTGTGAATGTTATAATTAAGGAGATTT--GTAG-------GGAGATTAGTATAGAGAGGTAGAGTTTTTTTCGTGATAGTGGTTCACTGGATAA-GTGGCACCGAGTCGG	-GAGCTG--GACGGCGACGTAAAGTTTTAGAGCTACCGTCGTTGT--ACCGTCTACTTGACTTTTTTTCCGTCGTTGTACCGTCTACTTGACTAGCAAGTTAAAATAAGGCTAGTCC--GTTATCAACTTGAAAAAGTGGCACCGAGTCGG	0	7	1	Reference	MODIFIED	Reference	51.656	[-1, 0, 1, 2, 3, 4, 5, -6, -6, 6, 7, 8, 9, 10, 11, 12, 13, 14, 15, 16, 17, 18, 19, 20, 21, 22, 23, 24, 25, 26, 27, 28, 29, 30, 31, 32, 33, 34, 35, 36, 37, 38, 39, 40, 41, -42, -42, 42, 43, 44, 45, 46, 47, 48, 49, 50, 51, 52, 53, 54, 55, 56, 57, 58, 59, 60, 61, 62, 63, 64, 65, 66, 67, 68, 69, 70, 71, 72, 73, 74, 75, 76, 77, 78, 79, 80, 81, 82, 83, 84, 85, 86, 87, 88, 89, 90, 91, 92, 93, 94, 95, 96…	[5, 6, 41, 42, 111, 112]	[5, 41, 111]	[]	[]	[]	[63, 64, 69, 70, 71, 72, 73, 74, 75, 128]	[69, 70, 71, 72, 73, 74, 75]	[(69, 76)]	[7]	[3, 5, 8, 10, 11, 14, 15, 20, 22, 24, 26, 27, 28, 29, 31, 33, 36, 38, 43, 44, 45, 47, 50, 53, 55, 56, 57, 58, 59, 67, 77, 78, 79, 81, 83, 85, 86, 90, 91, 94, 97, 99, 101, 102, 103, 104, 105, 107, 110, 111, 114, 115, 117, 118, 122, 125]	[38]	['C']	0.0567215
1	AGAGTTCTCAGG-GATCAAGAGT----GAGCCGC-GTCTGTCTTTCCACTATTTACCCTTTCATGCTTACATTTTATTTTTTTACCAGGTGCTTGTATGATCTGTTTAAAAACCACT----------CAAGTTTACTAAAGTGGCACCGAGTCGG	-GAGCTGGACGGCGACGTAAAGTTTTAGAGCTACCGTCGTTGTACCGTCTACTTGACTTTTTTTCCGTCG---------TTGTACCGTCTACTTGACTAGCAAGTTAAAATAAGGCTAGTCCGTTATCAACTTGAA-AAAGTGGCACCGAGTCGG	9	0	3	Reference	MODIFIED	Reference	51.613	[-1, 0, 1, 2, 3, 4, 5, 6, 7, 8, 9, 10, 11, 12, 13, 14, 15, 16, 17, 18, 19, 20, 21, 22, 23, 24, 25, 26, 27, 28, 29, 30, 31, 32, 33, 34, 35, 36, 37, 38, 39, 40, 41, 42, 43, 44, 45, 46, 47, 48, 49, 50, 51, 52, 53, 54, 55, 56, 57, 58, 59, 60, 61, 62, 63, 64, 65, 66, 67, 68, -69, -69, -69, -69, -69, -69, -69, -69, -69, 69, 70, 71, 72, 73, 74, 75, 76, 77, 78, 79, 80, 81, 82, 83, 84, 85, 86, 87, 88, 89,…	[68, 69, 125, 126]	[68, 125]	[68, 69]	[(68, 69)]	[9]	[11, 22, 23, 24, 25, 33, 107, 108, 109, 110, 111, 112, 113, 114, 115, 116]	[]	[]	[]	[3, 5, 6, 7, 8, 14, 15, 16, 18, 30, 31, 37, 38, 40, 42, 43, 45, 46, 50, 53, 54, 56, 60, 61, 63, 65, 67, 68, 71, 76, 77, 78, 80, 85, 86, 88, 89, 90, 91, 92, 96, 100, 102, 103, 104, 120, 123, 125]	[37, 38, 68]	['T' 'G' 'C']	0.0567215
1	AGATCAGTATGG-GAC-TAAACTACTTCATCAATGCTA-----AAATTCAACTAGATTTAATAGGCATACACGGAACACTGCCCAAAAAAA-ATCAGAATAAAATAAGTCTGAAGTATGGAATCCCGTATGAAAAGTGGCACCGAGTCGG	-GAGCTGGACGGCGACGTAAAGTTTTAGAGCTACCGTCGTTGTACCGTCTACTTGACTTTTTTTCCGT---CGTTGTACCGTCTACTTGACTAGCAAGTTAAAATAAGGCT--AGTCCGTTATCAACTTGAAAAAGTGGCACCGAGTCGG	0	5	1	Reference	MODIFIED	Reference	54.667	[-1, 0, 1, 2, 3, 4, 5, 6, 7, 8, 9, 10, 11, 12, 13, 14, 15, 16, 17, 18, 19, 20, 21, 22, 23, 24, 25, 26, 27, 28, 29, 30, 31, 32, 33, 34, 35, 36, 37, 38, 39, 40, 41, 42, 43, 44, 45, 46, 47, 48, 49, 50, 51, 52, 53, 54, 55, 56, 57, 58, 59, 60, 61, 62, 63, 64, 65, 66, -67, -67, -67, 67, 68, 69, 70, 71, 72, 73, 74, 75, 76, 77, 78, 79, 80, 81, 82, 83, 84, 85, 86, 87, 88, 89, 90, 91, 92, 93, 94, 95, 96, 9…	[66, 67, 106, 107]	[66, 106]	[]	[]	[]	[11, 15, 37, 38, 39, 40, 41, 87]	[37, 38, 39, 40, 41]	[(37, 42)]	[5]	[2, 4, 6, 8, 20, 22, 23, 25, 26, 28, 30, 32, 33, 34, 36, 43, 44, 45, 48, 52, 55, 58, 59, 61, 62, 63, 65, 69, 70, 71, 72, 75, 77, 79, 81, 82, 83, 84, 86, 89, 92, 93, 94, 104, 110, 111, 113, 114, 118, 119, 120, 122, 123, 124]	[69]	['G']	0.0567215
1	AGGAGAGCTGTGATGGCGCAAAGCAAGATTCAG-----------TTGTGTTGGTCAGTGGAGAAACAATGAGAAAGTGTA------ACTAAAAT-GCATGATACAAAATAAACGTACTACTTACAGACCCAGAGAGGTAAGTGGCACCGAGTCGG	----GAGCTG-GACGGCG-ACGTAAAGTTTTAGAGCTACCGTCGTTGTACCGTCTACTTGACTTTTTTTCCGTCGTTGTACCGTCTACTTGACTAGCAAGTTA--AAATAAGGCTAGTCCGTTATCAACTTGAAA---AAGTGGCACCGAGTCGG	0	11	2	Reference	MODIFIED	Reference	50.968	[-1, -1, -1, -1, 0, 1, 2, 3, 4, 5, -6, 6, 7, 8, 9, 10, 11, 12, -13, 13, 14, 15, 16, 17, 18, 19, 20, 21, 22, 23, 24, 25, 26, 27, 28, 29, 30, 31, 32, 33, 34, 35, 36, 37, 38, 39, 40, 41, 42, 43, 44, 45, 46, 47, 48, 49, 50, 51, 52, 53, 54, 55, 56, 57, 58, 59, 60, 61, 62, 63, 64, 65, 66, 67, 68, 69, 70, 71, 72, 73, 74, 75, 76, 77, 78, 79, 80, 81, 82, 83, 84, 85, 86, 87, 88, 89, 90, 91, 92, 93, 94, 95,…	[5, 6, 12, 13, 96, 97, 126, 127]	[5, 12, 96, 126]	[]	[]	[]	[27, 28, 29, 30, 31, 32, 33, 34, 35, 36, 37, 74, 75, 76, 77, 78, 79, 88]	[27, 28, 29, 30, 31, 32, 33, 34, 35, 36, 37]	[(27, 38)]	[11]	[8, 14, 15, 16, 17, 21, 24, 42, 43, 44, 46, 47, 48, 50, 52, 55, 56, 57, 58, 59, 60, 61, 63, 64, 66, 67, 68, 69, 83, 84, 86, 92, 94, 103, 104, 105, 108, 110, 112, 114, 115, 116, 117, 119, 121, 122, 125]	[68, 69]	['A' 'G']	0.0567215
1	AGGAGCTGTTCCAGGCCTCTCCCCTTGGCTTAGAGATGCTGTTGTCTCCCTGTGT-CTGCACGTTGTCTTCCCTC---------TGTCCATGTCTGT---GTCCAAATC-------TCC----TCTTCTT--ATAAGTGGCACCGAGTCGG	--GAGCTGGACGGCGACGTAAAGTTT----TAGAGCTACCGTCGTTGTACCGTCTACTTGACTTTTT-TTCCGTCGTTGTACCGTCTACTTGACTAGCAAGTTAAAATAAGGCTAGTCCGTTATCAACTTGAAAAAGTGGCACCGAGTCGG	0	9	0	Reference	MODIFIED	Reference	51.656	[-1, -1, 0, 1, 2, 3, 4, 5, 6, 7, 8, 9, 10, 11, 12, 13, 14, 15, 16, 17, 18, 19, 20, 21, 22, 23, -24, -24, -24, -24, 24, 25, 26, 27, 28, 29, 30, 31, 32, 33, 34, 35, 36, 37, 38, 39, 40, 41, 42, 43, 44, 45, 46, 47, 48, 49, 50, 51, 52, 53, 54, 55, 56, 57, 58, 59, 60, -61, 61, 62, 63, 64, 65, 66, 67, 68, 69, 70, 71, 72, 73, 74, 75, 76, 77, 78, 79, 80, 81, 82, 83, 84, 85, 86, 87, 88, 89, 90, 91, 92, 93,…	[23, 24, 60, 61]	[23, 60]	[]	[]	[]	[49, 68, 69, 70, 71, 72, 73, 74, 75, 76, 90, 91, 92, 102, 103, 104, 105, 106, 107, 108, 112, 113, 114, 115, 123, 124]	[68, 69, 70, 71, 72, 73, 74, 75, 76]	[(68, 77)]	[9]	[6, 7, 9, 10, 11, 13, 15, 16, 17, 18, 19, 20, 21, 29, 31, 33, 36, 39, 40, 41, 42, 44, 47, 52, 53, 56, 59, 65, 78, 80, 82, 85, 88, 89, 95, 96, 101, 118, 119, 126]	[]	[]	0.0567215
1	AGTCAAGTAGACGGTACAACG---AGTTT-AGAGCTAGA---------------------------------------------------AATAGCAAGTTAAAATAAGGCTAGTCCGTTATCAACTTGAAAAAGTGGCACCGAGTCGG	---GAGCTGGACGG--CGACGTAAAGTTTTAGAGCTACCGTCGTTGTACCGTCTACTTGACTTTTTTTCCGTCGTTGTACCGTCTACTTGACTAGCAAGTTAAAATAAGGCTAGTCCGTTATCAACTTGAAAAAGTGGCACCGAGTCGG	0	51	0	Reference	MODIFIED	Reference	54.362	[-1, -1, -1, 0, 1, 2, 3, 4, 5, 6, 7, 8, 9, 10, -11, -11, 11, 12, 13, 14, 15, 16, 17, 18, 19, 20, 21, 22, 23, 24, 25, 26, 27, 28, 29, 30, 31, 32, 33, 34, 35, 36, 37, 38, 39, 40, 41, 42, 43, 44, 45, 46, 47, 48, 49, 50, 51, 52, 53, 54, 55, 56, 57, 58, 59, 60, 61, 62, 63, 64, 65, 66, 67, 68, 69, 70, 71, 72, 73, 74, 75, 76, 77, 78, 79, 80, 81, 82, 83, 84, 85, 86, 87, 88, 89, 90, 91, 92, 93, 94, 95, 96…	[10, 11]	[10]	[]	[]	[]	[16, 17, 18, 24, 34, 35, 36, 37, 38, 39, 40, 41, 42, 43, 44, 45, 46, 47, 48, 49, 50, 51, 52, 53, 54, 55, 56, 57, 58, 59, 60, 61, 62, 63, 64, 65, 66, 67, 68, 69, 70, 71, 72, 73, 74, 75, 76, 77, 78, 79, 80, 81, 82, 83, 84]	[34, 35, 36, 37, 38, 39, 40, 41, 42, 43, 44, 45, 46, 47, 48, 49, 50, 51, 52, 53, 54, 55, 56, 57, 58, 59, 60, 61, 62, 63, 64, 65, 66, 67, 68, 69, 70, 71, 72, 73, 74, 75, 76, 77, 78, 79, 80, 81, 82, 83, 84]	[(34, 85)]	[51]	[0, 2, 3, 5, 12, 32, 33, 86]	[]	[]	0.0567215
1	AGTTCTGGGAGCGGACCTGA---TCCAGAAATCCAAGTCTTTGAA-----TAGCAGGAAACTCTTCTGGTGTTGCA---------------GCAAATTAAACT---GTTACTGTATTAACCACTAGGTAA-GTGGCACCGAGTCGG	-GAGCTGGACGGCGACGTAAAGTTTTAGAGCTACC-GTCGTTGTACCGTCTACTTGACTTTTTTTCCGTCGTTGTACCGTCTACTTGACTAGCAAGTTAAAATAAGGCTAGTCCGTTATCAACTTGAAAAAGTGGCACCGAGTCGG	0	0	1	Reference	MODIFIED	Reference	52.055	[-1, 0, 1, 2, 3, 4, 5, 6, 7, 8, 9, 10, 11, 12, 13, 14, 15, 16, 17, 18, 19, 20, 21, 22, 23, 24, 25, 26, 27, 28, 29, 30, 31, 32, 33, -34, 34, 35, 36, 37, 38, 39, 40, 41, 42, 43, 44, 45, 46, 47, 48, 49, 50, 51, 52, 53, 54, 55, 56, 57, 58, 59, 60, 61, 62, 63, 64, 65, 66, 67, 68, 69, 70, 71, 72, 73, 74, 75, 76, 77, 78, 79, 80, 81, 82, 83, 84, 85, 86, 87, 88, 89, 90, 91, 92, 93, 94, 95, 96, 97, 98, 99,…	[33, 34]	[33]	[]	[]	[]	[19, 20, 21, 43, 44, 45, 46, 47, 74, 75, 76, 77, 78, 79, 80, 81, 82, 83, 84, 85, 86, 87, 88, 101, 102, 103, 128]	[]	[]	[]	[1, 2, 7, 8, 10, 11, 15, 17, 23, 24, 28, 29, 31, 33, 37, 41, 50, 51, 52, 54, 55, 56, 57, 58, 60, 64, 66, 67, 72, 93, 99, 105, 108, 110, 111, 112, 116, 118, 122, 124, 125]	[37]	['T']	0.0567215
1	ATATCTGAAGAGC--CCTATAATT---GCTCTTCTCTGTATGTCAGATCTAACAG---TGGGAACCGCCGT----CAGTCAACTGCAAAATTTAAATACAATGGGAATAATTGG--ATCCAG------AAGTGGCACCGAGTCGG	-GAGCTGGACGGCGACGTAAAGTTTTAGAGCTACCGTCGTTGTACCGTCTACTTGACTTTTTTTCCGTCGTTGTACCGTCTACTTGACTAGCAAGTTAAAATAAGGCTAGTCCGTTATCAACTTGAAAAAGTGGCACCGAGTCGG	0	0	2	Reference	MODIFIED	Reference	51.034	[-1, 0, 1, 2, 3, 4, 5, 6, 7, 8, 9, 10, 11, 12, 13, 14, 15, 16, 17, 18, 19, 20, 21, 22, 23, 24, 25, 26, 27, 28, 29, 30, 31, 32, 33, 34, 35, 36, 37, 38, 39, 40, 41, 42, 43, 44, 45, 46, 47, 48, 49, 50, 51, 52, 53, 54, 55, 56, 57, 58, 59, 60, 61, 62, 63, 64, 65, 66, 67, 68, 69, 70, 71, 72, 73, 74, 75, 76, 77, 78, 79, 80, 81, 82, 83, 84, 85, 86, 87, 88, 89, 90, 91, 92, 93, 94, 95, 96, 97, 98, 99, 100,…	[]	[]	[]	[]	[]	[12, 13, 23, 24, 25, 54, 55, 56, 70, 71, 72, 73, 113, 114, 121, 122, 123, 124, 125, 126]	[]	[]	[]	[0, 2, 6, 8, 9, 15, 18, 20, 27, 28, 31, 33, 34, 36, 37, 38, 42, 43, 44, 45, 50, 51, 52, 58, 59, 60, 61, 62, 66, 75, 79, 83, 84, 86, 87, 89, 90, 91, 93, 94, 97, 101, 102, 104, 105, 108, 110, 111, 118, 120]	[37, 38]	['T' 'A']	0.0567215
1	ATATTTGGACTTC---------TTTGAGGCCT----TCGTTGGA------AATGGGATTTCTTCGTATGAATCTAGACAGAAGAATTCTC-AGAAACTTCCT-TGTGATGTGTGCATT--CAACTC-AGCGAGTGGCACCGAGTCGG	-GAGCTGGACGGCGACGTAAAGTTTTAGAGCTACCGTCGTTGTACCGTCTACTTGACTTTTTTTCCGTCGTTGTA--CCGTCTACTTGACTAGCAAGTTAAAATAAGGCTAGTCCGTTATCAACTTGAAAAAGTGGCACCGAGTCGG	0	0	2	Reference	MODIFIED	Reference	50.34	[-1, 0, 1, 2, 3, 4, 5, 6, 7, 8, 9, 10, 11, 12, 13, 14, 15, 16, 17, 18, 19, 20, 21, 22, 23, 24, 25, 26, 27, 28, 29, 30, 31, 32, 33, 34, 35, 36, 37, 38, 39, 40, 41, 42, 43, 44, 45, 46, 47, 48, 49, 50, 51, 52, 53, 54, 55, 56, 57, 58, 59, 60, 61, 62, 63, 64, 65, 66, 67, 68, 69, 70, 71, 72, 73, -74, -74, 74, 75, 76, 77, 78, 79, 80, 81, 82, 83, 84, 85, 86, 87, 88, 89, 90, 91, 92, 93, 94, 95, 96, 97, 98…	[73, 74]	[73]	[]	[]	[]	[12, 13, 14, 15, 16, 17, 18, 19, 20, 31, 32, 33, 34, 43, 44, 45, 46, 47, 48, 87, 99, 115, 116, 123]	[]	[]	[]	[0, 2, 3, 9, 10, 24, 27, 28, 41, 50, 52, 54, 55, 59, 62, 63, 64, 65, 67, 68, 69, 71, 75, 77, 78, 79, 81, 84, 85, 90, 93, 96, 97, 98, 101, 102, 104, 105, 106, 107, 110, 112, 122, 125, 126, 127]	[68, 69]	['A' 'A']	0.0567215
1	ATATTTGGACTTC---------TTTGAGGCCT----TCGTTGGAAACGAGATTT--CTTCGTATGAATC--TAGACAGAAGAATTCTC-AGAAACTTCCT-TGTGATGTGTGCATT--CAACTC-AGCAAGTGGCACCGAGTCGG	-GAGCTGGACGGCGACGTAAAGTTTTAGAGCTACCGTCGTTGTACCGTCTACTTGACTTTTTTTCCGTCGTTGTACCGTCTACTTGACTAGCAAGTTAAAATAAGGCTAGTCCGTTATCAACTTGAAAAAGTGGCACCGAGTCGG	0	2	0	Reference	MODIFIED	Reference	51.724	[-1, 0, 1, 2, 3, 4, 5, 6, 7, 8, 9, 10, 11, 12, 13, 14, 15, 16, 17, 18, 19, 20, 21, 22, 23, 24, 25, 26, 27, 28, 29, 30, 31, 32, 33, 34, 35, 36, 37, 38, 39, 40, 41, 42, 43, 44, 45, 46, 47, 48, 49, 50, 51, 52, 53, 54, 55, 56, 57, 58, 59, 60, 61, 62, 63, 64, 65, 66, 67, 68, 69, 70, 71, 72, 73, 74, 75, 76, 77, 78, 79, 80, 81, 82, 83, 84, 85, 86, 87, 88, 89, 90, 91, 92, 93, 94, 95, 96, 97, 98, 99, 100,…	[]	[]	[]	[]	[]	[12, 13, 14, 15, 16, 17, 18, 19, 20, 31, 32, 33, 34, 53, 54, 68, 69, 87, 99, 115, 116, 123]	[68, 69]	[(68, 70)]	[2]	[0, 2, 3, 9, 10, 24, 27, 28, 41, 43, 44, 45, 46, 47, 48, 50, 58, 59, 61, 63, 64, 65, 71, 72, 75, 77, 78, 79, 81, 84, 85, 90, 93, 96, 97, 98, 101, 102, 104, 105, 106, 107, 110, 112, 122, 125, 126]	[]	[]	0.0567215
1	ATATTTGGACTTC---------TTTGAGGCCT----TCGTTGGAAACGGGATTT--CTTCGTATGAATC--TAGACAGAAGAATTCTC-AGAAACTTCC--TTGTGAT-GTGTGTATTCAACTC-AGCGAGTGGCACCGAGTCGG	-GAGCTGGACGGCGACGTAAAGTTTTAGAGCTACCGTCGTTGTACCGTCTACTTGACTTTTTTTCCGTCGTTGTACCGTCTACTTGACTAGCAAGTTAAAATAAGGCTAGTCCGTTATCAACTTGAAAAAGTGGCACCGAGTCGG	0	2	0	Reference	MODIFIED	Reference	51.724	[-1, 0, 1, 2, 3, 4, 5, 6, 7, 8, 9, 10, 11, 12, 13, 14, 15, 16, 17, 18, 19, 20, 21, 22, 23, 24, 25, 26, 27, 28, 29, 30, 31, 32, 33, 34, 35, 36, 37, 38, 39, 40, 41, 42, 43, 44, 45, 46, 47, 48, 49, 50, 51, 52, 53, 54, 55, 56, 57, 58, 59, 60, 61, 62, 63, 64, 65, 66, 67, 68, 69, 70, 71, 72, 73, 74, 75, 76, 77, 78, 79, 80, 81, 82, 83, 84, 85, 86, 87, 88, 89, 90, 91, 92, 93, 94, 95, 96, 97, 98, 99, 100,…	[]	[]	[]	[]	[]	[12, 13, 14, 15, 16, 17, 18, 19, 20, 31, 32, 33, 34, 53, 54, 68, 69, 87, 98, 99, 107, 123]	[68, 69]	[(68, 70)]	[2]	[0, 2, 3, 9, 10, 24, 27, 28, 41, 43, 44, 45, 46, 47, 48, 50, 58, 59, 61, 63, 64, 65, 71, 72, 75, 77, 78, 79, 81, 84, 85, 90, 93, 96, 97, 101, 102, 103, 105, 110, 111, 114, 115, 122, 125, 126, 127]	[]	[]	0.0567215
1	ATATTTGGACTTC---------TTTGAGGCCT----TCGTTGGAAACGGGATTT--CTTCGTATGAATC--TAGACAGAAGAATTCTC-AGAAACTTCCT-TGTGATGTGTGCATT--CAACTC-AGCAAGTGGCACCAAGTCGG	-GAGCTGGACGGCGACGTAAAGTTTTAGAGCTACCGTCGTTGTACCGTCTACTTGACTTTTTTTCCGTCGTTGTACCGTCTACTTGACTAGCAAGTTAAAATAAGGCTAGTCCGTTATCAACTTGAAAAAGTGGCACCGAGTCGG	0	2	0	Reference	MODIFIED	Reference	51.034	[-1, 0, 1, 2, 3, 4, 5, 6, 7, 8, 9, 10, 11, 12, 13, 14, 15, 16, 17, 18, 19, 20, 21, 22, 23, 24, 25, 26, 27, 28, 29, 30, 31, 32, 33, 34, 35, 36, 37, 38, 39, 40, 41, 42, 43, 44, 45, 46, 47, 48, 49, 50, 51, 52, 53, 54, 55, 56, 57, 58, 59, 60, 61, 62, 63, 64, 65, 66, 67, 68, 69, 70, 71, 72, 73, 74, 75, 76, 77, 78, 79, 80, 81, 82, 83, 84, 85, 86, 87, 88, 89, 90, 91, 92, 93, 94, 95, 96, 97, 98, 99, 100,…	[]	[]	[]	[]	[]	[12, 13, 14, 15, 16, 17, 18, 19, 20, 31, 32, 33, 34, 53, 54, 68, 69, 87, 99, 115, 116, 123]	[68, 69]	[(68, 70)]	[2]	[0, 2, 3, 9, 10, 24, 27, 28, 41, 43, 44, 45, 46, 47, 48, 50, 58, 59, 61, 63, 64, 65, 71, 72, 75, 77, 78, 79, 81, 84, 85, 90, 93, 96, 97, 98, 101, 102, 104, 105, 106, 107, 110, 112, 122, 125, 126, 137]	[]	[]	0.0567215
1	ATATTTGGACTTC---------TTTGAGGCCT----TCGTTGGAAACGGGATTT--CTTCGTATGAATC--TAGACAGAAGAATTCTC-AGAAACTTCCT-TGTGATGTGTGCATT--CAACTC-AGCGAGTGGCACCGAGTCGG	-GAGCTGGACGGCGACGTAAAGTTTTAGAGCTACCGTCGTTGTACCGTCTACTTGACTTTTTTTCCGTCGTTGTACCGTCTACTTGACTAGCAAGTTAAAATAAGGCTAGTCCGTTATCAACTTGAAAAAGTGGCACCGAGTCGG	0	2	0	Reference	MODIFIED	Reference	51.034	[-1, 0, 1, 2, 3, 4, 5, 6, 7, 8, 9, 10, 11, 12, 13, 14, 15, 16, 17, 18, 19, 20, 21, 22, 23, 24, 25, 26, 27, 28, 29, 30, 31, 32, 33, 34, 35, 36, 37, 38, 39, 40, 41, 42, 43, 44, 45, 46, 47, 48, 49, 50, 51, 52, 53, 54, 55, 56, 57, 58, 59, 60, 61, 62, 63, 64, 65, 66, 67, 68, 69, 70, 71, 72, 73, 74, 75, 76, 77, 78, 79, 80, 81, 82, 83, 84, 85, 86, 87, 88, 89, 90, 91, 92, 93, 94, 95, 96, 97, 98, 99, 100,…	[]	[]	[]	[]	[]	[12, 13, 14, 15, 16, 17, 18, 19, 20, 31, 32, 33, 34, 53, 54, 68, 69, 87, 99, 115, 116, 123]	[68, 69]	[(68, 70)]	[2]	[0, 2, 3, 9, 10, 24, 27, 28, 41, 43, 44, 45, 46, 47, 48, 50, 58, 59, 61, 63, 64, 65, 71, 72, 75, 77, 78, 79, 81, 84, 85, 90, 93, 96, 97, 98, 101, 102, 104, 105, 106, 107, 110, 112, 122, 125, 126, 127]	[]	[]	0.0567215
1	ATCAAGTAGAAGGTACAACG---AGTTTTAGAGCTAGA---------------------------------------------------AATAGCAAGTTAAAATAAGGCTAGTCCGTTATCAACTTGAAAAAGTGGCACCGAGTCGG	--GAGCTGGACGG--CGACGTAAAGTTTTAGAGCTACCGTCGTTGTACCGTCTACTTGACTTTTTTTCCGTCGTTGTACCGTCTACTTGACTAGCAAGTTAAAATAAGGCTAGTCCGTTATCAACTTGAAAAAGTGGCACCGAGTCGG	0	51	0	Reference	MODIFIED	Reference	54.73	[-1, -1, 0, 1, 2, 3, 4, 5, 6, 7, 8, 9, 10, -11, -11, 11, 12, 13, 14, 15, 16, 17, 18, 19, 20, 21, 22, 23, 24, 25, 26, 27, 28, 29, 30, 31, 32, 33, 34, 35, 36, 37, 38, 39, 40, 41, 42, 43, 44, 45, 46, 47, 48, 49, 50, 51, 52, 53, 54, 55, 56, 57, 58, 59, 60, 61, 62, 63, 64, 65, 66, 67, 68, 69, 70, 71, 72, 73, 74, 75, 76, 77, 78, 79, 80, 81, 82, 83, 84, 85, 86, 87, 88, 89, 90, 91, 92, 93, 94, 95, 96, 97…	[10, 11]	[10]	[]	[]	[]	[16, 17, 18, 34, 35, 36, 37, 38, 39, 40, 41, 42, 43, 44, 45, 46, 47, 48, 49, 50, 51, 52, 53, 54, 55, 56, 57, 58, 59, 60, 61, 62, 63, 64, 65, 66, 67, 68, 69, 70, 71, 72, 73, 74, 75, 76, 77, 78, 79, 80, 81, 82, 83, 84]	[34, 35, 36, 37, 38, 39, 40, 41, 42, 43, 44, 45, 46, 47, 48, 49, 50, 51, 52, 53, 54, 55, 56, 57, 58, 59, 60, 61, 62, 63, 64, 65, 66, 67, 68, 69, 70, 71, 72, 73, 74, 75, 76, 77, 78, 79, 80, 81, 82, 83, 84]	[(34, 85)]	[51]	[0, 2, 3, 5, 8, 12, 32, 33, 86]	[]	[]	0.0567215
1	ATGGTTCTACAGGGGGAGCTGGACGGCGACGTAAAGTTTTAGAGCTACCGTC------------------------------------------TACTTGACTAGCAAGTTAAAATAAGGCTAGTCCGTTATCAACTTGAAAAAGTGGCACCGAGTCGG	---------------GAGCTGGACGGCGACGTAAAGTTTTAGAGCTACCGTCGTTGTACCGTCTACTTGACTTTTTTTCCGTCGTTGTACCGTCTACTTGACTAGCAAGTTAAAATAAGGCTAGTCCGTTATCAACTTGAAAAAGTGGCACCGAGTCGG	0	42	0	Reference	MODIFIED	Reference	64.151	[-1, -1, -1, -1, -1, -1, -1, -1, -1, -1, -1, -1, -1, -1, -1, 0, 1, 2, 3, 4, 5, 6, 7, 8, 9, 10, 11, 12, 13, 14, 15, 16, 17, 18, 19, 20, 21, 22, 23, 24, 25, 26, 27, 28, 29, 30, 31, 32, 33, 34, 35, 36, 37, 38, 39, 40, 41, 42, 43, 44, 45, 46, 47, 48, 49, 50, 51, 52, 53, 54, 55, 56, 57, 58, 59, 60, 61, 62, 63, 64, 65, 66, 67, 68, 69, 70, 71, 72, 73, 74, 75, 76, 77, 78, 79, 80, 81, 82, 83, 84, 85, 86, …	[]	[]	[]	[]	[]	[37, 38, 39, 40, 41, 42, 43, 44, 45, 46, 47, 48, 49, 50, 51, 52, 53, 54, 55, 56, 57, 58, 59, 60, 61, 62, 63, 64, 65, 66, 67, 68, 69, 70, 71, 72, 73, 74, 75, 76, 77, 78]	[37, 38, 39, 40, 41, 42, 43, 44, 45, 46, 47, 48, 49, 50, 51, 52, 53, 54, 55, 56, 57, 58, 59, 60, 61, 62, 63, 64, 65, 66, 67, 68, 69, 70, 71, 72, 73, 74, 75, 76, 77, 78]	[(37, 79)]	[42]	[]	[]	[]	0.0567215
1	ATGGTTCTAGGGCTTATTAAGGGAGTTATGCCAT----GTGGTGCACGTTACTGCACAGCTTTTCCTTCAGGTGT--------CTTGGCAGTAGCCACTGCCAATTTAG-TAGAGCATGAGCATCA-GTAGAAGTGGCACCGAGTCGG	-GAGCTGGACGGCGACGTAAAGTTTTAGAGCTACCGTCGTTGTACCGTCTACTTGACTTTTTTTCCGTC-GTTGTACCGTCTACTTGAC--TAGCAAGTTAAAATAAGGCTAGTCCGTTATCAACTTGAAAAAGTGGCACCGAGTCGG	0	0	1	Reference	MODIFIED	Reference	54.054	[-1, 0, 1, 2, 3, 4, 5, 6, 7, 8, 9, 10, 11, 12, 13, 14, 15, 16, 17, 18, 19, 20, 21, 22, 23, 24, 25, 26, 27, 28, 29, 30, 31, 32, 33, 34, 35, 36, 37, 38, 39, 40, 41, 42, 43, 44, 45, 46, 47, 48, 49, 50, 51, 52, 53, 54, 55, 56, 57, 58, 59, 60, 61, 62, 63, 64, 65, 66, 67, -68, 68, 69, 70, 71, 72, 73, 74, 75, 76, 77, 78, 79, 80, 81, 82, 83, 84, 85, 86, -87, -87, 87, 88, 89, 90, 91, 92, 93, 94, 95, 96, 9…	[67, 68, 86, 87]	[67, 86]	[]	[]	[]	[33, 34, 35, 36, 73, 74, 75, 76, 77, 78, 79, 80, 105, 122]	[]	[]	[]	[0, 1, 3, 5, 6, 8, 12, 13, 14, 15, 19, 21, 22, 23, 25, 26, 27, 30, 32, 39, 42, 44, 45, 46, 47, 52, 53, 56, 57, 58, 65, 69, 85, 91, 93, 95, 96, 97, 101, 102, 103, 109, 110, 112, 114, 116, 119, 121, 124, 126]	[69]	['G']	0.0567215
1	ATGTCATCTGCAAATAGAAATA--GTTTCA---CTTCTTTCTTTCTA---------TGACTTTTATTT----GTTTTTCC-------TGCCTAACAACCCC------GGCTAGAACCTCCACCAAAACGTTGTATAGAAGTGGCACCGAGTCGG	----GAGCTGGACGGCGACGTAAAGTTTTAGAGCTACCGTCGTTGTACCGTCTACTTGACTTTTTTTCCGTCGTTGTACCGTCTACTTGACTAGCAAGTTAAAATAAGGCTAG----TCCGTTATCAACTTGAAAA--AGTGGCACCGAGTCGG	0	0	1	Reference	MODIFIED	Reference	51.299	[-1, -1, -1, -1, 0, 1, 2, 3, 4, 5, 6, 7, 8, 9, 10, 11, 12, 13, 14, 15, 16, 17, 18, 19, 20, 21, 22, 23, 24, 25, 26, 27, 28, 29, 30, 31, 32, 33, 34, 35, 36, 37, 38, 39, 40, 41, 42, 43, 44, 45, 46, 47, 48, 49, 50, 51, 52, 53, 54, 55, 56, 57, 58, 59, 60, 61, 62, 63, 64, 65, 66, 67, 68, 69, 70, 71, 72, 73, 74, 75, 76, 77, 78, 79, 80, 81, 82, 83, 84, 85, 86, 87, 88, 89, 90, 91, 92, 93, 94, 95, 96, 97, …	[108, 109, 127, 128]	[108, 127]	[]	[]	[]	[18, 19, 26, 27, 28, 43, 44, 45, 46, 47, 48, 49, 50, 51, 64, 65, 66, 67, 76, 77, 78, 79, 80, 81, 82, 97, 98, 99, 100, 101, 102]	[]	[]	[]	[0, 2, 6, 8, 9, 10, 11, 14, 15, 24, 31, 33, 34, 37, 40, 60, 63, 71, 73, 85, 89, 93, 94, 95, 96, 112, 113, 114, 116, 117, 119, 120, 124, 126]	[37]	['T']	0.0567215
1	ATGTTGGTGG------TAAAGTATTGGGAATTTTATAGTCTAAACGTTATAACTCACTTCCAATTTTCATCAAAGTAAAGTA-----------CAAGGTCTGAGACAGGCTTG---GGTCTGAATCC----AAGTGGCACCGAGTCGG	GAGCTGGACGGCGACGTAAAGTTTTAGAGCTACCGTCGTTGTACCGTC-TACTTGACTTTT--TTTCCGTCGTTGTACCGTCTACTTGACTAGCAAGTTAAAATA-AGGCTAGTCCGTTATCAACTTGAAAAAGTGGCACCGAGTCGG	0	0	2	Reference	MODIFIED	Reference	50.676	[0, 1, 2, 3, 4, 5, 6, 7, 8, 9, 10, 11, 12, 13, 14, 15, 16, 17, 18, 19, 20, 21, 22, 23, 24, 25, 26, 27, 28, 29, 30, 31, 32, 33, 34, 35, 36, 37, 38, 39, 40, 41, 42, 43, 44, 45, 46, 47, -48, 48, 49, 50, 51, 52, 53, 54, 55, 56, 57, 58, 59, -60, -60, 60, 61, 62, 63, 64, 65, 66, 67, 68, 69, 70, 71, 72, 73, 74, 75, 76, 77, 78, 79, 80, 81, 82, 83, 84, 85, 86, 87, 88, 89, 90, 91, 92, 93, 94, 95, 96, 97, 9…	[47, 48, 59, 60, 101, 102]	[47, 59, 101]	[]	[]	[]	[10, 11, 12, 13, 14, 15, 79, 80, 81, 82, 83, 84, 85, 86, 87, 88, 89, 109, 110, 111, 123, 124, 125, 126]	[]	[]	[]	[0, 1, 3, 7, 8, 22, 25, 27, 28, 29, 31, 32, 33, 34, 36, 39, 40, 41, 43, 47, 50, 51, 53, 58, 59, 63, 65, 68, 69, 70, 74, 75, 78, 94, 96, 97, 98, 100, 107, 113, 115, 117, 120, 121, 122]	[68, 69]	['A' 'A']	0.0567215
1	ATTCTCGCGCCGGT-GGCGAGGT-------TAGGGC--CCG-CGTTGCGACGTGGTGCAGCGCATATTTTCACAAGTGGGTCTCCCTTGTCCGGGACTATGGCCACCGACTCGTGGGCCCTGGCGGTGGACGAGCAGGAA---GTGGCACCGAGTCGG	------GAGCTGGACGGCGACGTAAAGTTTTAGAGCTACCGTCGTTGTACCGTC-TACTTGACTTTTTTTCC---GTCGTTGTACCGTCTACTTGACTA--GCAAGTTAAAATAAGGCTAGTCCGTT--ATCAACTTGAAAAAGTGGCACCGAGTCGG	0	0	1	Reference	MODIFIED	Reference	52.532	[-1, -1, -1, -1, -1, -1, 0, 1, 2, 3, 4, 5, 6, 7, 8, 9, 10, 11, 12, 13, 14, 15, 16, 17, 18, 19, 20, 21, 22, 23, 24, 25, 26, 27, 28, 29, 30, 31, 32, 33, 34, 35, 36, 37, 38, 39, 40, 41, 42, 43, 44, 45, 46, 47, -48, 48, 49, 50, 51, 52, 53, 54, 55, 56, 57, 58, 59, 60, 61, 62, 63, 64, -65, -65, -65, 65, 66, 67, 68, 69, 70, 71, 72, 73, 74, 75, 76, 77, 78, 79, 80, 81, 82, 83, 84, 85, 86, 87, 88, -89, -89…	[47, 48, 64, 65, 88, 89, 114, 115]	[47, 64, 88, 114]	[]	[]	[]	[8, 17, 18, 19, 20, 21, 22, 23, 30, 31, 35, 126, 127, 128]	[]	[]	[]	[1, 4, 7, 14, 27, 41, 42, 43, 47, 49, 51, 52, 53, 54, 56, 58, 64, 67, 69, 71, 73, 76, 78, 80, 82, 83, 91, 93, 94, 95, 97, 98, 99, 100, 101, 102, 106, 107, 108, 109, 110, 113, 116, 117, 119, 121, 122]	[69]	['G']	0.0567215
1	CACACTGTACACACCTTTGTCCTAAT-TCTAAAAGCAACC----TTAAAAGGGAAACATTACTAATCCTTTTTCACAGATAATGCCAATGGGGCCAAGGGAGTTCCTTTAATAA-------CCTATGTCAACTAGGAA--GTGGCACCGAGTCGG	-GAGCTGGACGGC-----GACGTAAAGTTTTAGAGCTACCGTCGTTGTACCGTCTACTTGACTTTTTTTCCGTCGTTG-TACCGTCTACTTGACTA-GCAAGTTAA---AATAAGGCTAGTCCGTTATCAACTTGAAAAAGTGGCACCGAGTCGG	0	4	2	Reference	MODIFIED	Reference	50.968	[-1, 0, 1, 2, 3, 4, 5, 6, 7, 8, 9, 10, 11, -12, -12, -12, -12, -12, 12, 13, 14, 15, 16, 17, 18, 19, 20, 21, 22, 23, 24, 25, 26, 27, 28, 29, 30, 31, 32, 33, 34, 35, 36, 37, 38, 39, 40, 41, 42, 43, 44, 45, 46, 47, 48, 49, 50, 51, 52, 53, 54, 55, 56, 57, 58, 59, 60, 61, 62, 63, 64, 65, 66, 67, 68, 69, 70, 71, -72, 72, 73, 74, 75, 76, 77, 78, 79, 80, 81, 82, 83, 84, 85, 86, 87, 88, -89, 89, 90, 91, 9…	[11, 12, 71, 72, 88, 89, 97, 98]	[11, 71, 88, 97]	[]	[]	[]	[20, 34, 35, 36, 37, 103, 104, 105, 106, 107, 108, 109, 127, 128]	[34, 35, 36, 37]	[(34, 38)]	[4]	[0, 1, 2, 6, 9, 10, 11, 13, 15, 19, 22, 24, 26, 30, 40, 41, 43, 44, 46, 47, 48, 51, 53, 57, 58, 60, 61, 63, 64, 65, 68, 69, 70, 74, 75, 77, 79, 81, 82, 83, 85, 87, 90, 91, 96, 97, 112, 113, 115, 122, 124]	[68, 69]	['A' 'C']	0.0567215
1	CACCGGGGCCTGCACGTAGC-------AGCCACC-TGGAGGTTTGTAGAGTGAA---GAGATG------GTCCT----CAGCCTTCATGGCTGG--AGATGAAAGTATTGGGGGAGTCCATT-TATGTTCCACGAAGTGGCACCGAGTCGG	GAGCTGGACGGCGACGTAAAGTTTTAGAGCTACCGTCG----TTGTACCGTCTACTTGACTTTTTTTCCGTCGTTGTACCGTCTACTTGACTAGCAAGTTAAAATAA---GGCTAGTCCGTTATCAACTTGAAAAAGTGGCACCGAGTCGG	4	0	1	Reference	MODIFIED	Reference	52.318	[0, 1, 2, 3, 4, 5, 6, 7, 8, 9, 10, 11, 12, 13, 14, 15, 16, 17, 18, 19, 20, 21, 22, 23, 24, 25, 26, 27, 28, 29, 30, 31, 32, 33, 34, 35, 36, 37, -38, -38, -38, -38, 38, 39, 40, 41, 42, 43, 44, 45, 46, 47, 48, 49, 50, 51, 52, 53, 54, 55, 56, 57, 58, 59, 60, 61, 62, 63, 64, 65, 66, 67, 68, 69, 70, 71, 72, 73, 74, 75, 76, 77, 78, 79, 80, 81, 82, 83, 84, 85, 86, 87, 88, 89, 90, 91, 92, 93, 94, 95, 96, …	[37, 38, 102, 103]	[37, 102]	[37, 38]	[(37, 38)]	[4]	[20, 21, 22, 23, 24, 25, 26, 34, 50, 51, 52, 59, 60, 61, 62, 63, 64, 70, 71, 72, 73, 90, 91, 115]	[]	[]	[]	[0, 2, 4, 7, 9, 10, 11, 12, 18, 19, 30, 36, 43, 44, 47, 48, 55, 56, 58, 68, 75, 77, 80, 82, 85, 88, 94, 96, 100, 101, 105, 106, 112, 117, 118, 119, 120, 122, 123, 125, 126]	[68]	['C']	0.0567215
1	CACTGAGCCTGGC--CTATGTAAATGGTTTTAAAGCA-----------------TACCACAATATTTTGAAGTCT---TATTTTGTAATTTCCTTATTTTTTCTTATAAG--TAGCC--TCAAAAAATGGAA---GTGGCACCGAGTCGG	----GAGCTGGACGGCGACGTAAA--GTTTTAGAGCTACCGTCGTTGTACCGTCTACTTGACTTTTTTTCCGTCGTTGTACCGTCTACTTGACTAGCAAGTTAAAATAAGGCTAGTCCGTTATCAACTTGAAAAAGTGGCACCGAGTCGG	0	20	1	Reference	MODIFIED	Reference	51.333	[-1, -1, -1, -1, 0, 1, 2, 3, 4, 5, 6, 7, 8, 9, 10, 11, 12, 13, 14, 15, 16, 17, 18, 19, -20, -20, 20, 21, 22, 23, 24, 25, 26, 27, 28, 29, 30, 31, 32, 33, 34, 35, 36, 37, 38, 39, 40, 41, 42, 43, 44, 45, 46, 47, 48, 49, 50, 51, 52, 53, 54, 55, 56, 57, 58, 59, 60, 61, 62, 63, 64, 65, 66, 67, 68, 69, 70, 71, 72, 73, 74, 75, 76, 77, 78, 79, 80, 81, 82, 83, 84, 85, 86, 87, 88, 89, 90, 91, 92, 93, 94, 95…	[19, 20]	[19]	[]	[]	[]	[9, 10, 31, 32, 33, 34, 35, 36, 37, 38, 39, 40, 41, 42, 43, 44, 45, 46, 47, 69, 70, 71, 104, 105, 111, 112, 126, 127, 128]	[31, 32, 33, 34, 35, 36, 37, 38, 39, 40, 41, 42, 43, 44, 45, 46, 47, 69, 70, 71]	[(31, 48), (69, 72)]	[17, 3]	[4, 5, 7, 12, 14, 26, 30, 51, 52, 53, 55, 57, 62, 63, 64, 68, 74, 75, 76, 78, 81, 84, 85, 88, 89, 90, 91, 92, 93, 96, 97, 98, 109, 114, 116, 117, 120, 122]	[68]	['T']	0.0567215
1	CAG--GGGAGGAGACCTCTGGCCTCAATGGGAGGAGGACCTTGTGCAGGAGAA--GAAGGGATATCTGTTTT------GAGGAGCTGACCCAAGAGGTAAATTGCAAAGGCTGAGCAGAAGTTGGATAGGAAAGT--AAAAGTGGCACCGAGTCGG	GAGCTGGACGGCGACGTAAAGTTTTAGAGCTACC--GTCGTTGTACCGTCTACTTGACTTTTTTTCCGTCGTTGTACCGTCTACTTGACTAGCAAGTTAAAAT---AAGGCT-------AGTCCGTTATCAACTTGAAAAAGTGGCACCGAGTCGG	0	0	2	Reference	MODIFIED	Reference	50.641	[0, 1, 2, 3, 4, 5, 6, 7, 8, 9, 10, 11, 12, 13, 14, 15, 16, 17, 18, 19, 20, 21, 22, 23, 24, 25, 26, 27, 28, 29, 30, 31, 32, 33, -34, -34, 34, 35, 36, 37, 38, 39, 40, 41, 42, 43, 44, 45, 46, 47, 48, 49, 50, 51, 52, 53, 54, 55, 56, 57, 58, 59, 60, 61, 62, 63, 64, 65, 66, 67, 68, 69, 70, 71, 72, 73, 74, 75, 76, 77, 78, 79, 80, 81, 82, 83, 84, 85, 86, 87, 88, 89, 90, 91, 92, 93, 94, 95, 96, 97, 98, 99…	[33, 34, 100, 101, 106, 107]	[33, 100, 106]	[]	[]	[]	[3, 4, 51, 52, 70, 71, 72, 73, 74, 75, 123, 124]	[]	[]	[]	[0, 7, 8, 11, 15, 17, 18, 19, 21, 22, 24, 26, 27, 29, 30, 32, 33, 35, 37, 42, 44, 46, 47, 48, 50, 55, 56, 57, 58, 59, 61, 64, 67, 68, 77, 78, 79, 81, 82, 87, 88, 89, 90, 91, 94, 99, 110, 111, 113, 116, 117, 120, 121]	[37, 68]	['C' 'T']	0.0567215
1	CAGAGCCTGA-----------ATTTTATTATAAAATATCTTTGTAATGGTTTTATTGGTTTATCTTT---TCATTTTTTGCTCT-------TAGCAATCTGAAGATAATAATT-TCAGTGTAACTGCTTTGAGAGGTTGAAGGGCACCGAGTCGG	--GAGCTGGACGGCGACGTAAAGTTTTAGAGCTACCGTCGTTGTACCG--TCTACTTGACTTTTTTTCCGTCGTTGTACCGTCTACTTGACTAGCAAGTTAAA-ATAAGGCTAGTCCGT-TATCAACTTGAAAAAGT-----GGCACCGAGTCGG	0	0	2	Reference	MODIFIED	Reference	50.968	[-1, -1, 0, 1, 2, 3, 4, 5, 6, 7, 8, 9, 10, 11, 12, 13, 14, 15, 16, 17, 18, 19, 20, 21, 22, 23, 24, 25, 26, 27, 28, 29, 30, 31, 32, 33, 34, 35, 36, 37, 38, 39, 40, 41, 42, 43, 44, 45, -46, -46, 46, 47, 48, 49, 50, 51, 52, 53, 54, 55, 56, 57, 58, 59, 60, 61, 62, 63, 64, 65, 66, 67, 68, 69, 70, 71, 72, 73, 74, 75, 76, 77, 78, 79, 80, 81, 82, 83, 84, 85, 86, 87, 88, 89, 90, 91, 92, 93, 94, 95, 96, 97…	[45, 46, 98, 99, 113, 114, 130, 131]	[45, 98, 113, 130]	[]	[]	[]	[8, 9, 10, 11, 12, 13, 14, 15, 16, 17, 18, 63, 64, 65, 80, 81, 82, 83, 84, 85, 86, 108]	[]	[]	[]	[4, 5, 20, 24, 25, 26, 28, 29, 30, 32, 33, 34, 37, 43, 44, 47, 50, 52, 54, 55, 57, 59, 68, 71, 73, 74, 75, 76, 93, 94, 96, 103, 104, 105, 107, 111, 116, 118, 119, 123, 124, 126, 128]	[37, 68]	['T' 'A']	0.0567215
1	CATAGGGGAATCAATATGAA---TTAGGGCTCTTCTTTTAGAAGAG---AATTGCCTCT------GTGGTTAAACAAAACACAGAGTCTGTCAAGGT-ATGAGCAGGGCAAGATTGGGGAAG---GAGATCAACTGGACTCAAGTGGCACCGAGTCGG	GAGCTGGACGGCGACGTAAAGTTTTAGAGCTACCGTCGTTGTACCGTCTACTTGACTTTTTTTCCGTCGTTGTACC-------------GTCTACTTGACTAGCAAGTTAAAATAAGGCTAGTCCGTTATCAACTTGAAA-AAGTGGCACCGAGTCGG	0	0	1	Reference	MODIFIED	Reference	50.633	[0, 1, 2, 3, 4, 5, 6, 7, 8, 9, 10, 11, 12, 13, 14, 15, 16, 17, 18, 19, 20, 21, 22, 23, 24, 25, 26, 27, 28, 29, 30, 31, 32, 33, 34, 35, 36, 37, 38, 39, 40, 41, 42, 43, 44, 45, 46, 47, 48, 49, 50, 51, 52, 53, 54, 55, 56, 57, 58, 59, 60, 61, 62, 63, 64, 65, 66, 67, 68, 69, 70, 71, 72, 73, 74, 75, -76, -76, -76, -76, -76, -76, -76, -76, -76, -76, -76, -76, -76, 76, 77, 78, 79, 80, 81, 82, 83, 84, 85,…	[75, 76, 126, 127]	[75, 126]	[]	[]	[]	[20, 21, 22, 46, 47, 48, 59, 60, 61, 62, 63, 64, 84, 109, 110, 111]	[]	[]	[]	[0, 2, 3, 4, 7, 8, 9, 10, 12, 14, 15, 17, 27, 31, 32, 33, 34, 36, 37, 39, 41, 43, 44, 50, 54, 57, 67, 71, 72, 75, 79, 81, 82, 86, 87, 92, 94, 95, 98, 101, 102, 105, 106, 113, 114, 122, 125, 126]	[37]	['T']	0.0567215
1	CATATGGGAGTT-ATTTATA-TCTTACTGCTCAAGGTCATCGCCAAGGTCTGATTTTTCATACATGTCTGTTATTCAAAAAATTGCAACCTCTG---GCATAAATGGGTAAAATTGG---ATTCTGTGAGG--CCTTCTGAAGTGGCACCGAGTCGG	GAGCTGGACGGCGACGTAAAGTTTTAGAGCT-ACCGTCGTTGT-ACCGTCT----------ACTTGACTTTTTTTCCGTCG-TTGTACCGTCTACTTGACTAGCAAGTTAAAATAAGGCTAGTCCGTTATCAACTTGAAAAAGTGGCACCGAGTCGG	1	0	2	Reference	MODIFIED	Reference	52.229	[0, 1, 2, 3, 4, 5, 6, 7, 8, 9, 10, 11, 12, 13, 14, 15, 16, 17, 18, 19, 20, 21, 22, 23, 24, 25, 26, 27, 28, 29, 30, -31, 31, 32, 33, 34, 35, 36, 37, 38, 39, 40, 41, -42, 42, 43, 44, 45, 46, 47, 48, -49, -49, -49, -49, -49, -49, -49, -49, -49, -49, 49, 50, 51, 52, 53, 54, 55, 56, 57, 58, 59, 60, 61, 62, 63, 64, 65, 66, 67, 68, -69, 69, 70, 71, 72, 73, 74, 75, 76, 77, 78, 79, 80, 81, 82, 83, 84, 85,…	[30, 31, 41, 42, 48, 49, 68, 69]	[30, 41, 48, 68]	[68, 69]	[(68, 69)]	[1]	[12, 20, 81, 82, 83, 104, 105, 106, 118, 119]	[]	[]	[]	[0, 2, 3, 7, 8, 10, 11, 14, 15, 18, 22, 26, 27, 32, 33, 37, 39, 41, 43, 44, 51, 54, 57, 60, 64, 65, 66, 67, 68, 72, 74, 76, 80, 85, 86, 89, 90, 91, 92, 94, 101, 102, 108, 111, 114, 116, 117, 121, 123, 124, 125, 126]	[37, 68]	['A' 'A']	0.0567215
1	CATGAATTC-ACAGAGACACAAA-----AAAGGT---GGCCATGTGCA--CAAGGAGGAAGAGATTGAGAAGTGATGTAGC---TACAAGACAAGAAATGTGAAAGATTAACAGC-----AACTACCAGAAGCTGAAAGTGGCACCGAGTCGG	---GAGCTGGACGGCGACGTAAAGTTTTAGAGCTACCGTCGTTGTACCGTCTACTTGACTTTTTTTCCGTCGT--TGTACCGTCTACTTGACTAGCAAGTTAAAATAAGGCTAGTCCGTTATCAACTTGAA----AAAGTGGCACCGAGTCGG	0	0	2	Reference	MODIFIED	Reference	50.327	[-1, -1, -1, 0, 1, 2, 3, 4, 5, 6, 7, 8, 9, 10, 11, 12, 13, 14, 15, 16, 17, 18, 19, 20, 21, 22, 23, 24, 25, 26, 27, 28, 29, 30, 31, 32, 33, 34, 35, 36, 37, 38, 39, 40, 41, 42, 43, 44, 45, 46, 47, 48, 49, 50, 51, 52, 53, 54, 55, 56, 57, 58, 59, 60, 61, 62, 63, 64, 65, 66, 67, 68, 69, -70, -70, 70, 71, 72, 73, 74, 75, 76, 77, 78, 79, 80, 81, 82, 83, 84, 85, 86, 87, 88, 89, 90, 91, 92, 93, 94, 95, 96…	[69, 70, 125, 126]	[69, 125]	[]	[]	[]	[6, 20, 21, 22, 23, 24, 31, 32, 33, 45, 46, 76, 77, 78, 110, 111, 112, 113, 114]	[]	[]	[]	[2, 3, 5, 9, 11, 15, 16, 26, 29, 35, 37, 38, 42, 44, 48, 50, 51, 52, 54, 55, 56, 57, 58, 59, 60, 63, 64, 66, 67, 74, 82, 83, 87, 90, 93, 94, 96, 100, 102, 103, 104, 105, 106, 109, 116, 118, 121, 122]	[37, 38]	['C' 'A']	0.0567215
1	CATGGTTCTACAGGGACTTTGATTGCATTCAAGCCA-----GTGGGA---TATTGGGGATGTTTGTTACCACATCATACCATAACCTCTCCTGACTAATTTATTGGCACAAG---AGATTATTTTACATGGAACATGAAA--GTGGCACCGAGTCGG	--GAGCTGGACGGCGACGTAAAGTT--TTAGAGCTACCGTCGTTGTACCGTCTACTTGACTTTTTTTCCGTCGTTGTACCGTCTACT----TGACTAGCAAGTTAAAATAAGGCTAGTCCGTTATC-----AACTTGAAAAAGTGGCACCGAGTCGG	0	0	1	Reference	MODIFIED	Reference	50.955	[-1, -1, 0, 1, 2, 3, 4, 5, 6, 7, 8, 9, 10, 11, 12, 13, 14, 15, 16, 17, 18, 19, 20, 21, 22, -23, -23, 23, 24, 25, 26, 27, 28, 29, 30, 31, 32, 33, 34, 35, 36, 37, 38, 39, 40, 41, 42, 43, 44, 45, 46, 47, 48, 49, 50, 51, 52, 53, 54, 55, 56, 57, 58, 59, 60, 61, 62, 63, 64, 65, 66, 67, 68, 69, 70, 71, 72, 73, 74, 75, 76, 77, 78, 79, 80, 81, 82, -83, -83, -83, -83, 83, 84, 85, 86, 87, 88, 89, 90, 91, 92…	[22, 23, 82, 83, 117, 118]	[22, 82, 117]	[]	[]	[]	[32, 33, 34, 35, 36, 43, 44, 45, 104, 105, 106, 127, 128]	[]	[]	[]	[0, 1, 3, 5, 6, 9, 11, 15, 17, 18, 20, 22, 25, 26, 30, 39, 41, 47, 49, 50, 51, 52, 55, 56, 60, 63, 65, 66, 68, 70, 71, 76, 78, 79, 80, 89, 90, 91, 92, 93, 96, 97, 98, 100, 109, 110, 111, 112, 115, 117, 121]	[68]	['A']	0.0567215
1	CATGGTTCTACAGGGGAGCTGGACGGCGACGTAAAGTTTTAGAGCTACCGTC------------------------------------------TACTTGACTAGCAAGTTAAAATAAGGCTAGTCCGTTATCAACTTGAAAAAGTGGCACCGAGTCGG	---------------GAGCTGGACGGCGACGTAAAGTTTTAGAGCTACCGTCGTTGTACCGTCTACTTGACTTTTTTTCCGTCGTTGTACCGTCTACTTGACTAGCAAGTTAAAATAAGGCTAGTCCGTTATCAACTTGAAAAAGTGGCACCGAGTCGG	0	42	0	Reference	MODIFIED	Reference	64.151	[-1, -1, -1, -1, -1, -1, -1, -1, -1, -1, -1, -1, -1, -1, -1, 0, 1, 2, 3, 4, 5, 6, 7, 8, 9, 10, 11, 12, 13, 14, 15, 16, 17, 18, 19, 20, 21, 22, 23, 24, 25, 26, 27, 28, 29, 30, 31, 32, 33, 34, 35, 36, 37, 38, 39, 40, 41, 42, 43, 44, 45, 46, 47, 48, 49, 50, 51, 52, 53, 54, 55, 56, 57, 58, 59, 60, 61, 62, 63, 64, 65, 66, 67, 68, 69, 70, 71, 72, 73, 74, 75, 76, 77, 78, 79, 80, 81, 82, 83, 84, 85, 86, …	[]	[]	[]	[]	[]	[37, 38, 39, 40, 41, 42, 43, 44, 45, 46, 47, 48, 49, 50, 51, 52, 53, 54, 55, 56, 57, 58, 59, 60, 61, 62, 63, 64, 65, 66, 67, 68, 69, 70, 71, 72, 73, 74, 75, 76, 77, 78]	[37, 38, 39, 40, 41, 42, 43, 44, 45, 46, 47, 48, 49, 50, 51, 52, 53, 54, 55, 56, 57, 58, 59, 60, 61, 62, 63, 64, 65, 66, 67, 68, 69, 70, 71, 72, 73, 74, 75, 76, 77, 78]	[(37, 79)]	[42]	[]	[]	[]	0.0567215
1	CATTGGTCTTGAGGTCAAC----AGTTAT-GACATCCCTGAG--GACACCTCCCCTTGACTATTTCAAAAT----GTCCAGATCTACTTTCAAAGAAC--TCCTATAGCTGTGGTGATCAAACACCTATCATTCTCAAGTGGCACCGAGTCGG	----GAGCTGGACGGCGACGTAAAGTTTTAGAGCTACCGTCGTTGTACCGTCTACTTGACTTTTTTTCCGTCGTTGTACCG-TCTACTTGACTAGCAAGTTAAAATAAGGCTAGTCCGTTATCAACTTGAAA----AAGTGGCACCGAGTCGG	0	6	0	Reference	MODIFIED	Reference	51.634	[-1, -1, -1, -1, 0, 1, 2, 3, 4, 5, 6, 7, 8, 9, 10, 11, 12, 13, 14, 15, 16, 17, 18, 19, 20, 21, 22, 23, 24, 25, 26, 27, 28, 29, 30, 31, 32, 33, 34, 35, 36, 37, 38, 39, 40, 41, 42, 43, 44, 45, 46, 47, 48, 49, 50, 51, 52, 53, 54, 55, 56, 57, 58, 59, 60, 61, 62, 63, 64, 65, 66, 67, 68, 69, 70, 71, 72, 73, 74, 75, 76, -77, 77, 78, 79, 80, 81, 82, 83, 84, 85, 86, 87, 88, 89, 90, 91, 92, 93, 94, 95, 96,…	[76, 77, 126, 127]	[76, 126]	[]	[]	[]	[15, 16, 17, 18, 25, 38, 39, 67, 68, 69, 70, 93, 94]	[38, 39, 67, 68, 69, 70]	[(38, 40), (67, 71)]	[2, 4]	[1, 2, 5, 8, 10, 12, 23, 28, 29, 31, 34, 35, 36, 41, 42, 43, 45, 48, 49, 57, 61, 62, 63, 64, 65, 73, 75, 84, 85, 86, 87, 90, 92, 96, 97, 98, 102, 103, 104, 105, 107, 110, 111, 112, 113, 114, 116, 119, 122, 123, 124, 126]	[]	[]	0.0567215
1	CCAAGCTACATCCAGA---AAGGTGTTTTATTT--------TATA---TATATATGTATATATTTTGTTC-TTGTTCT------TTGAGAA-------AAAATCTTGCT---CTGTCACCCAGGCTGGAGAGAAGTGGCACCGAGTCGG	--GAGCTGGACGGCGACGTAAAGTTTTAGAGCTACCGTCGTTGTACCGTCTACTTGACTTTTTTTCCGTCGTTGTACCGTCTACTTGACTAGCAAGTTAAAATAAGGCTAGTCCGTTATCAA--CTTGAAA-AAGTGGCACCGAGTCGG	0	9	0	Reference	MODIFIED	Reference	51.007	[-1, -1, 0, 1, 2, 3, 4, 5, 6, 7, 8, 9, 10, 11, 12, 13, 14, 15, 16, 17, 18, 19, 20, 21, 22, 23, 24, 25, 26, 27, 28, 29, 30, 31, 32, 33, 34, 35, 36, 37, 38, 39, 40, 41, 42, 43, 44, 45, 46, 47, 48, 49, 50, 51, 52, 53, 54, 55, 56, 57, 58, 59, 60, 61, 62, 63, 64, 65, 66, 67, 68, 69, 70, 71, 72, 73, 74, 75, 76, 77, 78, 79, 80, 81, 82, 83, 84, 85, 86, 87, 88, 89, 90, 91, 92, 93, 94, 95, 96, 97, 98, 99, …	[119, 120, 126, 127]	[119, 126]	[]	[]	[]	[14, 15, 16, 31, 32, 33, 34, 35, 36, 37, 38, 43, 44, 45, 68, 76, 77, 78, 79, 80, 81, 89, 90, 91, 92, 93, 94, 95, 107, 108, 109]	[31, 32, 33, 34, 35, 36, 37, 38, 68]	[(31, 39), (68, 69)]	[8, 1]	[0, 5, 6, 8, 9, 10, 11, 19, 22, 25, 26, 28, 29, 40, 47, 50, 51, 54, 55, 57, 59, 63, 64, 65, 73, 75, 86, 87, 101, 102, 103, 111, 114, 116, 118, 122, 125]	[]	[]	0.0567215
1	CCACCATGAGGTCCT-GCCTGGTTTTAGAGCTAGA---------------------------------------------------AATAGCAAGTTAAAATAAGGCTAGTCTGTTATCAACTTGAAAAAGTGGCACCGAGTCGG	-GAGCTGGACGGCGACGTAAAGTTTTAGAGCTACCGTCGTTGTACCGTCTACTTGACTTTTTTTCCGTCGTTGTACCGTCTACTTGACTAGCAAGTTAAAATAAGGCTAGTCCGTTATCAACTTGAAAAAGTGGCACCGAGTCGG	0	51	0	Reference	MODIFIED	Reference	52.414	[-1, 0, 1, 2, 3, 4, 5, 6, 7, 8, 9, 10, 11, 12, 13, 14, 15, 16, 17, 18, 19, 20, 21, 22, 23, 24, 25, 26, 27, 28, 29, 30, 31, 32, 33, 34, 35, 36, 37, 38, 39, 40, 41, 42, 43, 44, 45, 46, 47, 48, 49, 50, 51, 52, 53, 54, 55, 56, 57, 58, 59, 60, 61, 62, 63, 64, 65, 66, 67, 68, 69, 70, 71, 72, 73, 74, 75, 76, 77, 78, 79, 80, 81, 82, 83, 84, 85, 86, 87, 88, 89, 90, 91, 92, 93, 94, 95, 96, 97, 98, 99, 100,…	[]	[]	[]	[]	[]	[14, 34, 35, 36, 37, 38, 39, 40, 41, 42, 43, 44, 45, 46, 47, 48, 49, 50, 51, 52, 53, 54, 55, 56, 57, 58, 59, 60, 61, 62, 63, 64, 65, 66, 67, 68, 69, 70, 71, 72, 73, 74, 75, 76, 77, 78, 79, 80, 81, 82, 83, 84]	[34, 35, 36, 37, 38, 39, 40, 41, 42, 43, 44, 45, 46, 47, 48, 49, 50, 51, 52, 53, 54, 55, 56, 57, 58, 59, 60, 61, 62, 63, 64, 65, 66, 67, 68, 69, 70, 71, 72, 73, 74, 75, 76, 77, 78, 79, 80, 81, 82, 83, 84]	[(34, 85)]	[51]	[0, 2, 4, 5, 8, 10, 12, 13, 16, 17, 18, 19, 32, 33, 86, 111]	[]	[]	0.0567215
1	CCAGCTTGCCAACTTCCTTAAGCTTTTTGATC--CCTTCATTCAGAATTATCCTAGAAGTTCTATCATTTTTATGTA------ACTTGGACCATGATTTT------------GTCCATG-----CTTCCAA--GTGGCACCGAGTCGG	-GAGCTGGACGGCGACGTAAAG-TTTTAGAGCTACCGTCGTTGTACCGTCTACTTGACTTTTTTTCCGTCGT-TGTACCGTCTACTTG-ACTAGCAAGTTAAAATAAGGCTAGTCCGTTATCAACTTGAAAAAGTGGCACCGAGTCGG	0	0	2	Reference	MODIFIED	Reference	52.703	[-1, 0, 1, 2, 3, 4, 5, 6, 7, 8, 9, 10, 11, 12, 13, 14, 15, 16, 17, 18, 19, 20, -21, 21, 22, 23, 24, 25, 26, 27, 28, 29, 30, 31, 32, 33, 34, 35, 36, 37, 38, 39, 40, 41, 42, 43, 44, 45, 46, 47, 48, 49, 50, 51, 52, 53, 54, 55, 56, 57, 58, 59, 60, 61, 62, 63, 64, 65, 66, 67, 68, 69, -70, 70, 71, 72, 73, 74, 75, 76, 77, 78, 79, 80, 81, 82, 83, 84, -85, 85, 86, 87, 88, 89, 90, 91, 92, 93, 94, 95, 96, 9…	[20, 21, 69, 70, 84, 85]	[20, 69, 84]	[]	[]	[]	[30, 31, 74, 75, 76, 77, 78, 79, 96, 97, 98, 99, 100, 101, 102, 103, 104, 105, 106, 107, 115, 116, 117, 118, 119, 127, 128]	[]	[]	[]	[0, 5, 7, 9, 10, 12, 13, 15, 17, 25, 28, 34, 37, 40, 41, 42, 43, 44, 45, 47, 49, 52, 55, 56, 59, 61, 64, 65, 67, 68, 87, 89, 90, 92, 93, 112, 114, 123, 124]	[37, 68]	['A' 'T']	0.0567215
1	CCTCAGC----CTCCCAAGTAGCTGGGATTACAAGCACCCACCACCACACCCAGCTAATTTTTGTATTTTTAGTAGAGATGGGGT----TTCAC---CATGTT-------GGCCAGGCTGGTCTCAAACTCCTGACCTCAAGTGGCACCGAGTCGG	---GAGCTGGACGGCGACGTAAA---GTTTTAGAGCTACCGTCGTTGTACCGT-CTACTTGACTTTTTTTCCGTCGTTGTACCGTCTACTTGACTAGCAAGTTAAAATAAGGCTAGTCCGTTATCAA---CTTGAAA--AAGTGGCACCGAGTCGG	0	0	3	Reference	MODIFIED	Reference	50.641	[-1, -1, -1, 0, 1, 2, 3, 4, 5, 6, 7, 8, 9, 10, 11, 12, 13, 14, 15, 16, 17, 18, 19, -20, -20, -20, 20, 21, 22, 23, 24, 25, 26, 27, 28, 29, 30, 31, 32, 33, 34, 35, 36, 37, 38, 39, 40, 41, 42, 43, 44, 45, 46, -47, 47, 48, 49, 50, 51, 52, 53, 54, 55, 56, 57, 58, 59, 60, 61, 62, 63, 64, 65, 66, 67, 68, 69, 70, 71, 72, 73, 74, 75, 76, 77, 78, 79, 80, 81, 82, 83, 84, 85, 86, 87, 88, 89, 90, 91, 92, 93, …	[19, 20, 46, 47, 119, 120, 126, 127]	[19, 46, 119, 126]	[]	[]	[]	[4, 5, 6, 7, 78, 79, 80, 81, 87, 88, 89, 96, 97, 98, 99, 100, 101, 102]	[]	[]	[]	[0, 9, 10, 12, 14, 18, 19, 21, 24, 25, 26, 30, 31, 34, 35, 37, 38, 39, 40, 41, 45, 46, 50, 53, 54, 55, 56, 58, 63, 64, 67, 69, 70, 71, 73, 74, 75, 84, 92, 106, 109, 111, 113, 115, 121, 125, 126]	[37, 38, 69]	['A' 'C' 'A']	0.0567215
1	CGAGCTGGACGGCGACGTAAA-------------------------------------------------TTGTACCGTCTACTTGACTAGCAAGTTAAAATAAGGCTAGTCCGTTATCAACTTGAAAAAGTGGCACCGAGTCGG	-GAGCTGGACGGCGACGTAAAGTTTTAGAGCTACCGTCGTTGTACCGTCTACTTGACTTTTTTTCCGTCGTTGTACCGTCTACTTGACTAGCAAGTTAAAATAAGGCTAGTCCGTTATCAACTTGAAAAAGTGGCACCGAGTCGG	0	49	0	Reference	MODIFIED	Reference	65.517	[-1, 0, 1, 2, 3, 4, 5, 6, 7, 8, 9, 10, 11, 12, 13, 14, 15, 16, 17, 18, 19, 20, 21, 22, 23, 24, 25, 26, 27, 28, 29, 30, 31, 32, 33, 34, 35, 36, 37, 38, 39, 40, 41, 42, 43, 44, 45, 46, 47, 48, 49, 50, 51, 52, 53, 54, 55, 56, 57, 58, 59, 60, 61, 62, 63, 64, 65, 66, 67, 68, 69, 70, 71, 72, 73, 74, 75, 76, 77, 78, 79, 80, 81, 82, 83, 84, 85, 86, 87, 88, 89, 90, 91, 92, 93, 94, 95, 96, 97, 98, 99, 100,…	[]	[]	[]	[]	[]	[20, 21, 22, 23, 24, 25, 26, 27, 28, 29, 30, 31, 32, 33, 34, 35, 36, 37, 38, 39, 40, 41, 42, 43, 44, 45, 46, 47, 48, 49, 50, 51, 52, 53, 54, 55, 56, 57, 58, 59, 60, 61, 62, 63, 64, 65, 66, 67, 68]	[20, 21, 22, 23, 24, 25, 26, 27, 28, 29, 30, 31, 32, 33, 34, 35, 36, 37, 38, 39, 40, 41, 42, 43, 44, 45, 46, 47, 48, 49, 50, 51, 52, 53, 54, 55, 56, 57, 58, 59, 60, 61, 62, 63, 64, 65, 66, 67, 68]	[(20, 69)]	[49]	[]	[]	[]	0.0567215
1	CGAGCTGGACGGCGACGTAAAGTTTTAGAGCTACCGTCGCGACGGAAAAAAAGTCAAGTAGACGGTACAA------TTGTACCGTCTACTTGACTAGCAAGTTAAAATAAGGCTAGTCCGTTATCAACTTGAAAAAGTGGCACCGAGTCG-	-GAGCTGGACGGCGACGTAAAGTTTTAGAGCTACCGTCG------TTGTACCGTCTACTTGACTTTTTTTCCGTCGTTGTACCGTCTACTTGACTAGCAAGTTAAAATAAGGCTAGTCCGTTATCAACTTGAAAAAGTGGCACCGAGTCGG	6	6	1	Reference	MODIFIED	Reference	80.795	[-1, 0, 1, 2, 3, 4, 5, 6, 7, 8, 9, 10, 11, 12, 13, 14, 15, 16, 17, 18, 19, 20, 21, 22, 23, 24, 25, 26, 27, 28, 29, 30, 31, 32, 33, 34, 35, 36, 37, -38, -38, -38, -38, -38, -38, 38, 39, 40, 41, 42, 43, 44, 45, 46, 47, 48, 49, 50, 51, 52, 53, 54, 55, 56, 57, 58, 59, 60, 61, 62, 63, 64, 65, 66, 67, 68, 69, 70, 71, 72, 73, 74, 75, 76, 77, 78, 79, 80, 81, 82, 83, 84, 85, 86, 87, 88, 89, 90, 91, 92, 93…	[37, 38]	[37]	[37, 38]	[(37, 38)]	[6]	[63, 64, 65, 66, 67, 68]	[63, 64, 65, 66, 67, 68]	[(63, 69)]	[6]	[38, 39, 40, 41, 43, 44, 48, 50, 52, 56, 57, 59, 60, 61, 62]	[38]	['A']	0.0567215
1	CGAGCTGGACGGCGACGTAAAGTTTTAGAGCTACCGTCGCGACGGAAAAAAAGTCAAGTAGACGGTACAA------TTGTACCGTCTACTTGACTAGCAAGTTAAAATAAGGCTAGTCCGTTATCAACTTGAAAAAGTGGCACCGAGTCGG	-GAGCTGGACGGCGACGTAAAGTTTTAGAGCTACCGTCG------TTGTACCGTCTACTTGACTTTTTTTCCGTCGTTGTACCGTCTACTTGACTAGCAAGTTAAAATAAGGCTAGTCCGTTATCAACTTGAAAAAGTGGCACCGAGTCGG	6	6	1	Reference	MODIFIED	Reference	81.457	[-1, 0, 1, 2, 3, 4, 5, 6, 7, 8, 9, 10, 11, 12, 13, 14, 15, 16, 17, 18, 19, 20, 21, 22, 23, 24, 25, 26, 27, 28, 29, 30, 31, 32, 33, 34, 35, 36, 37, -38, -38, -38, -38, -38, -38, 38, 39, 40, 41, 42, 43, 44, 45, 46, 47, 48, 49, 50, 51, 52, 53, 54, 55, 56, 57, 58, 59, 60, 61, 62, 63, 64, 65, 66, 67, 68, 69, 70, 71, 72, 73, 74, 75, 76, 77, 78, 79, 80, 81, 82, 83, 84, 85, 86, 87, 88, 89, 90, 91, 92, 93…	[37, 38]	[37]	[37, 38]	[(37, 38)]	[6]	[63, 64, 65, 66, 67, 68]	[63, 64, 65, 66, 67, 68]	[(63, 69)]	[6]	[38, 39, 40, 41, 43, 44, 48, 50, 52, 56, 57, 59, 60, 61, 62]	[38]	['A']	0.0567215
1	CGATCTGC-CTGAGACCTCCCAAAGAGCTGGGGTTACAGA-----------------GAATTCTTTTAAACTGCTTGAGATGATCCTTGA--AGCAATAGTTTAAGAAAGGAG-----GTTTTAGGCTGGGCACAGTGGCACCGAGTCGG	-GAGCTGGACGGCGACGT---AAAGTTTTAGAGCTACCGTCGTTGTACCGTCTACTTGACTTTTTTTCCGTCGTTGTACCGTCTACTTGACTAGCAA--GTTAAAATAAGGCTAGTCCGTTATCAACTTGAAAAAGTGGCACCGAGTCGG	0	17	1	Reference	MODIFIED	Reference	51.333	[-1, 0, 1, 2, 3, 4, 5, 6, 7, 8, 9, 10, 11, 12, 13, 14, 15, 16, -17, -17, -17, 17, 18, 19, 20, 21, 22, 23, 24, 25, 26, 27, 28, 29, 30, 31, 32, 33, 34, 35, 36, 37, 38, 39, 40, 41, 42, 43, 44, 45, 46, 47, 48, 49, 50, 51, 52, 53, 54, 55, 56, 57, 58, 59, 60, 61, 62, 63, 64, 65, 66, 67, 68, 69, 70, 71, 72, 73, 74, 75, 76, 77, 78, 79, 80, 81, 82, 83, 84, 85, 86, 87, 88, 89, 90, 91, 92, -93, -93, 93, 94,…	[16, 17, 92, 93]	[16, 92]	[]	[]	[]	[7, 36, 37, 38, 39, 40, 41, 42, 43, 44, 45, 46, 47, 48, 49, 50, 51, 52, 86, 87, 107, 108, 109, 110, 111]	[36, 37, 38, 39, 40, 41, 42, 43, 44, 45, 46, 47, 48, 49, 50, 51, 52]	[(36, 53)]	[17]	[2, 6, 9, 11, 15, 21, 22, 23, 25, 27, 29, 33, 35, 55, 58, 63, 64, 65, 66, 67, 69, 71, 72, 74, 75, 76, 77, 78, 80, 96, 99, 100, 105, 106, 115, 117, 118, 119, 122, 124, 125, 127]	[69]	['C']	0.0567215
1	CGCCCACCTCAGCCTCCCAAAG-----GATCT-CATTCTTTTTTATGGCTGCATAG----TATTCCATGGT------GTATATGTGCC---------ACATTTTCTTTATCCAGTCTATCA--TTGATAA-GTGGCACCGAGTCGG	-GAGCTGGACGGCGACGTAAAGTTTTAGAGCTACCGTCGTTGTACCGTCTACTTGACTTTTTTTCCGTCGTTGTACCGTCTACTTGACTAGCAAGTTAAAATAAGGCTAGTCCGT-TATCAACTTGAAAAAGTGGCACCGAGTCGG	0	0	1	Reference	MODIFIED	Reference	50.685	[-1, 0, 1, 2, 3, 4, 5, 6, 7, 8, 9, 10, 11, 12, 13, 14, 15, 16, 17, 18, 19, 20, 21, 22, 23, 24, 25, 26, 27, 28, 29, 30, 31, 32, 33, 34, 35, 36, 37, 38, 39, 40, 41, 42, 43, 44, 45, 46, 47, 48, 49, 50, 51, 52, 53, 54, 55, 56, 57, 58, 59, 60, 61, 62, 63, 64, 65, 66, 67, 68, 69, 70, 71, 72, 73, 74, 75, 76, 77, 78, 79, 80, 81, 82, 83, 84, 85, 86, 87, 88, 89, 90, 91, 92, 93, 94, 95, 96, 97, 98, 99, 100,…	[113, 114]	[113]	[]	[]	[]	[21, 22, 23, 24, 25, 31, 55, 56, 57, 58, 70, 71, 72, 73, 74, 75, 87, 88, 89, 90, 91, 92, 93, 94, 95, 119, 120, 128]	[]	[]	[]	[1, 2, 4, 5, 6, 7, 9, 12, 13, 15, 16, 28, 33, 34, 37, 40, 42, 43, 44, 46, 49, 51, 53, 54, 60, 65, 67, 78, 81, 82, 85, 97, 99, 101, 102, 103, 104, 105, 108, 109, 111, 125]	[37]	['T']	0.0567215
1	CGCCTAGCAGCCGACTTAGAACTGGTGCGGACCAGGGGAATCCGACTGTTTAATTAAAACAAAGCATCGCGAAGGCCCG-CGGCGGGTGTTGAC--GCGATGTGATTTCTGCCCAGTGC--TCTGAA--TGTCAAAGTGGCACCGAGTCGG	GAGCTGGACGGCGACGTAAAGTTTTAGAGCTACCGTCG--TTGTACCGTCTACTTGACTTTTTTTCCGTCGTTGTACCGTCTAC-----TTGACTAGCAAGTTAAAATAAGGCTAGTCCGTTATCAACTTGAAAAAGTGGCACCGAGTCGG	2	0	1	Reference	MODIFIED	Reference	50.331	[0, 1, 2, 3, 4, 5, 6, 7, 8, 9, 10, 11, 12, 13, 14, 15, 16, 17, 18, 19, 20, 21, 22, 23, 24, 25, 26, 27, 28, 29, 30, 31, 32, 33, 34, 35, 36, 37, -38, -38, 38, 39, 40, 41, 42, 43, 44, 45, 46, 47, 48, 49, 50, 51, 52, 53, 54, 55, 56, 57, 58, 59, 60, 61, 62, 63, 64, 65, 66, 67, 68, 69, 70, 71, 72, 73, 74, 75, 76, 77, 78, 79, 80, 81, -82, -82, -82, -82, -82, 82, 83, 84, 85, 86, 87, 88, 89, 90, 91, 92, 9…	[37, 38, 81, 82]	[37, 81]	[37, 38]	[(37, 38)]	[2]	[77, 87, 88, 112, 113, 120, 121]	[]	[]	[]	[0, 1, 2, 5, 7, 8, 10, 15, 18, 20, 21, 23, 24, 25, 27, 29, 30, 31, 33, 35, 36, 39, 40, 41, 44, 47, 50, 53, 55, 56, 57, 58, 59, 60, 61, 62, 63, 64, 65, 66, 69, 70, 72, 73, 79, 80, 91, 93, 94, 96, 98, 99, 101, 102, 104, 106, 110, 115, 117, 124, 125]	[69]	['A']	0.0567215
1	CGGAAGCGGCTGGGCG-------GTTTTAGAGCTAGA---------------------------------------------------AATAGCAAGTTAAAATAAGGCTAGTCCGTTATCAACTTGAAAAAGTGGCACCGAGTCGG	---GAGCTGGACGGCGACGTAAAGTTTTAGAGCTACCGTCGTTGTACCGTCTACTTGACTTTTTTTCCGTCGTTGTACCGTCTACTTGACTAGCAAGTTAAAATAAGGCTAGTCCGTTATCAACTTGAAAAAGTGGCACCGAGTCGG	0	51	0	Reference	MODIFIED	Reference	53.061	[-1, -1, -1, 0, 1, 2, 3, 4, 5, 6, 7, 8, 9, 10, 11, 12, 13, 14, 15, 16, 17, 18, 19, 20, 21, 22, 23, 24, 25, 26, 27, 28, 29, 30, 31, 32, 33, 34, 35, 36, 37, 38, 39, 40, 41, 42, 43, 44, 45, 46, 47, 48, 49, 50, 51, 52, 53, 54, 55, 56, 57, 58, 59, 60, 61, 62, 63, 64, 65, 66, 67, 68, 69, 70, 71, 72, 73, 74, 75, 76, 77, 78, 79, 80, 81, 82, 83, 84, 85, 86, 87, 88, 89, 90, 91, 92, 93, 94, 95, 96, 97, 98, …	[]	[]	[]	[]	[]	[13, 14, 15, 16, 17, 18, 19, 34, 35, 36, 37, 38, 39, 40, 41, 42, 43, 44, 45, 46, 47, 48, 49, 50, 51, 52, 53, 54, 55, 56, 57, 58, 59, 60, 61, 62, 63, 64, 65, 66, 67, 68, 69, 70, 71, 72, 73, 74, 75, 76, 77, 78, 79, 80, 81, 82, 83, 84]	[34, 35, 36, 37, 38, 39, 40, 41, 42, 43, 44, 45, 46, 47, 48, 49, 50, 51, 52, 53, 54, 55, 56, 57, 58, 59, 60, 61, 62, 63, 64, 65, 66, 67, 68, 69, 70, 71, 72, 73, 74, 75, 76, 77, 78, 79, 80, 81, 82, 83, 84]	[(34, 85)]	[51]	[0, 4, 6, 7, 8, 32, 33, 86]	[]	[]	0.0567215
1	CGTGACAGTTGGGGTCCTCCTCAGTGTCAGTCTCAACATGGCTGCA------ACTGGTGTGTGTTTGGAATCCTCCCAAAACC-TCTTCCGGAGTATCTGGCTCATAGTAAGGCT--TTAGGTATCTC--------AGTGGCACCGAGTCGG	-GAGCTGGACGGCGACGTAA--AGTTTTAGAGCTACCGTCGTTGTACCGTCTACTTGACTTTTTTTC----CGTCGTTGTACCGTCTACTTGACTAGCAAGTTAAAA-TAAGGCTAGTCCGTTATCAACTTGAAAAAGTGGCACCGAGTCGG	0	0	3	Reference	MODIFIED	Reference	51.316	[-1, 0, 1, 2, 3, 4, 5, 6, 7, 8, 9, 10, 11, 12, 13, 14, 15, 16, 17, 18, -19, -19, 19, 20, 21, 22, 23, 24, 25, 26, 27, 28, 29, 30, 31, 32, 33, 34, 35, 36, 37, 38, 39, 40, 41, 42, 43, 44, 45, 46, 47, 48, 49, 50, 51, 52, 53, 54, 55, 56, 57, 58, 59, 60, 61, 62, 63, -64, -64, -64, -64, 64, 65, 66, 67, 68, 69, 70, 71, 72, 73, 74, 75, 76, 77, 78, 79, 80, 81, 82, 83, 84, 85, 86, 87, 88, 89, 90, 91, 92, 93…	[18, 19, 63, 64, 99, 100]	[18, 63, 99]	[]	[]	[]	[43, 44, 45, 46, 47, 48, 76, 107, 108, 120, 121, 122, 123, 124, 125, 126, 127]	[]	[]	[]	[1, 3, 4, 5, 7, 8, 11, 13, 15, 17, 18, 22, 24, 27, 28, 29, 30, 32, 34, 36, 38, 41, 52, 54, 55, 57, 59, 63, 65, 68, 69, 70, 71, 72, 80, 82, 83, 86, 89, 91, 92, 94, 96, 98, 110, 111, 113, 118, 119]	[38, 68, 69]	['C' 'C' 'C']	0.0567215
1	CTAGATTGGGTGGTCACTGAAAGACTCTCTGAAGAGAT---GACTTTTAAGCTAACACTTGAAT--------GGCAGGGAAGCATCAGCTAT----GCAAATATAAATGAGACCATTCTACATTGAGCGAACAACAAGAGGAAGTG-CACCGAGTCGG	-GAGCT-GGACGGCGACGTAAAGTTTT-----AGAGCTACCGTCGTTGTACCGTCTACTTGACTTTTTTTCCGTCGTTGTACCGTCTACTTGACTAGCAAGTTAAAATAAGGCTAGTC--CGTT-----ATCAACTTGAAAAAGTGGCACCGAGTCGG	0	0	3	Reference	MODIFIED	Reference	51.899	[-1, 0, 1, 2, 3, 4, -5, 5, 6, 7, 8, 9, 10, 11, 12, 13, 14, 15, 16, 17, 18, 19, 20, 21, 22, 23, 24, -25, -25, -25, -25, -25, 25, 26, 27, 28, 29, 30, 31, 32, 33, 34, 35, 36, 37, 38, 39, 40, 41, 42, 43, 44, 45, 46, 47, 48, 49, 50, 51, 52, 53, 54, 55, 56, 57, 58, 59, 60, 61, 62, 63, 64, 65, 66, 67, 68, 69, 70, 71, 72, 73, 74, 75, 76, 77, 78, 79, 80, 81, 82, 83, 84, 85, 86, 87, 88, 89, 90, 91, 92, 93,…	[4, 5, 24, 25, 110, 111, 114, 115]	[4, 24, 110, 114]	[]	[]	[]	[31, 32, 33, 57, 58, 59, 60, 61, 62, 63, 64, 85, 86, 87, 88, 132]	[]	[]	[]	[0, 3, 7, 8, 11, 12, 15, 16, 21, 22, 24, 29, 35, 37, 40, 41, 43, 45, 46, 47, 48, 55, 66, 68, 69, 70, 72, 74, 76, 79, 80, 83, 84, 93, 95, 96, 101, 104, 106, 108, 112, 116, 121, 122, 125, 126]	[37, 68, 69]	['T' 'A' 'G']	0.0567215
1	CTCAAGTAGACGGTACAACG---AGTTTTATAGCTAGA---------------------------------------------------AATAGCAAGTTAAAATAAGGCTAGTCCGTTATCAACTTGTAAAAGTGGCACCGAGTCGG	--GAGCTGGACGG--CGACGTAAAGTTTTAGAGCTACCGTCGTTGTACCGTCTACTTGACTTTTTTTCCGTCGTTGTACCGTCTACTTGACTAGCAAGTTAAAATAAGGCTAGTCCGTTATCAACTTGAAAAAGTGGCACCGAGTCGG	0	51	0	Reference	MODIFIED	Reference	54.054	[-1, -1, 0, 1, 2, 3, 4, 5, 6, 7, 8, 9, 10, -11, -11, 11, 12, 13, 14, 15, 16, 17, 18, 19, 20, 21, 22, 23, 24, 25, 26, 27, 28, 29, 30, 31, 32, 33, 34, 35, 36, 37, 38, 39, 40, 41, 42, 43, 44, 45, 46, 47, 48, 49, 50, 51, 52, 53, 54, 55, 56, 57, 58, 59, 60, 61, 62, 63, 64, 65, 66, 67, 68, 69, 70, 71, 72, 73, 74, 75, 76, 77, 78, 79, 80, 81, 82, 83, 84, 85, 86, 87, 88, 89, 90, 91, 92, 93, 94, 95, 96, 97…	[10, 11]	[10]	[]	[]	[]	[16, 17, 18, 34, 35, 36, 37, 38, 39, 40, 41, 42, 43, 44, 45, 46, 47, 48, 49, 50, 51, 52, 53, 54, 55, 56, 57, 58, 59, 60, 61, 62, 63, 64, 65, 66, 67, 68, 69, 70, 71, 72, 73, 74, 75, 76, 77, 78, 79, 80, 81, 82, 83, 84]	[34, 35, 36, 37, 38, 39, 40, 41, 42, 43, 44, 45, 46, 47, 48, 49, 50, 51, 52, 53, 54, 55, 56, 57, 58, 59, 60, 61, 62, 63, 64, 65, 66, 67, 68, 69, 70, 71, 72, 73, 74, 75, 76, 77, 78, 79, 80, 81, 82, 83, 84]	[(34, 85)]	[51]	[0, 2, 3, 5, 12, 26, 32, 33, 86, 124]	[]	[]	0.0567215
1	CTTCATGTAGAGTACTGAGTTGAGTAGCAGTGCTG--GTGCAAATTCTGTCTGTGCCACTTAGTAGCTATAACCTTGGGCCGATTATTTACACTTTCTAGGCC---TGAGGTTA------TAGCTACT-----AAGTGGCACCGAGTCGG	---GAGCTGGACGGCGACGTAAAGTTTTAGAGCTACCGTCGTTGTACCGTCTACTTGACTTTTTTTCCGT--CGTTGTACCGTCTACTTG-ACTAGCAAGTTAAAATAAGGCTAGTCCGTTATCAACTTGAAAAAGTGGCACCGAGTCGG	0	0	3	Reference	MODIFIED	Reference	50.667	[-1, -1, -1, 0, 1, 2, 3, 4, 5, 6, 7, 8, 9, 10, 11, 12, 13, 14, 15, 16, 17, 18, 19, 20, 21, 22, 23, 24, 25, 26, 27, 28, 29, 30, 31, 32, 33, 34, 35, 36, 37, 38, 39, 40, 41, 42, 43, 44, 45, 46, 47, 48, 49, 50, 51, 52, 53, 54, 55, 56, 57, 58, 59, 60, 61, 62, 63, 64, 65, 66, -67, -67, 67, 68, 69, 70, 71, 72, 73, 74, 75, 76, 77, 78, 79, 80, 81, 82, 83, 84, -85, 85, 86, 87, 88, 89, 90, 91, 92, 93, 94, 9…	[66, 67, 84, 85]	[66, 84]	[]	[]	[]	[32, 33, 97, 98, 99, 108, 109, 110, 111, 112, 113, 122, 123, 124, 125, 126]	[]	[]	[]	[0, 2, 3, 5, 8, 9, 10, 12, 13, 14, 17, 18, 22, 23, 24, 27, 31, 36, 37, 38, 39, 40, 42, 44, 49, 50, 51, 52, 53, 58, 59, 61, 62, 64, 65, 68, 72, 73, 77, 78, 81, 84, 88, 89, 91, 94, 95, 96, 101, 105, 116, 118]	[37, 38, 68]	['C' 'A' 'C']	0.0567215
1	GA-CTGGGTGCAGTTGTACAACCATGTAGAGAGGCCAGTAA--GTGCAAAATAATTGAGTGTGAATTTAACCTACAAGAAGTAAGGGGATAGAAACTAG-AAGAACAATCAGGGTTAGT--GTTA------------AGTGGCACCGAGTCGG	GAGCTGGACGGCGACGTAAAGT--TTTAGAGCTACC-GTCGTTGTACCGTCTACTTGACTTT---TTTTCCGTC---GTTGTACCGTCTACTTGACTAGCAAGTTAAAATAAGGCTAGTCCGTTATCAACTTGAAAAAGTGGCACCGAGTCGG	0	2	2	Reference	MODIFIED	Reference	52.288	[0, 1, 2, 3, 4, 5, 6, 7, 8, 9, 10, 11, 12, 13, 14, 15, 16, 17, 18, 19, 20, 21, -22, -22, 22, 23, 24, 25, 26, 27, 28, 29, 30, 31, 32, 33, -34, 34, 35, 36, 37, 38, 39, 40, 41, 42, 43, 44, 45, 46, 47, 48, 49, 50, 51, 52, 53, 54, 55, 56, 57, 58, -59, -59, -59, 59, 60, 61, 62, 63, 64, 65, 66, 67, -68, -68, -68, 68, 69, 70, 71, 72, 73, 74, 75, 76, 77, 78, 79, 80, 81, 82, 83, 84, 85, 86, 87, 88, 89, 90,…	[21, 22, 33, 34, 58, 59, 67, 68]	[21, 33, 58, 67]	[]	[]	[]	[2, 38, 39, 90, 110, 111, 116, 117, 118, 119, 120, 121, 122, 123, 124, 125, 126, 127]	[38, 39]	[(38, 40)]	[2]	[7, 8, 10, 11, 13, 14, 18, 20, 21, 23, 29, 30, 31, 36, 37, 42, 44, 45, 46, 47, 50, 55, 57, 62, 63, 65, 67, 69, 70, 74, 75, 77, 78, 79, 80, 81, 82, 83, 84, 94, 95, 96, 99, 100, 102, 105]	[37, 69]	['A' 'A']	0.0567215
1	GA-CTGGT--GCCACTTGTCCCTACAAAGGACATGAACT--CATCATTTTT---TATGGCTGCATAGTATTCCATGGT------GTATATGTGCC----ACATTATCTTAATCC-AGTC---TATCAA---------GTGGCACCGAGTCGG	GAGCTGGACGGCGACGT--------AAAGTTTTAGAGCTACCGTCGTTGTACCGTCTACTTGACTTTTTTTCCGTCGTTGTACCGTCTACTTGACTAGCAAGTTAAAATAAGGCTAGTCCGTTATCAACTTGAAAAAGTGGCACCGAGTCGG	0	0	1	Reference	MODIFIED	Reference	51.316	[0, 1, 2, 3, 4, 5, 6, 7, 8, 9, 10, 11, 12, 13, 14, 15, 16, -17, -17, -17, -17, -17, -17, -17, -17, 17, 18, 19, 20, 21, 22, 23, 24, 25, 26, 27, 28, 29, 30, 31, 32, 33, 34, 35, 36, 37, 38, 39, 40, 41, 42, 43, 44, 45, 46, 47, 48, 49, 50, 51, 52, 53, 54, 55, 56, 57, 58, 59, 60, 61, 62, 63, 64, 65, 66, 67, 68, 69, 70, 71, 72, 73, 74, 75, 76, 77, 78, 79, 80, 81, 82, 83, 84, 85, 86, 87, 88, 89, 90, 91, …	[16, 17]	[16]	[]	[]	[]	[2, 8, 9, 31, 32, 43, 44, 45, 70, 71, 72, 73, 74, 75, 87, 88, 89, 90, 106, 111, 112, 113, 120, 121, 122, 123, 124, 125, 126, 127, 128]	[]	[]	[]	[7, 12, 15, 21, 22, 23, 24, 25, 28, 34, 37, 40, 42, 47, 49, 50, 51, 54, 55, 57, 58, 60, 65, 67, 78, 81, 82, 85, 92, 93, 97, 98, 99, 103, 104]	[37]	['A']	0.0567215
1	GAAC----------CAAAAA-----AGAGCTCGCATTAACTGGACAATC--CTAAACCAAAAAAACAAAGATGGAGGCATCACGCTACATGACTT-CAAACTACACTACAAGCCTA--CAGTAACCAA-----AACAGCATGGCACCGAGTCGG	GAGCTGGACGGCGACGTAAAGTTTTAGAGCTACCGTCG-TTGTACCGTCTACTTGACTTTTTTTCCGTCGTTGTA-----CCGTCTACTTGACTAGCAAGTTAAAATA--AGGCTAGTCCGTTATCAACTTGAAAAAG--TGGCACCGAGTCGG	1	0	3	Reference	MODIFIED	Reference	50.649	[0, 1, 2, 3, 4, 5, 6, 7, 8, 9, 10, 11, 12, 13, 14, 15, 16, 17, 18, 19, 20, 21, 22, 23, 24, 25, 26, 27, 28, 29, 30, 31, 32, 33, 34, 35, 36, 37, -38, 38, 39, 40, 41, 42, 43, 44, 45, 46, 47, 48, 49, 50, 51, 52, 53, 54, 55, 56, 57, 58, 59, 60, 61, 62, 63, 64, 65, 66, 67, 68, 69, 70, 71, 72, 73, -74, -74, -74, -74, -74, 74, 75, 76, 77, 78, 79, 80, 81, 82, 83, 84, 85, 86, 87, 88, 89, 90, 91, 92, 93, 94…	[37, 38, 73, 74, 101, 102, 129, 130]	[37, 73, 101, 129]	[37, 38]	[(37, 38)]	[1]	[4, 5, 6, 7, 8, 9, 10, 11, 12, 13, 20, 21, 22, 23, 24, 48, 49, 89, 108, 109, 120, 121, 122, 123, 124]	[]	[]	[]	[2, 15, 16, 31, 32, 34, 36, 37, 38, 41, 44, 45, 52, 53, 56, 57, 58, 59, 60, 61, 62, 63, 65, 66, 67, 69, 72, 75, 76, 77, 82, 88, 93, 94, 97, 99, 104, 111, 114, 116, 127]	[37, 38, 69]	['A' 'C' 'A']	0.0567215
1	GAAC--GAAGGTG-CGTGC----TCAGCGGACTCTGCAGACCCAGTGCCG-CGACTTCCCCTAAAGCCAGGCG-TGTATCTGCGCGTGTGAGGTGCTC--TGCCGCAACCCTATGCAGAGAGCAGGTAACCTATGCAAGTGGCACCGAGTCGG	GAGCTGGACGGCGACGTAAAGTTTTAGAG----CTACCGTCGTTGTACCGTCTACTTGACTTTTTTTCCGTCGTTGTACCGTCTACT-TGACTAGCAAGTTAAAATAAGGCTAGTCCGTTATCA----ACTTGAAAAAGTGGCACCGAGTCGG	0	1	2	Reference	MODIFIED	Reference	51.634	[0, 1, 2, 3, 4, 5, 6, 7, 8, 9, 10, 11, 12, 13, 14, 15, 16, 17, 18, 19, 20, 21, 22, 23, 24, 25, 26, 27, 28, -29, -29, -29, -29, 29, 30, 31, 32, 33, 34, 35, 36, 37, 38, 39, 40, 41, 42, 43, 44, 45, 46, 47, 48, 49, 50, 51, 52, 53, 54, 55, 56, 57, 58, 59, 60, 61, 62, 63, 64, 65, 66, 67, 68, 69, 70, 71, 72, 73, 74, 75, 76, 77, 78, 79, 80, 81, 82, -83, 83, 84, 85, 86, 87, 88, 89, 90, 91, 92, 93, 94, 95,…	[28, 29, 82, 83, 118, 119]	[28, 82, 118]	[]	[]	[]	[4, 5, 13, 19, 20, 21, 22, 46, 69, 93, 94]	[69]	[(69, 70)]	[1]	[2, 8, 11, 17, 18, 24, 27, 31, 33, 35, 37, 38, 39, 42, 48, 53, 54, 56, 58, 59, 60, 61, 62, 64, 66, 74, 76, 77, 79, 80, 81, 86, 87, 88, 91, 92, 96, 97, 98, 99, 100, 103, 104, 108, 109, 111, 113, 114, 116, 121, 123, 124, 125, 126]	[37, 38]	['C' 'C']	0.0567215
1	GAACACCGAGCTGGACGGCGACGTAAAGTTTTAGAGCTACCGTCGTT------------------------------TGTACCGTCTACTTGACTAGCAAGTTAAAATAAGGCTAGTCCGTTATCAACTTGAAAAAGTGGCACCGAGTCGG	-------GAGCTGGACGGCGACGTAAAGTTTTAGAGCTACCGTCGTTGTACCGTCTACTTGACTTTTTTTCCGTCGTTGTACCGTCTACTTGACTAGCAAGTTAAAATAAGGCTAGTCCGTTATCAACTTGAAAAAGTGGCACCGAGTCGG	0	30	0	Reference	MODIFIED	Reference	75.497	[-1, -1, -1, -1, -1, -1, -1, 0, 1, 2, 3, 4, 5, 6, 7, 8, 9, 10, 11, 12, 13, 14, 15, 16, 17, 18, 19, 20, 21, 22, 23, 24, 25, 26, 27, 28, 29, 30, 31, 32, 33, 34, 35, 36, 37, 38, 39, 40, 41, 42, 43, 44, 45, 46, 47, 48, 49, 50, 51, 52, 53, 54, 55, 56, 57, 58, 59, 60, 61, 62, 63, 64, 65, 66, 67, 68, 69, 70, 71, 72, 73, 74, 75, 76, 77, 78, 79, 80, 81, 82, 83, 84, 85, 86, 87, 88, 89, 90, 91, 92, 93, 94, …	[]	[]	[]	[]	[]	[40, 41, 42, 43, 44, 45, 46, 47, 48, 49, 50, 51, 52, 53, 54, 55, 56, 57, 58, 59, 60, 61, 62, 63, 64, 65, 66, 67, 68, 69]	[40, 41, 42, 43, 44, 45, 46, 47, 48, 49, 50, 51, 52, 53, 54, 55, 56, 57, 58, 59, 60, 61, 62, 63, 64, 65, 66, 67, 68, 69]	[(40, 70)]	[30]	[]	[]	[]	0.0567215
1	GAACAGGTGAGTTTCAAGAGCTGATTGAGCTCTAACCACC----TACAATCCATACATAAACATAATA---TAGTAAAACC--CTGCTGCTCTGGAAA----AATTGAGGCTGGGAATAGAGAAAGAGAGAGTTTGGACAAGTGGCACCGAGTCGG	GAGCTGGACGGCGACGTAAAGTTTTAGAGCT---ACCGTCGTTGTACCGTC--TACTTGACTTTTTTTCCGTCGTTGTACCGTCTACTTGACTAGCAAGTTAAAATAAGGCTAGTCCGTTATCAAC-------TTGAAAAAGTGGCACCGAGTCGG	0	4	0	Reference	MODIFIED	Reference	50.641	[0, 1, 2, 3, 4, 5, 6, 7, 8, 9, 10, 11, 12, 13, 14, 15, 16, 17, 18, 19, 20, 21, 22, 23, 24, 25, 26, 27, 28, 29, 30, -31, -31, -31, 31, 32, 33, 34, 35, 36, 37, 38, 39, 40, 41, 42, 43, 44, 45, 46, 47, -48, -48, 48, 49, 50, 51, 52, 53, 54, 55, 56, 57, 58, 59, 60, 61, 62, 63, 64, 65, 66, 67, 68, 69, 70, 71, 72, 73, 74, 75, 76, 77, 78, 79, 80, 81, 82, 83, 84, 85, 86, 87, 88, 89, 90, 91, 92, 93, 94, 95,…	[30, 31, 47, 48, 120, 121]	[30, 47, 120]	[]	[]	[]	[37, 38, 39, 40, 63, 64, 65, 76, 77, 93, 94, 95, 96]	[37, 38, 39, 40]	[(37, 41)]	[4]	[2, 4, 7, 8, 9, 11, 12, 13, 15, 16, 17, 19, 20, 22, 23, 25, 34, 35, 44, 45, 51, 53, 55, 56, 57, 59, 60, 62, 67, 70, 71, 72, 80, 83, 84, 85, 88, 90, 99, 101, 107, 109, 110, 111, 112, 113, 114, 116, 117, 120, 124, 126]	[]	[]	0.0567215
1	GAACTG-------AGGCCATGATTAAGAGGGACGGCCGGGGGCATTCGTATTGCGCCGCTAGAGGTGAAATTCTTGGACCGGCGCAAGACGG--------ACCAGAGCGAAAGCATTTGCCAAGAATGTTTTCA--TTAATCAAGTGGCAC-GAGTCGG	GAGCTGGACGGCGACGTAAAGTTTTAGAGCTACCGTCG------------TTGTACCG-TCTACTTGACTTTTTTT--CCGTCGTTGTACCGTCTACTTGACTAGCAAGTTAAAATAAGGCTAGTCCGTTATCAACTTGAAAAAGTGGCACCGAGTCGG	12	0	1	Reference	MODIFIED	Reference	50.314	[0, 1, 2, 3, 4, 5, 6, 7, 8, 9, 10, 11, 12, 13, 14, 15, 16, 17, 18, 19, 20, 21, 22, 23, 24, 25, 26, 27, 28, 29, 30, 31, 32, 33, 34, 35, 36, 37, -38, -38, -38, -38, -38, -38, -38, -38, -38, -38, -38, -38, 38, 39, 40, 41, 42, 43, 44, 45, -46, 46, 47, 48, 49, 50, 51, 52, 53, 54, 55, 56, 57, 58, 59, 60, 61, 62, -63, -63, 63, 64, 65, 66, 67, 68, 69, 70, 71, 72, 73, 74, 75, 76, 77, 78, 79, 80, 81, 82, 8…	[37, 38, 45, 46, 62, 63]	[37, 45, 62]	[37, 38]	[(37, 38)]	[12]	[6, 7, 8, 9, 10, 11, 12, 77, 78, 79, 80, 81, 82, 83, 84, 119, 120, 136]	[]	[]	[]	[2, 14, 16, 17, 19, 21, 24, 29, 30, 33, 35, 41, 42, 47, 48, 50, 51, 55, 56, 59, 62, 66, 69, 70, 71, 72, 75, 87, 90, 91, 92, 94, 95, 97, 98, 101, 102, 104, 106, 109, 110, 111, 115, 123, 125, 126]	[69]	['C']	0.0567215
[truncated: 228 more rows]
