# Supplementary material for: Programmable multistep CRISPR gene activation via control of RNA polymerase III termination
Source: Sci Adv. 2025 Dec 5;11(49):eadt1532. doi: 10.1126/sciadv.adt1532 (PMC12680031; doi:10.1126/sciadv.adt1532)
Supplement: Supplementary file 2 — Tables S1 to S8 [file sciadv.adt1532_tables_s1_to_s8.zip › adt1532_table_s4.xlsx]

## Sheet: DR2
num_read	Aligned_Sequence	Reference_Sequence	n_inserted	n_deleted	n_mutated	Reference_Name	Read_Status	Aligned_Reference_Names	Aligned_Reference_Scores	ref_positions	all_insertion_positions	all_insertion_left_positions	insertion_positions	insertion_coordinates	insertion_sizes	all_deletion_positions	deletion_positions	deletion_coordinates	deletion_sizes	all_substitution_positions	substitution_positions	substitution_values	%Reads
581	GAGCTGGACGGCGACGTAAAGTTTTAGAGCTACCGTC--------------------------------------------------------------TACTTGACTAGCAAGTTAAAATAAGGCTAGTCCGTTATCAACTTGAAAAAGTGGCACCGAGTCGG	GAGCTGGACGGCGACGTAAAGTTTTAGAGCTACCGTCGTTGTACCGTCTACTTGACCGTTCATCGATTTTTTTTCGATGAACGCCGTCGTTGTACCGTCTACTTGACTAGCAAGTTAAAATAAGGCTAGTCCGTTATCAACTTGAAAAAGTGGCACCGAGTCGG	0	62	0	Reference	MODIFIED	Reference	62.195	[0, 1, 2, 3, 4, 5, 6, 7, 8, 9, 10, 11, 12, 13, 14, 15, 16, 17, 18, 19, 20, 21, 22, 23, 24, 25, 26, 27, 28, 29, 30, 31, 32, 33, 34, 35, 36, 37, 38, 39, 40, 41, 42, 43, 44, 45, 46, 47, 48, 49, 50, 51, 52, 53, 54, 55, 56, 57, 58, 59, 60, 61, 62, 63, 64, 65, 66, 67, 68, 69, 70, 71, 72, 73, 74, 75, 76, 77, 78, 79, 80, 81, 82, 83, 84, 85, 86, 87, 88, 89, 90, 91, 92, 93, 94, 95, 96, 97, 98, 99, 100, 101…	[]	[]	[]	[]	[]	[37, 38, 39, 40, 41, 42, 43, 44, 45, 46, 47, 48, 49, 50, 51, 52, 53, 54, 55, 56, 57, 58, 59, 60, 61, 62, 63, 64, 65, 66, 67, 68, 69, 70, 71, 72, 73, 74, 75, 76, 77, 78, 79, 80, 81, 82, 83, 84, 85, 86, 87, 88, 89, 90, 91, 92, 93, 94, 95, 96, 97, 98]	[37, 38, 39, 40, 41, 42, 43, 44, 45, 46, 47, 48, 49, 50, 51, 52, 53, 54, 55, 56, 57, 58, 59, 60, 61, 62, 63, 64, 65, 66, 67, 68, 69, 70, 71, 72, 73, 74, 75, 76, 77, 78, 79, 80, 81, 82, 83, 84, 85, 86, 87, 88, 89, 90, 91, 92, 93, 94, 95, 96, 97, 98]	[(37, 99)]	[62]	[]	[]	[]	64.1989
37	-AGCTGGACGGCGACGTAAAGTTTTAGAGCTACCGTC--------------------------------------------------------------TACTTGACTAGCAAGTTAAAATAAGGCTAGTCCGTTATCAACTTGAAAAAGTGGCACCGAGTCGG	GAGCTGGACGGCGACGTAAAGTTTTAGAGCTACCGTCGTTGTACCGTCTACTTGACCGTTCATCGATTTTTTTTCGATGAACGCCGTCGTTGTACCGTCTACTTGACTAGCAAGTTAAAATAAGGCTAGTCCGTTATCAACTTGAAAAAGTGGCACCGAGTCGG	0	62	0	Reference	MODIFIED	Reference	61.585	[0, 1, 2, 3, 4, 5, 6, 7, 8, 9, 10, 11, 12, 13, 14, 15, 16, 17, 18, 19, 20, 21, 22, 23, 24, 25, 26, 27, 28, 29, 30, 31, 32, 33, 34, 35, 36, 37, 38, 39, 40, 41, 42, 43, 44, 45, 46, 47, 48, 49, 50, 51, 52, 53, 54, 55, 56, 57, 58, 59, 60, 61, 62, 63, 64, 65, 66, 67, 68, 69, 70, 71, 72, 73, 74, 75, 76, 77, 78, 79, 80, 81, 82, 83, 84, 85, 86, 87, 88, 89, 90, 91, 92, 93, 94, 95, 96, 97, 98, 99, 100, 101…	[]	[]	[]	[]	[]	[0, 37, 38, 39, 40, 41, 42, 43, 44, 45, 46, 47, 48, 49, 50, 51, 52, 53, 54, 55, 56, 57, 58, 59, 60, 61, 62, 63, 64, 65, 66, 67, 68, 69, 70, 71, 72, 73, 74, 75, 76, 77, 78, 79, 80, 81, 82, 83, 84, 85, 86, 87, 88, 89, 90, 91, 92, 93, 94, 95, 96, 97, 98]	[37, 38, 39, 40, 41, 42, 43, 44, 45, 46, 47, 48, 49, 50, 51, 52, 53, 54, 55, 56, 57, 58, 59, 60, 61, 62, 63, 64, 65, 66, 67, 68, 69, 70, 71, 72, 73, 74, 75, 76, 77, 78, 79, 80, 81, 82, 83, 84, 85, 86, 87, 88, 89, 90, 91, 92, 93, 94, 95, 96, 97, 98]	[(37, 99)]	[62]	[]	[]	[]	4.0884
15	GAGCTGGACGGCGACGTAAAGTTTTAGAGCTACCGTC--------------------------------------------------------------TACTTGACTAGCAAGTTAAAATAAGGCTAGTCCGTTATCAACTTGAAAAAGTGGCAC-GAGTCGG	GAGCTGGACGGCGACGTAAAGTTTTAGAGCTACCGTCGTTGTACCGTCTACTTGACCGTTCATCGATTTTTTTTCGATGAACGCCGTCGTTGTACCGTCTACTTGACTAGCAAGTTAAAATAAGGCTAGTCCGTTATCAACTTGAAAAAGTGGCACCGAGTCGG	0	62	0	Reference	MODIFIED	Reference	61.585	[0, 1, 2, 3, 4, 5, 6, 7, 8, 9, 10, 11, 12, 13, 14, 15, 16, 17, 18, 19, 20, 21, 22, 23, 24, 25, 26, 27, 28, 29, 30, 31, 32, 33, 34, 35, 36, 37, 38, 39, 40, 41, 42, 43, 44, 45, 46, 47, 48, 49, 50, 51, 52, 53, 54, 55, 56, 57, 58, 59, 60, 61, 62, 63, 64, 65, 66, 67, 68, 69, 70, 71, 72, 73, 74, 75, 76, 77, 78, 79, 80, 81, 82, 83, 84, 85, 86, 87, 88, 89, 90, 91, 92, 93, 94, 95, 96, 97, 98, 99, 100, 101…	[]	[]	[]	[]	[]	[37, 38, 39, 40, 41, 42, 43, 44, 45, 46, 47, 48, 49, 50, 51, 52, 53, 54, 55, 56, 57, 58, 59, 60, 61, 62, 63, 64, 65, 66, 67, 68, 69, 70, 71, 72, 73, 74, 75, 76, 77, 78, 79, 80, 81, 82, 83, 84, 85, 86, 87, 88, 89, 90, 91, 92, 93, 94, 95, 96, 97, 98, 156]	[37, 38, 39, 40, 41, 42, 43, 44, 45, 46, 47, 48, 49, 50, 51, 52, 53, 54, 55, 56, 57, 58, 59, 60, 61, 62, 63, 64, 65, 66, 67, 68, 69, 70, 71, 72, 73, 74, 75, 76, 77, 78, 79, 80, 81, 82, 83, 84, 85, 86, 87, 88, 89, 90, 91, 92, 93, 94, 95, 96, 97, 98]	[(37, 99)]	[62]	[]	[]	[]	1.65746
14	GAGCTGGACGGCGACGTAAAGTTTTAGAGCTACCGTC----------------------------------------------------TTGTACCGTCTACTTGACTAGCAAGTTAAAATAAGGCTAGTCCGTTATCAACTTGAAAAAGTGGCACCGAGTCGG	GAGCTGGACGGCGACGTAAAGTTTTAGAGCTACCGTCGTTGTACCGTCTACTTGACCGTTCATCGATTTTTTTTCGATGAACGCCGTCGTTGTACCGTCTACTTGACTAGCAAGTTAAAATAAGGCTAGTCCGTTATCAACTTGAAAAAGTGGCACCGAGTCGG	0	52	0	Reference	MODIFIED	Reference	68.293	[0, 1, 2, 3, 4, 5, 6, 7, 8, 9, 10, 11, 12, 13, 14, 15, 16, 17, 18, 19, 20, 21, 22, 23, 24, 25, 26, 27, 28, 29, 30, 31, 32, 33, 34, 35, 36, 37, 38, 39, 40, 41, 42, 43, 44, 45, 46, 47, 48, 49, 50, 51, 52, 53, 54, 55, 56, 57, 58, 59, 60, 61, 62, 63, 64, 65, 66, 67, 68, 69, 70, 71, 72, 73, 74, 75, 76, 77, 78, 79, 80, 81, 82, 83, 84, 85, 86, 87, 88, 89, 90, 91, 92, 93, 94, 95, 96, 97, 98, 99, 100, 101…	[]	[]	[]	[]	[]	[37, 38, 39, 40, 41, 42, 43, 44, 45, 46, 47, 48, 49, 50, 51, 52, 53, 54, 55, 56, 57, 58, 59, 60, 61, 62, 63, 64, 65, 66, 67, 68, 69, 70, 71, 72, 73, 74, 75, 76, 77, 78, 79, 80, 81, 82, 83, 84, 85, 86, 87, 88]	[37, 38, 39, 40, 41, 42, 43, 44, 45, 46, 47, 48, 49, 50, 51, 52, 53, 54, 55, 56, 57, 58, 59, 60, 61, 62, 63, 64, 65, 66, 67, 68, 69, 70, 71, 72, 73, 74, 75, 76, 77, 78, 79, 80, 81, 82, 83, 84, 85, 86, 87, 88]	[(37, 89)]	[52]	[]	[]	[]	1.54696
9	GAGCTGGACGGCGACGTAAAGTTTTAGAGCTACCGTC--------------------------------------------------------------TACTTGACTAGCAAGTTAAAATAAGGCTAGTCCGTTATCAACTTGAAAAAGTGGCACC-AGTCGG	GAGCTGGACGGCGACGTAAAGTTTTAGAGCTACCGTCGTTGTACCGTCTACTTGACCGTTCATCGATTTTTTTTCGATGAACGCCGTCGTTGTACCGTCTACTTGACTAGCAAGTTAAAATAAGGCTAGTCCGTTATCAACTTGAAAAAGTGGCACCGAGTCGG	0	62	0	Reference	MODIFIED	Reference	61.585	[0, 1, 2, 3, 4, 5, 6, 7, 8, 9, 10, 11, 12, 13, 14, 15, 16, 17, 18, 19, 20, 21, 22, 23, 24, 25, 26, 27, 28, 29, 30, 31, 32, 33, 34, 35, 36, 37, 38, 39, 40, 41, 42, 43, 44, 45, 46, 47, 48, 49, 50, 51, 52, 53, 54, 55, 56, 57, 58, 59, 60, 61, 62, 63, 64, 65, 66, 67, 68, 69, 70, 71, 72, 73, 74, 75, 76, 77, 78, 79, 80, 81, 82, 83, 84, 85, 86, 87, 88, 89, 90, 91, 92, 93, 94, 95, 96, 97, 98, 99, 100, 101…	[]	[]	[]	[]	[]	[37, 38, 39, 40, 41, 42, 43, 44, 45, 46, 47, 48, 49, 50, 51, 52, 53, 54, 55, 56, 57, 58, 59, 60, 61, 62, 63, 64, 65, 66, 67, 68, 69, 70, 71, 72, 73, 74, 75, 76, 77, 78, 79, 80, 81, 82, 83, 84, 85, 86, 87, 88, 89, 90, 91, 92, 93, 94, 95, 96, 97, 98, 157]	[37, 38, 39, 40, 41, 42, 43, 44, 45, 46, 47, 48, 49, 50, 51, 52, 53, 54, 55, 56, 57, 58, 59, 60, 61, 62, 63, 64, 65, 66, 67, 68, 69, 70, 71, 72, 73, 74, 75, 76, 77, 78, 79, 80, 81, 82, 83, 84, 85, 86, 87, 88, 89, 90, 91, 92, 93, 94, 95, 96, 97, 98]	[(37, 99)]	[62]	[]	[]	[]	0.994475
9	GAGCTGGACGGCGACGTAAAGTTTTAGAGCTACCGTCGTT-------------------------------------------------TTGTACCGTCTACTTGACTAGCAAGTTAAAATAAGGCTAGTCCGTTATCAACTTGAAAAAGTGGCACCGAGTCGG	GAGCTGGACGGCGACGTAAAGTTTTAGAGCTACCGTCGTTGTACCGTCTACTTGACCGTTCATCGATTTTTTTTCGATGAACGCCGTCGTTGTACCGTCTACTTGACTAGCAAGTTAAAATAAGGCTAGTCCGTTATCAACTTGAAAAAGTGGCACCGAGTCGG	0	49	0	Reference	MODIFIED	Reference	70.122	[0, 1, 2, 3, 4, 5, 6, 7, 8, 9, 10, 11, 12, 13, 14, 15, 16, 17, 18, 19, 20, 21, 22, 23, 24, 25, 26, 27, 28, 29, 30, 31, 32, 33, 34, 35, 36, 37, 38, 39, 40, 41, 42, 43, 44, 45, 46, 47, 48, 49, 50, 51, 52, 53, 54, 55, 56, 57, 58, 59, 60, 61, 62, 63, 64, 65, 66, 67, 68, 69, 70, 71, 72, 73, 74, 75, 76, 77, 78, 79, 80, 81, 82, 83, 84, 85, 86, 87, 88, 89, 90, 91, 92, 93, 94, 95, 96, 97, 98, 99, 100, 101…	[]	[]	[]	[]	[]	[40, 41, 42, 43, 44, 45, 46, 47, 48, 49, 50, 51, 52, 53, 54, 55, 56, 57, 58, 59, 60, 61, 62, 63, 64, 65, 66, 67, 68, 69, 70, 71, 72, 73, 74, 75, 76, 77, 78, 79, 80, 81, 82, 83, 84, 85, 86, 87, 88]	[40, 41, 42, 43, 44, 45, 46, 47, 48, 49, 50, 51, 52, 53, 54, 55, 56, 57, 58, 59, 60, 61, 62, 63, 64, 65, 66, 67, 68, 69, 70, 71, 72, 73, 74, 75, 76, 77, 78, 79, 80, 81, 82, 83, 84, 85, 86, 87, 88]	[(40, 89)]	[49]	[]	[]	[]	0.994475
7	-AG-TAGACGGTACAACG---AGTTTTAGAGCTA----------------------------------------------GAAA-------------------------TAGCAAGTTAAAATAAGGCTAGTCCGTTATCAACTTGAAAAAGTGGCACCGAGTCGG	GAGCTGGACGG--CGACGTAAAGTTTTAGAGCTACCGTCGTTGTACCGTCTACTTGACCGTTCATCGATTTTTTTTCGATGAACGCCGTCGTTGTACCGTCTACTTGACTAGCAAGTTAAAATAAGGCTAGTCCGTTATCAACTTGAAAAAGTGGCACCGAGTCGG	0	71	0	Reference	MODIFIED	Reference	51.205	[0, 1, 2, 3, 4, 5, 6, 7, 8, 9, 10, -11, -11, 11, 12, 13, 14, 15, 16, 17, 18, 19, 20, 21, 22, 23, 24, 25, 26, 27, 28, 29, 30, 31, 32, 33, 34, 35, 36, 37, 38, 39, 40, 41, 42, 43, 44, 45, 46, 47, 48, 49, 50, 51, 52, 53, 54, 55, 56, 57, 58, 59, 60, 61, 62, 63, 64, 65, 66, 67, 68, 69, 70, 71, 72, 73, 74, 75, 76, 77, 78, 79, 80, 81, 82, 83, 84, 85, 86, 87, 88, 89, 90, 91, 92, 93, 94, 95, 96, 97, 98, 99…	[10, 11]	[10]	[]	[]	[]	[0, 3, 16, 17, 18, 32, 33, 34, 35, 36, 37, 38, 39, 40, 41, 42, 43, 44, 45, 46, 47, 48, 49, 50, 51, 52, 53, 54, 55, 56, 57, 58, 59, 60, 61, 62, 63, 64, 65, 66, 67, 68, 69, 70, 71, 72, 73, 74, 75, 76, 77, 82, 83, 84, 85, 86, 87, 88, 89, 90, 91, 92, 93, 94, 95, 96, 97, 98, 99, 100, 101, 102, 103, 104, 105, 106]	[32, 33, 34, 35, 36, 37, 38, 39, 40, 41, 42, 43, 44, 45, 46, 47, 48, 49, 50, 51, 52, 53, 54, 55, 56, 57, 58, 59, 60, 61, 62, 63, 64, 65, 66, 67, 68, 69, 70, 71, 72, 73, 74, 75, 76, 77, 82, 83, 84, 85, 86, 87, 88, 89, 90, 91, 92, 93, 94, 95, 96, 97, 98, 99, 100, 101, 102, 103, 104, 105, 106]	[(32, 78), (82, 107)]	[46, 25]	[5, 12, 81]	[]	[]	0.773481
7	GAGCTGGACGGCGACGTAAAGTTTTAGAGCTACCGTC--------------------------------------------------------------TACTTGACTAGCAAGTTAAAATAAGGCTAGTCCGTTATCAACTTGAAAAAGTGGCACCGA-TCGG	GAGCTGGACGGCGACGTAAAGTTTTAGAGCTACCGTCGTTGTACCGTCTACTTGACCGTTCATCGATTTTTTTTCGATGAACGCCGTCGTTGTACCGTCTACTTGACTAGCAAGTTAAAATAAGGCTAGTCCGTTATCAACTTGAAAAAGTGGCACCGAGTCGG	0	62	0	Reference	MODIFIED	Reference	61.585	[0, 1, 2, 3, 4, 5, 6, 7, 8, 9, 10, 11, 12, 13, 14, 15, 16, 17, 18, 19, 20, 21, 22, 23, 24, 25, 26, 27, 28, 29, 30, 31, 32, 33, 34, 35, 36, 37, 38, 39, 40, 41, 42, 43, 44, 45, 46, 47, 48, 49, 50, 51, 52, 53, 54, 55, 56, 57, 58, 59, 60, 61, 62, 63, 64, 65, 66, 67, 68, 69, 70, 71, 72, 73, 74, 75, 76, 77, 78, 79, 80, 81, 82, 83, 84, 85, 86, 87, 88, 89, 90, 91, 92, 93, 94, 95, 96, 97, 98, 99, 100, 101…	[]	[]	[]	[]	[]	[37, 38, 39, 40, 41, 42, 43, 44, 45, 46, 47, 48, 49, 50, 51, 52, 53, 54, 55, 56, 57, 58, 59, 60, 61, 62, 63, 64, 65, 66, 67, 68, 69, 70, 71, 72, 73, 74, 75, 76, 77, 78, 79, 80, 81, 82, 83, 84, 85, 86, 87, 88, 89, 90, 91, 92, 93, 94, 95, 96, 97, 98, 159]	[37, 38, 39, 40, 41, 42, 43, 44, 45, 46, 47, 48, 49, 50, 51, 52, 53, 54, 55, 56, 57, 58, 59, 60, 61, 62, 63, 64, 65, 66, 67, 68, 69, 70, 71, 72, 73, 74, 75, 76, 77, 78, 79, 80, 81, 82, 83, 84, 85, 86, 87, 88, 89, 90, 91, 92, 93, 94, 95, 96, 97, 98]	[(37, 99)]	[62]	[]	[]	[]	0.773481
7	GAGCTGGACGGCGACGTAAAGTTTTAGAGCTACCGTC--------------------------------------------------------------TACTTGACTAGCAAGTTAAAATAAGGCTAGTCCGTTATCAACTTGAAAAAGTGGCACCGAGTCG-	GAGCTGGACGGCGACGTAAAGTTTTAGAGCTACCGTCGTTGTACCGTCTACTTGACCGTTCATCGATTTTTTTTCGATGAACGCCGTCGTTGTACCGTCTACTTGACTAGCAAGTTAAAATAAGGCTAGTCCGTTATCAACTTGAAAAAGTGGCACCGAGTCGG	0	62	0	Reference	MODIFIED	Reference	61.585	[0, 1, 2, 3, 4, 5, 6, 7, 8, 9, 10, 11, 12, 13, 14, 15, 16, 17, 18, 19, 20, 21, 22, 23, 24, 25, 26, 27, 28, 29, 30, 31, 32, 33, 34, 35, 36, 37, 38, 39, 40, 41, 42, 43, 44, 45, 46, 47, 48, 49, 50, 51, 52, 53, 54, 55, 56, 57, 58, 59, 60, 61, 62, 63, 64, 65, 66, 67, 68, 69, 70, 71, 72, 73, 74, 75, 76, 77, 78, 79, 80, 81, 82, 83, 84, 85, 86, 87, 88, 89, 90, 91, 92, 93, 94, 95, 96, 97, 98, 99, 100, 101…	[]	[]	[]	[]	[]	[37, 38, 39, 40, 41, 42, 43, 44, 45, 46, 47, 48, 49, 50, 51, 52, 53, 54, 55, 56, 57, 58, 59, 60, 61, 62, 63, 64, 65, 66, 67, 68, 69, 70, 71, 72, 73, 74, 75, 76, 77, 78, 79, 80, 81, 82, 83, 84, 85, 86, 87, 88, 89, 90, 91, 92, 93, 94, 95, 96, 97, 98]	[37, 38, 39, 40, 41, 42, 43, 44, 45, 46, 47, 48, 49, 50, 51, 52, 53, 54, 55, 56, 57, 58, 59, 60, 61, 62, 63, 64, 65, 66, 67, 68, 69, 70, 71, 72, 73, 74, 75, 76, 77, 78, 79, 80, 81, 82, 83, 84, 85, 86, 87, 88, 89, 90, 91, 92, 93, 94, 95, 96, 97, 98]	[(37, 99)]	[62]	[]	[]	[]	0.773481
7	GAGCTGGACGGCGACGTAAAGTTTTAGAGCTACCGTC--------------------------------------------------------------TACTTGACTAGCAAGTTAAAATAAGGCTAGTCCGTTATCAACTTGAAAAAGTGGCACCGAGTGG-	GAGCTGGACGGCGACGTAAAGTTTTAGAGCTACCGTCGTTGTACCGTCTACTTGACCGTTCATCGATTTTTTTTCGATGAACGCCGTCGTTGTACCGTCTACTTGACTAGCAAGTTAAAATAAGGCTAGTCCGTTATCAACTTGAAAAAGTGGCACCGAGTCGG	0	62	0	Reference	MODIFIED	Reference	60.976	[0, 1, 2, 3, 4, 5, 6, 7, 8, 9, 10, 11, 12, 13, 14, 15, 16, 17, 18, 19, 20, 21, 22, 23, 24, 25, 26, 27, 28, 29, 30, 31, 32, 33, 34, 35, 36, 37, 38, 39, 40, 41, 42, 43, 44, 45, 46, 47, 48, 49, 50, 51, 52, 53, 54, 55, 56, 57, 58, 59, 60, 61, 62, 63, 64, 65, 66, 67, 68, 69, 70, 71, 72, 73, 74, 75, 76, 77, 78, 79, 80, 81, 82, 83, 84, 85, 86, 87, 88, 89, 90, 91, 92, 93, 94, 95, 96, 97, 98, 99, 100, 101…	[]	[]	[]	[]	[]	[37, 38, 39, 40, 41, 42, 43, 44, 45, 46, 47, 48, 49, 50, 51, 52, 53, 54, 55, 56, 57, 58, 59, 60, 61, 62, 63, 64, 65, 66, 67, 68, 69, 70, 71, 72, 73, 74, 75, 76, 77, 78, 79, 80, 81, 82, 83, 84, 85, 86, 87, 88, 89, 90, 91, 92, 93, 94, 95, 96, 97, 98]	[37, 38, 39, 40, 41, 42, 43, 44, 45, 46, 47, 48, 49, 50, 51, 52, 53, 54, 55, 56, 57, 58, 59, 60, 61, 62, 63, 64, 65, 66, 67, 68, 69, 70, 71, 72, 73, 74, 75, 76, 77, 78, 79, 80, 81, 82, 83, 84, 85, 86, 87, 88, 89, 90, 91, 92, 93, 94, 95, 96, 97, 98]	[(37, 99)]	[62]	[161]	[]	[]	0.773481
5	GAGCTGGACGGCGACGTAAAGTTTTAGAGCTA----------------------------------------------GAAA-------------------------TAGCAAGTTAAAATAAGGCTAGTCCGTTATCAACTTGAAAAAGTGGCACCGAGTCGG	GAGCTGGACGGCGACGTAAAGTTTTAGAGCTACCGTCGTTGTACCGTCTACTTGACCGTTCATCGATTTTTTTTCGATGAACGCCGTCGTTGTACCGTCTACTTGACTAGCAAGTTAAAATAAGGCTAGTCCGTTATCAACTTGAAAAAGTGGCACCGAGTCGG	0	71	0	Reference	MODIFIED	Reference	56.098	[0, 1, 2, 3, 4, 5, 6, 7, 8, 9, 10, 11, 12, 13, 14, 15, 16, 17, 18, 19, 20, 21, 22, 23, 24, 25, 26, 27, 28, 29, 30, 31, 32, 33, 34, 35, 36, 37, 38, 39, 40, 41, 42, 43, 44, 45, 46, 47, 48, 49, 50, 51, 52, 53, 54, 55, 56, 57, 58, 59, 60, 61, 62, 63, 64, 65, 66, 67, 68, 69, 70, 71, 72, 73, 74, 75, 76, 77, 78, 79, 80, 81, 82, 83, 84, 85, 86, 87, 88, 89, 90, 91, 92, 93, 94, 95, 96, 97, 98, 99, 100, 101…	[]	[]	[]	[]	[]	[32, 33, 34, 35, 36, 37, 38, 39, 40, 41, 42, 43, 44, 45, 46, 47, 48, 49, 50, 51, 52, 53, 54, 55, 56, 57, 58, 59, 60, 61, 62, 63, 64, 65, 66, 67, 68, 69, 70, 71, 72, 73, 74, 75, 76, 77, 82, 83, 84, 85, 86, 87, 88, 89, 90, 91, 92, 93, 94, 95, 96, 97, 98, 99, 100, 101, 102, 103, 104, 105, 106]	[32, 33, 34, 35, 36, 37, 38, 39, 40, 41, 42, 43, 44, 45, 46, 47, 48, 49, 50, 51, 52, 53, 54, 55, 56, 57, 58, 59, 60, 61, 62, 63, 64, 65, 66, 67, 68, 69, 70, 71, 72, 73, 74, 75, 76, 77, 82, 83, 84, 85, 86, 87, 88, 89, 90, 91, 92, 93, 94, 95, 96, 97, 98, 99, 100, 101, 102, 103, 104, 105, 106]	[(32, 78), (82, 107)]	[46, 25]	[81]	[]	[]	0.552486
5	GAGCTGGACGGCGACGTAAAGTTTTAGAGCTACCGTC--------------------------------------------------------------TACTTGACTAGCAAGTTAAAATAAGGCTAGTCCGTTATCAACTTGAAAAAGTGGC-CCGAGTCGG	GAGCTGGACGGCGACGTAAAGTTTTAGAGCTACCGTCGTTGTACCGTCTACTTGACCGTTCATCGATTTTTTTTCGATGAACGCCGTCGTTGTACCGTCTACTTGACTAGCAAGTTAAAATAAGGCTAGTCCGTTATCAACTTGAAAAAGTGGCACCGAGTCGG	0	62	0	Reference	MODIFIED	Reference	61.585	[0, 1, 2, 3, 4, 5, 6, 7, 8, 9, 10, 11, 12, 13, 14, 15, 16, 17, 18, 19, 20, 21, 22, 23, 24, 25, 26, 27, 28, 29, 30, 31, 32, 33, 34, 35, 36, 37, 38, 39, 40, 41, 42, 43, 44, 45, 46, 47, 48, 49, 50, 51, 52, 53, 54, 55, 56, 57, 58, 59, 60, 61, 62, 63, 64, 65, 66, 67, 68, 69, 70, 71, 72, 73, 74, 75, 76, 77, 78, 79, 80, 81, 82, 83, 84, 85, 86, 87, 88, 89, 90, 91, 92, 93, 94, 95, 96, 97, 98, 99, 100, 101…	[]	[]	[]	[]	[]	[37, 38, 39, 40, 41, 42, 43, 44, 45, 46, 47, 48, 49, 50, 51, 52, 53, 54, 55, 56, 57, 58, 59, 60, 61, 62, 63, 64, 65, 66, 67, 68, 69, 70, 71, 72, 73, 74, 75, 76, 77, 78, 79, 80, 81, 82, 83, 84, 85, 86, 87, 88, 89, 90, 91, 92, 93, 94, 95, 96, 97, 98, 154]	[37, 38, 39, 40, 41, 42, 43, 44, 45, 46, 47, 48, 49, 50, 51, 52, 53, 54, 55, 56, 57, 58, 59, 60, 61, 62, 63, 64, 65, 66, 67, 68, 69, 70, 71, 72, 73, 74, 75, 76, 77, 78, 79, 80, 81, 82, 83, 84, 85, 86, 87, 88, 89, 90, 91, 92, 93, 94, 95, 96, 97, 98]	[(37, 99)]	[62]	[]	[]	[]	0.552486
3	-------------------------------------------------------------------------------AACGCCGTCGTTGTACCGTCTACTTGACTAGCAAGTTAAAATAAGGCTAGTCCGTTATCAACTTGAAAAAGTGGCACCGAGTCGG	GAGCTGGACGGCGACGTAAAGTTTTAGAGCTACCGTCGTTGTACCGTCTACTTGACCGTTCATCGATTTTTTTTCGATGAACGCCGTCGTTGTACCGTCTACTTGACTAGCAAGTTAAAATAAGGCTAGTCCGTTATCAACTTGAAAAAGTGGCACCGAGTCGG	0	79	0	Reference	MODIFIED	Reference	51.829	[0, 1, 2, 3, 4, 5, 6, 7, 8, 9, 10, 11, 12, 13, 14, 15, 16, 17, 18, 19, 20, 21, 22, 23, 24, 25, 26, 27, 28, 29, 30, 31, 32, 33, 34, 35, 36, 37, 38, 39, 40, 41, 42, 43, 44, 45, 46, 47, 48, 49, 50, 51, 52, 53, 54, 55, 56, 57, 58, 59, 60, 61, 62, 63, 64, 65, 66, 67, 68, 69, 70, 71, 72, 73, 74, 75, 76, 77, 78, 79, 80, 81, 82, 83, 84, 85, 86, 87, 88, 89, 90, 91, 92, 93, 94, 95, 96, 97, 98, 99, 100, 101…	[]	[]	[]	[]	[]	[0, 1, 2, 3, 4, 5, 6, 7, 8, 9, 10, 11, 12, 13, 14, 15, 16, 17, 18, 19, 20, 21, 22, 23, 24, 25, 26, 27, 28, 29, 30, 31, 32, 33, 34, 35, 36, 37, 38, 39, 40, 41, 42, 43, 44, 45, 46, 47, 48, 49, 50, 51, 52, 53, 54, 55, 56, 57, 58, 59, 60, 61, 62, 63, 64, 65, 66, 67, 68, 69, 70, 71, 72, 73, 74, 75, 76, 77, 78]	[0, 1, 2, 3, 4, 5, 6, 7, 8, 9, 10, 11, 12, 13, 14, 15, 16, 17, 18, 19, 20, 21, 22, 23, 24, 25, 26, 27, 28, 29, 30, 31, 32, 33, 34, 35, 36, 37, 38, 39, 40, 41, 42, 43, 44, 45, 46, 47, 48, 49, 50, 51, 52, 53, 54, 55, 56, 57, 58, 59, 60, 61, 62, 63, 64, 65, 66, 67, 68, 69, 70, 71, 72, 73, 74, 75, 76, 77, 78]	[(0, 79)]	[79]	[]	[]	[]	0.331492
3	GAGCTGGACGGCGACGTAAA---------------------------------------------------------------------TTGTACCGTCTACTTGACTAGCAAGTTAAAATAAGGCTAGTCCGTTATCAACTTGAAAAAGTGGCACCGAGTCGG	GAGCTGGACGGCGACGTAAAGTTTTAGAGCTACCGTCGTTGTACCGTCTACTTGACCGTTCATCGATTTTTTTTCGATGAACGCCGTCGTTGTACCGTCTACTTGACTAGCAAGTTAAAATAAGGCTAGTCCGTTATCAACTTGAAAAAGTGGCACCGAGTCGG	0	69	0	Reference	MODIFIED	Reference	57.927	[0, 1, 2, 3, 4, 5, 6, 7, 8, 9, 10, 11, 12, 13, 14, 15, 16, 17, 18, 19, 20, 21, 22, 23, 24, 25, 26, 27, 28, 29, 30, 31, 32, 33, 34, 35, 36, 37, 38, 39, 40, 41, 42, 43, 44, 45, 46, 47, 48, 49, 50, 51, 52, 53, 54, 55, 56, 57, 58, 59, 60, 61, 62, 63, 64, 65, 66, 67, 68, 69, 70, 71, 72, 73, 74, 75, 76, 77, 78, 79, 80, 81, 82, 83, 84, 85, 86, 87, 88, 89, 90, 91, 92, 93, 94, 95, 96, 97, 98, 99, 100, 101…	[]	[]	[]	[]	[]	[20, 21, 22, 23, 24, 25, 26, 27, 28, 29, 30, 31, 32, 33, 34, 35, 36, 37, 38, 39, 40, 41, 42, 43, 44, 45, 46, 47, 48, 49, 50, 51, 52, 53, 54, 55, 56, 57, 58, 59, 60, 61, 62, 63, 64, 65, 66, 67, 68, 69, 70, 71, 72, 73, 74, 75, 76, 77, 78, 79, 80, 81, 82, 83, 84, 85, 86, 87, 88]	[20, 21, 22, 23, 24, 25, 26, 27, 28, 29, 30, 31, 32, 33, 34, 35, 36, 37, 38, 39, 40, 41, 42, 43, 44, 45, 46, 47, 48, 49, 50, 51, 52, 53, 54, 55, 56, 57, 58, 59, 60, 61, 62, 63, 64, 65, 66, 67, 68, 69, 70, 71, 72, 73, 74, 75, 76, 77, 78, 79, 80, 81, 82, 83, 84, 85, 86, 87, 88]	[(20, 89)]	[69]	[]	[]	[]	0.331492
3	GAGCTGGACGGCGACGTAAAGTTTTAGAGCTAC--------------------------------------------------------TTGTACCGTCTACTTGACTAGCAAGTTAAAATAAGGCTAGTCCGTTATCAACTTGAAAAAGTGGCACCGAGTCGG	GAGCTGGACGGCGACGTAAAGTTTTAGAGCTACCGTCGTTGTACCGTCTACTTGACCGTTCATCGATTTTTTTTCGATGAACGCCGTCGTTGTACCGTCTACTTGACTAGCAAGTTAAAATAAGGCTAGTCCGTTATCAACTTGAAAAAGTGGCACCGAGTCGG	0	56	0	Reference	MODIFIED	Reference	65.854	[0, 1, 2, 3, 4, 5, 6, 7, 8, 9, 10, 11, 12, 13, 14, 15, 16, 17, 18, 19, 20, 21, 22, 23, 24, 25, 26, 27, 28, 29, 30, 31, 32, 33, 34, 35, 36, 37, 38, 39, 40, 41, 42, 43, 44, 45, 46, 47, 48, 49, 50, 51, 52, 53, 54, 55, 56, 57, 58, 59, 60, 61, 62, 63, 64, 65, 66, 67, 68, 69, 70, 71, 72, 73, 74, 75, 76, 77, 78, 79, 80, 81, 82, 83, 84, 85, 86, 87, 88, 89, 90, 91, 92, 93, 94, 95, 96, 97, 98, 99, 100, 101…	[]	[]	[]	[]	[]	[33, 34, 35, 36, 37, 38, 39, 40, 41, 42, 43, 44, 45, 46, 47, 48, 49, 50, 51, 52, 53, 54, 55, 56, 57, 58, 59, 60, 61, 62, 63, 64, 65, 66, 67, 68, 69, 70, 71, 72, 73, 74, 75, 76, 77, 78, 79, 80, 81, 82, 83, 84, 85, 86, 87, 88]	[33, 34, 35, 36, 37, 38, 39, 40, 41, 42, 43, 44, 45, 46, 47, 48, 49, 50, 51, 52, 53, 54, 55, 56, 57, 58, 59, 60, 61, 62, 63, 64, 65, 66, 67, 68, 69, 70, 71, 72, 73, 74, 75, 76, 77, 78, 79, 80, 81, 82, 83, 84, 85, 86, 87, 88]	[(33, 89)]	[56]	[]	[]	[]	0.331492
3	GAGCTGGACGGCGACGTAAAGTTTTAGAGCTACC-------------------------------------------------------TTGTACCGTCTACTTGACTAGCAAGTTAAAATAAGGCTAGTCCGTTATCAACTTGAAAAAGTGGCACCGAGTCGG	GAGCTGGACGGCGACGTAAAGTTTTAGAGCTACCGTCGTTGTACCGTCTACTTGACCGTTCATCGATTTTTTTTCGATGAACGCCGTCGTTGTACCGTCTACTTGACTAGCAAGTTAAAATAAGGCTAGTCCGTTATCAACTTGAAAAAGTGGCACCGAGTCGG	0	55	0	Reference	MODIFIED	Reference	66.463	[0, 1, 2, 3, 4, 5, 6, 7, 8, 9, 10, 11, 12, 13, 14, 15, 16, 17, 18, 19, 20, 21, 22, 23, 24, 25, 26, 27, 28, 29, 30, 31, 32, 33, 34, 35, 36, 37, 38, 39, 40, 41, 42, 43, 44, 45, 46, 47, 48, 49, 50, 51, 52, 53, 54, 55, 56, 57, 58, 59, 60, 61, 62, 63, 64, 65, 66, 67, 68, 69, 70, 71, 72, 73, 74, 75, 76, 77, 78, 79, 80, 81, 82, 83, 84, 85, 86, 87, 88, 89, 90, 91, 92, 93, 94, 95, 96, 97, 98, 99, 100, 101…	[]	[]	[]	[]	[]	[34, 35, 36, 37, 38, 39, 40, 41, 42, 43, 44, 45, 46, 47, 48, 49, 50, 51, 52, 53, 54, 55, 56, 57, 58, 59, 60, 61, 62, 63, 64, 65, 66, 67, 68, 69, 70, 71, 72, 73, 74, 75, 76, 77, 78, 79, 80, 81, 82, 83, 84, 85, 86, 87, 88]	[34, 35, 36, 37, 38, 39, 40, 41, 42, 43, 44, 45, 46, 47, 48, 49, 50, 51, 52, 53, 54, 55, 56, 57, 58, 59, 60, 61, 62, 63, 64, 65, 66, 67, 68, 69, 70, 71, 72, 73, 74, 75, 76, 77, 78, 79, 80, 81, 82, 83, 84, 85, 86, 87, 88]	[(34, 89)]	[55]	[]	[]	[]	0.331492
3	GAGCTGGACGGCGACGTAAAGTTTTAGAGCTACCGT-----------------------------------------------------TTGTACCGTCTACTTGACTAGCAAGTTAAAATAAGGCTAGTCCGTTATCAACTTGAAAAAGTGGCACCGAGTCGG	GAGCTGGACGGCGACGTAAAGTTTTAGAGCTACCGTCGTTGTACCGTCTACTTGACCGTTCATCGATTTTTTTTCGATGAACGCCGTCGTTGTACCGTCTACTTGACTAGCAAGTTAAAATAAGGCTAGTCCGTTATCAACTTGAAAAAGTGGCACCGAGTCGG	0	53	0	Reference	MODIFIED	Reference	67.683	[0, 1, 2, 3, 4, 5, 6, 7, 8, 9, 10, 11, 12, 13, 14, 15, 16, 17, 18, 19, 20, 21, 22, 23, 24, 25, 26, 27, 28, 29, 30, 31, 32, 33, 34, 35, 36, 37, 38, 39, 40, 41, 42, 43, 44, 45, 46, 47, 48, 49, 50, 51, 52, 53, 54, 55, 56, 57, 58, 59, 60, 61, 62, 63, 64, 65, 66, 67, 68, 69, 70, 71, 72, 73, 74, 75, 76, 77, 78, 79, 80, 81, 82, 83, 84, 85, 86, 87, 88, 89, 90, 91, 92, 93, 94, 95, 96, 97, 98, 99, 100, 101…	[]	[]	[]	[]	[]	[36, 37, 38, 39, 40, 41, 42, 43, 44, 45, 46, 47, 48, 49, 50, 51, 52, 53, 54, 55, 56, 57, 58, 59, 60, 61, 62, 63, 64, 65, 66, 67, 68, 69, 70, 71, 72, 73, 74, 75, 76, 77, 78, 79, 80, 81, 82, 83, 84, 85, 86, 87, 88]	[36, 37, 38, 39, 40, 41, 42, 43, 44, 45, 46, 47, 48, 49, 50, 51, 52, 53, 54, 55, 56, 57, 58, 59, 60, 61, 62, 63, 64, 65, 66, 67, 68, 69, 70, 71, 72, 73, 74, 75, 76, 77, 78, 79, 80, 81, 82, 83, 84, 85, 86, 87, 88]	[(36, 89)]	[53]	[]	[]	[]	0.331492
3	GAGCTGGACGGCGACGTAAAGTTTTAGAGCTACCGTC--------------------------------------------------------------TACTTGACTAGCAAGTTAAAATAAGGCTAGTCCGTTATCAACTTGAAAAAAGTGGCACCGAGTCGG	GAGCTGGACGGCGACGTAAAGTTTTAGAGCTACCGTCGTTGTACCGTCTACTTGACCGTTCATCGATTTTTTTTCGATGAACGCCGTCGTTGTACCGTCTACTTGACTAGCAAGTTAAAATAAGGCTAGTCCGTTATCAACTTGAAAAA-GTGGCACCGAGTCGG	0	62	0	Reference	MODIFIED	Reference	61.818	[0, 1, 2, 3, 4, 5, 6, 7, 8, 9, 10, 11, 12, 13, 14, 15, 16, 17, 18, 19, 20, 21, 22, 23, 24, 25, 26, 27, 28, 29, 30, 31, 32, 33, 34, 35, 36, 37, 38, 39, 40, 41, 42, 43, 44, 45, 46, 47, 48, 49, 50, 51, 52, 53, 54, 55, 56, 57, 58, 59, 60, 61, 62, 63, 64, 65, 66, 67, 68, 69, 70, 71, 72, 73, 74, 75, 76, 77, 78, 79, 80, 81, 82, 83, 84, 85, 86, 87, 88, 89, 90, 91, 92, 93, 94, 95, 96, 97, 98, 99, 100, 101…	[148, 149]	[148]	[]	[]	[]	[37, 38, 39, 40, 41, 42, 43, 44, 45, 46, 47, 48, 49, 50, 51, 52, 53, 54, 55, 56, 57, 58, 59, 60, 61, 62, 63, 64, 65, 66, 67, 68, 69, 70, 71, 72, 73, 74, 75, 76, 77, 78, 79, 80, 81, 82, 83, 84, 85, 86, 87, 88, 89, 90, 91, 92, 93, 94, 95, 96, 97, 98]	[37, 38, 39, 40, 41, 42, 43, 44, 45, 46, 47, 48, 49, 50, 51, 52, 53, 54, 55, 56, 57, 58, 59, 60, 61, 62, 63, 64, 65, 66, 67, 68, 69, 70, 71, 72, 73, 74, 75, 76, 77, 78, 79, 80, 81, 82, 83, 84, 85, 86, 87, 88, 89, 90, 91, 92, 93, 94, 95, 96, 97, 98]	[(37, 99)]	[62]	[]	[]	[]	0.331492
3	GAGCTGGACGGCGACGTAAAGTTTTAGAGCTACCGTC--------------------------------------------------------------TACTTGACTAGCAAGTTAAAATAAGGCTAGTCCGTTATCAACTTGAAAAAGTGG-ACCGAGTCGG	GAGCTGGACGGCGACGTAAAGTTTTAGAGCTACCGTCGTTGTACCGTCTACTTGACCGTTCATCGATTTTTTTTCGATGAACGCCGTCGTTGTACCGTCTACTTGACTAGCAAGTTAAAATAAGGCTAGTCCGTTATCAACTTGAAAAAGTGGCACCGAGTCGG	0	62	0	Reference	MODIFIED	Reference	61.585	[0, 1, 2, 3, 4, 5, 6, 7, 8, 9, 10, 11, 12, 13, 14, 15, 16, 17, 18, 19, 20, 21, 22, 23, 24, 25, 26, 27, 28, 29, 30, 31, 32, 33, 34, 35, 36, 37, 38, 39, 40, 41, 42, 43, 44, 45, 46, 47, 48, 49, 50, 51, 52, 53, 54, 55, 56, 57, 58, 59, 60, 61, 62, 63, 64, 65, 66, 67, 68, 69, 70, 71, 72, 73, 74, 75, 76, 77, 78, 79, 80, 81, 82, 83, 84, 85, 86, 87, 88, 89, 90, 91, 92, 93, 94, 95, 96, 97, 98, 99, 100, 101…	[]	[]	[]	[]	[]	[37, 38, 39, 40, 41, 42, 43, 44, 45, 46, 47, 48, 49, 50, 51, 52, 53, 54, 55, 56, 57, 58, 59, 60, 61, 62, 63, 64, 65, 66, 67, 68, 69, 70, 71, 72, 73, 74, 75, 76, 77, 78, 79, 80, 81, 82, 83, 84, 85, 86, 87, 88, 89, 90, 91, 92, 93, 94, 95, 96, 97, 98, 153]	[37, 38, 39, 40, 41, 42, 43, 44, 45, 46, 47, 48, 49, 50, 51, 52, 53, 54, 55, 56, 57, 58, 59, 60, 61, 62, 63, 64, 65, 66, 67, 68, 69, 70, 71, 72, 73, 74, 75, 76, 77, 78, 79, 80, 81, 82, 83, 84, 85, 86, 87, 88, 89, 90, 91, 92, 93, 94, 95, 96, 97, 98]	[(37, 99)]	[62]	[]	[]	[]	0.331492
3	GAGCTGGACGGCGACGTAAAGTTTTAGAGCTACCGTC--------------------------------------------------------------TACTTGACTAGCAAGTTAAAATAAGGCTAGTCCGTTATCAACTTGAAAAAGTGGCACCG-GTCGG	GAGCTGGACGGCGACGTAAAGTTTTAGAGCTACCGTCGTTGTACCGTCTACTTGACCGTTCATCGATTTTTTTTCGATGAACGCCGTCGTTGTACCGTCTACTTGACTAGCAAGTTAAAATAAGGCTAGTCCGTTATCAACTTGAAAAAGTGGCACCGAGTCGG	0	62	0	Reference	MODIFIED	Reference	61.585	[0, 1, 2, 3, 4, 5, 6, 7, 8, 9, 10, 11, 12, 13, 14, 15, 16, 17, 18, 19, 20, 21, 22, 23, 24, 25, 26, 27, 28, 29, 30, 31, 32, 33, 34, 35, 36, 37, 38, 39, 40, 41, 42, 43, 44, 45, 46, 47, 48, 49, 50, 51, 52, 53, 54, 55, 56, 57, 58, 59, 60, 61, 62, 63, 64, 65, 66, 67, 68, 69, 70, 71, 72, 73, 74, 75, 76, 77, 78, 79, 80, 81, 82, 83, 84, 85, 86, 87, 88, 89, 90, 91, 92, 93, 94, 95, 96, 97, 98, 99, 100, 101…	[]	[]	[]	[]	[]	[37, 38, 39, 40, 41, 42, 43, 44, 45, 46, 47, 48, 49, 50, 51, 52, 53, 54, 55, 56, 57, 58, 59, 60, 61, 62, 63, 64, 65, 66, 67, 68, 69, 70, 71, 72, 73, 74, 75, 76, 77, 78, 79, 80, 81, 82, 83, 84, 85, 86, 87, 88, 89, 90, 91, 92, 93, 94, 95, 96, 97, 98, 158]	[37, 38, 39, 40, 41, 42, 43, 44, 45, 46, 47, 48, 49, 50, 51, 52, 53, 54, 55, 56, 57, 58, 59, 60, 61, 62, 63, 64, 65, 66, 67, 68, 69, 70, 71, 72, 73, 74, 75, 76, 77, 78, 79, 80, 81, 82, 83, 84, 85, 86, 87, 88, 89, 90, 91, 92, 93, 94, 95, 96, 97, 98]	[(37, 99)]	[62]	[]	[]	[]	0.331492
3	GAGCTGGACGGCGACGTAAAGTTTTAGAGCTACCGTC--------------------------------------------------------------TACTTGACTAGCAAGTTAAAATAAGGCTAGTCCGTTATCAACTTGAAAAAGTGGCACCGAGCGG-	GAGCTGGACGGCGACGTAAAGTTTTAGAGCTACCGTCGTTGTACCGTCTACTTGACCGTTCATCGATTTTTTTTCGATGAACGCCGTCGTTGTACCGTCTACTTGACTAGCAAGTTAAAATAAGGCTAGTCCGTTATCAACTTGAAAAAGTGGCACCGAGTCGG	0	62	0	Reference	MODIFIED	Reference	60.366	[0, 1, 2, 3, 4, 5, 6, 7, 8, 9, 10, 11, 12, 13, 14, 15, 16, 17, 18, 19, 20, 21, 22, 23, 24, 25, 26, 27, 28, 29, 30, 31, 32, 33, 34, 35, 36, 37, 38, 39, 40, 41, 42, 43, 44, 45, 46, 47, 48, 49, 50, 51, 52, 53, 54, 55, 56, 57, 58, 59, 60, 61, 62, 63, 64, 65, 66, 67, 68, 69, 70, 71, 72, 73, 74, 75, 76, 77, 78, 79, 80, 81, 82, 83, 84, 85, 86, 87, 88, 89, 90, 91, 92, 93, 94, 95, 96, 97, 98, 99, 100, 101…	[]	[]	[]	[]	[]	[37, 38, 39, 40, 41, 42, 43, 44, 45, 46, 47, 48, 49, 50, 51, 52, 53, 54, 55, 56, 57, 58, 59, 60, 61, 62, 63, 64, 65, 66, 67, 68, 69, 70, 71, 72, 73, 74, 75, 76, 77, 78, 79, 80, 81, 82, 83, 84, 85, 86, 87, 88, 89, 90, 91, 92, 93, 94, 95, 96, 97, 98]	[37, 38, 39, 40, 41, 42, 43, 44, 45, 46, 47, 48, 49, 50, 51, 52, 53, 54, 55, 56, 57, 58, 59, 60, 61, 62, 63, 64, 65, 66, 67, 68, 69, 70, 71, 72, 73, 74, 75, 76, 77, 78, 79, 80, 81, 82, 83, 84, 85, 86, 87, 88, 89, 90, 91, 92, 93, 94, 95, 96, 97, 98]	[(37, 99)]	[62]	[160, 161]	[]	[]	0.331492
3	GAGCTGGACGGCGACGTAAAGTTTTAGAGCTACCGTCGT-------------------------------------------------------------ACTTGACTAGCAAGTTAAAATAAGGCTAGTCCGTTATCAACTTGAAAAAGTGGCACCGAGTCGG	GAGCTGGACGGCGACGTAAAGTTTTAGAGCTACCGTCGTTGTACCGTCTACTTGACCGTTCATCGATTTTTTTTCGATGAACGCCGTCGTTGTACCGTCTACTTGACTAGCAAGTTAAAATAAGGCTAGTCCGTTATCAACTTGAAAAAGTGGCACCGAGTCGG	0	61	0	Reference	MODIFIED	Reference	62.805	[0, 1, 2, 3, 4, 5, 6, 7, 8, 9, 10, 11, 12, 13, 14, 15, 16, 17, 18, 19, 20, 21, 22, 23, 24, 25, 26, 27, 28, 29, 30, 31, 32, 33, 34, 35, 36, 37, 38, 39, 40, 41, 42, 43, 44, 45, 46, 47, 48, 49, 50, 51, 52, 53, 54, 55, 56, 57, 58, 59, 60, 61, 62, 63, 64, 65, 66, 67, 68, 69, 70, 71, 72, 73, 74, 75, 76, 77, 78, 79, 80, 81, 82, 83, 84, 85, 86, 87, 88, 89, 90, 91, 92, 93, 94, 95, 96, 97, 98, 99, 100, 101…	[]	[]	[]	[]	[]	[39, 40, 41, 42, 43, 44, 45, 46, 47, 48, 49, 50, 51, 52, 53, 54, 55, 56, 57, 58, 59, 60, 61, 62, 63, 64, 65, 66, 67, 68, 69, 70, 71, 72, 73, 74, 75, 76, 77, 78, 79, 80, 81, 82, 83, 84, 85, 86, 87, 88, 89, 90, 91, 92, 93, 94, 95, 96, 97, 98, 99]	[39, 40, 41, 42, 43, 44, 45, 46, 47, 48, 49, 50, 51, 52, 53, 54, 55, 56, 57, 58, 59, 60, 61, 62, 63, 64, 65, 66, 67, 68, 69, 70, 71, 72, 73, 74, 75, 76, 77, 78, 79, 80, 81, 82, 83, 84, 85, 86, 87, 88, 89, 90, 91, 92, 93, 94, 95, 96, 97, 98, 99]	[(39, 100)]	[61]	[]	[]	[]	0.331492
2	--GCTACGCCGCGACG---AGTAGGAGGGCCGCTG-CGGTGAGCCTTGAAGCCTAGGGCGCGGGCCCG---------GGTGGAGCCGCCGCAGGTGCAGA-TCTTGGTGGTAGTAGCAAATATTCAAACGAG--------------AACTTTGAAGGCCGAAGTGGCACCGAGTCGG	GAGCTGGACGGCGACGTAAAGTTTTAGAGCTACCGTCGTTGTACCGTCTA--CTTGACCGTTCATCGATTTTTTTTCGATGAA--CGCCGTCGTTGTACCGTCTACTTG--ACTAGCAAGT--TAAAATAAGGCTAGTCCGTTATCAACTTGAAA-----AAGTGGCACCGAGTCGG	0	0	1	Reference	MODIFIED	Reference	50.282	[0, 1, 2, 3, 4, 5, 6, 7, 8, 9, 10, 11, 12, 13, 14, 15, 16, 17, 18, 19, 20, 21, 22, 23, 24, 25, 26, 27, 28, 29, 30, 31, 32, 33, 34, 35, 36, 37, 38, 39, 40, 41, 42, 43, 44, 45, 46, 47, 48, 49, -50, -50, 50, 51, 52, 53, 54, 55, 56, 57, 58, 59, 60, 61, 62, 63, 64, 65, 66, 67, 68, 69, 70, 71, 72, 73, 74, 75, 76, 77, 78, 79, 80, -81, -81, 81, 82, 83, 84, 85, 86, 87, 88, 89, 90, 91, 92, 93, 94, 95, 96, …	[49, 50, 80, 81, 104, 105, 114, 115, 146, 147]	[49, 80, 104, 114, 146]	[]	[]	[]	[0, 1, 16, 17, 18, 35, 66, 67, 68, 69, 70, 71, 72, 73, 74, 96, 124, 125, 126, 127, 128, 129, 130, 131, 132, 133, 134, 135, 136, 137]	[]	[]	[]	[5, 6, 7, 9, 22, 23, 24, 27, 30, 31, 33, 38, 41, 42, 45, 47, 48, 52, 54, 55, 58, 59, 60, 61, 62, 64, 65, 76, 79, 86, 87, 89, 92, 94, 95, 100, 101, 102, 106, 113, 116, 120, 121, 143, 144]	[52]	['A']	0.220994
2	-AGCTGGACGGCGACGTAAAGTTTTAGAGCTACCGTC--------------------------------------------------------------TACTTGACTAGCAAGTTAAAATAAGGCTAGTCCGTTATCAACTTGAAAAAGTGGCAC-GAGTCGG	GAGCTGGACGGCGACGTAAAGTTTTAGAGCTACCGTCGTTGTACCGTCTACTTGACCGTTCATCGATTTTTTTTCGATGAACGCCGTCGTTGTACCGTCTACTTGACTAGCAAGTTAAAATAAGGCTAGTCCGTTATCAACTTGAAAAAGTGGCACCGAGTCGG	0	62	0	Reference	MODIFIED	Reference	60.976	[0, 1, 2, 3, 4, 5, 6, 7, 8, 9, 10, 11, 12, 13, 14, 15, 16, 17, 18, 19, 20, 21, 22, 23, 24, 25, 26, 27, 28, 29, 30, 31, 32, 33, 34, 35, 36, 37, 38, 39, 40, 41, 42, 43, 44, 45, 46, 47, 48, 49, 50, 51, 52, 53, 54, 55, 56, 57, 58, 59, 60, 61, 62, 63, 64, 65, 66, 67, 68, 69, 70, 71, 72, 73, 74, 75, 76, 77, 78, 79, 80, 81, 82, 83, 84, 85, 86, 87, 88, 89, 90, 91, 92, 93, 94, 95, 96, 97, 98, 99, 100, 101…	[]	[]	[]	[]	[]	[0, 37, 38, 39, 40, 41, 42, 43, 44, 45, 46, 47, 48, 49, 50, 51, 52, 53, 54, 55, 56, 57, 58, 59, 60, 61, 62, 63, 64, 65, 66, 67, 68, 69, 70, 71, 72, 73, 74, 75, 76, 77, 78, 79, 80, 81, 82, 83, 84, 85, 86, 87, 88, 89, 90, 91, 92, 93, 94, 95, 96, 97, 98, 156]	[37, 38, 39, 40, 41, 42, 43, 44, 45, 46, 47, 48, 49, 50, 51, 52, 53, 54, 55, 56, 57, 58, 59, 60, 61, 62, 63, 64, 65, 66, 67, 68, 69, 70, 71, 72, 73, 74, 75, 76, 77, 78, 79, 80, 81, 82, 83, 84, 85, 86, 87, 88, 89, 90, 91, 92, 93, 94, 95, 96, 97, 98]	[(37, 99)]	[62]	[]	[]	[]	0.220994
2	-AGCTGGACGGCGACGTAAAGTTTTAGAGCTACCGTC--------------------------------------------------------------TACTTGACTAGCAAGTTAAAATAAGGCTAGTCCGTTATCAACTTGAAAAAGTGGCACC-AGTCGG	GAGCTGGACGGCGACGTAAAGTTTTAGAGCTACCGTCGTTGTACCGTCTACTTGACCGTTCATCGATTTTTTTTCGATGAACGCCGTCGTTGTACCGTCTACTTGACTAGCAAGTTAAAATAAGGCTAGTCCGTTATCAACTTGAAAAAGTGGCACCGAGTCGG	0	62	0	Reference	MODIFIED	Reference	60.976	[0, 1, 2, 3, 4, 5, 6, 7, 8, 9, 10, 11, 12, 13, 14, 15, 16, 17, 18, 19, 20, 21, 22, 23, 24, 25, 26, 27, 28, 29, 30, 31, 32, 33, 34, 35, 36, 37, 38, 39, 40, 41, 42, 43, 44, 45, 46, 47, 48, 49, 50, 51, 52, 53, 54, 55, 56, 57, 58, 59, 60, 61, 62, 63, 64, 65, 66, 67, 68, 69, 70, 71, 72, 73, 74, 75, 76, 77, 78, 79, 80, 81, 82, 83, 84, 85, 86, 87, 88, 89, 90, 91, 92, 93, 94, 95, 96, 97, 98, 99, 100, 101…	[]	[]	[]	[]	[]	[0, 37, 38, 39, 40, 41, 42, 43, 44, 45, 46, 47, 48, 49, 50, 51, 52, 53, 54, 55, 56, 57, 58, 59, 60, 61, 62, 63, 64, 65, 66, 67, 68, 69, 70, 71, 72, 73, 74, 75, 76, 77, 78, 79, 80, 81, 82, 83, 84, 85, 86, 87, 88, 89, 90, 91, 92, 93, 94, 95, 96, 97, 98, 157]	[37, 38, 39, 40, 41, 42, 43, 44, 45, 46, 47, 48, 49, 50, 51, 52, 53, 54, 55, 56, 57, 58, 59, 60, 61, 62, 63, 64, 65, 66, 67, 68, 69, 70, 71, 72, 73, 74, 75, 76, 77, 78, 79, 80, 81, 82, 83, 84, 85, 86, 87, 88, 89, 90, 91, 92, 93, 94, 95, 96, 97, 98]	[(37, 99)]	[62]	[]	[]	[]	0.220994
2	ACGCTACGCCGCGACG---AGTAGGAGGGCCGCTG-CGGTGAGCCTTGAAGCCTAGGGCGCGGGCCCG---------GGTGGAGCCGCCGCAGGTGCAGA-TCTTGGTGGTAGTAGCAAATATTCAAACGAG--------------AACTTTGAA--GTGGCACCGAGTCGG	GAGCTGGACGGCGACGTAAAGTTTTAGAGCTACCGTCGTTGTACCGTCTA--CTTGACCGTTCATCGATTTTTTTTCGATGAA--CGCCGTCGTTGTACCGTCTACTTG--ACTAGCAAGT--TAAAATAAGGCTAGTCCGTTATCAACTTGAAAAAGTGGCACCGAGTCGG	0	0	1	Reference	MODIFIED	Reference	50.581	[0, 1, 2, 3, 4, 5, 6, 7, 8, 9, 10, 11, 12, 13, 14, 15, 16, 17, 18, 19, 20, 21, 22, 23, 24, 25, 26, 27, 28, 29, 30, 31, 32, 33, 34, 35, 36, 37, 38, 39, 40, 41, 42, 43, 44, 45, 46, 47, 48, 49, -50, -50, 50, 51, 52, 53, 54, 55, 56, 57, 58, 59, 60, 61, 62, 63, 64, 65, 66, 67, 68, 69, 70, 71, 72, 73, 74, 75, 76, 77, 78, 79, 80, -81, -81, 81, 82, 83, 84, 85, 86, 87, 88, 89, 90, 91, 92, 93, 94, 95, 96, …	[49, 50, 80, 81, 104, 105, 114, 115]	[49, 80, 104, 114]	[]	[]	[]	[16, 17, 18, 35, 66, 67, 68, 69, 70, 71, 72, 73, 74, 96, 124, 125, 126, 127, 128, 129, 130, 131, 132, 133, 134, 135, 136, 137, 147, 148]	[]	[]	[]	[0, 1, 5, 6, 7, 9, 22, 23, 24, 27, 30, 31, 33, 38, 41, 42, 45, 47, 48, 52, 54, 55, 58, 59, 60, 61, 62, 64, 65, 76, 79, 86, 87, 89, 92, 94, 95, 100, 101, 102, 106, 113, 116, 120, 121, 143, 144]	[52]	['A']	0.220994
2	CGAGCTGGACGGCGACGTAAAGTTTTAGAGCTACCGTC--------------------------------------------------------------TACTTGACTAGCAAGTTAAAATAAGGCTAGTCCGTTATCAACTTGAAAAAGTGGCACCGAGTCGG	-GAGCTGGACGGCGACGTAAAGTTTTAGAGCTACCGTCGTTGTACCGTCTACTTGACCGTTCATCGATTTTTTTTCGATGAACGCCGTCGTTGTACCGTCTACTTGACTAGCAAGTTAAAATAAGGCTAGTCCGTTATCAACTTGAAAAAGTGGCACCGAGTCGG	0	62	0	Reference	MODIFIED	Reference	61.818	[-1, 0, 1, 2, 3, 4, 5, 6, 7, 8, 9, 10, 11, 12, 13, 14, 15, 16, 17, 18, 19, 20, 21, 22, 23, 24, 25, 26, 27, 28, 29, 30, 31, 32, 33, 34, 35, 36, 37, 38, 39, 40, 41, 42, 43, 44, 45, 46, 47, 48, 49, 50, 51, 52, 53, 54, 55, 56, 57, 58, 59, 60, 61, 62, 63, 64, 65, 66, 67, 68, 69, 70, 71, 72, 73, 74, 75, 76, 77, 78, 79, 80, 81, 82, 83, 84, 85, 86, 87, 88, 89, 90, 91, 92, 93, 94, 95, 96, 97, 98, 99, 100,…	[]	[]	[]	[]	[]	[37, 38, 39, 40, 41, 42, 43, 44, 45, 46, 47, 48, 49, 50, 51, 52, 53, 54, 55, 56, 57, 58, 59, 60, 61, 62, 63, 64, 65, 66, 67, 68, 69, 70, 71, 72, 73, 74, 75, 76, 77, 78, 79, 80, 81, 82, 83, 84, 85, 86, 87, 88, 89, 90, 91, 92, 93, 94, 95, 96, 97, 98]	[37, 38, 39, 40, 41, 42, 43, 44, 45, 46, 47, 48, 49, 50, 51, 52, 53, 54, 55, 56, 57, 58, 59, 60, 61, 62, 63, 64, 65, 66, 67, 68, 69, 70, 71, 72, 73, 74, 75, 76, 77, 78, 79, 80, 81, 82, 83, 84, 85, 86, 87, 88, 89, 90, 91, 92, 93, 94, 95, 96, 97, 98]	[(37, 99)]	[62]	[]	[]	[]	0.220994
2	GAGCTGGACGGCGACGTAAAGTTTTAGAGCTAC---------------------------------------------------------------------TTGACTAGCAAGTTAAAATAAGGCTAGTCCGTTATCAACTTGAAAAAGTGGCACCGAGTCGG	GAGCTGGACGGCGACGTAAAGTTTTAGAGCTACCGTCGTTGTACCGTCTACTTGACCGTTCATCGATTTTTTTTCGATGAACGCCGTCGTTGTACCGTCTACTTGACTAGCAAGTTAAAATAAGGCTAGTCCGTTATCAACTTGAAAAAGTGGCACCGAGTCGG	0	69	0	Reference	MODIFIED	Reference	57.927	[0, 1, 2, 3, 4, 5, 6, 7, 8, 9, 10, 11, 12, 13, 14, 15, 16, 17, 18, 19, 20, 21, 22, 23, 24, 25, 26, 27, 28, 29, 30, 31, 32, 33, 34, 35, 36, 37, 38, 39, 40, 41, 42, 43, 44, 45, 46, 47, 48, 49, 50, 51, 52, 53, 54, 55, 56, 57, 58, 59, 60, 61, 62, 63, 64, 65, 66, 67, 68, 69, 70, 71, 72, 73, 74, 75, 76, 77, 78, 79, 80, 81, 82, 83, 84, 85, 86, 87, 88, 89, 90, 91, 92, 93, 94, 95, 96, 97, 98, 99, 100, 101…	[]	[]	[]	[]	[]	[33, 34, 35, 36, 37, 38, 39, 40, 41, 42, 43, 44, 45, 46, 47, 48, 49, 50, 51, 52, 53, 54, 55, 56, 57, 58, 59, 60, 61, 62, 63, 64, 65, 66, 67, 68, 69, 70, 71, 72, 73, 74, 75, 76, 77, 78, 79, 80, 81, 82, 83, 84, 85, 86, 87, 88, 89, 90, 91, 92, 93, 94, 95, 96, 97, 98, 99, 100, 101]	[33, 34, 35, 36, 37, 38, 39, 40, 41, 42, 43, 44, 45, 46, 47, 48, 49, 50, 51, 52, 53, 54, 55, 56, 57, 58, 59, 60, 61, 62, 63, 64, 65, 66, 67, 68, 69, 70, 71, 72, 73, 74, 75, 76, 77, 78, 79, 80, 81, 82, 83, 84, 85, 86, 87, 88, 89, 90, 91, 92, 93, 94, 95, 96, 97, 98, 99, 100, 101]	[(33, 102)]	[69]	[]	[]	[]	0.220994
2	GAGCTGGACGGCGACGTAAAGTTTTAGAGCTACCGTC--------------------------------------------------------------TACTTGACTAGCAAGTTAAAATAAGGCTAGTCCGTTATCAACTTGAAAAAGTGGACC--AGTCGG	GAGCTGGACGGCGACGTAAAGTTTTAGAGCTACCGTCGTTGTACCGTCTACTTGACCGTTCATCGATTTTTTTTCGATGAACGCCGTCGTTGTACCGTCTACTTGACTAGCAAGTTAAAATAAGGCTAGTCCGTTATCAACTTGAAAAAGTGGCACCGAGTCGG	0	62	0	Reference	MODIFIED	Reference	59.756	[0, 1, 2, 3, 4, 5, 6, 7, 8, 9, 10, 11, 12, 13, 14, 15, 16, 17, 18, 19, 20, 21, 22, 23, 24, 25, 26, 27, 28, 29, 30, 31, 32, 33, 34, 35, 36, 37, 38, 39, 40, 41, 42, 43, 44, 45, 46, 47, 48, 49, 50, 51, 52, 53, 54, 55, 56, 57, 58, 59, 60, 61, 62, 63, 64, 65, 66, 67, 68, 69, 70, 71, 72, 73, 74, 75, 76, 77, 78, 79, 80, 81, 82, 83, 84, 85, 86, 87, 88, 89, 90, 91, 92, 93, 94, 95, 96, 97, 98, 99, 100, 101…	[]	[]	[]	[]	[]	[37, 38, 39, 40, 41, 42, 43, 44, 45, 46, 47, 48, 49, 50, 51, 52, 53, 54, 55, 56, 57, 58, 59, 60, 61, 62, 63, 64, 65, 66, 67, 68, 69, 70, 71, 72, 73, 74, 75, 76, 77, 78, 79, 80, 81, 82, 83, 84, 85, 86, 87, 88, 89, 90, 91, 92, 93, 94, 95, 96, 97, 98, 156, 157]	[37, 38, 39, 40, 41, 42, 43, 44, 45, 46, 47, 48, 49, 50, 51, 52, 53, 54, 55, 56, 57, 58, 59, 60, 61, 62, 63, 64, 65, 66, 67, 68, 69, 70, 71, 72, 73, 74, 75, 76, 77, 78, 79, 80, 81, 82, 83, 84, 85, 86, 87, 88, 89, 90, 91, 92, 93, 94, 95, 96, 97, 98]	[(37, 99)]	[62]	[153, 154]	[]	[]	0.220994
2	GAGCTGGACGGCGACGTAAAGTTTTAGAGCTACCGTCGA-------------------------------------------------GTTGTACCGTCTACTTGACTAGCAAGTTAAAATAAGGCTAGTCCGTTATCAACTTGAAAAAGTGGCACCGAGTCGG	GAGCTGGACGGCGACGTAAAGTTTTAGAGCTACCGTCGTTGTACCGTCTACTTGACCGTTCATCGATTTTTTTTCGATGAACGCCGTCGTTGTACCGTCTACTTGACTAGCAAGTTAAAATAAGGCTAGTCCGTTATCAACTTGAAAAAGTGGCACCGAGTCGG	0	49	0	Reference	MODIFIED	Reference	69.512	[0, 1, 2, 3, 4, 5, 6, 7, 8, 9, 10, 11, 12, 13, 14, 15, 16, 17, 18, 19, 20, 21, 22, 23, 24, 25, 26, 27, 28, 29, 30, 31, 32, 33, 34, 35, 36, 37, 38, 39, 40, 41, 42, 43, 44, 45, 46, 47, 48, 49, 50, 51, 52, 53, 54, 55, 56, 57, 58, 59, 60, 61, 62, 63, 64, 65, 66, 67, 68, 69, 70, 71, 72, 73, 74, 75, 76, 77, 78, 79, 80, 81, 82, 83, 84, 85, 86, 87, 88, 89, 90, 91, 92, 93, 94, 95, 96, 97, 98, 99, 100, 101…	[]	[]	[]	[]	[]	[39, 40, 41, 42, 43, 44, 45, 46, 47, 48, 49, 50, 51, 52, 53, 54, 55, 56, 57, 58, 59, 60, 61, 62, 63, 64, 65, 66, 67, 68, 69, 70, 71, 72, 73, 74, 75, 76, 77, 78, 79, 80, 81, 82, 83, 84, 85, 86, 87]	[39, 40, 41, 42, 43, 44, 45, 46, 47, 48, 49, 50, 51, 52, 53, 54, 55, 56, 57, 58, 59, 60, 61, 62, 63, 64, 65, 66, 67, 68, 69, 70, 71, 72, 73, 74, 75, 76, 77, 78, 79, 80, 81, 82, 83, 84, 85, 86, 87]	[(39, 88)]	[49]	[38]	[]	[]	0.220994
2	GAGCTGGACGGCGACGTAAAGTTTTAGAGCTACCGTCGT----------------------------------------------------GTACCGTCTACTTGACTAGCAAGTTAAAATAAGGCTAGTCCGTTATCAACTTGAAAAAGTGGCACCGAGTCGG	GAGCTGGACGGCGACGTAAAGTTTTAGAGCTACCGTCGTTGTACCGTCTACTTGACCGTTCATCGATTTTTTTTCGATGAACGCCGTCGTTGTACCGTCTACTTGACTAGCAAGTTAAAATAAGGCTAGTCCGTTATCAACTTGAAAAAGTGGCACCGAGTCGG	0	52	0	Reference	MODIFIED	Reference	68.293	[0, 1, 2, 3, 4, 5, 6, 7, 8, 9, 10, 11, 12, 13, 14, 15, 16, 17, 18, 19, 20, 21, 22, 23, 24, 25, 26, 27, 28, 29, 30, 31, 32, 33, 34, 35, 36, 37, 38, 39, 40, 41, 42, 43, 44, 45, 46, 47, 48, 49, 50, 51, 52, 53, 54, 55, 56, 57, 58, 59, 60, 61, 62, 63, 64, 65, 66, 67, 68, 69, 70, 71, 72, 73, 74, 75, 76, 77, 78, 79, 80, 81, 82, 83, 84, 85, 86, 87, 88, 89, 90, 91, 92, 93, 94, 95, 96, 97, 98, 99, 100, 101…	[]	[]	[]	[]	[]	[39, 40, 41, 42, 43, 44, 45, 46, 47, 48, 49, 50, 51, 52, 53, 54, 55, 56, 57, 58, 59, 60, 61, 62, 63, 64, 65, 66, 67, 68, 69, 70, 71, 72, 73, 74, 75, 76, 77, 78, 79, 80, 81, 82, 83, 84, 85, 86, 87, 88, 89, 90]	[39, 40, 41, 42, 43, 44, 45, 46, 47, 48, 49, 50, 51, 52, 53, 54, 55, 56, 57, 58, 59, 60, 61, 62, 63, 64, 65, 66, 67, 68, 69, 70, 71, 72, 73, 74, 75, 76, 77, 78, 79, 80, 81, 82, 83, 84, 85, 86, 87, 88, 89, 90]	[(39, 91)]	[52]	[]	[]	[]	0.220994
2	GAGCTGGACGGCGACGTAAAGTTTTAGAGCTACCGTCGTTGTAC---------------------------------------------TTGTACCGTCTACTTGACTAGCAAGTTAAAATAAGGCTAGTCCGTTATCAACTTGAAAAAGTGGCACCGAGTCGG	GAGCTGGACGGCGACGTAAAGTTTTAGAGCTACCGTCGTTGTACCGTCTACTTGACCGTTCATCGATTTTTTTTCGATGAACGCCGTCGTTGTACCGTCTACTTGACTAGCAAGTTAAAATAAGGCTAGTCCGTTATCAACTTGAAAAAGTGGCACCGAGTCGG	0	45	0	Reference	MODIFIED	Reference	72.561	[0, 1, 2, 3, 4, 5, 6, 7, 8, 9, 10, 11, 12, 13, 14, 15, 16, 17, 18, 19, 20, 21, 22, 23, 24, 25, 26, 27, 28, 29, 30, 31, 32, 33, 34, 35, 36, 37, 38, 39, 40, 41, 42, 43, 44, 45, 46, 47, 48, 49, 50, 51, 52, 53, 54, 55, 56, 57, 58, 59, 60, 61, 62, 63, 64, 65, 66, 67, 68, 69, 70, 71, 72, 73, 74, 75, 76, 77, 78, 79, 80, 81, 82, 83, 84, 85, 86, 87, 88, 89, 90, 91, 92, 93, 94, 95, 96, 97, 98, 99, 100, 101…	[]	[]	[]	[]	[]	[44, 45, 46, 47, 48, 49, 50, 51, 52, 53, 54, 55, 56, 57, 58, 59, 60, 61, 62, 63, 64, 65, 66, 67, 68, 69, 70, 71, 72, 73, 74, 75, 76, 77, 78, 79, 80, 81, 82, 83, 84, 85, 86, 87, 88]	[44, 45, 46, 47, 48, 49, 50, 51, 52, 53, 54, 55, 56, 57, 58, 59, 60, 61, 62, 63, 64, 65, 66, 67, 68, 69, 70, 71, 72, 73, 74, 75, 76, 77, 78, 79, 80, 81, 82, 83, 84, 85, 86, 87, 88]	[(44, 89)]	[45]	[]	[]	[]	0.220994
2	GAGCTGGACGTCGACGTAAAGTTTTAGAGCTACCGTC--------------------------------------------------------------TACTTGACTAGCAAGTTAAAATAAGGCTAGTCCGTTATCAACTTGAAAAAGTGGCACCGAGTCGG	GAGCTGGACGGCGACGTAAAGTTTTAGAGCTACCGTCGTTGTACCGTCTACTTGACCGTTCATCGATTTTTTTTCGATGAACGCCGTCGTTGTACCGTCTACTTGACTAGCAAGTTAAAATAAGGCTAGTCCGTTATCAACTTGAAAAAGTGGCACCGAGTCGG	0	62	0	Reference	MODIFIED	Reference	61.585	[0, 1, 2, 3, 4, 5, 6, 7, 8, 9, 10, 11, 12, 13, 14, 15, 16, 17, 18, 19, 20, 21, 22, 23, 24, 25, 26, 27, 28, 29, 30, 31, 32, 33, 34, 35, 36, 37, 38, 39, 40, 41, 42, 43, 44, 45, 46, 47, 48, 49, 50, 51, 52, 53, 54, 55, 56, 57, 58, 59, 60, 61, 62, 63, 64, 65, 66, 67, 68, 69, 70, 71, 72, 73, 74, 75, 76, 77, 78, 79, 80, 81, 82, 83, 84, 85, 86, 87, 88, 89, 90, 91, 92, 93, 94, 95, 96, 97, 98, 99, 100, 101…	[]	[]	[]	[]	[]	[37, 38, 39, 40, 41, 42, 43, 44, 45, 46, 47, 48, 49, 50, 51, 52, 53, 54, 55, 56, 57, 58, 59, 60, 61, 62, 63, 64, 65, 66, 67, 68, 69, 70, 71, 72, 73, 74, 75, 76, 77, 78, 79, 80, 81, 82, 83, 84, 85, 86, 87, 88, 89, 90, 91, 92, 93, 94, 95, 96, 97, 98]	[37, 38, 39, 40, 41, 42, 43, 44, 45, 46, 47, 48, 49, 50, 51, 52, 53, 54, 55, 56, 57, 58, 59, 60, 61, 62, 63, 64, 65, 66, 67, 68, 69, 70, 71, 72, 73, 74, 75, 76, 77, 78, 79, 80, 81, 82, 83, 84, 85, 86, 87, 88, 89, 90, 91, 92, 93, 94, 95, 96, 97, 98]	[(37, 99)]	[62]	[10]	[]	[]	0.220994
1	-------------------------------------------------------------------------------AACGCCGTCGTTGTACCGTCTACTTGACTAGCAAGTTAAAATAAGGCTAGTCCGTTATCAACTTGAAAAAGTGGCACC-AGTCGG	GAGCTGGACGGCGACGTAAAGTTTTAGAGCTACCGTCGTTGTACCGTCTACTTGACCGTTCATCGATTTTTTTTCGATGAACGCCGTCGTTGTACCGTCTACTTGACTAGCAAGTTAAAATAAGGCTAGTCCGTTATCAACTTGAAAAAGTGGCACCGAGTCGG	0	79	0	Reference	MODIFIED	Reference	51.22	[0, 1, 2, 3, 4, 5, 6, 7, 8, 9, 10, 11, 12, 13, 14, 15, 16, 17, 18, 19, 20, 21, 22, 23, 24, 25, 26, 27, 28, 29, 30, 31, 32, 33, 34, 35, 36, 37, 38, 39, 40, 41, 42, 43, 44, 45, 46, 47, 48, 49, 50, 51, 52, 53, 54, 55, 56, 57, 58, 59, 60, 61, 62, 63, 64, 65, 66, 67, 68, 69, 70, 71, 72, 73, 74, 75, 76, 77, 78, 79, 80, 81, 82, 83, 84, 85, 86, 87, 88, 89, 90, 91, 92, 93, 94, 95, 96, 97, 98, 99, 100, 101…	[]	[]	[]	[]	[]	[0, 1, 2, 3, 4, 5, 6, 7, 8, 9, 10, 11, 12, 13, 14, 15, 16, 17, 18, 19, 20, 21, 22, 23, 24, 25, 26, 27, 28, 29, 30, 31, 32, 33, 34, 35, 36, 37, 38, 39, 40, 41, 42, 43, 44, 45, 46, 47, 48, 49, 50, 51, 52, 53, 54, 55, 56, 57, 58, 59, 60, 61, 62, 63, 64, 65, 66, 67, 68, 69, 70, 71, 72, 73, 74, 75, 76, 77, 78, 157]	[0, 1, 2, 3, 4, 5, 6, 7, 8, 9, 10, 11, 12, 13, 14, 15, 16, 17, 18, 19, 20, 21, 22, 23, 24, 25, 26, 27, 28, 29, 30, 31, 32, 33, 34, 35, 36, 37, 38, 39, 40, 41, 42, 43, 44, 45, 46, 47, 48, 49, 50, 51, 52, 53, 54, 55, 56, 57, 58, 59, 60, 61, 62, 63, 64, 65, 66, 67, 68, 69, 70, 71, 72, 73, 74, 75, 76, 77, 78]	[(0, 79)]	[79]	[]	[]	[]	0.110497
1	------------------------------------------------------------------------------GAACGCCGTCGTTGTACCGTCTACTTGACTAGCAAGTTAAAATAAGGCTAGTCCGTTATCAACTTGAAAAAGTGGCACCGAGTCGG	GAGCTGGACGGCGACGTAAAGTTTTAGAGCTACCGTCGTTGTACCGTCTACTTGACCGTTCATCGATTTTTTTTCGATGAACGCCGTCGTTGTACCGTCTACTTGACTAGCAAGTTAAAATAAGGCTAGTCCGTTATCAACTTGAAAAAGTGGCACCGAGTCGG	0	78	0	Reference	MODIFIED	Reference	52.439	[0, 1, 2, 3, 4, 5, 6, 7, 8, 9, 10, 11, 12, 13, 14, 15, 16, 17, 18, 19, 20, 21, 22, 23, 24, 25, 26, 27, 28, 29, 30, 31, 32, 33, 34, 35, 36, 37, 38, 39, 40, 41, 42, 43, 44, 45, 46, 47, 48, 49, 50, 51, 52, 53, 54, 55, 56, 57, 58, 59, 60, 61, 62, 63, 64, 65, 66, 67, 68, 69, 70, 71, 72, 73, 74, 75, 76, 77, 78, 79, 80, 81, 82, 83, 84, 85, 86, 87, 88, 89, 90, 91, 92, 93, 94, 95, 96, 97, 98, 99, 100, 101…	[]	[]	[]	[]	[]	[0, 1, 2, 3, 4, 5, 6, 7, 8, 9, 10, 11, 12, 13, 14, 15, 16, 17, 18, 19, 20, 21, 22, 23, 24, 25, 26, 27, 28, 29, 30, 31, 32, 33, 34, 35, 36, 37, 38, 39, 40, 41, 42, 43, 44, 45, 46, 47, 48, 49, 50, 51, 52, 53, 54, 55, 56, 57, 58, 59, 60, 61, 62, 63, 64, 65, 66, 67, 68, 69, 70, 71, 72, 73, 74, 75, 76, 77]	[0, 1, 2, 3, 4, 5, 6, 7, 8, 9, 10, 11, 12, 13, 14, 15, 16, 17, 18, 19, 20, 21, 22, 23, 24, 25, 26, 27, 28, 29, 30, 31, 32, 33, 34, 35, 36, 37, 38, 39, 40, 41, 42, 43, 44, 45, 46, 47, 48, 49, 50, 51, 52, 53, 54, 55, 56, 57, 58, 59, 60, 61, 62, 63, 64, 65, 66, 67, 68, 69, 70, 71, 72, 73, 74, 75, 76, 77]	[(0, 78)]	[78]	[]	[]	[]	0.110497
1	-----------------------------------------------------------------------------TGAACGCCGTCGTTGTACCGTCTACTTGACTAGCAAGTTAAAATAAGGCTAGTCCGTTATCAACTTGAAAAAGTGGCACCGAGTCGG	GAGCTGGACGGCGACGTAAAGTTTTAGAGCTACCGTCGTTGTACCGTCTACTTGACCGTTCATCGATTTTTTTTCGATGAACGCCGTCGTTGTACCGTCTACTTGACTAGCAAGTTAAAATAAGGCTAGTCCGTTATCAACTTGAAAAAGTGGCACCGAGTCGG	0	77	0	Reference	MODIFIED	Reference	53.049	[0, 1, 2, 3, 4, 5, 6, 7, 8, 9, 10, 11, 12, 13, 14, 15, 16, 17, 18, 19, 20, 21, 22, 23, 24, 25, 26, 27, 28, 29, 30, 31, 32, 33, 34, 35, 36, 37, 38, 39, 40, 41, 42, 43, 44, 45, 46, 47, 48, 49, 50, 51, 52, 53, 54, 55, 56, 57, 58, 59, 60, 61, 62, 63, 64, 65, 66, 67, 68, 69, 70, 71, 72, 73, 74, 75, 76, 77, 78, 79, 80, 81, 82, 83, 84, 85, 86, 87, 88, 89, 90, 91, 92, 93, 94, 95, 96, 97, 98, 99, 100, 101…	[]	[]	[]	[]	[]	[0, 1, 2, 3, 4, 5, 6, 7, 8, 9, 10, 11, 12, 13, 14, 15, 16, 17, 18, 19, 20, 21, 22, 23, 24, 25, 26, 27, 28, 29, 30, 31, 32, 33, 34, 35, 36, 37, 38, 39, 40, 41, 42, 43, 44, 45, 46, 47, 48, 49, 50, 51, 52, 53, 54, 55, 56, 57, 58, 59, 60, 61, 62, 63, 64, 65, 66, 67, 68, 69, 70, 71, 72, 73, 74, 75, 76]	[0, 1, 2, 3, 4, 5, 6, 7, 8, 9, 10, 11, 12, 13, 14, 15, 16, 17, 18, 19, 20, 21, 22, 23, 24, 25, 26, 27, 28, 29, 30, 31, 32, 33, 34, 35, 36, 37, 38, 39, 40, 41, 42, 43, 44, 45, 46, 47, 48, 49, 50, 51, 52, 53, 54, 55, 56, 57, 58, 59, 60, 61, 62, 63, 64, 65, 66, 67, 68, 69, 70, 71, 72, 73, 74, 75, 76]	[(0, 77)]	[77]	[]	[]	[]	0.110497
1	---------------------------------------TGTACCGTCTACTTGACCGTTCATCGATTTTTTTTCGATGAACGCCGTCGTTGTACCGTCTACTTGACTAGCAAGTTAAAATAAGGCTAGTCCGTTATCAACTTGAAAAAGTGGCAC-GAGTCGG	GAGCTGGACGGCGACGTAAAGTTTTAGAGCTACCGTCGTTGTACCGTCTACTTGACCGTTCATCGATTTTTTTTCGATGAACGCCGTCGTTGTACCGTCTACTTGACTAGCAAGTTAAAATAAGGCTAGTCCGTTATCAACTTGAAAAAGTGGCACCGAGTCGG	0	0	0	Reference	UNMODIFIED	Reference	75.61	[0, 1, 2, 3, 4, 5, 6, 7, 8, 9, 10, 11, 12, 13, 14, 15, 16, 17, 18, 19, 20, 21, 22, 23, 24, 25, 26, 27, 28, 29, 30, 31, 32, 33, 34, 35, 36, 37, 38, 39, 40, 41, 42, 43, 44, 45, 46, 47, 48, 49, 50, 51, 52, 53, 54, 55, 56, 57, 58, 59, 60, 61, 62, 63, 64, 65, 66, 67, 68, 69, 70, 71, 72, 73, 74, 75, 76, 77, 78, 79, 80, 81, 82, 83, 84, 85, 86, 87, 88, 89, 90, 91, 92, 93, 94, 95, 96, 97, 98, 99, 100, 101…	[]	[]	[]	[]	[]	[0, 1, 2, 3, 4, 5, 6, 7, 8, 9, 10, 11, 12, 13, 14, 15, 16, 17, 18, 19, 20, 21, 22, 23, 24, 25, 26, 27, 28, 29, 30, 31, 32, 33, 34, 35, 36, 37, 38, 156]	[]	[]	[]	[]	[]	[]	0.110497
1	--------------------------------------TTGTACCGTCTACTTGACCGTTCATCGATTTTTTTTCGAAGAACGCCGTCGTTGTACCGTCTACTTGACTAGCAAGTTAAAATAAGGCTAGTCCGTTATCAACTTGAAAAAGTGGCACCGAGTCGG	GAGCTGGACGGCGACGTAAAGTTTTAGAGCTACCGTCGTTGTACCGTCTACTTGACCGTTCATCGATTTTTTTTCGATGAACGCCGTCGTTGTACCGTCTACTTGACTAGCAAGTTAAAATAAGGCTAGTCCGTTATCAACTTGAAAAAGTGGCACCGAGTCGG	0	0	0	Reference	UNMODIFIED	Reference	76.22	[0, 1, 2, 3, 4, 5, 6, 7, 8, 9, 10, 11, 12, 13, 14, 15, 16, 17, 18, 19, 20, 21, 22, 23, 24, 25, 26, 27, 28, 29, 30, 31, 32, 33, 34, 35, 36, 37, 38, 39, 40, 41, 42, 43, 44, 45, 46, 47, 48, 49, 50, 51, 52, 53, 54, 55, 56, 57, 58, 59, 60, 61, 62, 63, 64, 65, 66, 67, 68, 69, 70, 71, 72, 73, 74, 75, 76, 77, 78, 79, 80, 81, 82, 83, 84, 85, 86, 87, 88, 89, 90, 91, 92, 93, 94, 95, 96, 97, 98, 99, 100, 101…	[]	[]	[]	[]	[]	[0, 1, 2, 3, 4, 5, 6, 7, 8, 9, 10, 11, 12, 13, 14, 15, 16, 17, 18, 19, 20, 21, 22, 23, 24, 25, 26, 27, 28, 29, 30, 31, 32, 33, 34, 35, 36, 37]	[]	[]	[]	[77]	[]	[]	0.110497
1	--------------------------------------TTGTACCGTCTACTTGACCGTTCATCGATTTTTTTTCGATGAACGCCGTCGTTGTACCGTCTACTTGACTAGCAAGTTAAAATAAGGCTAGTCCGTTATCAACTTGAAAA-GTGGCACCGAGTCGG	GAGCTGGACGGCGACGTAAAGTTTTAGAGCTACCGTCGTTGTACCGTCTACTTGACCGTTCATCGATTTTTTTTCGATGAACGCCGTCGTTGTACCGTCTACTTGACTAGCAAGTTAAAATAAGGCTAGTCCGTTATCAACTTGAAAAAGTGGCACCGAGTCGG	0	0	0	Reference	UNMODIFIED	Reference	76.22	[0, 1, 2, 3, 4, 5, 6, 7, 8, 9, 10, 11, 12, 13, 14, 15, 16, 17, 18, 19, 20, 21, 22, 23, 24, 25, 26, 27, 28, 29, 30, 31, 32, 33, 34, 35, 36, 37, 38, 39, 40, 41, 42, 43, 44, 45, 46, 47, 48, 49, 50, 51, 52, 53, 54, 55, 56, 57, 58, 59, 60, 61, 62, 63, 64, 65, 66, 67, 68, 69, 70, 71, 72, 73, 74, 75, 76, 77, 78, 79, 80, 81, 82, 83, 84, 85, 86, 87, 88, 89, 90, 91, 92, 93, 94, 95, 96, 97, 98, 99, 100, 101…	[]	[]	[]	[]	[]	[0, 1, 2, 3, 4, 5, 6, 7, 8, 9, 10, 11, 12, 13, 14, 15, 16, 17, 18, 19, 20, 21, 22, 23, 24, 25, 26, 27, 28, 29, 30, 31, 32, 33, 34, 35, 36, 37, 148]	[]	[]	[]	[]	[]	[]	0.110497
1	--------------------------------------TTGTACCGTCTACTTGACCGTTCATCGATTTTTTTTCGATGAACGCCGTCGTTGTACCGTCTACTTGACTAGCAAGTTAAAATAAGGCTAGTCCGTTATCAACTTGAAAAAGTGGCACCGAGTCG-	GAGCTGGACGGCGACGTAAAGTTTTAGAGCTACCGTCGTTGTACCGTCTACTTGACCGTTCATCGATTTTTTTTCGATGAACGCCGTCGTTGTACCGTCTACTTGACTAGCAAGTTAAAATAAGGCTAGTCCGTTATCAACTTGAAAAAGTGGCACCGAGTCGG	0	0	0	Reference	UNMODIFIED	Reference	76.22	[0, 1, 2, 3, 4, 5, 6, 7, 8, 9, 10, 11, 12, 13, 14, 15, 16, 17, 18, 19, 20, 21, 22, 23, 24, 25, 26, 27, 28, 29, 30, 31, 32, 33, 34, 35, 36, 37, 38, 39, 40, 41, 42, 43, 44, 45, 46, 47, 48, 49, 50, 51, 52, 53, 54, 55, 56, 57, 58, 59, 60, 61, 62, 63, 64, 65, 66, 67, 68, 69, 70, 71, 72, 73, 74, 75, 76, 77, 78, 79, 80, 81, 82, 83, 84, 85, 86, 87, 88, 89, 90, 91, 92, 93, 94, 95, 96, 97, 98, 99, 100, 101…	[]	[]	[]	[]	[]	[0, 1, 2, 3, 4, 5, 6, 7, 8, 9, 10, 11, 12, 13, 14, 15, 16, 17, 18, 19, 20, 21, 22, 23, 24, 25, 26, 27, 28, 29, 30, 31, 32, 33, 34, 35, 36, 37]	[]	[]	[]	[]	[]	[]	0.110497
1	-----------------------------------TCGTTGTACCGTCTACTTGACCGTTCATCGATTTTTTTTCGATGAACGCCGTCGTTGTACCGTCTACTTGACTAGCAAGTTAAAATAAGGCTAGTCCGTTATCAACTTGAAAAAGTGGCACCGAGTCGG	GAGCTGGACGGCGACGTAAAGTTTTAGAGCTACCGTCGTTGTACCGTCTACTTGACCGTTCATCGATTTTTTTTCGATGAACGCCGTCGTTGTACCGTCTACTTGACTAGCAAGTTAAAATAAGGCTAGTCCGTTATCAACTTGAAAAAGTGGCACCGAGTCGG	0	0	0	Reference	UNMODIFIED	Reference	78.659	[0, 1, 2, 3, 4, 5, 6, 7, 8, 9, 10, 11, 12, 13, 14, 15, 16, 17, 18, 19, 20, 21, 22, 23, 24, 25, 26, 27, 28, 29, 30, 31, 32, 33, 34, 35, 36, 37, 38, 39, 40, 41, 42, 43, 44, 45, 46, 47, 48, 49, 50, 51, 52, 53, 54, 55, 56, 57, 58, 59, 60, 61, 62, 63, 64, 65, 66, 67, 68, 69, 70, 71, 72, 73, 74, 75, 76, 77, 78, 79, 80, 81, 82, 83, 84, 85, 86, 87, 88, 89, 90, 91, 92, 93, 94, 95, 96, 97, 98, 99, 100, 101…	[]	[]	[]	[]	[]	[0, 1, 2, 3, 4, 5, 6, 7, 8, 9, 10, 11, 12, 13, 14, 15, 16, 17, 18, 19, 20, 21, 22, 23, 24, 25, 26, 27, 28, 29, 30, 31, 32, 33, 34]	[]	[]	[]	[]	[]	[]	0.110497
1	---------------------------------CATGGTTCTACAGGGGTCAAGTAAGACGGTACAACGAGTTTTAGAGCTAGAAA-------------------------TAGCAAGTTAAAATAAGGCTAGTCCGTTATCAACTTGAAAAAGTGGCACCGAGTCGG	GAGCTGGACGGCGACGTAAAGTTTTAGAGCTACCGTCGTTGTACCG---TCTACTT-GACCGTTCATCGATTTTTTTTCGATGAACGCCGTCGTTGTACCGTCTACTTGACTAGCAAGTTAAAATAAGGCTAGTCCGTTATCAACTTGAAAAAGTGGCACCGAGTCGG	1	25	1	Reference	MODIFIED	Reference	51.786	[0, 1, 2, 3, 4, 5, 6, 7, 8, 9, 10, 11, 12, 13, 14, 15, 16, 17, 18, 19, 20, 21, 22, 23, 24, 25, 26, 27, 28, 29, 30, 31, 32, 33, 34, 35, 36, 37, 38, 39, 40, 41, 42, 43, 44, 45, -46, -46, -46, 46, 47, 48, 49, 50, 51, 52, -53, 53, 54, 55, 56, 57, 58, 59, 60, 61, 62, 63, 64, 65, 66, 67, 68, 69, 70, 71, 72, 73, 74, 75, 76, 77, 78, 79, 80, 81, 82, 83, 84, 85, 86, 87, 88, 89, 90, 91, 92, 93, 94, 95, 96, …	[45, 46, 52, 53]	[45, 52]	[52, 53]	[(52, 53)]	[1]	[0, 1, 2, 3, 4, 5, 6, 7, 8, 9, 10, 11, 12, 13, 14, 15, 16, 17, 18, 19, 20, 21, 22, 23, 24, 25, 26, 27, 28, 29, 30, 31, 32, 82, 83, 84, 85, 86, 87, 88, 89, 90, 91, 92, 93, 94, 95, 96, 97, 98, 99, 100, 101, 102, 103, 104, 105, 106]	[82, 83, 84, 85, 86, 87, 88, 89, 90, 91, 92, 93, 94, 95, 96, 97, 98, 99, 100, 101, 102, 103, 104, 105, 106]	[(82, 107)]	[25]	[34, 36, 40, 44, 48, 50, 52, 56, 59, 62, 66, 71, 72, 73, 74, 75, 76, 77, 81]	[52]	['A']	0.110497
1	-------------------------------ACCGTCGTTGTACCGTCTACTTGACCGTTCATCGATTTTTTTTCGATGAACGCCGTCGTTGTACCGTCTACTTGACTAGCAAGTTAAAATAAGGCTAGTCCGTTATCAACTTGAAAAAGTGGCACCGAGTCGG	GAGCTGGACGGCGACGTAAAGTTTTAGAGCTACCGTCGTTGTACCGTCTACTTGACCGTTCATCGATTTTTTTTCGATGAACGCCGTCGTTGTACCGTCTACTTGACTAGCAAGTTAAAATAAGGCTAGTCCGTTATCAACTTGAAAAAGTGGCACCGAGTCGG	0	0	0	Reference	UNMODIFIED	Reference	81.098	[0, 1, 2, 3, 4, 5, 6, 7, 8, 9, 10, 11, 12, 13, 14, 15, 16, 17, 18, 19, 20, 21, 22, 23, 24, 25, 26, 27, 28, 29, 30, 31, 32, 33, 34, 35, 36, 37, 38, 39, 40, 41, 42, 43, 44, 45, 46, 47, 48, 49, 50, 51, 52, 53, 54, 55, 56, 57, 58, 59, 60, 61, 62, 63, 64, 65, 66, 67, 68, 69, 70, 71, 72, 73, 74, 75, 76, 77, 78, 79, 80, 81, 82, 83, 84, 85, 86, 87, 88, 89, 90, 91, 92, 93, 94, 95, 96, 97, 98, 99, 100, 101…	[]	[]	[]	[]	[]	[0, 1, 2, 3, 4, 5, 6, 7, 8, 9, 10, 11, 12, 13, 14, 15, 16, 17, 18, 19, 20, 21, 22, 23, 24, 25, 26, 27, 28, 29, 30]	[]	[]	[]	[]	[]	[]	0.110497
1	-----------CGA----ATGTTTCTGT-CTTTCATGGTGGGATCCTAGACAAGCCTCAGTTTCATCCTCTGTATAATGGGGA------TGGTTATAATACCCACCAGAG-AGCAG---AATTTAGGGTGAGTCATTCATTGGGTT-AATAAGTGGCACCGAGTCGG	GAGCTGGACGGCGACGTAAAGTTTTAGAGCTACCGTCGTTGTACCGTCTACTTGACCG---TTCATCGATTTTTTTTCGATGAACGCCGTCGTTGTACCGTCTACTTGACTAGCAAGTTAAAATAAGGCTAGTCCGTTATCAACTTGAAAAAGTGGCACCGAGTCGG	0	0	2	Reference	MODIFIED	Reference	50.299	[0, 1, 2, 3, 4, 5, 6, 7, 8, 9, 10, 11, 12, 13, 14, 15, 16, 17, 18, 19, 20, 21, 22, 23, 24, 25, 26, 27, 28, 29, 30, 31, 32, 33, 34, 35, 36, 37, 38, 39, 40, 41, 42, 43, 44, 45, 46, 47, 48, 49, 50, 51, 52, 53, 54, 55, 56, 57, -58, -58, -58, 58, 59, 60, 61, 62, 63, 64, 65, 66, 67, 68, 69, 70, 71, 72, 73, 74, 75, 76, 77, 78, 79, 80, 81, 82, 83, 84, 85, 86, 87, 88, 89, 90, 91, 92, 93, 94, 95, 96, 97, 9…	[57, 58]	[57]	[]	[]	[]	[0, 1, 2, 3, 4, 5, 6, 7, 8, 9, 10, 14, 15, 16, 17, 28, 80, 81, 82, 83, 84, 85, 107, 113, 114, 115, 143]	[]	[]	[]	[19, 24, 25, 27, 31, 32, 34, 36, 39, 41, 43, 45, 47, 48, 51, 52, 54, 56, 57, 64, 65, 66, 68, 70, 72, 73, 74, 76, 77, 87, 91, 94, 95, 96, 97, 99, 102, 103, 106, 112, 118, 119, 122, 125, 126, 131, 132, 134, 137, 138, 139, 140, 146]	[52, 103]	['A' 'A']	0.110497
1	--------CAGTTTCTTCA-----------TAGCGTCGATG----GTCT---TTACAGTT--TGGCTTGTTTTT--------GCAGTGGCTGGTACCGGTTG-TTACTTTCCATGTT----TAGTGCT--TCCTTCAGGAGCTCTTGCAAGTGGCACCGAGTCGG	GAGCTGGACGGCGACGTAAAGTTTTAGAGCTACCGTCGTTGTACCGTCTACTTGACCGTTCATCGATTTTTTTTCGATGAACGCCGTCGTTG-TACCGTCTACTTGACTAGCAAGTTAAAATAAGGCTAGTCCGTTATCAACTTGAAAAAGTGGCACCGAGTCGG	0	0	2	Reference	MODIFIED	Reference	50.909	[0, 1, 2, 3, 4, 5, 6, 7, 8, 9, 10, 11, 12, 13, 14, 15, 16, 17, 18, 19, 20, 21, 22, 23, 24, 25, 26, 27, 28, 29, 30, 31, 32, 33, 34, 35, 36, 37, 38, 39, 40, 41, 42, 43, 44, 45, 46, 47, 48, 49, 50, 51, 52, 53, 54, 55, 56, 57, 58, 59, 60, 61, 62, 63, 64, 65, 66, 67, 68, 69, 70, 71, 72, 73, 74, 75, 76, 77, 78, 79, 80, 81, 82, 83, 84, 85, 86, 87, 88, 89, 90, 91, -92, 92, 93, 94, 95, 96, 97, 98, 99, 100…	[91, 92]	[91]	[]	[]	[]	[0, 1, 2, 3, 4, 5, 6, 7, 19, 20, 21, 22, 23, 24, 25, 26, 27, 28, 29, 41, 42, 43, 44, 49, 50, 51, 60, 61, 74, 75, 76, 77, 78, 79, 80, 81, 101, 116, 117, 118, 119, 127, 128]	[]	[]	[]	[9, 11, 12, 13, 15, 17, 32, 38, 53, 56, 63, 65, 68, 84, 87, 89, 97, 98, 100, 104, 105, 106, 108, 109, 112, 122, 123, 132, 134, 136, 137, 139, 142, 143, 144, 145, 146]	[53, 104]	['T' 'A']	0.110497
1	-------ACACTGACGACATGGTT-----CTAAGGGGGT--------CAAGTAGACGGTACAACGAGTTTTAGAGCTAGAAA-------------------------TAGCAAGTTAAAATAAGGCTAGTCCGTTATCAACTTGAAAAAGTGGCACCGAGTCGG	GAGCTGGACGGCGACGTAAAGTTTTAGAGCTACCGTCGTTGTACCGTCTACTTGACCGTTCATCGATTTTTTTTCGATGAACGCCGTCGTTGTACCGTCTACTTGACTAGCAAGTTAAAATAAGGCTAGTCCGTTATCAACTTGAAAAAGTGGCACCGAGTCGG	0	25	1	Reference	MODIFIED	Reference	56.707	[0, 1, 2, 3, 4, 5, 6, 7, 8, 9, 10, 11, 12, 13, 14, 15, 16, 17, 18, 19, 20, 21, 22, 23, 24, 25, 26, 27, 28, 29, 30, 31, 32, 33, 34, 35, 36, 37, 38, 39, 40, 41, 42, 43, 44, 45, 46, 47, 48, 49, 50, 51, 52, 53, 54, 55, 56, 57, 58, 59, 60, 61, 62, 63, 64, 65, 66, 67, 68, 69, 70, 71, 72, 73, 74, 75, 76, 77, 78, 79, 80, 81, 82, 83, 84, 85, 86, 87, 88, 89, 90, 91, 92, 93, 94, 95, 96, 97, 98, 99, 100, 101…	[]	[]	[]	[]	[]	[0, 1, 2, 3, 4, 5, 6, 24, 25, 26, 27, 28, 39, 40, 41, 42, 43, 44, 45, 46, 82, 83, 84, 85, 86, 87, 88, 89, 90, 91, 92, 93, 94, 95, 96, 97, 98, 99, 100, 101, 102, 103, 104, 105, 106]	[82, 83, 84, 85, 86, 87, 88, 89, 90, 91, 92, 93, 94, 95, 96, 97, 98, 99, 100, 101, 102, 103, 104, 105, 106]	[(82, 107)]	[25]	[9, 10, 11, 16, 17, 19, 21, 32, 33, 35, 36, 48, 50, 52, 56, 59, 62, 66, 71, 72, 73, 74, 75, 76, 77, 81]	[52]	['A']	0.110497
1	-------GCGACGGCGTTCATCGAAAAAAAAA---TCGATGAACGGTCAAGTAGACGGTA-----------------------------TTGTACCGTCTACTTGACTAGCAAGTTAAAATAAGGCTAGTCCGTTATCAACTTGAAAAAGTGGCACCGAGTCGG	GAGCTGGACGGCGACGTAAAGTTTTAGAGCTACCGTCGTTGTACCGTCTACTTGACCGTTCATCGATTTTTTTTCGATGAACGCCGTCGTTGTACCGTCTACTTGACTAGCAAGTTAAAATAAGGCTAGTCCGTTATCAACTTGAAAAAGTGGCACCGAGTCGG	0	0	1	Reference	MODIFIED	Reference	62.805	[0, 1, 2, 3, 4, 5, 6, 7, 8, 9, 10, 11, 12, 13, 14, 15, 16, 17, 18, 19, 20, 21, 22, 23, 24, 25, 26, 27, 28, 29, 30, 31, 32, 33, 34, 35, 36, 37, 38, 39, 40, 41, 42, 43, 44, 45, 46, 47, 48, 49, 50, 51, 52, 53, 54, 55, 56, 57, 58, 59, 60, 61, 62, 63, 64, 65, 66, 67, 68, 69, 70, 71, 72, 73, 74, 75, 76, 77, 78, 79, 80, 81, 82, 83, 84, 85, 86, 87, 88, 89, 90, 91, 92, 93, 94, 95, 96, 97, 98, 99, 100, 101…	[]	[]	[]	[]	[]	[0, 1, 2, 3, 4, 5, 6, 32, 33, 34, 60, 61, 62, 63, 64, 65, 66, 67, 68, 69, 70, 71, 72, 73, 74, 75, 76, 77, 78, 79, 80, 81, 82, 83, 84, 85, 86, 87, 88]	[]	[]	[]	[7, 10, 13, 17, 18, 20, 21, 22, 23, 24, 26, 28, 29, 30, 38, 41, 44, 48, 50, 52, 56, 59]	[52]	['A']	0.110497
1	----TATACACCAGTCTAATTGTTTTGGAGAG------GTTTTAAAGAGCTGAAGGACC--TCAACCACTTTCCCCAGGGCTGAACACCAGCAATAT----TTTGCTTGTCT--CAACGCA-------GCTCTTTCCTT--CCATTTTAA---GTGGCACCGAGTCGG	GAGCTGGACGGCGACGTAAA-GTTTTAGAGCTACCGTCGTTGTACCGT-CTACTTGACCGTTCATCGATTTTTTTTCGA--TGAACGCCGTCGTTGTACCGTCTACTTGACTAGCAAGTTAAAATAAGGCTAGTCCGTTATCAACTTGAAAAAGTGGCACCGAGTCGG	0	0	1	Reference	MODIFIED	Reference	51.19	[0, 1, 2, 3, 4, 5, 6, 7, 8, 9, 10, 11, 12, 13, 14, 15, 16, 17, 18, 19, -20, 20, 21, 22, 23, 24, 25, 26, 27, 28, 29, 30, 31, 32, 33, 34, 35, 36, 37, 38, 39, 40, 41, 42, 43, 44, 45, 46, -47, 47, 48, 49, 50, 51, 52, 53, 54, 55, 56, 57, 58, 59, 60, 61, 62, 63, 64, 65, 66, 67, 68, 69, 70, 71, 72, 73, 74, 75, 76, -77, -77, 77, 78, 79, 80, 81, 82, 83, 84, 85, 86, 87, 88, 89, 90, 91, 92, 93, 94, 95, 96, …	[19, 20, 46, 47, 76, 77]	[19, 46, 76]	[]	[]	[]	[0, 1, 2, 3, 31, 32, 33, 34, 35, 36, 57, 58, 93, 94, 95, 96, 108, 109, 117, 118, 119, 120, 121, 122, 123, 135, 136, 146, 147, 148]	[]	[]	[]	[5, 6, 9, 10, 12, 13, 14, 15, 19, 25, 29, 30, 40, 43, 44, 46, 49, 50, 51, 52, 62, 64, 66, 70, 71, 72, 73, 74, 76, 82, 85, 86, 88, 89, 91, 98, 100, 105, 113, 114, 115, 127, 128, 130, 132, 138, 140, 143]	[52]	['G']	0.110497
1	----TGG--------------TTCTACAGGGAC---------ACTGACGAC---ACGGTACAACGAGTTTTAGAGCTAGAAA-------------------------TAGCAAGTTAAAATAAGGCTAGTCCGTTATCAACTTGAAAAAGTGGCACCGAGTCGG	GAGCTGGACGGCGACGTAAAGTTTTAGAGCTACCGTCGTTGTACCGTCTACTTGACCGTTCATCGATTTTTTTTCGATGAACGCCGTCGTTGTACCGTCTACTTGACTAGCAAGTTAAAATAAGGCTAGTCCGTTATCAACTTGAAAAAGTGGCACCGAGTCGG	0	28	0	Reference	MODIFIED	Reference	54.878	[0, 1, 2, 3, 4, 5, 6, 7, 8, 9, 10, 11, 12, 13, 14, 15, 16, 17, 18, 19, 20, 21, 22, 23, 24, 25, 26, 27, 28, 29, 30, 31, 32, 33, 34, 35, 36, 37, 38, 39, 40, 41, 42, 43, 44, 45, 46, 47, 48, 49, 50, 51, 52, 53, 54, 55, 56, 57, 58, 59, 60, 61, 62, 63, 64, 65, 66, 67, 68, 69, 70, 71, 72, 73, 74, 75, 76, 77, 78, 79, 80, 81, 82, 83, 84, 85, 86, 87, 88, 89, 90, 91, 92, 93, 94, 95, 96, 97, 98, 99, 100, 101…	[]	[]	[]	[]	[]	[0, 1, 2, 3, 7, 8, 9, 10, 11, 12, 13, 14, 15, 16, 17, 18, 19, 20, 33, 34, 35, 36, 37, 38, 39, 40, 41, 51, 52, 53, 82, 83, 84, 85, 86, 87, 88, 89, 90, 91, 92, 93, 94, 95, 96, 97, 98, 99, 100, 101, 102, 103, 104, 105, 106]	[51, 52, 53, 82, 83, 84, 85, 86, 87, 88, 89, 90, 91, 92, 93, 94, 95, 96, 97, 98, 99, 100, 101, 102, 103, 104, 105, 106]	[(51, 54), (82, 107)]	[3, 25]	[23, 26, 29, 30, 44, 46, 48, 56, 59, 62, 66, 71, 72, 73, 74, 75, 76, 77, 81]	[]	[]	0.110497
1	----TGG--------------TTCTACAGGGCTGCTGTCTATAGCTTGTTTAAT-----GTGCCTTGCTGCATTTTC-ATGA----CTTAG--GGACTGTCTAGATGA-----AAGTTGGCATGATCCTTTCCTGTCAG-ACCTCTAA---GTGGCACCGAGTCGG	GAGCTGGACGGCGACGTAAAGTTTTAGAG--CTACCGTCGTTGTACCGTCTACTTGACCGTTCATCGATTTTTTTTCGATGAACGCCGTCGTTGTACCGTCTACTTGACTAGCAAGTTAAAATAAGGCTAGTCCGTTATCAACTTGAAAAAGTGGCACCGAGTCGG	0	5	0	Reference	MODIFIED	Reference	50.602	[0, 1, 2, 3, 4, 5, 6, 7, 8, 9, 10, 11, 12, 13, 14, 15, 16, 17, 18, 19, 20, 21, 22, 23, 24, 25, 26, 27, 28, -29, -29, 29, 30, 31, 32, 33, 34, 35, 36, 37, 38, 39, 40, 41, 42, 43, 44, 45, 46, 47, 48, 49, 50, 51, 52, 53, 54, 55, 56, 57, 58, 59, 60, 61, 62, 63, 64, 65, 66, 67, 68, 69, 70, 71, 72, 73, 74, 75, 76, 77, 78, 79, 80, 81, 82, 83, 84, 85, 86, 87, 88, 89, 90, 91, 92, 93, 94, 95, 96, 97, 98, 99…	[28, 29]	[28]	[]	[]	[]	[0, 1, 2, 3, 7, 8, 9, 10, 11, 12, 13, 14, 15, 16, 17, 18, 19, 20, 52, 53, 54, 55, 56, 75, 80, 81, 82, 83, 89, 90, 106, 107, 108, 109, 110, 137, 146, 147, 148]	[52, 53, 54, 55, 56]	[(52, 57)]	[5]	[23, 26, 31, 33, 37, 38, 40, 41, 42, 43, 44, 47, 50, 59, 61, 63, 65, 67, 68, 69, 85, 87, 92, 95, 101, 102, 116, 117, 118, 121, 123, 124, 127, 128, 129, 131, 134, 136, 139, 142, 143]	[]	[]	0.110497
1	----TGG-------------GTTTTAGGGGTGAGCATC---------TCAAAATGAGTGAGTTTTG---TCTTTGCTATGTTTGCAAAT-TTATATCATCTGGGCACTTTTCTTTGGGCTTATATTAA--CTGGT----TATAATTATGAAGGAAAGTGGCACCGAGTCGG	GAGCTGGACGGCGACGTAAAGTTTTAGAGCT-ACCGTCGTTGTACCGTCTACTTGACCGTTCATCGATTTTTTTTCGATGAACGCCGTCGTTGTACCGTCT----ACTTGACTAGCAAGTTAAAATAAGGCTAGTCCGTTATCAACTTGAA--AAAGTGGCACCGAGTCGG	0	0	1	Reference	MODIFIED	Reference	50.292	[0, 1, 2, 3, 4, 5, 6, 7, 8, 9, 10, 11, 12, 13, 14, 15, 16, 17, 18, 19, 20, 21, 22, 23, 24, 25, 26, 27, 28, 29, 30, -31, 31, 32, 33, 34, 35, 36, 37, 38, 39, 40, 41, 42, 43, 44, 45, 46, 47, 48, 49, 50, 51, 52, 53, 54, 55, 56, 57, 58, 59, 60, 61, 62, 63, 64, 65, 66, 67, 68, 69, 70, 71, 72, 73, 74, 75, 76, 77, 78, 79, 80, 81, 82, 83, 84, 85, 86, 87, 88, 89, 90, 91, 92, 93, 94, 95, 96, 97, 98, 99, -10…	[30, 31, 99, 100, 145, 146]	[30, 99, 145]	[]	[]	[]	[0, 1, 2, 3, 7, 8, 9, 10, 11, 12, 13, 14, 15, 16, 17, 18, 19, 37, 38, 39, 40, 41, 42, 43, 44, 45, 65, 66, 67, 88, 123, 124, 130, 131, 132, 133]	[]	[]	[]	[27, 29, 32, 34, 48, 50, 51, 55, 56, 58, 59, 60, 61, 63, 69, 73, 75, 79, 80, 81, 84, 85, 86, 87, 91, 94, 96, 104, 105, 108, 109, 110, 111, 112, 113, 117, 119, 127, 137, 139, 140, 141]	[104]	['T']	0.110497
1	----TGGACAGGGCCTTGCAGG---AGAGACTGCCTTGCCTAGGAAGGGCATTACAGGAGAGTGAAGATGGATGTGCTGGGGGAATGTCGGAGGGGTT---------------GCAAGTGCAGA-ATGTCTTGA--GTT--CAAGTCGAACTGAAAGTGGCACCGAGTCGG	GAGCTGGACGGCGACGTAAAGTTTTAGAG-CTACCGT-CGTTGTACCGTC--TACTTGACCGTTCATCGATTTTTTTTCGATGAACGCCGTCGTTGTACCGTCTACTTGACTAGCAAGTTAAAATAAGGCTAGTCCGTTATCAACTTGAA---AAAGTGGCACCGAGTCGG	0	15	1	Reference	MODIFIED	Reference	51.462	[0, 1, 2, 3, 4, 5, 6, 7, 8, 9, 10, 11, 12, 13, 14, 15, 16, 17, 18, 19, 20, 21, 22, 23, 24, 25, 26, 27, 28, -29, 29, 30, 31, 32, 33, 34, 35, -36, 36, 37, 38, 39, 40, 41, 42, 43, 44, 45, 46, 47, -48, -48, 48, 49, 50, 51, 52, 53, 54, 55, 56, 57, 58, 59, 60, 61, 62, 63, 64, 65, 66, 67, 68, 69, 70, 71, 72, 73, 74, 75, 76, 77, 78, 79, 80, 81, 82, 83, 84, 85, 86, 87, 88, 89, 90, 91, 92, 93, 94, 95, 96, …	[28, 29, 35, 36, 47, 48, 145, 146]	[28, 35, 47, 145]	[]	[]	[]	[0, 1, 2, 3, 22, 23, 24, 94, 95, 96, 97, 98, 99, 100, 101, 102, 103, 104, 105, 106, 107, 108, 120, 130, 131, 135, 136]	[94, 95, 96, 97, 98, 99, 100, 101, 102, 103, 104, 105, 106, 107, 108]	[(94, 109)]	[15]	[9, 11, 13, 15, 17, 18, 21, 31, 34, 37, 39, 41, 43, 44, 46, 51, 52, 55, 56, 59, 60, 62, 63, 64, 65, 66, 67, 69, 71, 72, 74, 76, 77, 81, 83, 86, 87, 89, 90, 93, 115, 116, 118, 122, 124, 127, 129, 140, 142]	[52]	['G']	0.110497
1	---CAGGGCATGCGTTGTATTATTTAATC-CTCCCAATAAGCCAATGTGTTACATACTA------TCATTATCCTCATTTTGCTGA-----GGCTTAGAAAGGT-TAAGTGACTTGACA-TTAAGATAACAC-AGACAGT-------------AAGTGGCACCGAGTCGG	GAGCTGGACG-GCGACGTAAAGTTTTAGAGCTACC-----GTCGTTGTACCGTCTACTTGACCGTTCATCGATTTTTTTTCGATGAACGCCGTCGTTGTACCGTCTACTTGACTAGCAAGTTAAAATAAGGCTAGTCCGTTATCAACTTGAAAAAGTGGCACCGAGTCGG	0	6	1	Reference	MODIFIED	Reference	50.588	[0, 1, 2, 3, 4, 5, 6, 7, 8, 9, -10, 10, 11, 12, 13, 14, 15, 16, 17, 18, 19, 20, 21, 22, 23, 24, 25, 26, 27, 28, 29, 30, 31, 32, 33, -34, -34, -34, -34, -34, 34, 35, 36, 37, 38, 39, 40, 41, 42, 43, 44, 45, 46, 47, 48, 49, 50, 51, 52, 53, 54, 55, 56, 57, 58, 59, 60, 61, 62, 63, 64, 65, 66, 67, 68, 69, 70, 71, 72, 73, 74, 75, 76, 77, 78, 79, 80, 81, 82, 83, 84, 85, 86, 87, 88, 89, 90, 91, 92, 93, 94…	[9, 10, 33, 34]	[9, 33]	[]	[]	[]	[0, 1, 2, 28, 53, 54, 55, 56, 57, 58, 80, 81, 82, 83, 84, 98, 113, 126, 134, 135, 136, 137, 138, 139, 140, 141, 142, 143, 144, 145, 146]	[53, 54, 55, 56, 57, 58]	[(53, 59)]	[6]	[4, 7, 9, 13, 14, 18, 19, 20, 24, 26, 27, 31, 35, 37, 38, 42, 43, 44, 45, 46, 47, 52, 63, 64, 65, 66, 67, 69, 70, 74, 76, 86, 88, 90, 92, 94, 95, 101, 102, 108, 110, 111, 118, 123, 124, 129, 131]	[52]	['A']	0.110497
1	---CTG-------ACGACATGGTT-----CTACAGGGGTAG-------------ACGGTACAACGAGTTTTAGAGCTAGAAA-------------------------TAGCAAGTTAAAATAAGGCTAGTCCGTTATCAACTTGAAAAAGTGGCACCGAGTCGG	GAGCTGGACGGCGACGTAAAGTTTTAGAGCTACCGTCGTTGTACCGTCTACTTGACCGTTCATCGATTTTTTTTCGATGAACGCCGTCGTTGTACCGTCTACTTGACTAGCAAGTTAAAATAAGGCTAGTCCGTTATCAACTTGAAAAAGTGGCACCGAGTCGG	0	38	0	Reference	MODIFIED	Reference	55.488	[0, 1, 2, 3, 4, 5, 6, 7, 8, 9, 10, 11, 12, 13, 14, 15, 16, 17, 18, 19, 20, 21, 22, 23, 24, 25, 26, 27, 28, 29, 30, 31, 32, 33, 34, 35, 36, 37, 38, 39, 40, 41, 42, 43, 44, 45, 46, 47, 48, 49, 50, 51, 52, 53, 54, 55, 56, 57, 58, 59, 60, 61, 62, 63, 64, 65, 66, 67, 68, 69, 70, 71, 72, 73, 74, 75, 76, 77, 78, 79, 80, 81, 82, 83, 84, 85, 86, 87, 88, 89, 90, 91, 92, 93, 94, 95, 96, 97, 98, 99, 100, 101…	[]	[]	[]	[]	[]	[0, 1, 2, 6, 7, 8, 9, 10, 11, 12, 24, 25, 26, 27, 28, 41, 42, 43, 44, 45, 46, 47, 48, 49, 50, 51, 52, 53, 82, 83, 84, 85, 86, 87, 88, 89, 90, 91, 92, 93, 94, 95, 96, 97, 98, 99, 100, 101, 102, 103, 104, 105, 106]	[41, 42, 43, 44, 45, 46, 47, 48, 49, 50, 51, 52, 53, 82, 83, 84, 85, 86, 87, 88, 89, 90, 91, 92, 93, 94, 95, 96, 97, 98, 99, 100, 101, 102, 103, 104, 105, 106]	[(41, 54), (82, 107)]	[13, 25]	[16, 17, 19, 21, 33, 35, 36, 39, 56, 59, 62, 66, 71, 72, 73, 74, 75, 76, 77, 81]	[]	[]	0.110497
1	---CTGGACGGCGACGTAAAGTTTTAGAGCTACCGTC--------------------------------------------------------------TACTTGACTAGCAAGTTAAAATAAGGCTAGTCCGTTATCAACTTGAAAAAGTGGCACCGAGTCGG	GAGCTGGACGGCGACGTAAAGTTTTAGAGCTACCGTCGTTGTACCGTCTACTTGACCGTTCATCGATTTTTTTTCGATGAACGCCGTCGTTGTACCGTCTACTTGACTAGCAAGTTAAAATAAGGCTAGTCCGTTATCAACTTGAAAAAGTGGCACCGAGTCGG	0	62	0	Reference	MODIFIED	Reference	60.366	[0, 1, 2, 3, 4, 5, 6, 7, 8, 9, 10, 11, 12, 13, 14, 15, 16, 17, 18, 19, 20, 21, 22, 23, 24, 25, 26, 27, 28, 29, 30, 31, 32, 33, 34, 35, 36, 37, 38, 39, 40, 41, 42, 43, 44, 45, 46, 47, 48, 49, 50, 51, 52, 53, 54, 55, 56, 57, 58, 59, 60, 61, 62, 63, 64, 65, 66, 67, 68, 69, 70, 71, 72, 73, 74, 75, 76, 77, 78, 79, 80, 81, 82, 83, 84, 85, 86, 87, 88, 89, 90, 91, 92, 93, 94, 95, 96, 97, 98, 99, 100, 101…	[]	[]	[]	[]	[]	[0, 1, 2, 37, 38, 39, 40, 41, 42, 43, 44, 45, 46, 47, 48, 49, 50, 51, 52, 53, 54, 55, 56, 57, 58, 59, 60, 61, 62, 63, 64, 65, 66, 67, 68, 69, 70, 71, 72, 73, 74, 75, 76, 77, 78, 79, 80, 81, 82, 83, 84, 85, 86, 87, 88, 89, 90, 91, 92, 93, 94, 95, 96, 97, 98]	[37, 38, 39, 40, 41, 42, 43, 44, 45, 46, 47, 48, 49, 50, 51, 52, 53, 54, 55, 56, 57, 58, 59, 60, 61, 62, 63, 64, 65, 66, 67, 68, 69, 70, 71, 72, 73, 74, 75, 76, 77, 78, 79, 80, 81, 82, 83, 84, 85, 86, 87, 88, 89, 90, 91, 92, 93, 94, 95, 96, 97, 98]	[(37, 99)]	[62]	[]	[]	[]	0.110497
1	---TTGGGCATTTATGACTCAA----TTATAACTAAATGGATTCTTTCGAGACTTCATGAAA-TCAAAAGATTGAATTATGGGGA--------GTTAAAACA---ACTT---TAGAGGGTTGATAGAAATGTTCTACGTTTTGA--TTGGGAAAGTGGCACCGAGTCGG	GAGCTGGACGGC---GACGTAAAGTTTTAGAGCTACCGTCGTTGTACCGT--CTACTTGACCGTTCATCGATTTTTTTTCGATGAACGCCGTCGTTGTACCGTCTACTTGACTAGCAAGTTAAAATAAGGCTAGTCCGTTATCAACTTGAAAAAGTGGCACCGAGTCGG	0	3	0	Reference	MODIFIED	Reference	50.888	[0, 1, 2, 3, 4, 5, 6, 7, 8, 9, 10, 11, -12, -12, -12, 12, 13, 14, 15, 16, 17, 18, 19, 20, 21, 22, 23, 24, 25, 26, 27, 28, 29, 30, 31, 32, 33, 34, 35, 36, 37, 38, 39, 40, 41, 42, 43, 44, 45, 46, -47, -47, 47, 48, 49, 50, 51, 52, 53, 54, 55, 56, 57, 58, 59, 60, 61, 62, 63, 64, 65, 66, 67, 68, 69, 70, 71, 72, 73, 74, 75, 76, 77, 78, 79, 80, 81, 82, 83, 84, 85, 86, 87, 88, 89, 90, 91, 92, 93, 94, 95,…	[11, 12, 46, 47]	[11, 46]	[]	[]	[]	[0, 1, 2, 19, 20, 21, 22, 57, 80, 81, 82, 83, 84, 85, 86, 87, 97, 98, 99, 104, 105, 106, 139, 140]	[104, 105, 106]	[(104, 107)]	[3]	[3, 7, 9, 10, 11, 15, 16, 26, 28, 32, 33, 34, 35, 36, 37, 40, 42, 43, 46, 49, 51, 55, 56, 59, 60, 62, 63, 68, 69, 70, 73, 74, 76, 77, 91, 92, 94, 96, 110, 111, 112, 116, 118, 120, 123, 124, 125, 127, 128, 130, 135, 137, 144, 145]	[]	[]	0.110497
1	--ACTG-------ACGACATGGTT-----CTACGGTCTCAGAAAGTTCCCTCTTATACCTGGTCAAACTTC-----TCTTACAATCACCTGTGACTTT---CCCTCT--TGGTCTTGGA---TCAAATCATCCTAAATACATTAAAAGTCCTGTTCCAAGTGGCACCGAGTCGG	GAGCTGGACGGCGACGTAAAGTTTTAGAGCTACCGTC-------GTTGTACCGTCTACTTGACCGTTCATCGATTTTTTTTCGATGAACGCCGTCGTTGTACCGTCTACTTGACTAGCAAGTTAAAATAAGGCTAG-TCCGTTATCAA--CTTGAAAAAGTGGCACCGAGTCGG	0	0	1	Reference	MODIFIED	Reference	50.575	[0, 1, 2, 3, 4, 5, 6, 7, 8, 9, 10, 11, 12, 13, 14, 15, 16, 17, 18, 19, 20, 21, 22, 23, 24, 25, 26, 27, 28, 29, 30, 31, 32, 33, 34, 35, 36, -37, -37, -37, -37, -37, -37, -37, 37, 38, 39, 40, 41, 42, 43, 44, 45, 46, 47, 48, 49, 50, 51, 52, 53, 54, 55, 56, 57, 58, 59, 60, 61, 62, 63, 64, 65, 66, 67, 68, 69, 70, 71, 72, 73, 74, 75, 76, 77, 78, 79, 80, 81, 82, 83, 84, 85, 86, 87, 88, 89, 90, 91, 92, 9…	[36, 37, 128, 129, 139, 140]	[36, 128, 139]	[]	[]	[]	[0, 1, 6, 7, 8, 9, 10, 11, 12, 24, 25, 26, 27, 28, 64, 65, 66, 67, 68, 91, 92, 93, 100, 101, 112, 113, 114]	[]	[]	[]	[2, 16, 17, 19, 21, 33, 40, 41, 42, 43, 45, 47, 51, 54, 55, 57, 58, 59, 61, 70, 73, 75, 78, 80, 82, 83, 84, 86, 88, 96, 103, 105, 108, 110, 116, 121, 123, 124, 128, 130, 132, 136, 137, 139, 142, 143, 144, 145, 146]	[103]	['G']	0.110497
1	--CCTGCAC--CTAC----------AGGGCTACTGTCTATAGGAACACCAGAATTTGAGCATTA---GGTTTTTTTTCGAAAGAA------------ATAATATAGGGCATCTAGGAAACTCAACCTAATCTAGAGAGCT-TCCCCTAGAAA--GTGGCACCGAGTCGG	GAGCTGGACGGCGACGTAAAGTTTTAGAGCTACCGTCGTT-GTACCGTCT--ACTTGACCGTTCATCGATTTTTTTTCGAT-GAACGCCGTCGTTGTACCGTCTACTTGA-CTAGCAAGTTAAAATAAGGCTAGTCCGTTATCAACTTGAAAAAGTGGCACCGAGTCGG	0	0	2	Reference	MODIFIED	Reference	53.254	[0, 1, 2, 3, 4, 5, 6, 7, 8, 9, 10, 11, 12, 13, 14, 15, 16, 17, 18, 19, 20, 21, 22, 23, 24, 25, 26, 27, 28, 29, 30, 31, 32, 33, 34, 35, 36, 37, 38, 39, -40, 40, 41, 42, 43, 44, 45, 46, 47, 48, -49, -49, 49, 50, 51, 52, 53, 54, 55, 56, 57, 58, 59, 60, 61, 62, 63, 64, 65, 66, 67, 68, 69, 70, 71, 72, 73, 74, 75, 76, 77, -78, 78, 79, 80, 81, 82, 83, 84, 85, 86, 87, 88, 89, 90, 91, 92, 93, 94, 95, 96, …	[39, 40, 48, 49, 77, 78, 105, 106]	[39, 48, 77, 105]	[]	[]	[]	[0, 1, 9, 10, 15, 16, 17, 18, 19, 20, 21, 22, 23, 24, 61, 62, 63, 81, 82, 83, 84, 85, 86, 87, 88, 89, 90, 91, 92, 135, 147, 148]	[]	[]	[]	[2, 6, 12, 27, 33, 37, 38, 41, 43, 45, 46, 48, 50, 55, 57, 60, 65, 77, 94, 95, 96, 98, 101, 102, 103, 104, 110, 113, 114, 116, 119, 120, 121, 123, 124, 129, 130, 131, 133, 138, 139, 142]	[103, 104]	['G' 'C']	0.110497
1	--GATTGTAGGAAAAGACATTCTATTAGAATTTCA-------TAAAGGA-AGTTGACACCATTAACCCATTTGTTTTTTACCAG-GATGTCAATGT----------TGAAAAGCAGGTTATTTAATTCTGCTATTT--------------AAAAGTGGCACCGAGTCGG	GAGCTGGACGGCGACGTAAAGTT-TTAGAGCTACCGTCGTTGTACCGTCTACTTGAC--CGTTCATCGATTTTTTTTCGATGAACGCCGTCGTTGTACCGTCTACTTGACTAGCAAGTTAA--AATAAGGCTAGTCCGTTATCAACTTGAAAAAGTGGCACCGAGTCGG	0	0	0	Reference	UNMODIFIED	Reference	50.296	[0, 1, 2, 3, 4, 5, 6, 7, 8, 9, 10, 11, 12, 13, 14, 15, 16, 17, 18, 19, 20, 21, 22, -23, 23, 24, 25, 26, 27, 28, 29, 30, 31, 32, 33, 34, 35, 36, 37, 38, 39, 40, 41, 42, 43, 44, 45, 46, 47, 48, 49, 50, 51, 52, 53, 54, 55, -56, -56, 56, 57, 58, 59, 60, 61, 62, 63, 64, 65, 66, 67, 68, 69, 70, 71, 72, 73, 74, 75, 76, 77, 78, 79, 80, 81, 82, 83, 84, 85, 86, 87, 88, 89, 90, 91, 92, 93, 94, 95, 96, 97, 9…	[22, 23, 55, 56, 117, 118]	[22, 55, 117]	[]	[]	[]	[0, 1, 34, 35, 36, 37, 38, 39, 40, 48, 81, 93, 94, 95, 96, 97, 98, 99, 100, 101, 102, 131, 132, 133, 134, 135, 136, 137, 138, 139, 140, 141, 142, 143, 144]	[]	[]	[]	[3, 5, 7, 8, 11, 12, 14, 16, 17, 19, 20, 21, 28, 29, 31, 33, 43, 44, 46, 47, 50, 57, 60, 62, 64, 69, 74, 75, 77, 78, 80, 83, 84, 88, 89, 106, 107, 112, 117, 121, 122, 123, 128, 130]	[]	[]	0.110497
1	--GTGGGGTGGTTAGGCAGTGTGGGGTGAATATGGACATATT------TAAGTGGCTTTGTATCTATTTATCT--GATGA-----GTTTTAGTGTGGTCT-CGGGACTTCCAA--TAATGGATGTCTTAAGAGTAGGTTG-------GAGGAAGTGGCACCGAGTCGG	GAGCTGGACGGCGACGTAAAGTTTTAGAGCTACCGTCGTTGTACCGTCTACTTGACCGTTCATCGATTTTTTTTCGATGAACGCCGTCGTTGTACCGTCTACTTGACTAGCAAGTTAAAATAAGGCT----AGTCCGTTATCAACTTGAAAAAGTGGCACCGAGTCGG	0	0	1	Reference	MODIFIED	Reference	50.595	[0, 1, 2, 3, 4, 5, 6, 7, 8, 9, 10, 11, 12, 13, 14, 15, 16, 17, 18, 19, 20, 21, 22, 23, 24, 25, 26, 27, 28, 29, 30, 31, 32, 33, 34, 35, 36, 37, 38, 39, 40, 41, 42, 43, 44, 45, 46, 47, 48, 49, 50, 51, 52, 53, 54, 55, 56, 57, 58, 59, 60, 61, 62, 63, 64, 65, 66, 67, 68, 69, 70, 71, 72, 73, 74, 75, 76, 77, 78, 79, 80, 81, 82, 83, 84, 85, 86, 87, 88, 89, 90, 91, 92, 93, 94, 95, 96, 97, 98, 99, 100, 101…	[126, 127]	[126]	[]	[]	[]	[0, 1, 42, 43, 44, 45, 46, 47, 73, 74, 80, 81, 82, 83, 84, 100, 113, 114, 136, 137, 138, 139, 140, 141, 142]	[]	[]	[]	[3, 4, 7, 8, 11, 12, 14, 16, 18, 19, 22, 23, 24, 25, 26, 27, 28, 29, 32, 33, 35, 37, 39, 40, 50, 51, 54, 56, 57, 59, 60, 64, 69, 71, 87, 88, 90, 93, 94, 95, 102, 103, 108, 109, 118, 119, 120, 122, 124, 130, 131, 135, 145, 146]	[103]	['G']	0.110497
1	--TCCAAACAACAAAGCATAATATTTCGCCCAC------TAAGCCAATCACTT-------TATTGACTCCTAGCCGCAGACCTCC-TCATTCTA------ACCTGAATCGGAGGACAACCAGTAAG-CTACCCTTTTACCATCATTGGACAAGTGGCACCGAGTCGG	GAGCTGGACGGCGACGTAAAGTTTTAGAGCTACCGTCGTTGTACCGTCTACTTGACCGTTCATCGATTTTTTTTCGATGAACGCCGTCGTTGTACCGTCTACTTGACTAGCAAGTTAA--AATAAGGCTAGTCCGTTATCAAC-TTGAAAAAGTGGCACCGAGTCGG	0	7	0	Reference	MODIFIED	Reference	52.096	[0, 1, 2, 3, 4, 5, 6, 7, 8, 9, 10, 11, 12, 13, 14, 15, 16, 17, 18, 19, 20, 21, 22, 23, 24, 25, 26, 27, 28, 29, 30, 31, 32, 33, 34, 35, 36, 37, 38, 39, 40, 41, 42, 43, 44, 45, 46, 47, 48, 49, 50, 51, 52, 53, 54, 55, 56, 57, 58, 59, 60, 61, 62, 63, 64, 65, 66, 67, 68, 69, 70, 71, 72, 73, 74, 75, 76, 77, 78, 79, 80, 81, 82, 83, 84, 85, 86, 87, 88, 89, 90, 91, 92, 93, 94, 95, 96, 97, 98, 99, 100, 101…	[117, 118, 140, 141]	[117, 140]	[]	[]	[]	[0, 1, 33, 34, 35, 36, 37, 38, 53, 54, 55, 56, 57, 58, 59, 85, 94, 95, 96, 97, 98, 99, 124]	[53, 54, 55, 56, 57, 58, 59]	[(53, 60)]	[7]	[2, 4, 5, 6, 9, 10, 12, 14, 16, 18, 20, 22, 25, 26, 27, 28, 30, 40, 41, 42, 45, 46, 47, 48, 60, 63, 66, 68, 69, 71, 72, 73, 76, 77, 80, 82, 88, 91, 102, 106, 108, 110, 112, 114, 115, 119, 128, 129, 131, 132, 136, 139, 144, 146]	[]	[]	0.110497
1	-AAGTAGACGG-GACAACGAGTTTTAGAGCTA----------------------------------------------GAAA-------------------------TAGCAAGTTAAAATAAGGCTAGTCCGTTATCAACTTGAAAAAGTGGCACCGAGTCGG	GAGCTGGACGGCGACGTAAAGTTTTAGAGCTACCGTCGTTGTACCGTCTACTTGACCGTTCATCGATTTTTTTTCGATGAACGCCGTCGTTGTACCGTCTACTTGACTAGCAAGTTAAAATAAGGCTAGTCCGTTATCAACTTGAAAAAGTGGCACCGAGTCGG	0	71	0	Reference	MODIFIED	Reference	50.61	[0, 1, 2, 3, 4, 5, 6, 7, 8, 9, 10, 11, 12, 13, 14, 15, 16, 17, 18, 19, 20, 21, 22, 23, 24, 25, 26, 27, 28, 29, 30, 31, 32, 33, 34, 35, 36, 37, 38, 39, 40, 41, 42, 43, 44, 45, 46, 47, 48, 49, 50, 51, 52, 53, 54, 55, 56, 57, 58, 59, 60, 61, 62, 63, 64, 65, 66, 67, 68, 69, 70, 71, 72, 73, 74, 75, 76, 77, 78, 79, 80, 81, 82, 83, 84, 85, 86, 87, 88, 89, 90, 91, 92, 93, 94, 95, 96, 97, 98, 99, 100, 101…	[]	[]	[]	[]	[]	[0, 11, 32, 33, 34, 35, 36, 37, 38, 39, 40, 41, 42, 43, 44, 45, 46, 47, 48, 49, 50, 51, 52, 53, 54, 55, 56, 57, 58, 59, 60, 61, 62, 63, 64, 65, 66, 67, 68, 69, 70, 71, 72, 73, 74, 75, 76, 77, 82, 83, 84, 85, 86, 87, 88, 89, 90, 91, 92, 93, 94, 95, 96, 97, 98, 99, 100, 101, 102, 103, 104, 105, 106]	[32, 33, 34, 35, 36, 37, 38, 39, 40, 41, 42, 43, 44, 45, 46, 47, 48, 49, 50, 51, 52, 53, 54, 55, 56, 57, 58, 59, 60, 61, 62, 63, 64, 65, 66, 67, 68, 69, 70, 71, 72, 73, 74, 75, 76, 77, 82, 83, 84, 85, 86, 87, 88, 89, 90, 91, 92, 93, 94, 95, 96, 97, 98, 99, 100, 101, 102, 103, 104, 105, 106]	[(32, 78), (82, 107)]	[46, 25]	[2, 3, 5, 15, 16, 17, 18, 81]	[]	[]	0.110497
1	-AG-TAGACGGTACAACG---AGTTTTAGAGCTA----------------------------------------------GAAA-------------------------TAGCAAGTTAAAATAAGGCTAGTCCGTTCTCAACTTGAAAAAGTGGCACCGAGTCGG	GAGCTGGACGG--CGACGTAAAGTTTTAGAGCTACCGTCGTTGTACCGTCTACTTGACCGTTCATCGATTTTTTTTCGATGAACGCCGTCGTTGTACCGTCTACTTGACTAGCAAGTTAAAATAAGGCTAGTCCGTTATCAACTTGAAAAAGTGGCACCGAGTCGG	0	71	0	Reference	MODIFIED	Reference	50.602	[0, 1, 2, 3, 4, 5, 6, 7, 8, 9, 10, -11, -11, 11, 12, 13, 14, 15, 16, 17, 18, 19, 20, 21, 22, 23, 24, 25, 26, 27, 28, 29, 30, 31, 32, 33, 34, 35, 36, 37, 38, 39, 40, 41, 42, 43, 44, 45, 46, 47, 48, 49, 50, 51, 52, 53, 54, 55, 56, 57, 58, 59, 60, 61, 62, 63, 64, 65, 66, 67, 68, 69, 70, 71, 72, 73, 74, 75, 76, 77, 78, 79, 80, 81, 82, 83, 84, 85, 86, 87, 88, 89, 90, 91, 92, 93, 94, 95, 96, 97, 98, 99…	[10, 11]	[10]	[]	[]	[]	[0, 3, 16, 17, 18, 32, 33, 34, 35, 36, 37, 38, 39, 40, 41, 42, 43, 44, 45, 46, 47, 48, 49, 50, 51, 52, 53, 54, 55, 56, 57, 58, 59, 60, 61, 62, 63, 64, 65, 66, 67, 68, 69, 70, 71, 72, 73, 74, 75, 76, 77, 82, 83, 84, 85, 86, 87, 88, 89, 90, 91, 92, 93, 94, 95, 96, 97, 98, 99, 100, 101, 102, 103, 104, 105, 106]	[32, 33, 34, 35, 36, 37, 38, 39, 40, 41, 42, 43, 44, 45, 46, 47, 48, 49, 50, 51, 52, 53, 54, 55, 56, 57, 58, 59, 60, 61, 62, 63, 64, 65, 66, 67, 68, 69, 70, 71, 72, 73, 74, 75, 76, 77, 82, 83, 84, 85, 86, 87, 88, 89, 90, 91, 92, 93, 94, 95, 96, 97, 98, 99, 100, 101, 102, 103, 104, 105, 106]	[(32, 78), (82, 107)]	[46, 25]	[5, 12, 81, 135]	[]	[]	0.110497
1	-AGCTGGAAGGCGACGTAAAGTTTTAGAGCTACCGTC--------------------------------------------------------------TACTTGACTAGCAAGTTAAAATAAGGCTAGTCCGTTATCAACTTGAAAAAGTGGCACCGAGTCGG	GAGCTGGACGGCGACGTAAAGTTTTAGAGCTACCGTCGTTGTACCGTCTACTTGACCGTTCATCGATTTTTTTTCGATGAACGCCGTCGTTGTACCGTCTACTTGACTAGCAAGTTAAAATAAGGCTAGTCCGTTATCAACTTGAAAAAGTGGCACCGAGTCGG	0	62	0	Reference	MODIFIED	Reference	60.976	[0, 1, 2, 3, 4, 5, 6, 7, 8, 9, 10, 11, 12, 13, 14, 15, 16, 17, 18, 19, 20, 21, 22, 23, 24, 25, 26, 27, 28, 29, 30, 31, 32, 33, 34, 35, 36, 37, 38, 39, 40, 41, 42, 43, 44, 45, 46, 47, 48, 49, 50, 51, 52, 53, 54, 55, 56, 57, 58, 59, 60, 61, 62, 63, 64, 65, 66, 67, 68, 69, 70, 71, 72, 73, 74, 75, 76, 77, 78, 79, 80, 81, 82, 83, 84, 85, 86, 87, 88, 89, 90, 91, 92, 93, 94, 95, 96, 97, 98, 99, 100, 101…	[]	[]	[]	[]	[]	[0, 37, 38, 39, 40, 41, 42, 43, 44, 45, 46, 47, 48, 49, 50, 51, 52, 53, 54, 55, 56, 57, 58, 59, 60, 61, 62, 63, 64, 65, 66, 67, 68, 69, 70, 71, 72, 73, 74, 75, 76, 77, 78, 79, 80, 81, 82, 83, 84, 85, 86, 87, 88, 89, 90, 91, 92, 93, 94, 95, 96, 97, 98]	[37, 38, 39, 40, 41, 42, 43, 44, 45, 46, 47, 48, 49, 50, 51, 52, 53, 54, 55, 56, 57, 58, 59, 60, 61, 62, 63, 64, 65, 66, 67, 68, 69, 70, 71, 72, 73, 74, 75, 76, 77, 78, 79, 80, 81, 82, 83, 84, 85, 86, 87, 88, 89, 90, 91, 92, 93, 94, 95, 96, 97, 98]	[(37, 99)]	[62]	[8]	[]	[]	0.110497
1	-AGCTGGACGGCGACGTA-----------------------------------------------------------------------TTGTACCGTCTACTTGACTAGCAAGTTAAAATAAGGCTAGTCCGTTATCAACTTGAAAAAGTGGCACCGAGTCGG	GAGCTGGACGGCGACGTAAAGTTTTAGAGCTACCGTCGTTGTACCGTCTACTTGACCGTTCATCGATTTTTTTTCGATGAACGCCGTCGTTGTACCGTCTACTTGACTAGCAAGTTAAAATAAGGCTAGTCCGTTATCAACTTGAAAAAGTGGCACCGAGTCGG	0	71	0	Reference	MODIFIED	Reference	56.098	[0, 1, 2, 3, 4, 5, 6, 7, 8, 9, 10, 11, 12, 13, 14, 15, 16, 17, 18, 19, 20, 21, 22, 23, 24, 25, 26, 27, 28, 29, 30, 31, 32, 33, 34, 35, 36, 37, 38, 39, 40, 41, 42, 43, 44, 45, 46, 47, 48, 49, 50, 51, 52, 53, 54, 55, 56, 57, 58, 59, 60, 61, 62, 63, 64, 65, 66, 67, 68, 69, 70, 71, 72, 73, 74, 75, 76, 77, 78, 79, 80, 81, 82, 83, 84, 85, 86, 87, 88, 89, 90, 91, 92, 93, 94, 95, 96, 97, 98, 99, 100, 101…	[]	[]	[]	[]	[]	[0, 18, 19, 20, 21, 22, 23, 24, 25, 26, 27, 28, 29, 30, 31, 32, 33, 34, 35, 36, 37, 38, 39, 40, 41, 42, 43, 44, 45, 46, 47, 48, 49, 50, 51, 52, 53, 54, 55, 56, 57, 58, 59, 60, 61, 62, 63, 64, 65, 66, 67, 68, 69, 70, 71, 72, 73, 74, 75, 76, 77, 78, 79, 80, 81, 82, 83, 84, 85, 86, 87, 88]	[18, 19, 20, 21, 22, 23, 24, 25, 26, 27, 28, 29, 30, 31, 32, 33, 34, 35, 36, 37, 38, 39, 40, 41, 42, 43, 44, 45, 46, 47, 48, 49, 50, 51, 52, 53, 54, 55, 56, 57, 58, 59, 60, 61, 62, 63, 64, 65, 66, 67, 68, 69, 70, 71, 72, 73, 74, 75, 76, 77, 78, 79, 80, 81, 82, 83, 84, 85, 86, 87, 88]	[(18, 89)]	[71]	[]	[]	[]	0.110497
1	-AGCTGGACGGCGACGTAAAGTTT-AGAGC----------GTAA--------------------------------------------GAGGTACCGTCTACTTGACTAGCAAGTTAAAATAAGGCTAGTCCGTTATCAACTTGAAAAAGTGGCACCGAGTCGG	GAGCTGGACGGCGACGTAAAGTTTTAGAGCTACCGTCGTTGTACCGTCTACTTGACCGTTCATCGATTTTTTTTCGATGAACGCCGTCGTTGTACCGTCTACTTGACTAGCAAGTTAAAATAAGGCTAGTCCGTTATCAACTTGAAAAAGTGGCACCGAGTCGG	0	44	0	Reference	MODIFIED	Reference	64.024	[0, 1, 2, 3, 4, 5, 6, 7, 8, 9, 10, 11, 12, 13, 14, 15, 16, 17, 18, 19, 20, 21, 22, 23, 24, 25, 26, 27, 28, 29, 30, 31, 32, 33, 34, 35, 36, 37, 38, 39, 40, 41, 42, 43, 44, 45, 46, 47, 48, 49, 50, 51, 52, 53, 54, 55, 56, 57, 58, 59, 60, 61, 62, 63, 64, 65, 66, 67, 68, 69, 70, 71, 72, 73, 74, 75, 76, 77, 78, 79, 80, 81, 82, 83, 84, 85, 86, 87, 88, 89, 90, 91, 92, 93, 94, 95, 96, 97, 98, 99, 100, 101…	[]	[]	[]	[]	[]	[0, 24, 30, 31, 32, 33, 34, 35, 36, 37, 38, 39, 44, 45, 46, 47, 48, 49, 50, 51, 52, 53, 54, 55, 56, 57, 58, 59, 60, 61, 62, 63, 64, 65, 66, 67, 68, 69, 70, 71, 72, 73, 74, 75, 76, 77, 78, 79, 80, 81, 82, 83, 84, 85, 86, 87]	[44, 45, 46, 47, 48, 49, 50, 51, 52, 53, 54, 55, 56, 57, 58, 59, 60, 61, 62, 63, 64, 65, 66, 67, 68, 69, 70, 71, 72, 73, 74, 75, 76, 77, 78, 79, 80, 81, 82, 83, 84, 85, 86, 87]	[(44, 88)]	[44]	[43, 89, 90]	[]	[]	0.110497
1	-AGCTGGACGGCGACGTAAAGTTTTAGAGCTACCGTC--------------------------------------------------------------TACTTGACTAGCA-GTTAAAATAAGGCTAGTCCGTTATCAACTTGAAAAAGTGGCACCGAGTCGG	GAGCTGGACGGCGACGTAAAGTTTTAGAGCTACCGTCGTTGTACCGTCTACTTGACCGTTCATCGATTTTTTTTCGATGAACGCCGTCGTTGTACCGTCTACTTGACTAGCAAGTTAAAATAAGGCTAGTCCGTTATCAACTTGAAAAAGTGGCACCGAGTCGG	0	62	0	Reference	MODIFIED	Reference	60.976	[0, 1, 2, 3, 4, 5, 6, 7, 8, 9, 10, 11, 12, 13, 14, 15, 16, 17, 18, 19, 20, 21, 22, 23, 24, 25, 26, 27, 28, 29, 30, 31, 32, 33, 34, 35, 36, 37, 38, 39, 40, 41, 42, 43, 44, 45, 46, 47, 48, 49, 50, 51, 52, 53, 54, 55, 56, 57, 58, 59, 60, 61, 62, 63, 64, 65, 66, 67, 68, 69, 70, 71, 72, 73, 74, 75, 76, 77, 78, 79, 80, 81, 82, 83, 84, 85, 86, 87, 88, 89, 90, 91, 92, 93, 94, 95, 96, 97, 98, 99, 100, 101…	[]	[]	[]	[]	[]	[0, 37, 38, 39, 40, 41, 42, 43, 44, 45, 46, 47, 48, 49, 50, 51, 52, 53, 54, 55, 56, 57, 58, 59, 60, 61, 62, 63, 64, 65, 66, 67, 68, 69, 70, 71, 72, 73, 74, 75, 76, 77, 78, 79, 80, 81, 82, 83, 84, 85, 86, 87, 88, 89, 90, 91, 92, 93, 94, 95, 96, 97, 98, 112]	[37, 38, 39, 40, 41, 42, 43, 44, 45, 46, 47, 48, 49, 50, 51, 52, 53, 54, 55, 56, 57, 58, 59, 60, 61, 62, 63, 64, 65, 66, 67, 68, 69, 70, 71, 72, 73, 74, 75, 76, 77, 78, 79, 80, 81, 82, 83, 84, 85, 86, 87, 88, 89, 90, 91, 92, 93, 94, 95, 96, 97, 98]	[(37, 99)]	[62]	[]	[]	[]	0.110497
1	-AGCTGGACGGCGACGTAAAGTTTTAGAGCTACCGTC--------------------------------------------------------------TACTTGACTAGCAAGTTAAAATAAGGCTAGTCCGTTATCAACTTGAAAAAGTGGCACCA--TCGG	GAGCTGGACGGCGACGTAAAGTTTTAGAGCTACCGTCGTTGTACCGTCTACTTGACCGTTCATCGATTTTTTTTCGATGAACGCCGTCGTTGTACCGTCTACTTGACTAGCAAGTTAAAATAAGGCTAGTCCGTTATCAACTTGAAAAAGTGGCACCGAGTCGG	0	62	0	Reference	MODIFIED	Reference	59.756	[0, 1, 2, 3, 4, 5, 6, 7, 8, 9, 10, 11, 12, 13, 14, 15, 16, 17, 18, 19, 20, 21, 22, 23, 24, 25, 26, 27, 28, 29, 30, 31, 32, 33, 34, 35, 36, 37, 38, 39, 40, 41, 42, 43, 44, 45, 46, 47, 48, 49, 50, 51, 52, 53, 54, 55, 56, 57, 58, 59, 60, 61, 62, 63, 64, 65, 66, 67, 68, 69, 70, 71, 72, 73, 74, 75, 76, 77, 78, 79, 80, 81, 82, 83, 84, 85, 86, 87, 88, 89, 90, 91, 92, 93, 94, 95, 96, 97, 98, 99, 100, 101…	[]	[]	[]	[]	[]	[0, 37, 38, 39, 40, 41, 42, 43, 44, 45, 46, 47, 48, 49, 50, 51, 52, 53, 54, 55, 56, 57, 58, 59, 60, 61, 62, 63, 64, 65, 66, 67, 68, 69, 70, 71, 72, 73, 74, 75, 76, 77, 78, 79, 80, 81, 82, 83, 84, 85, 86, 87, 88, 89, 90, 91, 92, 93, 94, 95, 96, 97, 98, 158, 159]	[37, 38, 39, 40, 41, 42, 43, 44, 45, 46, 47, 48, 49, 50, 51, 52, 53, 54, 55, 56, 57, 58, 59, 60, 61, 62, 63, 64, 65, 66, 67, 68, 69, 70, 71, 72, 73, 74, 75, 76, 77, 78, 79, 80, 81, 82, 83, 84, 85, 86, 87, 88, 89, 90, 91, 92, 93, 94, 95, 96, 97, 98]	[(37, 99)]	[62]	[157]	[]	[]	0.110497
1	-AGCTGGACGGCGACGTAAAGTTTTAGAGCTACCGTC--------------------------------------------------------------TACTTGACTAGCAAGTTAAAATAAGGCTAGTCCGTTATCAACTTGAAAAAGTGGCACCGAGTCG-	GAGCTGGACGGCGACGTAAAGTTTTAGAGCTACCGTCGTTGTACCGTCTACTTGACCGTTCATCGATTTTTTTTCGATGAACGCCGTCGTTGTACCGTCTACTTGACTAGCAAGTTAAAATAAGGCTAGTCCGTTATCAACTTGAAAAAGTGGCACCGAGTCGG	0	62	0	Reference	MODIFIED	Reference	60.976	[0, 1, 2, 3, 4, 5, 6, 7, 8, 9, 10, 11, 12, 13, 14, 15, 16, 17, 18, 19, 20, 21, 22, 23, 24, 25, 26, 27, 28, 29, 30, 31, 32, 33, 34, 35, 36, 37, 38, 39, 40, 41, 42, 43, 44, 45, 46, 47, 48, 49, 50, 51, 52, 53, 54, 55, 56, 57, 58, 59, 60, 61, 62, 63, 64, 65, 66, 67, 68, 69, 70, 71, 72, 73, 74, 75, 76, 77, 78, 79, 80, 81, 82, 83, 84, 85, 86, 87, 88, 89, 90, 91, 92, 93, 94, 95, 96, 97, 98, 99, 100, 101…	[]	[]	[]	[]	[]	[0, 37, 38, 39, 40, 41, 42, 43, 44, 45, 46, 47, 48, 49, 50, 51, 52, 53, 54, 55, 56, 57, 58, 59, 60, 61, 62, 63, 64, 65, 66, 67, 68, 69, 70, 71, 72, 73, 74, 75, 76, 77, 78, 79, 80, 81, 82, 83, 84, 85, 86, 87, 88, 89, 90, 91, 92, 93, 94, 95, 96, 97, 98]	[37, 38, 39, 40, 41, 42, 43, 44, 45, 46, 47, 48, 49, 50, 51, 52, 53, 54, 55, 56, 57, 58, 59, 60, 61, 62, 63, 64, 65, 66, 67, 68, 69, 70, 71, 72, 73, 74, 75, 76, 77, 78, 79, 80, 81, 82, 83, 84, 85, 86, 87, 88, 89, 90, 91, 92, 93, 94, 95, 96, 97, 98]	[(37, 99)]	[62]	[]	[]	[]	0.110497
1	-AGCTGGACGGCGACGTAAAGTTTTAGAGCTACCGTC--------------------------------------------------------------TACTTGACTAGCAAGTTAAAATAAGGCTAGTCCGTTATCAACTTGAAAAAGTGGCACCGAGTGG-	GAGCTGGACGGCGACGTAAAGTTTTAGAGCTACCGTCGTTGTACCGTCTACTTGACCGTTCATCGATTTTTTTTCGATGAACGCCGTCGTTGTACCGTCTACTTGACTAGCAAGTTAAAATAAGGCTAGTCCGTTATCAACTTGAAAAAGTGGCACCGAGTCGG	0	62	0	Reference	MODIFIED	Reference	60.366	[0, 1, 2, 3, 4, 5, 6, 7, 8, 9, 10, 11, 12, 13, 14, 15, 16, 17, 18, 19, 20, 21, 22, 23, 24, 25, 26, 27, 28, 29, 30, 31, 32, 33, 34, 35, 36, 37, 38, 39, 40, 41, 42, 43, 44, 45, 46, 47, 48, 49, 50, 51, 52, 53, 54, 55, 56, 57, 58, 59, 60, 61, 62, 63, 64, 65, 66, 67, 68, 69, 70, 71, 72, 73, 74, 75, 76, 77, 78, 79, 80, 81, 82, 83, 84, 85, 86, 87, 88, 89, 90, 91, 92, 93, 94, 95, 96, 97, 98, 99, 100, 101…	[]	[]	[]	[]	[]	[0, 37, 38, 39, 40, 41, 42, 43, 44, 45, 46, 47, 48, 49, 50, 51, 52, 53, 54, 55, 56, 57, 58, 59, 60, 61, 62, 63, 64, 65, 66, 67, 68, 69, 70, 71, 72, 73, 74, 75, 76, 77, 78, 79, 80, 81, 82, 83, 84, 85, 86, 87, 88, 89, 90, 91, 92, 93, 94, 95, 96, 97, 98]	[37, 38, 39, 40, 41, 42, 43, 44, 45, 46, 47, 48, 49, 50, 51, 52, 53, 54, 55, 56, 57, 58, 59, 60, 61, 62, 63, 64, 65, 66, 67, 68, 69, 70, 71, 72, 73, 74, 75, 76, 77, 78, 79, 80, 81, 82, 83, 84, 85, 86, 87, 88, 89, 90, 91, 92, 93, 94, 95, 96, 97, 98]	[(37, 99)]	[62]	[161]	[]	[]	0.110497
1	-AGCTGGACGGCGACGTAAAGTTTTAGAGCTACCGTCGAT-----------------------------------------------CGTTGTACCGTCTACTTGACTAGCAAGTTAAAATAAGGCTAGTCCGTTATCAACTTGAAAAAGTGGCACCGAGTCGG	GAGCTGGACGGCGACGTAAAGTTTTAGAGCTACCGTCGTTGTACCGTCTACTTGACCGTTCATCGATTTTTTTTCGATGAACGCCGTCGTTGTACCGTCTACTTGACTAGCAAGTTAAAATAAGGCTAGTCCGTTATCAACTTGAAAAAGTGGCACCGAGTCGG	0	47	0	Reference	MODIFIED	Reference	70.122	[0, 1, 2, 3, 4, 5, 6, 7, 8, 9, 10, 11, 12, 13, 14, 15, 16, 17, 18, 19, 20, 21, 22, 23, 24, 25, 26, 27, 28, 29, 30, 31, 32, 33, 34, 35, 36, 37, 38, 39, 40, 41, 42, 43, 44, 45, 46, 47, 48, 49, 50, 51, 52, 53, 54, 55, 56, 57, 58, 59, 60, 61, 62, 63, 64, 65, 66, 67, 68, 69, 70, 71, 72, 73, 74, 75, 76, 77, 78, 79, 80, 81, 82, 83, 84, 85, 86, 87, 88, 89, 90, 91, 92, 93, 94, 95, 96, 97, 98, 99, 100, 101…	[]	[]	[]	[]	[]	[0, 40, 41, 42, 43, 44, 45, 46, 47, 48, 49, 50, 51, 52, 53, 54, 55, 56, 57, 58, 59, 60, 61, 62, 63, 64, 65, 66, 67, 68, 69, 70, 71, 72, 73, 74, 75, 76, 77, 78, 79, 80, 81, 82, 83, 84, 85, 86]	[40, 41, 42, 43, 44, 45, 46, 47, 48, 49, 50, 51, 52, 53, 54, 55, 56, 57, 58, 59, 60, 61, 62, 63, 64, 65, 66, 67, 68, 69, 70, 71, 72, 73, 74, 75, 76, 77, 78, 79, 80, 81, 82, 83, 84, 85, 86]	[(40, 87)]	[47]	[38]	[]	[]	0.110497
1	-AGGTAGAGGGTTACTAGAAGTGTGAAAAC----------GTAGGCTTGGATTAAGGCGACAGCGATTTCT-----AGGATAGTCAGTAGAATTAGAATTGTGAAGATGATAAGT--GTAGAGGGAAGGTTAATGGTTGATA---TTGCTAAAGTGGCACCGAGTCGG	GAGCTGGACGGCGACGTAAAGTTTTAGAGCTACCGTCGTTGTACCGTCTACTTGACCGTTCATCGATTTTTTTTCGATGAACGCC-GTCG---TTGTACCGTCTACTTGACTAGCAAGTTAAAATAAGGCTAGTCCGTTATCAACTTGAAAAAGTGGCACCGAGTCGG	0	0	1	Reference	MODIFIED	Reference	51.19	[0, 1, 2, 3, 4, 5, 6, 7, 8, 9, 10, 11, 12, 13, 14, 15, 16, 17, 18, 19, 20, 21, 22, 23, 24, 25, 26, 27, 28, 29, 30, 31, 32, 33, 34, 35, 36, 37, 38, 39, 40, 41, 42, 43, 44, 45, 46, 47, 48, 49, 50, 51, 52, 53, 54, 55, 56, 57, 58, 59, 60, 61, 62, 63, 64, 65, 66, 67, 68, 69, 70, 71, 72, 73, 74, 75, 76, 77, 78, 79, 80, 81, 82, 83, 84, -85, 85, 86, 87, 88, -89, -89, -89, 89, 90, 91, 92, 93, 94, 95, 96, …	[84, 85, 88, 89]	[84, 88]	[]	[]	[]	[0, 30, 31, 32, 33, 34, 35, 36, 37, 38, 39, 71, 72, 73, 74, 75, 111, 112, 138, 139, 140]	[]	[]	[]	[3, 5, 8, 11, 12, 15, 16, 17, 22, 24, 26, 28, 43, 44, 45, 47, 48, 49, 50, 53, 55, 56, 57, 58, 59, 62, 69, 77, 80, 81, 83, 87, 90, 92, 94, 95, 98, 99, 101, 102, 106, 107, 110, 115, 116, 118, 119, 120, 125, 128, 130, 131, 132, 134, 137, 144, 145]	[53]	['A']	0.110497
1	-AGT--GACGCGCATGAATGGATGAACGAGATTCCCAC--TGTCCC---TACCT-ACTATCCAGCGAA------------ACCACAGCCAAGGGAACGGG--CTTGGCGGAATCAGCGGGGAAAGA-------AGACCCTGTTGAGCTTGACTAAGTGGCACCGAGTCGG	GAGCTGGACGGCGACGTAAAGTTTTA-GAGCTACCGTCGTTGTACCGTCTACTTGACCGTTCATCGATTTTTTTTCGATGAACGCCGTCGTTGTACCGTCTACTTGACT-----AGCAAGTTAAAATAAGGCTAGTCCGTTATCAACTTGAAAAAGTGGCACCGAGTCGG	0	1	0	Reference	MODIFIED	Reference	50.588	[0, 1, 2, 3, 4, 5, 6, 7, 8, 9, 10, 11, 12, 13, 14, 15, 16, 17, 18, 19, 20, 21, 22, 23, 24, 25, -26, 26, 27, 28, 29, 30, 31, 32, 33, 34, 35, 36, 37, 38, 39, 40, 41, 42, 43, 44, 45, 46, 47, 48, 49, 50, 51, 52, 53, 54, 55, 56, 57, 58, 59, 60, 61, 62, 63, 64, 65, 66, 67, 68, 69, 70, 71, 72, 73, 74, 75, 76, 77, 78, 79, 80, 81, 82, 83, 84, 85, 86, 87, 88, 89, 90, 91, 92, 93, 94, 95, 96, 97, 98, 99, 100…	[25, 26, 107, 108]	[25, 107]	[]	[]	[]	[0, 4, 5, 37, 38, 45, 46, 47, 53, 67, 68, 69, 70, 71, 72, 73, 74, 75, 76, 77, 78, 99, 100, 120, 121, 122, 123, 124, 125, 126]	[53]	[(53, 54)]	[1]	[3, 10, 11, 12, 14, 16, 18, 19, 21, 23, 24, 29, 31, 34, 35, 42, 51, 56, 57, 59, 62, 66, 80, 82, 84, 86, 88, 89, 90, 92, 94, 97, 98, 105, 107, 111, 112, 114, 115, 118, 129, 132, 134, 135, 137, 139, 145, 146]	[]	[]	0.110497
1	-CACTCAACGT-GACGTCATCCTTCAGTGTCAGCCT---------GTTTAGTA-ACCCATCATCTAGGGTCCTGCAGTGGGATATGGCCATGGCCAAAGTGCC--CTTCGCCAGCATGT---AATTTGGTT---------TCAACATCAA---GTGGCACCGAGTCGG	GAGCTGGACGGCGACGTAAAGTTTTAGAGCTACCGTCGTTGTACCGTCTACTTGACCGTTCATCGATTTTTTTTCGATG----AACGCCGTCGTTGTACCGTCTACTTGACTAGCAAGTTAAAATAAGGCTAGTCCGTTATCAACTTGAAAAAGTGGCACCGAGTCGG	0	1	2	Reference	MODIFIED	Reference	51.19	[0, 1, 2, 3, 4, 5, 6, 7, 8, 9, 10, 11, 12, 13, 14, 15, 16, 17, 18, 19, 20, 21, 22, 23, 24, 25, 26, 27, 28, 29, 30, 31, 32, 33, 34, 35, 36, 37, 38, 39, 40, 41, 42, 43, 44, 45, 46, 47, 48, 49, 50, 51, 52, 53, 54, 55, 56, 57, 58, 59, 60, 61, 62, 63, 64, 65, 66, 67, 68, 69, 70, 71, 72, 73, 74, 75, 76, 77, 78, -79, -79, -79, -79, 79, 80, 81, 82, 83, 84, 85, 86, 87, 88, 89, 90, 91, 92, 93, 94, 95, 96, …	[78, 79]	[78]	[]	[]	[]	[0, 11, 36, 37, 38, 39, 40, 41, 42, 43, 44, 53, 99, 100, 115, 116, 117, 127, 128, 129, 130, 131, 132, 133, 134, 135, 146, 147, 148]	[53]	[(53, 54)]	[1]	[1, 2, 5, 6, 10, 17, 19, 20, 21, 24, 27, 29, 30, 32, 34, 47, 50, 52, 57, 58, 64, 66, 67, 68, 70, 71, 73, 75, 76, 80, 81, 85, 87, 89, 90, 91, 92, 94, 95, 97, 104, 105, 107, 112, 121, 122, 125, 141, 143]	[52, 104]	['A' 'C']	0.110497
1	-CGCTACGCCGCGACG---AGTAGGAGGGCCGCTG-CGGTGAGCCTTGAAGCCTAGGGCGCGGGCCCG---------GGTGGAGCCGCCGCAGGTGCAGA-TCTTGGTGGTAGTAGCAAATATTCAAACGAG--------------AACTTTGAA--GTGGCACCGAGTCGG	GAGCTGGACGGCGACGTAAAGTTTTAGAGCTACCGTCGTTGTACCGTCTA--CTTGACCGTTCATCGATTTTTTTTCGATGAA--CGCCGTCGTTGTACCGTCTACTTG--ACTAGCAAGT--TAAAATAAGGCTAGTCCGTTATCAACTTGAAAAAGTGGCACCGAGTCGG	0	0	1	Reference	MODIFIED	Reference	50.581	[0, 1, 2, 3, 4, 5, 6, 7, 8, 9, 10, 11, 12, 13, 14, 15, 16, 17, 18, 19, 20, 21, 22, 23, 24, 25, 26, 27, 28, 29, 30, 31, 32, 33, 34, 35, 36, 37, 38, 39, 40, 41, 42, 43, 44, 45, 46, 47, 48, 49, -50, -50, 50, 51, 52, 53, 54, 55, 56, 57, 58, 59, 60, 61, 62, 63, 64, 65, 66, 67, 68, 69, 70, 71, 72, 73, 74, 75, 76, 77, 78, 79, 80, -81, -81, 81, 82, 83, 84, 85, 86, 87, 88, 89, 90, 91, 92, 93, 94, 95, 96, …	[49, 50, 80, 81, 104, 105, 114, 115]	[49, 80, 104, 114]	[]	[]	[]	[0, 16, 17, 18, 35, 66, 67, 68, 69, 70, 71, 72, 73, 74, 96, 124, 125, 126, 127, 128, 129, 130, 131, 132, 133, 134, 135, 136, 137, 147, 148]	[]	[]	[]	[1, 5, 6, 7, 9, 22, 23, 24, 27, 30, 31, 33, 38, 41, 42, 45, 47, 48, 52, 54, 55, 58, 59, 60, 61, 62, 64, 65, 76, 79, 86, 87, 89, 92, 94, 95, 100, 101, 102, 106, 113, 116, 120, 121, 143, 144]	[52]	['A']	0.110497
1	AACCAAGTGGACGGTACAACG---AGTTTTAGAGCTA----------------------------------------------GAAA-------------------------TAGCAAGTTAAAATAAGGCTAGTCCGTTATCAACTTGAAAAAGTGGCACCGAGTCGG	---GAGCTGGACGG--CGACGTAAAGTTTTAGAGCTACCGTCGTTGTACCGTCTACTTGACCGTTCATCGATTTTTTTTCGATGAACGCCGTCGTTGTACCGTCTACTTGACTAGCAAGTTAAAATAAGGCTAGTCCGTTATCAACTTGAAAAAGTGGCACCGAGTCGG	0	71	0	Reference	MODIFIED	Reference	50.296	[-1, -1, -1, 0, 1, 2, 3, 4, 5, 6, 7, 8, 9, 10, -11, -11, 11, 12, 13, 14, 15, 16, 17, 18, 19, 20, 21, 22, 23, 24, 25, 26, 27, 28, 29, 30, 31, 32, 33, 34, 35, 36, 37, 38, 39, 40, 41, 42, 43, 44, 45, 46, 47, 48, 49, 50, 51, 52, 53, 54, 55, 56, 57, 58, 59, 60, 61, 62, 63, 64, 65, 66, 67, 68, 69, 70, 71, 72, 73, 74, 75, 76, 77, 78, 79, 80, 81, 82, 83, 84, 85, 86, 87, 88, 89, 90, 91, 92, 93, 94, 95, 96…	[10, 11]	[10]	[]	[]	[]	[16, 17, 18, 32, 33, 34, 35, 36, 37, 38, 39, 40, 41, 42, 43, 44, 45, 46, 47, 48, 49, 50, 51, 52, 53, 54, 55, 56, 57, 58, 59, 60, 61, 62, 63, 64, 65, 66, 67, 68, 69, 70, 71, 72, 73, 74, 75, 76, 77, 82, 83, 84, 85, 86, 87, 88, 89, 90, 91, 92, 93, 94, 95, 96, 97, 98, 99, 100, 101, 102, 103, 104, 105, 106]	[32, 33, 34, 35, 36, 37, 38, 39, 40, 41, 42, 43, 44, 45, 46, 47, 48, 49, 50, 51, 52, 53, 54, 55, 56, 57, 58, 59, 60, 61, 62, 63, 64, 65, 66, 67, 68, 69, 70, 71, 72, 73, 74, 75, 76, 77, 82, 83, 84, 85, 86, 87, 88, 89, 90, 91, 92, 93, 94, 95, 96, 97, 98, 99, 100, 101, 102, 103, 104, 105, 106]	[(32, 78), (82, 107)]	[46, 25]	[0, 2, 3, 12, 81]	[]	[]	0.110497
1	ACTGACGACATGGTTCTACAGGGGAGCTGGACGGCGACGTAAAGTTTTAGAGCTACCGTC--------------------------------------------------------------TACTTGACTAGCAAGTTAAAATAAGGCTAGTCCGTTATCAACTTGAAAAAGTGGCACCGAGTCGG	-----------------------GAGCTGGACGGCGACGTAAAGTTTTAGAGCTACCGTCGTTGTACCGTCTACTTGACCGTTCATCGATTTTTTTTCGATGAACGCCGTCGTTGTACCGTCTACTTGACTAGCAAGTTAAAATAAGGCTAGTCCGTTATCAACTTGAAAAAGTGGCACCGAGTCGG	0	62	0	Reference	MODIFIED	Reference	54.545	[-1, -1, -1, -1, -1, -1, -1, -1, -1, -1, -1, -1, -1, -1, -1, -1, -1, -1, -1, -1, -1, -1, -1, 0, 1, 2, 3, 4, 5, 6, 7, 8, 9, 10, 11, 12, 13, 14, 15, 16, 17, 18, 19, 20, 21, 22, 23, 24, 25, 26, 27, 28, 29, 30, 31, 32, 33, 34, 35, 36, 37, 38, 39, 40, 41, 42, 43, 44, 45, 46, 47, 48, 49, 50, 51, 52, 53, 54, 55, 56, 57, 58, 59, 60, 61, 62, 63, 64, 65, 66, 67, 68, 69, 70, 71, 72, 73, 74, 75, 76, 77, 78, …	[]	[]	[]	[]	[]	[37, 38, 39, 40, 41, 42, 43, 44, 45, 46, 47, 48, 49, 50, 51, 52, 53, 54, 55, 56, 57, 58, 59, 60, 61, 62, 63, 64, 65, 66, 67, 68, 69, 70, 71, 72, 73, 74, 75, 76, 77, 78, 79, 80, 81, 82, 83, 84, 85, 86, 87, 88, 89, 90, 91, 92, 93, 94, 95, 96, 97, 98]	[37, 38, 39, 40, 41, 42, 43, 44, 45, 46, 47, 48, 49, 50, 51, 52, 53, 54, 55, 56, 57, 58, 59, 60, 61, 62, 63, 64, 65, 66, 67, 68, 69, 70, 71, 72, 73, 74, 75, 76, 77, 78, 79, 80, 81, 82, 83, 84, 85, 86, 87, 88, 89, 90, 91, 92, 93, 94, 95, 96, 97, 98]	[(37, 99)]	[62]	[]	[]	[]	0.110497
1	AGAG-TGGACAGACAACCTACAGAATGGGAAAGAATATT----TACAATCTA-TTCATCTGACAAAGGTCTAATATCAAGAGTCTACAAGGAACTTAAACA----AATTTACAAGAA---TAAAACAA----ACACCCTCATTAA------AAAGTGGCACCGAGTCGG	-GAGCTGGACGG-CGACGTAAAGTTTTAGAGCTACCGTCGTTGTACCGTCTACTTGACCGTTCATCGATTTTTTTTCGA---TGAACGCCGTCGTTGTACCGTCTACTTGACTAGCAAGTTAAAATAAGGCTAGTCCGTTATCAACTTGAAAAAGTGGCACCGAGTCGG	0	0	2	Reference	MODIFIED	Reference	53.254	[-1, 0, 1, 2, 3, 4, 5, 6, 7, 8, 9, 10, -11, 11, 12, 13, 14, 15, 16, 17, 18, 19, 20, 21, 22, 23, 24, 25, 26, 27, 28, 29, 30, 31, 32, 33, 34, 35, 36, 37, 38, 39, 40, 41, 42, 43, 44, 45, 46, 47, 48, 49, 50, 51, 52, 53, 54, 55, 56, 57, 58, 59, 60, 61, 62, 63, 64, 65, 66, 67, 68, 69, 70, 71, 72, 73, 74, 75, 76, -77, -77, -77, 77, 78, 79, 80, 81, 82, 83, 84, 85, 86, 87, 88, 89, 90, 91, 92, 93, 94, 95, …	[10, 11, 76, 77]	[10, 76]	[]	[]	[]	[3, 37, 38, 39, 40, 50, 96, 97, 98, 99, 112, 113, 114, 123, 124, 125, 126, 140, 141, 142, 143, 144, 145]	[]	[]	[]	[9, 12, 15, 18, 21, 22, 24, 25, 28, 29, 30, 32, 33, 34, 36, 44, 45, 53, 55, 57, 58, 59, 62, 63, 65, 67, 69, 70, 72, 75, 78, 79, 82, 83, 84, 86, 87, 88, 91, 92, 95, 101, 104, 107, 110, 120, 128, 129, 132, 134, 137]	[53, 104]	['C' 'T']	0.110497
1	AGAGCTGGACGGCGACGTAAAGTTTTAGAGCTACCGTC--------------------------------------------------------------TACTTGACTAGCAAGTTAAAATAAGGCTAGTCCGTTATCAACTTGAAAAAGTGGCACCGAGTCGG	-GAGCTGGACGGCGACGTAAAGTTTTAGAGCTACCGTCGTTGTACCGTCTACTTGACCGTTCATCGATTTTTTTTCGATGAACGCCGTCGTTGTACCGTCTACTTGACTAGCAAGTTAAAATAAGGCTAGTCCGTTATCAACTTGAAAAAGTGGCACCGAGTCGG	0	62	0	Reference	MODIFIED	Reference	61.818	[-1, 0, 1, 2, 3, 4, 5, 6, 7, 8, 9, 10, 11, 12, 13, 14, 15, 16, 17, 18, 19, 20, 21, 22, 23, 24, 25, 26, 27, 28, 29, 30, 31, 32, 33, 34, 35, 36, 37, 38, 39, 40, 41, 42, 43, 44, 45, 46, 47, 48, 49, 50, 51, 52, 53, 54, 55, 56, 57, 58, 59, 60, 61, 62, 63, 64, 65, 66, 67, 68, 69, 70, 71, 72, 73, 74, 75, 76, 77, 78, 79, 80, 81, 82, 83, 84, 85, 86, 87, 88, 89, 90, 91, 92, 93, 94, 95, 96, 97, 98, 99, 100,…	[]	[]	[]	[]	[]	[37, 38, 39, 40, 41, 42, 43, 44, 45, 46, 47, 48, 49, 50, 51, 52, 53, 54, 55, 56, 57, 58, 59, 60, 61, 62, 63, 64, 65, 66, 67, 68, 69, 70, 71, 72, 73, 74, 75, 76, 77, 78, 79, 80, 81, 82, 83, 84, 85, 86, 87, 88, 89, 90, 91, 92, 93, 94, 95, 96, 97, 98]	[37, 38, 39, 40, 41, 42, 43, 44, 45, 46, 47, 48, 49, 50, 51, 52, 53, 54, 55, 56, 57, 58, 59, 60, 61, 62, 63, 64, 65, 66, 67, 68, 69, 70, 71, 72, 73, 74, 75, 76, 77, 78, 79, 80, 81, 82, 83, 84, 85, 86, 87, 88, 89, 90, 91, 92, 93, 94, 95, 96, 97, 98]	[(37, 99)]	[62]	[]	[]	[]	0.110497
1	ATATTCAGGAGAGCAA-GAAAAGTG--AAAGTTAC----------------------------AACGAGTTTTAGAGCTAGAAA-------------------------TAGCAAGTTAAAATAAGGCTAGTCCGTTATCAACTTGAAAAAGTGGCACCGAGTCGG	--GAGCTGGACGGCGACGTAAAGTTTTAGAGCTACCGTCGTTGTACCGTCTACTTGACCGTTCATCGATTTTTTTTCGATGAACGCCGTCGTTGTACCGTCTACTTGACTAGCAAGTTAAAATAAGGCTAGTCCGTTATCAACTTGAAAAAGTGGCACCGAGTCGG	0	53	0	Reference	MODIFIED	Reference	52.41	[-1, -1, 0, 1, 2, 3, 4, 5, 6, 7, 8, 9, 10, 11, 12, 13, 14, 15, 16, 17, 18, 19, 20, 21, 22, 23, 24, 25, 26, 27, 28, 29, 30, 31, 32, 33, 34, 35, 36, 37, 38, 39, 40, 41, 42, 43, 44, 45, 46, 47, 48, 49, 50, 51, 52, 53, 54, 55, 56, 57, 58, 59, 60, 61, 62, 63, 64, 65, 66, 67, 68, 69, 70, 71, 72, 73, 74, 75, 76, 77, 78, 79, 80, 81, 82, 83, 84, 85, 86, 87, 88, 89, 90, 91, 92, 93, 94, 95, 96, 97, 98, 99, …	[]	[]	[]	[]	[]	[14, 23, 24, 33, 34, 35, 36, 37, 38, 39, 40, 41, 42, 43, 44, 45, 46, 47, 48, 49, 50, 51, 52, 53, 54, 55, 56, 57, 58, 59, 60, 82, 83, 84, 85, 86, 87, 88, 89, 90, 91, 92, 93, 94, 95, 96, 97, 98, 99, 100, 101, 102, 103, 104, 105, 106]	[33, 34, 35, 36, 37, 38, 39, 40, 41, 42, 43, 44, 45, 46, 47, 48, 49, 50, 51, 52, 53, 54, 55, 56, 57, 58, 59, 60, 82, 83, 84, 85, 86, 87, 88, 89, 90, 91, 92, 93, 94, 95, 96, 97, 98, 99, 100, 101, 102, 103, 104, 105, 106]	[(33, 61), (82, 107)]	[28, 25]	[0, 1, 2, 4, 8, 9, 12, 16, 22, 26, 29, 62, 66, 71, 72, 73, 74, 75, 76, 77, 81]	[]	[]	0.110497
1	CATGGTTCTACAGGGGAGCTGGACGGCGACGTAAAGTTTTAGAGCTAC---------------------------------------------------------------------TTGAGTAGCAAGTTAAAATAAGGCTAGTCCGTTATCAACTTGAAAAAGTGGCACCGAGTCGG	---------------GAGCTGGACGGCGACGTAAAGTTTTAGAGCTACCGTCGTTGTACCGTCTACTTGACCGTTCATCGATTTTTTTTCGATGAACGCCGTCGTTGTACCGTCTACTTGACTAGCAAGTTAAAATAAGGCTAGTCCGTTATCAACTTGAAAAAGTGGCACCGAGTCGG	0	69	0	Reference	MODIFIED	Reference	52.514	[-1, -1, -1, -1, -1, -1, -1, -1, -1, -1, -1, -1, -1, -1, -1, 0, 1, 2, 3, 4, 5, 6, 7, 8, 9, 10, 11, 12, 13, 14, 15, 16, 17, 18, 19, 20, 21, 22, 23, 24, 25, 26, 27, 28, 29, 30, 31, 32, 33, 34, 35, 36, 37, 38, 39, 40, 41, 42, 43, 44, 45, 46, 47, 48, 49, 50, 51, 52, 53, 54, 55, 56, 57, 58, 59, 60, 61, 62, 63, 64, 65, 66, 67, 68, 69, 70, 71, 72, 73, 74, 75, 76, 77, 78, 79, 80, 81, 82, 83, 84, 85, 86, …	[]	[]	[]	[]	[]	[33, 34, 35, 36, 37, 38, 39, 40, 41, 42, 43, 44, 45, 46, 47, 48, 49, 50, 51, 52, 53, 54, 55, 56, 57, 58, 59, 60, 61, 62, 63, 64, 65, 66, 67, 68, 69, 70, 71, 72, 73, 74, 75, 76, 77, 78, 79, 80, 81, 82, 83, 84, 85, 86, 87, 88, 89, 90, 91, 92, 93, 94, 95, 96, 97, 98, 99, 100, 101]	[33, 34, 35, 36, 37, 38, 39, 40, 41, 42, 43, 44, 45, 46, 47, 48, 49, 50, 51, 52, 53, 54, 55, 56, 57, 58, 59, 60, 61, 62, 63, 64, 65, 66, 67, 68, 69, 70, 71, 72, 73, 74, 75, 76, 77, 78, 79, 80, 81, 82, 83, 84, 85, 86, 87, 88, 89, 90, 91, 92, 93, 94, 95, 96, 97, 98, 99, 100, 101]	[(33, 102)]	[69]	[106]	[]	[]	0.110497
1	CATGGTTCTACAGGGGAGCTGGACGGCGACGTAAAGTTTTAGAGCTACCGTC--------------------------------------------------------------TACTTGACTAGCAAGTTAAAATAAGGCTAGTCCGTTATCAACTTGAAAAAGTGGCACCGAGTCGG	---------------GAGCTGGACGGCGACGTAAAGTTTTAGAGCTACCGTCGTTGTACCGTCTACTTGACCGTTCATCGATTTTTTTTCGATGAACGCCGTCGTTGTACCGTCTACTTGACTAGCAAGTTAAAATAAGGCTAGTCCGTTATCAACTTGAAAAAGTGGCACCGAGTCGG	0	62	0	Reference	MODIFIED	Reference	56.983	[-1, -1, -1, -1, -1, -1, -1, -1, -1, -1, -1, -1, -1, -1, -1, 0, 1, 2, 3, 4, 5, 6, 7, 8, 9, 10, 11, 12, 13, 14, 15, 16, 17, 18, 19, 20, 21, 22, 23, 24, 25, 26, 27, 28, 29, 30, 31, 32, 33, 34, 35, 36, 37, 38, 39, 40, 41, 42, 43, 44, 45, 46, 47, 48, 49, 50, 51, 52, 53, 54, 55, 56, 57, 58, 59, 60, 61, 62, 63, 64, 65, 66, 67, 68, 69, 70, 71, 72, 73, 74, 75, 76, 77, 78, 79, 80, 81, 82, 83, 84, 85, 86, …	[]	[]	[]	[]	[]	[37, 38, 39, 40, 41, 42, 43, 44, 45, 46, 47, 48, 49, 50, 51, 52, 53, 54, 55, 56, 57, 58, 59, 60, 61, 62, 63, 64, 65, 66, 67, 68, 69, 70, 71, 72, 73, 74, 75, 76, 77, 78, 79, 80, 81, 82, 83, 84, 85, 86, 87, 88, 89, 90, 91, 92, 93, 94, 95, 96, 97, 98]	[37, 38, 39, 40, 41, 42, 43, 44, 45, 46, 47, 48, 49, 50, 51, 52, 53, 54, 55, 56, 57, 58, 59, 60, 61, 62, 63, 64, 65, 66, 67, 68, 69, 70, 71, 72, 73, 74, 75, 76, 77, 78, 79, 80, 81, 82, 83, 84, 85, 86, 87, 88, 89, 90, 91, 92, 93, 94, 95, 96, 97, 98]	[(37, 99)]	[62]	[]	[]	[]	0.110497
1	CGGACGCTACGCCGCGACG---AGTAGGAGGGCCGCTG-CGGTGAGCCTTGAAGCCTAGGGCGCGGGCCCG---------GGTGGAGCCGCCGCAGGTGCAGA-TCTTGGTGGTAGTAGCAAATATTCAAACGAG--------------AACTTTGAA--GTGGCACCGAGTCGG	--GA-GCTGGACGGCGACGTAAAGTTTTAGAGCTACCGTCGTTGTACCGTCTA--CTTGACCGTTCATCGATTTTTTTTCGATGAA--CGCCGTCGTTGTACCGTCTACTTG--ACTAGCAAGT--TAAAATAAGGCTAGTCCGTTATCAACTTGAAAAAGTGGCACCGAGTCGG	0	0	1	Reference	MODIFIED	Reference	50.857	[-1, -1, 0, 1, -2, 2, 3, 4, 5, 6, 7, 8, 9, 10, 11, 12, 13, 14, 15, 16, 17, 18, 19, 20, 21, 22, 23, 24, 25, 26, 27, 28, 29, 30, 31, 32, 33, 34, 35, 36, 37, 38, 39, 40, 41, 42, 43, 44, 45, 46, 47, 48, 49, -50, -50, 50, 51, 52, 53, 54, 55, 56, 57, 58, 59, 60, 61, 62, 63, 64, 65, 66, 67, 68, 69, 70, 71, 72, 73, 74, 75, 76, 77, 78, 79, 80, -81, -81, 81, 82, 83, 84, 85, 86, 87, 88, 89, 90, 91, 92, 93, …	[1, 2, 49, 50, 80, 81, 104, 105, 114, 115]	[1, 49, 80, 104, 114]	[]	[]	[]	[16, 17, 18, 35, 66, 67, 68, 69, 70, 71, 72, 73, 74, 96, 124, 125, 126, 127, 128, 129, 130, 131, 132, 133, 134, 135, 136, 137, 147, 148]	[]	[]	[]	[5, 6, 7, 9, 22, 23, 24, 27, 30, 31, 33, 38, 41, 42, 45, 47, 48, 52, 54, 55, 58, 59, 60, 61, 62, 64, 65, 76, 79, 86, 87, 89, 92, 94, 95, 100, 101, 102, 106, 113, 116, 120, 121, 143, 144]	[52]	['A']	0.110497
1	CTGACGACATGGTTCTACAGGGGAGCTGGACGGCGACGTAAAGTTTTAGAGCTACCGTC--------------------------------------------------------------TACTTGACTAGCAAGTTAAAATAAGGCTAGTCCGTTATCAACTTGAAAAAGTGGCACCGAGTCGG	----------------------GAGCTGGACGGCGACGTAAAGTTTTAGAGCTACCGTCGTTGTACCGTCTACTTGACCGTTCATCGATTTTTTTTCGATGAACGCCGTCGTTGTACCGTCTACTTGACTAGCAAGTTAAAATAAGGCTAGTCCGTTATCAACTTGAAAAAGTGGCACCGAGTCGG	0	62	0	Reference	MODIFIED	Reference	54.839	[-1, -1, -1, -1, -1, -1, -1, -1, -1, -1, -1, -1, -1, -1, -1, -1, -1, -1, -1, -1, -1, -1, 0, 1, 2, 3, 4, 5, 6, 7, 8, 9, 10, 11, 12, 13, 14, 15, 16, 17, 18, 19, 20, 21, 22, 23, 24, 25, 26, 27, 28, 29, 30, 31, 32, 33, 34, 35, 36, 37, 38, 39, 40, 41, 42, 43, 44, 45, 46, 47, 48, 49, 50, 51, 52, 53, 54, 55, 56, 57, 58, 59, 60, 61, 62, 63, 64, 65, 66, 67, 68, 69, 70, 71, 72, 73, 74, 75, 76, 77, 78, 79, …	[]	[]	[]	[]	[]	[37, 38, 39, 40, 41, 42, 43, 44, 45, 46, 47, 48, 49, 50, 51, 52, 53, 54, 55, 56, 57, 58, 59, 60, 61, 62, 63, 64, 65, 66, 67, 68, 69, 70, 71, 72, 73, 74, 75, 76, 77, 78, 79, 80, 81, 82, 83, 84, 85, 86, 87, 88, 89, 90, 91, 92, 93, 94, 95, 96, 97, 98]	[37, 38, 39, 40, 41, 42, 43, 44, 45, 46, 47, 48, 49, 50, 51, 52, 53, 54, 55, 56, 57, 58, 59, 60, 61, 62, 63, 64, 65, 66, 67, 68, 69, 70, 71, 72, 73, 74, 75, 76, 77, 78, 79, 80, 81, 82, 83, 84, 85, 86, 87, 88, 89, 90, 91, 92, 93, 94, 95, 96, 97, 98]	[(37, 99)]	[62]	[]	[]	[]	0.110497
1	GAAGGCTTGAGTGCG---------TTGAGCCCAACTGCAGAT-------CTAAGAGAATGCT----GGCTATTAAAAGATGCAAGCATT--TTGAACTGG------GAGGAGATAAGAAGAGAAAGGGCCAA---GTGATCCAGTTCTAA--GTGGCACCGAGTCGG	GA--GCTGGACGGCGACGTAAAGTTTTAGAGCTACCGTCGTTGTACCGTCTACTTGACCGTTCATCGATTTTTTTTCGATGAACGCCGTCGTTGTACCGTCTACTTGACTAGC-AAGTTAAAATAAGGCTAGTCCGTTATCAACTTGAAAAAGTGGCACCGAGTCGG	0	6	1	Reference	MODIFIED	Reference	50.299	[0, 1, -2, -2, 2, 3, 4, 5, 6, 7, 8, 9, 10, 11, 12, 13, 14, 15, 16, 17, 18, 19, 20, 21, 22, 23, 24, 25, 26, 27, 28, 29, 30, 31, 32, 33, 34, 35, 36, 37, 38, 39, 40, 41, 42, 43, 44, 45, 46, 47, 48, 49, 50, 51, 52, 53, 54, 55, 56, 57, 58, 59, 60, 61, 62, 63, 64, 65, 66, 67, 68, 69, 70, 71, 72, 73, 74, 75, 76, 77, 78, 79, 80, 81, 82, 83, 84, 85, 86, 87, 88, 89, 90, 91, 92, 93, 94, 95, 96, 97, 98, 99, …	[1, 2, 110, 111]	[1, 110]	[]	[]	[]	[13, 14, 15, 16, 17, 18, 19, 20, 21, 40, 41, 42, 43, 44, 45, 46, 60, 61, 62, 63, 87, 88, 98, 99, 100, 101, 102, 103, 129, 130, 131, 147, 148]	[98, 99, 100, 101, 102, 103]	[(98, 104)]	[6]	[5, 8, 9, 24, 27, 28, 30, 33, 35, 36, 38, 50, 51, 52, 55, 56, 58, 65, 66, 68, 71, 72, 73, 74, 79, 81, 84, 85, 92, 95, 97, 106, 107, 110, 114, 115, 116, 118, 120, 122, 126, 128, 134, 138, 140, 143, 144]	[52]	['A']	0.110497
1	GACACCGAGCTGGACGGCGACGTAAAGTTTTAGAGCTACCGTC--------------------------------------------------------------TACTTGACTAGCAAGTTAAAATAAGGCTAGTCCGTTATCAACTTGAAAAAGTGGCACCGAGTCGG	------GAGCTGGACGGCGACGTAAAGTTTTAGAGCTACCGTCGTTGTACCGTCTACTTGACCGTTCATCGATTTTTTTTCGATGAACGCCGTCGTTGTACCGTCTACTTGACTAGCAAGTTAAAATAAGGCTAGTCCGTTATCAACTTGAAAAAGTGGCACCGAGTCGG	0	62	0	Reference	MODIFIED	Reference	60	[-1, -1, -1, -1, -1, -1, 0, 1, 2, 3, 4, 5, 6, 7, 8, 9, 10, 11, 12, 13, 14, 15, 16, 17, 18, 19, 20, 21, 22, 23, 24, 25, 26, 27, 28, 29, 30, 31, 32, 33, 34, 35, 36, 37, 38, 39, 40, 41, 42, 43, 44, 45, 46, 47, 48, 49, 50, 51, 52, 53, 54, 55, 56, 57, 58, 59, 60, 61, 62, 63, 64, 65, 66, 67, 68, 69, 70, 71, 72, 73, 74, 75, 76, 77, 78, 79, 80, 81, 82, 83, 84, 85, 86, 87, 88, 89, 90, 91, 92, 93, 94, 95, …	[]	[]	[]	[]	[]	[37, 38, 39, 40, 41, 42, 43, 44, 45, 46, 47, 48, 49, 50, 51, 52, 53, 54, 55, 56, 57, 58, 59, 60, 61, 62, 63, 64, 65, 66, 67, 68, 69, 70, 71, 72, 73, 74, 75, 76, 77, 78, 79, 80, 81, 82, 83, 84, 85, 86, 87, 88, 89, 90, 91, 92, 93, 94, 95, 96, 97, 98]	[37, 38, 39, 40, 41, 42, 43, 44, 45, 46, 47, 48, 49, 50, 51, 52, 53, 54, 55, 56, 57, 58, 59, 60, 61, 62, 63, 64, 65, 66, 67, 68, 69, 70, 71, 72, 73, 74, 75, 76, 77, 78, 79, 80, 81, 82, 83, 84, 85, 86, 87, 88, 89, 90, 91, 92, 93, 94, 95, 96, 97, 98]	[(37, 99)]	[62]	[]	[]	[]	0.110497
1	GACATGGTTCTACAGGGAGCTGGACGGCGACGTAAAGTTTTAGAGCTACCGTC--------------------------------------------------------------TACTTGACTAGCAAGTTAAAATAAGGCTAGTCCGTTATCAACTTGAAAAAGTGGCACCGAGTCGG	----------------GAGCTGGACGGCGACGTAAAGTTTTAGAGCTACCGTCGTTGTACCGTCTACTTGACCGTTCATCGATTTTTTTTCGATGAACGCCGTCGTTGTACCGTCTACTTGACTAGCAAGTTAAAATAAGGCTAGTCCGTTATCAACTTGAAAAAGTGGCACCGAGTCGG	0	62	0	Reference	MODIFIED	Reference	56.667	[-1, -1, -1, -1, -1, -1, -1, -1, -1, -1, -1, -1, -1, -1, -1, -1, 0, 1, 2, 3, 4, 5, 6, 7, 8, 9, 10, 11, 12, 13, 14, 15, 16, 17, 18, 19, 20, 21, 22, 23, 24, 25, 26, 27, 28, 29, 30, 31, 32, 33, 34, 35, 36, 37, 38, 39, 40, 41, 42, 43, 44, 45, 46, 47, 48, 49, 50, 51, 52, 53, 54, 55, 56, 57, 58, 59, 60, 61, 62, 63, 64, 65, 66, 67, 68, 69, 70, 71, 72, 73, 74, 75, 76, 77, 78, 79, 80, 81, 82, 83, 84, 85, …	[]	[]	[]	[]	[]	[37, 38, 39, 40, 41, 42, 43, 44, 45, 46, 47, 48, 49, 50, 51, 52, 53, 54, 55, 56, 57, 58, 59, 60, 61, 62, 63, 64, 65, 66, 67, 68, 69, 70, 71, 72, 73, 74, 75, 76, 77, 78, 79, 80, 81, 82, 83, 84, 85, 86, 87, 88, 89, 90, 91, 92, 93, 94, 95, 96, 97, 98]	[37, 38, 39, 40, 41, 42, 43, 44, 45, 46, 47, 48, 49, 50, 51, 52, 53, 54, 55, 56, 57, 58, 59, 60, 61, 62, 63, 64, 65, 66, 67, 68, 69, 70, 71, 72, 73, 74, 75, 76, 77, 78, 79, 80, 81, 82, 83, 84, 85, 86, 87, 88, 89, 90, 91, 92, 93, 94, 95, 96, 97, 98]	[(37, 99)]	[62]	[]	[]	[]	0.110497
1	GACGACATGGTTCTACAGGGGAGCTGGACGGCGACGTAAAGTTTTAGAGCTACCGTC--------------------------------------------------------------TACTTGACTAGCAAGTTAAAATAAGGCTAGTCCGTTATCAACTTGAAAAAGTGGCACCGAGTCGG	--------------------GAGCTGGACGGCGACGTAAAGTTTTAGAGCTACCGTCGTTGTACCGTCTACTTGACCGTTCATCGATTTTTTTTCGATGAACGCCGTCGTTGTACCGTCTACTTGACTAGCAAGTTAAAATAAGGCTAGTCCGTTATCAACTTGAAAAAGTGGCACCGAGTCGG	0	62	0	Reference	MODIFIED	Reference	55.435	[-1, -1, -1, -1, -1, -1, -1, -1, -1, -1, -1, -1, -1, -1, -1, -1, -1, -1, -1, -1, 0, 1, 2, 3, 4, 5, 6, 7, 8, 9, 10, 11, 12, 13, 14, 15, 16, 17, 18, 19, 20, 21, 22, 23, 24, 25, 26, 27, 28, 29, 30, 31, 32, 33, 34, 35, 36, 37, 38, 39, 40, 41, 42, 43, 44, 45, 46, 47, 48, 49, 50, 51, 52, 53, 54, 55, 56, 57, 58, 59, 60, 61, 62, 63, 64, 65, 66, 67, 68, 69, 70, 71, 72, 73, 74, 75, 76, 77, 78, 79, 80, 81, …	[]	[]	[]	[]	[]	[37, 38, 39, 40, 41, 42, 43, 44, 45, 46, 47, 48, 49, 50, 51, 52, 53, 54, 55, 56, 57, 58, 59, 60, 61, 62, 63, 64, 65, 66, 67, 68, 69, 70, 71, 72, 73, 74, 75, 76, 77, 78, 79, 80, 81, 82, 83, 84, 85, 86, 87, 88, 89, 90, 91, 92, 93, 94, 95, 96, 97, 98]	[37, 38, 39, 40, 41, 42, 43, 44, 45, 46, 47, 48, 49, 50, 51, 52, 53, 54, 55, 56, 57, 58, 59, 60, 61, 62, 63, 64, 65, 66, 67, 68, 69, 70, 71, 72, 73, 74, 75, 76, 77, 78, 79, 80, 81, 82, 83, 84, 85, 86, 87, 88, 89, 90, 91, 92, 93, 94, 95, 96, 97, 98]	[(37, 99)]	[62]	[]	[]	[]	0.110497
1	GAGAGCTGGACGGCGACGTAAAGTTTTAGAGCTACCGTC--------------------------------------------------------------TACTTGACTAGCAAGTTAAAATAAGGCTAGTCCGTTATCAACTTGAAAAAGTGGCAC-GAGTCGG	--GAGCTGGACGGCGACGTAAAGTTTTAGAGCTACCGTCGTTGTACCGTCTACTTGACCGTTCATCGATTTTTTTTCGATGAACGCCGTCGTTGTACCGTCTACTTGACTAGCAAGTTAAAATAAGGCTAGTCCGTTATCAACTTGAAAAAGTGGCACCGAGTCGG	0	62	0	Reference	MODIFIED	Reference	60.843	[-1, -1, 0, 1, 2, 3, 4, 5, 6, 7, 8, 9, 10, 11, 12, 13, 14, 15, 16, 17, 18, 19, 20, 21, 22, 23, 24, 25, 26, 27, 28, 29, 30, 31, 32, 33, 34, 35, 36, 37, 38, 39, 40, 41, 42, 43, 44, 45, 46, 47, 48, 49, 50, 51, 52, 53, 54, 55, 56, 57, 58, 59, 60, 61, 62, 63, 64, 65, 66, 67, 68, 69, 70, 71, 72, 73, 74, 75, 76, 77, 78, 79, 80, 81, 82, 83, 84, 85, 86, 87, 88, 89, 90, 91, 92, 93, 94, 95, 96, 97, 98, 99, …	[]	[]	[]	[]	[]	[37, 38, 39, 40, 41, 42, 43, 44, 45, 46, 47, 48, 49, 50, 51, 52, 53, 54, 55, 56, 57, 58, 59, 60, 61, 62, 63, 64, 65, 66, 67, 68, 69, 70, 71, 72, 73, 74, 75, 76, 77, 78, 79, 80, 81, 82, 83, 84, 85, 86, 87, 88, 89, 90, 91, 92, 93, 94, 95, 96, 97, 98, 156]	[37, 38, 39, 40, 41, 42, 43, 44, 45, 46, 47, 48, 49, 50, 51, 52, 53, 54, 55, 56, 57, 58, 59, 60, 61, 62, 63, 64, 65, 66, 67, 68, 69, 70, 71, 72, 73, 74, 75, 76, 77, 78, 79, 80, 81, 82, 83, 84, 85, 86, 87, 88, 89, 90, 91, 92, 93, 94, 95, 96, 97, 98]	[(37, 99)]	[62]	[]	[]	[]	0.110497
1	GAGAGCTGGACGGCGACGTAAAGTTTTAGAGCTACCGTC--------------------------------------------------------------TACTTGACTAGCAAGTTAAAATAAGGCTAGTCCGTTATCAACTTGAAAAAGTGGCACCGAGTCGG	--GAGCTGGACGGCGACGTAAAGTTTTAGAGCTACCGTCGTTGTACCGTCTACTTGACCGTTCATCGATTTTTTTTCGATGAACGCCGTCGTTGTACCGTCTACTTGACTAGCAAGTTAAAATAAGGCTAGTCCGTTATCAACTTGAAAAAGTGGCACCGAGTCGG	0	62	0	Reference	MODIFIED	Reference	61.446	[-1, -1, 0, 1, 2, 3, 4, 5, 6, 7, 8, 9, 10, 11, 12, 13, 14, 15, 16, 17, 18, 19, 20, 21, 22, 23, 24, 25, 26, 27, 28, 29, 30, 31, 32, 33, 34, 35, 36, 37, 38, 39, 40, 41, 42, 43, 44, 45, 46, 47, 48, 49, 50, 51, 52, 53, 54, 55, 56, 57, 58, 59, 60, 61, 62, 63, 64, 65, 66, 67, 68, 69, 70, 71, 72, 73, 74, 75, 76, 77, 78, 79, 80, 81, 82, 83, 84, 85, 86, 87, 88, 89, 90, 91, 92, 93, 94, 95, 96, 97, 98, 99, …	[]	[]	[]	[]	[]	[37, 38, 39, 40, 41, 42, 43, 44, 45, 46, 47, 48, 49, 50, 51, 52, 53, 54, 55, 56, 57, 58, 59, 60, 61, 62, 63, 64, 65, 66, 67, 68, 69, 70, 71, 72, 73, 74, 75, 76, 77, 78, 79, 80, 81, 82, 83, 84, 85, 86, 87, 88, 89, 90, 91, 92, 93, 94, 95, 96, 97, 98]	[37, 38, 39, 40, 41, 42, 43, 44, 45, 46, 47, 48, 49, 50, 51, 52, 53, 54, 55, 56, 57, 58, 59, 60, 61, 62, 63, 64, 65, 66, 67, 68, 69, 70, 71, 72, 73, 74, 75, 76, 77, 78, 79, 80, 81, 82, 83, 84, 85, 86, 87, 88, 89, 90, 91, 92, 93, 94, 95, 96, 97, 98]	[(37, 99)]	[62]	[]	[]	[]	0.110497
1	GAGCCGGACGGCGACGTAAAGTTTTAGAGCTACCGTC--------------------------------------------------------------TACTTGACTAGCAAGTTAAAATAAGGCTAGTCCGTTATCAACTTGAAAAAGTGGCACCGAGTCGG	GAGCTGGACGGCGACGTAAAGTTTTAGAGCTACCGTCGTTGTACCGTCTACTTGACCGTTCATCGATTTTTTTTCGATGAACGCCGTCGTTGTACCGTCTACTTGACTAGCAAGTTAAAATAAGGCTAGTCCGTTATCAACTTGAAAAAGTGGCACCGAGTCGG	0	62	0	Reference	MODIFIED	Reference	61.585	[0, 1, 2, 3, 4, 5, 6, 7, 8, 9, 10, 11, 12, 13, 14, 15, 16, 17, 18, 19, 20, 21, 22, 23, 24, 25, 26, 27, 28, 29, 30, 31, 32, 33, 34, 35, 36, 37, 38, 39, 40, 41, 42, 43, 44, 45, 46, 47, 48, 49, 50, 51, 52, 53, 54, 55, 56, 57, 58, 59, 60, 61, 62, 63, 64, 65, 66, 67, 68, 69, 70, 71, 72, 73, 74, 75, 76, 77, 78, 79, 80, 81, 82, 83, 84, 85, 86, 87, 88, 89, 90, 91, 92, 93, 94, 95, 96, 97, 98, 99, 100, 101…	[]	[]	[]	[]	[]	[37, 38, 39, 40, 41, 42, 43, 44, 45, 46, 47, 48, 49, 50, 51, 52, 53, 54, 55, 56, 57, 58, 59, 60, 61, 62, 63, 64, 65, 66, 67, 68, 69, 70, 71, 72, 73, 74, 75, 76, 77, 78, 79, 80, 81, 82, 83, 84, 85, 86, 87, 88, 89, 90, 91, 92, 93, 94, 95, 96, 97, 98]	[37, 38, 39, 40, 41, 42, 43, 44, 45, 46, 47, 48, 49, 50, 51, 52, 53, 54, 55, 56, 57, 58, 59, 60, 61, 62, 63, 64, 65, 66, 67, 68, 69, 70, 71, 72, 73, 74, 75, 76, 77, 78, 79, 80, 81, 82, 83, 84, 85, 86, 87, 88, 89, 90, 91, 92, 93, 94, 95, 96, 97, 98]	[(37, 99)]	[62]	[4]	[]	[]	0.110497
1	GAGCCGGGAGCTGC----ATGTGTCAGAGGT-------TTTCACCGTCATCAC------------------------------------TTGTACCGTCTACTTGACTAGCAAGTTAAAATAAGGCTAGTCCGTTATCAACTTGAAAAAGTGGCACCGAGTCGG	GAGCTGGACGGCGACGTAAAGTTTTAGAGCTACCGTCGTTGTACCGTCTACTTGACCGTTCATCGATTTTTTTTCGATGAACGCCGTCGTTGTACCGTCTACTTGACTAGCAAGTTAAAATAAGGCTAGTCCGTTATCAACTTGAAAAAGTGGCACCGAGTCGG	0	36	1	Reference	MODIFIED	Reference	61.585	[0, 1, 2, 3, 4, 5, 6, 7, 8, 9, 10, 11, 12, 13, 14, 15, 16, 17, 18, 19, 20, 21, 22, 23, 24, 25, 26, 27, 28, 29, 30, 31, 32, 33, 34, 35, 36, 37, 38, 39, 40, 41, 42, 43, 44, 45, 46, 47, 48, 49, 50, 51, 52, 53, 54, 55, 56, 57, 58, 59, 60, 61, 62, 63, 64, 65, 66, 67, 68, 69, 70, 71, 72, 73, 74, 75, 76, 77, 78, 79, 80, 81, 82, 83, 84, 85, 86, 87, 88, 89, 90, 91, 92, 93, 94, 95, 96, 97, 98, 99, 100, 101…	[]	[]	[]	[]	[]	[14, 15, 16, 17, 31, 32, 33, 34, 35, 36, 37, 53, 54, 55, 56, 57, 58, 59, 60, 61, 62, 63, 64, 65, 66, 67, 68, 69, 70, 71, 72, 73, 74, 75, 76, 77, 78, 79, 80, 81, 82, 83, 84, 85, 86, 87, 88]	[53, 54, 55, 56, 57, 58, 59, 60, 61, 62, 63, 64, 65, 66, 67, 68, 69, 70, 71, 72, 73, 74, 75, 76, 77, 78, 79, 80, 81, 82, 83, 84, 85, 86, 87, 88]	[(53, 89)]	[36]	[4, 7, 8, 10, 11, 13, 19, 22, 24, 29, 40, 41, 48, 49, 51, 52]	[52]	['C']	0.110497
1	GAGCTGCACGGCGACGTAAAGTTTTAGAGCTACCGTC--------------------------------------------------------------TACTTGACTAGCAAGTTAAAATAAGGCTAGTCCGTTATCAACTTGAAAAAGTGGCACCGAGTCGG	GAGCTGGACGGCGACGTAAAGTTTTAGAGCTACCGTCGTTGTACCGTCTACTTGACCGTTCATCGATTTTTTTTCGATGAACGCCGTCGTTGTACCGTCTACTTGACTAGCAAGTTAAAATAAGGCTAGTCCGTTATCAACTTGAAAAAGTGGCACCGAGTCGG	0	62	0	Reference	MODIFIED	Reference	61.585	[0, 1, 2, 3, 4, 5, 6, 7, 8, 9, 10, 11, 12, 13, 14, 15, 16, 17, 18, 19, 20, 21, 22, 23, 24, 25, 26, 27, 28, 29, 30, 31, 32, 33, 34, 35, 36, 37, 38, 39, 40, 41, 42, 43, 44, 45, 46, 47, 48, 49, 50, 51, 52, 53, 54, 55, 56, 57, 58, 59, 60, 61, 62, 63, 64, 65, 66, 67, 68, 69, 70, 71, 72, 73, 74, 75, 76, 77, 78, 79, 80, 81, 82, 83, 84, 85, 86, 87, 88, 89, 90, 91, 92, 93, 94, 95, 96, 97, 98, 99, 100, 101…	[]	[]	[]	[]	[]	[37, 38, 39, 40, 41, 42, 43, 44, 45, 46, 47, 48, 49, 50, 51, 52, 53, 54, 55, 56, 57, 58, 59, 60, 61, 62, 63, 64, 65, 66, 67, 68, 69, 70, 71, 72, 73, 74, 75, 76, 77, 78, 79, 80, 81, 82, 83, 84, 85, 86, 87, 88, 89, 90, 91, 92, 93, 94, 95, 96, 97, 98]	[37, 38, 39, 40, 41, 42, 43, 44, 45, 46, 47, 48, 49, 50, 51, 52, 53, 54, 55, 56, 57, 58, 59, 60, 61, 62, 63, 64, 65, 66, 67, 68, 69, 70, 71, 72, 73, 74, 75, 76, 77, 78, 79, 80, 81, 82, 83, 84, 85, 86, 87, 88, 89, 90, 91, 92, 93, 94, 95, 96, 97, 98]	[(37, 99)]	[62]	[6]	[]	[]	0.110497
1	GAGCTGG-CGGCGACGTAAAGTTTTAGAGCTACCGTCGTTGTACCGTCTACTT---------------------------------------------------GACTAGCAAGTTAAAATAAGGCTAGTCCGTTATCAACTTGAAAAAGTGGCACCGAGTCGG	GAGCTGGACGGCGACGTAAAGTTTTAGAGCTACCGTCGTTGTACCGTCTACTTGACCGTTCATCGATTTTTTTTCGATGAACGCCGTCGTTGTACCGTCTACTTGACTAGCAAGTTAAAATAAGGCTAGTCCGTTATCAACTTGAAAAAGTGGCACCGAGTCGG	0	51	0	Reference	MODIFIED	Reference	68.293	[0, 1, 2, 3, 4, 5, 6, 7, 8, 9, 10, 11, 12, 13, 14, 15, 16, 17, 18, 19, 20, 21, 22, 23, 24, 25, 26, 27, 28, 29, 30, 31, 32, 33, 34, 35, 36, 37, 38, 39, 40, 41, 42, 43, 44, 45, 46, 47, 48, 49, 50, 51, 52, 53, 54, 55, 56, 57, 58, 59, 60, 61, 62, 63, 64, 65, 66, 67, 68, 69, 70, 71, 72, 73, 74, 75, 76, 77, 78, 79, 80, 81, 82, 83, 84, 85, 86, 87, 88, 89, 90, 91, 92, 93, 94, 95, 96, 97, 98, 99, 100, 101…	[]	[]	[]	[]	[]	[7, 53, 54, 55, 56, 57, 58, 59, 60, 61, 62, 63, 64, 65, 66, 67, 68, 69, 70, 71, 72, 73, 74, 75, 76, 77, 78, 79, 80, 81, 82, 83, 84, 85, 86, 87, 88, 89, 90, 91, 92, 93, 94, 95, 96, 97, 98, 99, 100, 101, 102, 103]	[53, 54, 55, 56, 57, 58, 59, 60, 61, 62, 63, 64, 65, 66, 67, 68, 69, 70, 71, 72, 73, 74, 75, 76, 77, 78, 79, 80, 81, 82, 83, 84, 85, 86, 87, 88, 89, 90, 91, 92, 93, 94, 95, 96, 97, 98, 99, 100, 101, 102, 103]	[(53, 104)]	[51]	[]	[]	[]	0.110497
1	GAGCTGGACAGTGTCTGAAAGTGTTTTAGAGCTA-------------------------------------------------------------------------AATAGCAAGTTAAAATAAGGCTAGTCCGTTATCAACTTGAAAAAGTGGCAC-GAGTCGG	GAGCTGGACGGCGACGTAAAGT--TTTAGAGCTACCGTCGTTGTACCGTCTACTTGACCGTTCATCGATTTTTTTTCGATGAACGCCGTCGTTGTACCGTCTACTTGACTAGCAAGTTAAAATAAGGCTAGTCCGTTATCAACTTGAAAAAGTGGCACCGAGTCGG	0	73	0	Reference	MODIFIED	Reference	50.602	[0, 1, 2, 3, 4, 5, 6, 7, 8, 9, 10, 11, 12, 13, 14, 15, 16, 17, 18, 19, 20, 21, -22, -22, 22, 23, 24, 25, 26, 27, 28, 29, 30, 31, 32, 33, 34, 35, 36, 37, 38, 39, 40, 41, 42, 43, 44, 45, 46, 47, 48, 49, 50, 51, 52, 53, 54, 55, 56, 57, 58, 59, 60, 61, 62, 63, 64, 65, 66, 67, 68, 69, 70, 71, 72, 73, 74, 75, 76, 77, 78, 79, 80, 81, 82, 83, 84, 85, 86, 87, 88, 89, 90, 91, 92, 93, 94, 95, 96, 97, 98, 99…	[21, 22]	[21]	[]	[]	[]	[32, 33, 34, 35, 36, 37, 38, 39, 40, 41, 42, 43, 44, 45, 46, 47, 48, 49, 50, 51, 52, 53, 54, 55, 56, 57, 58, 59, 60, 61, 62, 63, 64, 65, 66, 67, 68, 69, 70, 71, 72, 73, 74, 75, 76, 77, 78, 79, 80, 81, 82, 83, 84, 85, 86, 87, 88, 89, 90, 91, 92, 93, 94, 95, 96, 97, 98, 99, 100, 101, 102, 103, 104, 156]	[32, 33, 34, 35, 36, 37, 38, 39, 40, 41, 42, 43, 44, 45, 46, 47, 48, 49, 50, 51, 52, 53, 54, 55, 56, 57, 58, 59, 60, 61, 62, 63, 64, 65, 66, 67, 68, 69, 70, 71, 72, 73, 74, 75, 76, 77, 78, 79, 80, 81, 82, 83, 84, 85, 86, 87, 88, 89, 90, 91, 92, 93, 94, 95, 96, 97, 98, 99, 100, 101, 102, 103, 104]	[(32, 105)]	[73]	[9, 11, 13, 15, 16, 106]	[]	[]	0.110497
1	GAGCTGGACCGCGACGTAAAGTTTTAGAGCTACCGTC--------------------------------------------------------------TACTTGACTAGCAAGTTAAAATAAGGCTAGTCCGTTATCAACTTGAAAAAGTGGCACCGAGTCGG	GAGCTGGACGGCGACGTAAAGTTTTAGAGCTACCGTCGTTGTACCGTCTACTTGACCGTTCATCGATTTTTTTTCGATGAACGCCGTCGTTGTACCGTCTACTTGACTAGCAAGTTAAAATAAGGCTAGTCCGTTATCAACTTGAAAAAGTGGCACCGAGTCGG	0	62	0	Reference	MODIFIED	Reference	61.585	[0, 1, 2, 3, 4, 5, 6, 7, 8, 9, 10, 11, 12, 13, 14, 15, 16, 17, 18, 19, 20, 21, 22, 23, 24, 25, 26, 27, 28, 29, 30, 31, 32, 33, 34, 35, 36, 37, 38, 39, 40, 41, 42, 43, 44, 45, 46, 47, 48, 49, 50, 51, 52, 53, 54, 55, 56, 57, 58, 59, 60, 61, 62, 63, 64, 65, 66, 67, 68, 69, 70, 71, 72, 73, 74, 75, 76, 77, 78, 79, 80, 81, 82, 83, 84, 85, 86, 87, 88, 89, 90, 91, 92, 93, 94, 95, 96, 97, 98, 99, 100, 101…	[]	[]	[]	[]	[]	[37, 38, 39, 40, 41, 42, 43, 44, 45, 46, 47, 48, 49, 50, 51, 52, 53, 54, 55, 56, 57, 58, 59, 60, 61, 62, 63, 64, 65, 66, 67, 68, 69, 70, 71, 72, 73, 74, 75, 76, 77, 78, 79, 80, 81, 82, 83, 84, 85, 86, 87, 88, 89, 90, 91, 92, 93, 94, 95, 96, 97, 98]	[37, 38, 39, 40, 41, 42, 43, 44, 45, 46, 47, 48, 49, 50, 51, 52, 53, 54, 55, 56, 57, 58, 59, 60, 61, 62, 63, 64, 65, 66, 67, 68, 69, 70, 71, 72, 73, 74, 75, 76, 77, 78, 79, 80, 81, 82, 83, 84, 85, 86, 87, 88, 89, 90, 91, 92, 93, 94, 95, 96, 97, 98]	[(37, 99)]	[62]	[9]	[]	[]	0.110497
1	GAGCTGGACGACGACGTAAAGTTTTAGAGCTACCGTC--------------------------------------------------------------TACTTGACTAGCAAGTTAAAATAAGGCTAGTCCGTTATCAACTTGAAAAAGTGGCACCGAGTCGG	GAGCTGGACGGCGACGTAAAGTTTTAGAGCTACCGTCGTTGTACCGTCTACTTGACCGTTCATCGATTTTTTTTCGATGAACGCCGTCGTTGTACCGTCTACTTGACTAGCAAGTTAAAATAAGGCTAGTCCGTTATCAACTTGAAAAAGTGGCACCGAGTCGG	0	62	0	Reference	MODIFIED	Reference	61.585	[0, 1, 2, 3, 4, 5, 6, 7, 8, 9, 10, 11, 12, 13, 14, 15, 16, 17, 18, 19, 20, 21, 22, 23, 24, 25, 26, 27, 28, 29, 30, 31, 32, 33, 34, 35, 36, 37, 38, 39, 40, 41, 42, 43, 44, 45, 46, 47, 48, 49, 50, 51, 52, 53, 54, 55, 56, 57, 58, 59, 60, 61, 62, 63, 64, 65, 66, 67, 68, 69, 70, 71, 72, 73, 74, 75, 76, 77, 78, 79, 80, 81, 82, 83, 84, 85, 86, 87, 88, 89, 90, 91, 92, 93, 94, 95, 96, 97, 98, 99, 100, 101…	[]	[]	[]	[]	[]	[37, 38, 39, 40, 41, 42, 43, 44, 45, 46, 47, 48, 49, 50, 51, 52, 53, 54, 55, 56, 57, 58, 59, 60, 61, 62, 63, 64, 65, 66, 67, 68, 69, 70, 71, 72, 73, 74, 75, 76, 77, 78, 79, 80, 81, 82, 83, 84, 85, 86, 87, 88, 89, 90, 91, 92, 93, 94, 95, 96, 97, 98]	[37, 38, 39, 40, 41, 42, 43, 44, 45, 46, 47, 48, 49, 50, 51, 52, 53, 54, 55, 56, 57, 58, 59, 60, 61, 62, 63, 64, 65, 66, 67, 68, 69, 70, 71, 72, 73, 74, 75, 76, 77, 78, 79, 80, 81, 82, 83, 84, 85, 86, 87, 88, 89, 90, 91, 92, 93, 94, 95, 96, 97, 98]	[(37, 99)]	[62]	[10]	[]	[]	0.110497
1	GAGCTGGACGGCGACGTA-----------------------------------------------------------------------TTGTACCGTCTACTTGACTAGCAAGTTAAAATAAGGCTAGTCCGTTATCAACTTGAAAAAGTGGCACCGAGTCGG	GAGCTGGACGGCGACGTAAAGTTTTAGAGCTACCGTCGTTGTACCGTCTACTTGACCGTTCATCGATTTTTTTTCGATGAACGCCGTCGTTGTACCGTCTACTTGACTAGCAAGTTAAAATAAGGCTAGTCCGTTATCAACTTGAAAAAGTGGCACCGAGTCGG	0	71	0	Reference	MODIFIED	Reference	56.707	[0, 1, 2, 3, 4, 5, 6, 7, 8, 9, 10, 11, 12, 13, 14, 15, 16, 17, 18, 19, 20, 21, 22, 23, 24, 25, 26, 27, 28, 29, 30, 31, 32, 33, 34, 35, 36, 37, 38, 39, 40, 41, 42, 43, 44, 45, 46, 47, 48, 49, 50, 51, 52, 53, 54, 55, 56, 57, 58, 59, 60, 61, 62, 63, 64, 65, 66, 67, 68, 69, 70, 71, 72, 73, 74, 75, 76, 77, 78, 79, 80, 81, 82, 83, 84, 85, 86, 87, 88, 89, 90, 91, 92, 93, 94, 95, 96, 97, 98, 99, 100, 101…	[]	[]	[]	[]	[]	[18, 19, 20, 21, 22, 23, 24, 25, 26, 27, 28, 29, 30, 31, 32, 33, 34, 35, 36, 37, 38, 39, 40, 41, 42, 43, 44, 45, 46, 47, 48, 49, 50, 51, 52, 53, 54, 55, 56, 57, 58, 59, 60, 61, 62, 63, 64, 65, 66, 67, 68, 69, 70, 71, 72, 73, 74, 75, 76, 77, 78, 79, 80, 81, 82, 83, 84, 85, 86, 87, 88]	[18, 19, 20, 21, 22, 23, 24, 25, 26, 27, 28, 29, 30, 31, 32, 33, 34, 35, 36, 37, 38, 39, 40, 41, 42, 43, 44, 45, 46, 47, 48, 49, 50, 51, 52, 53, 54, 55, 56, 57, 58, 59, 60, 61, 62, 63, 64, 65, 66, 67, 68, 69, 70, 71, 72, 73, 74, 75, 76, 77, 78, 79, 80, 81, 82, 83, 84, 85, 86, 87, 88]	[(18, 89)]	[71]	[]	[]	[]	0.110497
1	GAGCTGGACGGCGACGTAA----------------------------------------------------------------------TTGTACCGTCTACTTGACTAGCAAGTTAAAATAAGGCTAGTCCGTTATCAACTTGAAAAAGTGGCACCGAGTCGG	GAGCTGGACGGCGACGTAAAGTTTTAGAGCTACCGTCGTTGTACCGTCTACTTGACCGTTCATCGATTTTTTTTCGATGAACGCCGTCGTTGTACCGTCTACTTGACTAGCAAGTTAAAATAAGGCTAGTCCGTTATCAACTTGAAAAAGTGGCACCGAGTCGG	0	70	0	Reference	MODIFIED	Reference	57.317	[0, 1, 2, 3, 4, 5, 6, 7, 8, 9, 10, 11, 12, 13, 14, 15, 16, 17, 18, 19, 20, 21, 22, 23, 24, 25, 26, 27, 28, 29, 30, 31, 32, 33, 34, 35, 36, 37, 38, 39, 40, 41, 42, 43, 44, 45, 46, 47, 48, 49, 50, 51, 52, 53, 54, 55, 56, 57, 58, 59, 60, 61, 62, 63, 64, 65, 66, 67, 68, 69, 70, 71, 72, 73, 74, 75, 76, 77, 78, 79, 80, 81, 82, 83, 84, 85, 86, 87, 88, 89, 90, 91, 92, 93, 94, 95, 96, 97, 98, 99, 100, 101…	[]	[]	[]	[]	[]	[19, 20, 21, 22, 23, 24, 25, 26, 27, 28, 29, 30, 31, 32, 33, 34, 35, 36, 37, 38, 39, 40, 41, 42, 43, 44, 45, 46, 47, 48, 49, 50, 51, 52, 53, 54, 55, 56, 57, 58, 59, 60, 61, 62, 63, 64, 65, 66, 67, 68, 69, 70, 71, 72, 73, 74, 75, 76, 77, 78, 79, 80, 81, 82, 83, 84, 85, 86, 87, 88]	[19, 20, 21, 22, 23, 24, 25, 26, 27, 28, 29, 30, 31, 32, 33, 34, 35, 36, 37, 38, 39, 40, 41, 42, 43, 44, 45, 46, 47, 48, 49, 50, 51, 52, 53, 54, 55, 56, 57, 58, 59, 60, 61, 62, 63, 64, 65, 66, 67, 68, 69, 70, 71, 72, 73, 74, 75, 76, 77, 78, 79, 80, 81, 82, 83, 84, 85, 86, 87, 88]	[(19, 89)]	[70]	[]	[]	[]	0.110497
1	GAGCTGGACGGCGACGTAA----------------------------------------------------------------------TTGTACCGTCTACTTGACTAGCAAGTTAAAATAAGGCTAGTCCGTTATCAACTTGAAAAAGTGGCACTGAGTCGG	GAGCTGGACGGCGACGTAAAGTTTTAGAGCTACCGTCGTTGTACCGTCTACTTGACCGTTCATCGATTTTTTTTCGATGAACGCCGTCGTTGTACCGTCTACTTGACTAGCAAGTTAAAATAAGGCTAGTCCGTTATCAACTTGAAAAAGTGGCACCGAGTCGG	0	70	0	Reference	MODIFIED	Reference	56.707	[0, 1, 2, 3, 4, 5, 6, 7, 8, 9, 10, 11, 12, 13, 14, 15, 16, 17, 18, 19, 20, 21, 22, 23, 24, 25, 26, 27, 28, 29, 30, 31, 32, 33, 34, 35, 36, 37, 38, 39, 40, 41, 42, 43, 44, 45, 46, 47, 48, 49, 50, 51, 52, 53, 54, 55, 56, 57, 58, 59, 60, 61, 62, 63, 64, 65, 66, 67, 68, 69, 70, 71, 72, 73, 74, 75, 76, 77, 78, 79, 80, 81, 82, 83, 84, 85, 86, 87, 88, 89, 90, 91, 92, 93, 94, 95, 96, 97, 98, 99, 100, 101…	[]	[]	[]	[]	[]	[19, 20, 21, 22, 23, 24, 25, 26, 27, 28, 29, 30, 31, 32, 33, 34, 35, 36, 37, 38, 39, 40, 41, 42, 43, 44, 45, 46, 47, 48, 49, 50, 51, 52, 53, 54, 55, 56, 57, 58, 59, 60, 61, 62, 63, 64, 65, 66, 67, 68, 69, 70, 71, 72, 73, 74, 75, 76, 77, 78, 79, 80, 81, 82, 83, 84, 85, 86, 87, 88]	[19, 20, 21, 22, 23, 24, 25, 26, 27, 28, 29, 30, 31, 32, 33, 34, 35, 36, 37, 38, 39, 40, 41, 42, 43, 44, 45, 46, 47, 48, 49, 50, 51, 52, 53, 54, 55, 56, 57, 58, 59, 60, 61, 62, 63, 64, 65, 66, 67, 68, 69, 70, 71, 72, 73, 74, 75, 76, 77, 78, 79, 80, 81, 82, 83, 84, 85, 86, 87, 88]	[(19, 89)]	[70]	[156]	[]	[]	0.110497
1	GAGCTGGACGGCGACGTAAA-TTTTAGAGCTACCGTC--------------------------------------------------------------TACTTGACTAGCAAGTTAAAATAAGGCTAGTCCGTTATCAACTTGAAAAAGTGGCACCGAGTCGG	GAGCTGGACGGCGACGTAAAGTTTTAGAGCTACCGTCGTTGTACCGTCTACTTGACCGTTCATCGATTTTTTTTCGATGAACGCCGTCGTTGTACCGTCTACTTGACTAGCAAGTTAAAATAAGGCTAGTCCGTTATCAACTTGAAAAAGTGGCACCGAGTCGG	0	62	0	Reference	MODIFIED	Reference	61.585	[0, 1, 2, 3, 4, 5, 6, 7, 8, 9, 10, 11, 12, 13, 14, 15, 16, 17, 18, 19, 20, 21, 22, 23, 24, 25, 26, 27, 28, 29, 30, 31, 32, 33, 34, 35, 36, 37, 38, 39, 40, 41, 42, 43, 44, 45, 46, 47, 48, 49, 50, 51, 52, 53, 54, 55, 56, 57, 58, 59, 60, 61, 62, 63, 64, 65, 66, 67, 68, 69, 70, 71, 72, 73, 74, 75, 76, 77, 78, 79, 80, 81, 82, 83, 84, 85, 86, 87, 88, 89, 90, 91, 92, 93, 94, 95, 96, 97, 98, 99, 100, 101…	[]	[]	[]	[]	[]	[20, 37, 38, 39, 40, 41, 42, 43, 44, 45, 46, 47, 48, 49, 50, 51, 52, 53, 54, 55, 56, 57, 58, 59, 60, 61, 62, 63, 64, 65, 66, 67, 68, 69, 70, 71, 72, 73, 74, 75, 76, 77, 78, 79, 80, 81, 82, 83, 84, 85, 86, 87, 88, 89, 90, 91, 92, 93, 94, 95, 96, 97, 98]	[37, 38, 39, 40, 41, 42, 43, 44, 45, 46, 47, 48, 49, 50, 51, 52, 53, 54, 55, 56, 57, 58, 59, 60, 61, 62, 63, 64, 65, 66, 67, 68, 69, 70, 71, 72, 73, 74, 75, 76, 77, 78, 79, 80, 81, 82, 83, 84, 85, 86, 87, 88, 89, 90, 91, 92, 93, 94, 95, 96, 97, 98]	[(37, 99)]	[62]	[]	[]	[]	0.110497
1	GAGCTGGACGGCGACGTAAAA------------------------------------------------------------------------ACCGTCTACTTGACTAGCAAGTTAAAATAAGGCTAGTCCGTTATCAACTTGAAAAAGTGGCACCGAGTCGG	GAGCTGGACGGCGACGTAAAGTTTTAGAGCTACCGTCGTTGTACCGTCTACTTGACCGTTCATCGATTTTTTTTCGATGAACGCCGTCGTTGTACCGTCTACTTGACTAGCAAGTTAAAATAAGGCTAGTCCGTTATCAACTTGAAAAAGTGGCACCGAGTCGG	0	72	0	Reference	MODIFIED	Reference	55.488	[0, 1, 2, 3, 4, 5, 6, 7, 8, 9, 10, 11, 12, 13, 14, 15, 16, 17, 18, 19, 20, 21, 22, 23, 24, 25, 26, 27, 28, 29, 30, 31, 32, 33, 34, 35, 36, 37, 38, 39, 40, 41, 42, 43, 44, 45, 46, 47, 48, 49, 50, 51, 52, 53, 54, 55, 56, 57, 58, 59, 60, 61, 62, 63, 64, 65, 66, 67, 68, 69, 70, 71, 72, 73, 74, 75, 76, 77, 78, 79, 80, 81, 82, 83, 84, 85, 86, 87, 88, 89, 90, 91, 92, 93, 94, 95, 96, 97, 98, 99, 100, 101…	[]	[]	[]	[]	[]	[21, 22, 23, 24, 25, 26, 27, 28, 29, 30, 31, 32, 33, 34, 35, 36, 37, 38, 39, 40, 41, 42, 43, 44, 45, 46, 47, 48, 49, 50, 51, 52, 53, 54, 55, 56, 57, 58, 59, 60, 61, 62, 63, 64, 65, 66, 67, 68, 69, 70, 71, 72, 73, 74, 75, 76, 77, 78, 79, 80, 81, 82, 83, 84, 85, 86, 87, 88, 89, 90, 91, 92]	[21, 22, 23, 24, 25, 26, 27, 28, 29, 30, 31, 32, 33, 34, 35, 36, 37, 38, 39, 40, 41, 42, 43, 44, 45, 46, 47, 48, 49, 50, 51, 52, 53, 54, 55, 56, 57, 58, 59, 60, 61, 62, 63, 64, 65, 66, 67, 68, 69, 70, 71, 72, 73, 74, 75, 76, 77, 78, 79, 80, 81, 82, 83, 84, 85, 86, 87, 88, 89, 90, 91, 92]	[(21, 93)]	[72]	[20]	[]	[]	0.110497
1	GAGCTGGACGGCGACGTAAAGT-----------------------------------------------------------------------ACCGTCTACTTGACTAGCAAGTTAAAATAAGGCTAGTCCGTTATCAACTTGAAAAAGTGGCACCGAGTCGG	GAGCTGGACGGCGACGTAAAGTTTTAGAGCTACCGTCGTTGTACCGTCTACTTGACCGTTCATCGATTTTTTTTCGATGAACGCCGTCGTTGTACCGTCTACTTGACTAGCAAGTTAAAATAAGGCTAGTCCGTTATCAACTTGAAAAAGTGGCACCGAGTCGG	0	71	0	Reference	MODIFIED	Reference	56.707	[0, 1, 2, 3, 4, 5, 6, 7, 8, 9, 10, 11, 12, 13, 14, 15, 16, 17, 18, 19, 20, 21, 22, 23, 24, 25, 26, 27, 28, 29, 30, 31, 32, 33, 34, 35, 36, 37, 38, 39, 40, 41, 42, 43, 44, 45, 46, 47, 48, 49, 50, 51, 52, 53, 54, 55, 56, 57, 58, 59, 60, 61, 62, 63, 64, 65, 66, 67, 68, 69, 70, 71, 72, 73, 74, 75, 76, 77, 78, 79, 80, 81, 82, 83, 84, 85, 86, 87, 88, 89, 90, 91, 92, 93, 94, 95, 96, 97, 98, 99, 100, 101…	[]	[]	[]	[]	[]	[22, 23, 24, 25, 26, 27, 28, 29, 30, 31, 32, 33, 34, 35, 36, 37, 38, 39, 40, 41, 42, 43, 44, 45, 46, 47, 48, 49, 50, 51, 52, 53, 54, 55, 56, 57, 58, 59, 60, 61, 62, 63, 64, 65, 66, 67, 68, 69, 70, 71, 72, 73, 74, 75, 76, 77, 78, 79, 80, 81, 82, 83, 84, 85, 86, 87, 88, 89, 90, 91, 92]	[22, 23, 24, 25, 26, 27, 28, 29, 30, 31, 32, 33, 34, 35, 36, 37, 38, 39, 40, 41, 42, 43, 44, 45, 46, 47, 48, 49, 50, 51, 52, 53, 54, 55, 56, 57, 58, 59, 60, 61, 62, 63, 64, 65, 66, 67, 68, 69, 70, 71, 72, 73, 74, 75, 76, 77, 78, 79, 80, 81, 82, 83, 84, 85, 86, 87, 88, 89, 90, 91, 92]	[(22, 93)]	[71]	[]	[]	[]	0.110497
1	GAGCTGGACGGCGACGTAAAGTT--------------------------------------------------------------------GTACCGTCTACTTGACTAGCAAGTTAAAATAAGGCTAGTCCGTTATCAACTTGAAAAAGTGGCACCGAGTCGG	GAGCTGGACGGCGACGTAAAGTTTTAGAGCTACCGTCGTTGTACCGTCTACTTGACCGTTCATCGATTTTTTTTCGATGAACGCCGTCGTTGTACCGTCTACTTGACTAGCAAGTTAAAATAAGGCTAGTCCGTTATCAACTTGAAAAAGTGGCACCGAGTCGG	0	68	0	Reference	MODIFIED	Reference	58.537	[0, 1, 2, 3, 4, 5, 6, 7, 8, 9, 10, 11, 12, 13, 14, 15, 16, 17, 18, 19, 20, 21, 22, 23, 24, 25, 26, 27, 28, 29, 30, 31, 32, 33, 34, 35, 36, 37, 38, 39, 40, 41, 42, 43, 44, 45, 46, 47, 48, 49, 50, 51, 52, 53, 54, 55, 56, 57, 58, 59, 60, 61, 62, 63, 64, 65, 66, 67, 68, 69, 70, 71, 72, 73, 74, 75, 76, 77, 78, 79, 80, 81, 82, 83, 84, 85, 86, 87, 88, 89, 90, 91, 92, 93, 94, 95, 96, 97, 98, 99, 100, 101…	[]	[]	[]	[]	[]	[23, 24, 25, 26, 27, 28, 29, 30, 31, 32, 33, 34, 35, 36, 37, 38, 39, 40, 41, 42, 43, 44, 45, 46, 47, 48, 49, 50, 51, 52, 53, 54, 55, 56, 57, 58, 59, 60, 61, 62, 63, 64, 65, 66, 67, 68, 69, 70, 71, 72, 73, 74, 75, 76, 77, 78, 79, 80, 81, 82, 83, 84, 85, 86, 87, 88, 89, 90]	[23, 24, 25, 26, 27, 28, 29, 30, 31, 32, 33, 34, 35, 36, 37, 38, 39, 40, 41, 42, 43, 44, 45, 46, 47, 48, 49, 50, 51, 52, 53, 54, 55, 56, 57, 58, 59, 60, 61, 62, 63, 64, 65, 66, 67, 68, 69, 70, 71, 72, 73, 74, 75, 76, 77, 78, 79, 80, 81, 82, 83, 84, 85, 86, 87, 88, 89, 90]	[(23, 91)]	[68]	[]	[]	[]	0.110497
1	GAGCTGGACGGCGACGTAAAGTTT-------------------------------------------------------------------GTACCGTCTACTTGACTAGCAAGTTAAAATAAGGCTAGTCCGTTATCAACTTGAAAAAGTGGCACCGAGTCGG	GAGCTGGACGGCGACGTAAAGTTTTAGAGCTACCGTCGTTGTACCGTCTACTTGACCGTTCATCGATTTTTTTTCGATGAACGCCGTCGTTGTACCGTCTACTTGACTAGCAAGTTAAAATAAGGCTAGTCCGTTATCAACTTGAAAAAGTGGCACCGAGTCGG	0	67	0	Reference	MODIFIED	Reference	59.146	[0, 1, 2, 3, 4, 5, 6, 7, 8, 9, 10, 11, 12, 13, 14, 15, 16, 17, 18, 19, 20, 21, 22, 23, 24, 25, 26, 27, 28, 29, 30, 31, 32, 33, 34, 35, 36, 37, 38, 39, 40, 41, 42, 43, 44, 45, 46, 47, 48, 49, 50, 51, 52, 53, 54, 55, 56, 57, 58, 59, 60, 61, 62, 63, 64, 65, 66, 67, 68, 69, 70, 71, 72, 73, 74, 75, 76, 77, 78, 79, 80, 81, 82, 83, 84, 85, 86, 87, 88, 89, 90, 91, 92, 93, 94, 95, 96, 97, 98, 99, 100, 101…	[]	[]	[]	[]	[]	[24, 25, 26, 27, 28, 29, 30, 31, 32, 33, 34, 35, 36, 37, 38, 39, 40, 41, 42, 43, 44, 45, 46, 47, 48, 49, 50, 51, 52, 53, 54, 55, 56, 57, 58, 59, 60, 61, 62, 63, 64, 65, 66, 67, 68, 69, 70, 71, 72, 73, 74, 75, 76, 77, 78, 79, 80, 81, 82, 83, 84, 85, 86, 87, 88, 89, 90]	[24, 25, 26, 27, 28, 29, 30, 31, 32, 33, 34, 35, 36, 37, 38, 39, 40, 41, 42, 43, 44, 45, 46, 47, 48, 49, 50, 51, 52, 53, 54, 55, 56, 57, 58, 59, 60, 61, 62, 63, 64, 65, 66, 67, 68, 69, 70, 71, 72, 73, 74, 75, 76, 77, 78, 79, 80, 81, 82, 83, 84, 85, 86, 87, 88, 89, 90]	[(24, 91)]	[67]	[]	[]	[]	0.110497
1	GAGCTGGACGGCGACGTAAAGTTTTAGAG---------------------------------------------------------------TACCGTCTACTTGACTAGCAAGTTAAAATAAGGCTAGTCCGTTATCAACTTGAAAAAGTGGCACCGAGTCGG	GAGCTGGACGGCGACGTAAAGTTTTAGAGCTACCGTCGTTGTACCGTCTACTTGACCGTTCATCGATTTTTTTTCGATGAACGCCGTCGTTGTACCGTCTACTTGACTAGCAAGTTAAAATAAGGCTAGTCCGTTATCAACTTGAAAAAGTGGCACCGAGTCGG	0	63	0	Reference	MODIFIED	Reference	61.585	[0, 1, 2, 3, 4, 5, 6, 7, 8, 9, 10, 11, 12, 13, 14, 15, 16, 17, 18, 19, 20, 21, 22, 23, 24, 25, 26, 27, 28, 29, 30, 31, 32, 33, 34, 35, 36, 37, 38, 39, 40, 41, 42, 43, 44, 45, 46, 47, 48, 49, 50, 51, 52, 53, 54, 55, 56, 57, 58, 59, 60, 61, 62, 63, 64, 65, 66, 67, 68, 69, 70, 71, 72, 73, 74, 75, 76, 77, 78, 79, 80, 81, 82, 83, 84, 85, 86, 87, 88, 89, 90, 91, 92, 93, 94, 95, 96, 97, 98, 99, 100, 101…	[]	[]	[]	[]	[]	[29, 30, 31, 32, 33, 34, 35, 36, 37, 38, 39, 40, 41, 42, 43, 44, 45, 46, 47, 48, 49, 50, 51, 52, 53, 54, 55, 56, 57, 58, 59, 60, 61, 62, 63, 64, 65, 66, 67, 68, 69, 70, 71, 72, 73, 74, 75, 76, 77, 78, 79, 80, 81, 82, 83, 84, 85, 86, 87, 88, 89, 90, 91]	[29, 30, 31, 32, 33, 34, 35, 36, 37, 38, 39, 40, 41, 42, 43, 44, 45, 46, 47, 48, 49, 50, 51, 52, 53, 54, 55, 56, 57, 58, 59, 60, 61, 62, 63, 64, 65, 66, 67, 68, 69, 70, 71, 72, 73, 74, 75, 76, 77, 78, 79, 80, 81, 82, 83, 84, 85, 86, 87, 88, 89, 90, 91]	[(29, 92)]	[63]	[]	[]	[]	0.110497
1	GAGCTGGACGGCGACGTAAAGTTTTAGAG--------------------------------------------------------------GTACCGTCTACTTGACTAGCAAGTTAAAATAAGGCTAGTCCGTTATCAACTTGAAAAAGTGGCACCGAGTCGG	GAGCTGGACGGCGACGTAAAGTTTTAGAGCTACCGTCGTTGTACCGTCTACTTGACCGTTCATCGATTTTTTTTCGATGAACGCCGTCGTTGTACCGTCTACTTGACTAGCAAGTTAAAATAAGGCTAGTCCGTTATCAACTTGAAAAAGTGGCACCGAGTCGG	0	62	0	Reference	MODIFIED	Reference	62.195	[0, 1, 2, 3, 4, 5, 6, 7, 8, 9, 10, 11, 12, 13, 14, 15, 16, 17, 18, 19, 20, 21, 22, 23, 24, 25, 26, 27, 28, 29, 30, 31, 32, 33, 34, 35, 36, 37, 38, 39, 40, 41, 42, 43, 44, 45, 46, 47, 48, 49, 50, 51, 52, 53, 54, 55, 56, 57, 58, 59, 60, 61, 62, 63, 64, 65, 66, 67, 68, 69, 70, 71, 72, 73, 74, 75, 76, 77, 78, 79, 80, 81, 82, 83, 84, 85, 86, 87, 88, 89, 90, 91, 92, 93, 94, 95, 96, 97, 98, 99, 100, 101…	[]	[]	[]	[]	[]	[29, 30, 31, 32, 33, 34, 35, 36, 37, 38, 39, 40, 41, 42, 43, 44, 45, 46, 47, 48, 49, 50, 51, 52, 53, 54, 55, 56, 57, 58, 59, 60, 61, 62, 63, 64, 65, 66, 67, 68, 69, 70, 71, 72, 73, 74, 75, 76, 77, 78, 79, 80, 81, 82, 83, 84, 85, 86, 87, 88, 89, 90]	[29, 30, 31, 32, 33, 34, 35, 36, 37, 38, 39, 40, 41, 42, 43, 44, 45, 46, 47, 48, 49, 50, 51, 52, 53, 54, 55, 56, 57, 58, 59, 60, 61, 62, 63, 64, 65, 66, 67, 68, 69, 70, 71, 72, 73, 74, 75, 76, 77, 78, 79, 80, 81, 82, 83, 84, 85, 86, 87, 88, 89, 90]	[(29, 91)]	[62]	[]	[]	[]	0.110497
1	GAGCTGGACGGCGACGTAAAGTTTTAGAGATACCGTC--------------------------------------------------------------TACTTGACTAGCAAGTTAAAATAAGGCTAGTCCGTTATCAACTTGAAAAAGTGGCACCGAGTCGG	GAGCTGGACGGCGACGTAAAGTTTTAGAGCTACCGTCGTTGTACCGTCTACTTGACCGTTCATCGATTTTTTTTCGATGAACGCCGTCGTTGTACCGTCTACTTGACTAGCAAGTTAAAATAAGGCTAGTCCGTTATCAACTTGAAAAAGTGGCACCGAGTCGG	0	62	0	Reference	MODIFIED	Reference	61.585	[0, 1, 2, 3, 4, 5, 6, 7, 8, 9, 10, 11, 12, 13, 14, 15, 16, 17, 18, 19, 20, 21, 22, 23, 24, 25, 26, 27, 28, 29, 30, 31, 32, 33, 34, 35, 36, 37, 38, 39, 40, 41, 42, 43, 44, 45, 46, 47, 48, 49, 50, 51, 52, 53, 54, 55, 56, 57, 58, 59, 60, 61, 62, 63, 64, 65, 66, 67, 68, 69, 70, 71, 72, 73, 74, 75, 76, 77, 78, 79, 80, 81, 82, 83, 84, 85, 86, 87, 88, 89, 90, 91, 92, 93, 94, 95, 96, 97, 98, 99, 100, 101…	[]	[]	[]	[]	[]	[37, 38, 39, 40, 41, 42, 43, 44, 45, 46, 47, 48, 49, 50, 51, 52, 53, 54, 55, 56, 57, 58, 59, 60, 61, 62, 63, 64, 65, 66, 67, 68, 69, 70, 71, 72, 73, 74, 75, 76, 77, 78, 79, 80, 81, 82, 83, 84, 85, 86, 87, 88, 89, 90, 91, 92, 93, 94, 95, 96, 97, 98]	[37, 38, 39, 40, 41, 42, 43, 44, 45, 46, 47, 48, 49, 50, 51, 52, 53, 54, 55, 56, 57, 58, 59, 60, 61, 62, 63, 64, 65, 66, 67, 68, 69, 70, 71, 72, 73, 74, 75, 76, 77, 78, 79, 80, 81, 82, 83, 84, 85, 86, 87, 88, 89, 90, 91, 92, 93, 94, 95, 96, 97, 98]	[(37, 99)]	[62]	[29]	[]	[]	0.110497
1	GAGCTGGACGGCGACGTAAAGTTTTAGAGC---------------------------------------------------------------------------------AAGTTAAAATAAGGCTAGTCCGTTATCAACTTGAAAAAGTGGCACCGAGTCGG	GAGCTGGACGGCGACGTAAAGTTTTAGAGCTACCGTCGTTGTACCGTCTACTTGACCGTTCATCGATTTTTTTTCGATGAACGCCGTCGTTGTACCGTCTACTTGACTAGCAAGTTAAAATAAGGCTAGTCCGTTATCAACTTGAAAAAGTGGCACCGAGTCGG	0	81	0	Reference	MODIFIED	Reference	50.61	[0, 1, 2, 3, 4, 5, 6, 7, 8, 9, 10, 11, 12, 13, 14, 15, 16, 17, 18, 19, 20, 21, 22, 23, 24, 25, 26, 27, 28, 29, 30, 31, 32, 33, 34, 35, 36, 37, 38, 39, 40, 41, 42, 43, 44, 45, 46, 47, 48, 49, 50, 51, 52, 53, 54, 55, 56, 57, 58, 59, 60, 61, 62, 63, 64, 65, 66, 67, 68, 69, 70, 71, 72, 73, 74, 75, 76, 77, 78, 79, 80, 81, 82, 83, 84, 85, 86, 87, 88, 89, 90, 91, 92, 93, 94, 95, 96, 97, 98, 99, 100, 101…	[]	[]	[]	[]	[]	[30, 31, 32, 33, 34, 35, 36, 37, 38, 39, 40, 41, 42, 43, 44, 45, 46, 47, 48, 49, 50, 51, 52, 53, 54, 55, 56, 57, 58, 59, 60, 61, 62, 63, 64, 65, 66, 67, 68, 69, 70, 71, 72, 73, 74, 75, 76, 77, 78, 79, 80, 81, 82, 83, 84, 85, 86, 87, 88, 89, 90, 91, 92, 93, 94, 95, 96, 97, 98, 99, 100, 101, 102, 103, 104, 105, 106, 107, 108, 109, 110]	[30, 31, 32, 33, 34, 35, 36, 37, 38, 39, 40, 41, 42, 43, 44, 45, 46, 47, 48, 49, 50, 51, 52, 53, 54, 55, 56, 57, 58, 59, 60, 61, 62, 63, 64, 65, 66, 67, 68, 69, 70, 71, 72, 73, 74, 75, 76, 77, 78, 79, 80, 81, 82, 83, 84, 85, 86, 87, 88, 89, 90, 91, 92, 93, 94, 95, 96, 97, 98, 99, 100, 101, 102, 103, 104, 105, 106, 107, 108, 109, 110]	[(30, 111)]	[81]	[]	[]	[]	0.110497
1	GAGCTGGACGGCGACGTAAAGTTTTAGAGCT------------------------------------------------------------GTACCGTCTACTTGACTAGCAAGTTAAAATAAGGCTAGTCCGTTATCAACTTGAAAAAGTGGCACCGAGTCGG	GAGCTGGACGGCGACGTAAAGTTTTAGAGCTACCGTCGTTGTACCGTCTACTTGACCGTTCATCGATTTTTTTTCGATGAACGCCGTCGTTGTACCGTCTACTTGACTAGCAAGTTAAAATAAGGCTAGTCCGTTATCAACTTGAAAAAGTGGCACCGAGTCGG	0	60	0	Reference	MODIFIED	Reference	63.415	[0, 1, 2, 3, 4, 5, 6, 7, 8, 9, 10, 11, 12, 13, 14, 15, 16, 17, 18, 19, 20, 21, 22, 23, 24, 25, 26, 27, 28, 29, 30, 31, 32, 33, 34, 35, 36, 37, 38, 39, 40, 41, 42, 43, 44, 45, 46, 47, 48, 49, 50, 51, 52, 53, 54, 55, 56, 57, 58, 59, 60, 61, 62, 63, 64, 65, 66, 67, 68, 69, 70, 71, 72, 73, 74, 75, 76, 77, 78, 79, 80, 81, 82, 83, 84, 85, 86, 87, 88, 89, 90, 91, 92, 93, 94, 95, 96, 97, 98, 99, 100, 101…	[]	[]	[]	[]	[]	[31, 32, 33, 34, 35, 36, 37, 38, 39, 40, 41, 42, 43, 44, 45, 46, 47, 48, 49, 50, 51, 52, 53, 54, 55, 56, 57, 58, 59, 60, 61, 62, 63, 64, 65, 66, 67, 68, 69, 70, 71, 72, 73, 74, 75, 76, 77, 78, 79, 80, 81, 82, 83, 84, 85, 86, 87, 88, 89, 90]	[31, 32, 33, 34, 35, 36, 37, 38, 39, 40, 41, 42, 43, 44, 45, 46, 47, 48, 49, 50, 51, 52, 53, 54, 55, 56, 57, 58, 59, 60, 61, 62, 63, 64, 65, 66, 67, 68, 69, 70, 71, 72, 73, 74, 75, 76, 77, 78, 79, 80, 81, 82, 83, 84, 85, 86, 87, 88, 89, 90]	[(31, 91)]	[60]	[]	[]	[]	0.110497
1	GAGCTGGACGGCGACGTAAAGTTTTAGAGCTA-----------------------------------------------------------GTACCGTCTACTTGACTAGCAAGTTAAAATAAGGCTAGTCCGTTATCAACTTGAAAAAGTGGCACCGAGTCGG	GAGCTGGACGGCGACGTAAAGTTTTAGAGCTACCGTCGTTGTACCGTCTACTTGACCGTTCATCGATTTTTTTTCGATGAACGCCGTCGTTGTACCGTCTACTTGACTAGCAAGTTAAAATAAGGCTAGTCCGTTATCAACTTGAAAAAGTGGCACCGAGTCGG	0	59	0	Reference	MODIFIED	Reference	64.024	[0, 1, 2, 3, 4, 5, 6, 7, 8, 9, 10, 11, 12, 13, 14, 15, 16, 17, 18, 19, 20, 21, 22, 23, 24, 25, 26, 27, 28, 29, 30, 31, 32, 33, 34, 35, 36, 37, 38, 39, 40, 41, 42, 43, 44, 45, 46, 47, 48, 49, 50, 51, 52, 53, 54, 55, 56, 57, 58, 59, 60, 61, 62, 63, 64, 65, 66, 67, 68, 69, 70, 71, 72, 73, 74, 75, 76, 77, 78, 79, 80, 81, 82, 83, 84, 85, 86, 87, 88, 89, 90, 91, 92, 93, 94, 95, 96, 97, 98, 99, 100, 101…	[]	[]	[]	[]	[]	[32, 33, 34, 35, 36, 37, 38, 39, 40, 41, 42, 43, 44, 45, 46, 47, 48, 49, 50, 51, 52, 53, 54, 55, 56, 57, 58, 59, 60, 61, 62, 63, 64, 65, 66, 67, 68, 69, 70, 71, 72, 73, 74, 75, 76, 77, 78, 79, 80, 81, 82, 83, 84, 85, 86, 87, 88, 89, 90]	[32, 33, 34, 35, 36, 37, 38, 39, 40, 41, 42, 43, 44, 45, 46, 47, 48, 49, 50, 51, 52, 53, 54, 55, 56, 57, 58, 59, 60, 61, 62, 63, 64, 65, 66, 67, 68, 69, 70, 71, 72, 73, 74, 75, 76, 77, 78, 79, 80, 81, 82, 83, 84, 85, 86, 87, 88, 89, 90]	[(32, 91)]	[59]	[]	[]	[]	0.110497
1	GAGCTGGACGGCGACGTAAAGTTTTAGAGCTAAAACC----------------------------------------------------TTGTACCGTCTACTTGACTAGCAAGTTAAAATAAGGCTAGTCCGTTATCAACTTGAAAAAGTGGCACCGAGTCGG	GAGCTGGACGGCGACGTAAAGTTTTAGAGCTACCGTCGTTGTACCGTCTACTTGACCGTTCATCGATTTTTTTTCGATGAACGCCGTCGTTGTACCGTCTACTTGACTAGCAAGTTAAAATAAGGCTAGTCCGTTATCAACTTGAAAAAGTGGCACCGAGTCGG	0	52	0	Reference	MODIFIED	Reference	65.854	[0, 1, 2, 3, 4, 5, 6, 7, 8, 9, 10, 11, 12, 13, 14, 15, 16, 17, 18, 19, 20, 21, 22, 23, 24, 25, 26, 27, 28, 29, 30, 31, 32, 33, 34, 35, 36, 37, 38, 39, 40, 41, 42, 43, 44, 45, 46, 47, 48, 49, 50, 51, 52, 53, 54, 55, 56, 57, 58, 59, 60, 61, 62, 63, 64, 65, 66, 67, 68, 69, 70, 71, 72, 73, 74, 75, 76, 77, 78, 79, 80, 81, 82, 83, 84, 85, 86, 87, 88, 89, 90, 91, 92, 93, 94, 95, 96, 97, 98, 99, 100, 101…	[]	[]	[]	[]	[]	[37, 38, 39, 40, 41, 42, 43, 44, 45, 46, 47, 48, 49, 50, 51, 52, 53, 54, 55, 56, 57, 58, 59, 60, 61, 62, 63, 64, 65, 66, 67, 68, 69, 70, 71, 72, 73, 74, 75, 76, 77, 78, 79, 80, 81, 82, 83, 84, 85, 86, 87, 88]	[37, 38, 39, 40, 41, 42, 43, 44, 45, 46, 47, 48, 49, 50, 51, 52, 53, 54, 55, 56, 57, 58, 59, 60, 61, 62, 63, 64, 65, 66, 67, 68, 69, 70, 71, 72, 73, 74, 75, 76, 77, 78, 79, 80, 81, 82, 83, 84, 85, 86, 87, 88]	[(37, 89)]	[52]	[32, 33, 34, 35]	[]	[]	0.110497
1	GAGCTGGACGGCGACGTAAAGTTTTAGAGCTAC---------------------------------------------------------------------TTGACTAGCAAGTTAAAATAAGGCTAGTCCGTTATCAACTTGAAAAAGTGGCACCGA--CGG	GAGCTGGACGGCGACGTAAAGTTTTAGAGCTACCGTCGTTGTACCGTCTACTTGACCGTTCATCGATTTTTTTTCGATGAACGCCGTCGTTGTACCGTCTACTTGACTAGCAAGTTAAAATAAGGCTAGTCCGTTATCAACTTGAAAAAGTGGCACCGAGTCGG	0	69	0	Reference	MODIFIED	Reference	56.707	[0, 1, 2, 3, 4, 5, 6, 7, 8, 9, 10, 11, 12, 13, 14, 15, 16, 17, 18, 19, 20, 21, 22, 23, 24, 25, 26, 27, 28, 29, 30, 31, 32, 33, 34, 35, 36, 37, 38, 39, 40, 41, 42, 43, 44, 45, 46, 47, 48, 49, 50, 51, 52, 53, 54, 55, 56, 57, 58, 59, 60, 61, 62, 63, 64, 65, 66, 67, 68, 69, 70, 71, 72, 73, 74, 75, 76, 77, 78, 79, 80, 81, 82, 83, 84, 85, 86, 87, 88, 89, 90, 91, 92, 93, 94, 95, 96, 97, 98, 99, 100, 101…	[]	[]	[]	[]	[]	[33, 34, 35, 36, 37, 38, 39, 40, 41, 42, 43, 44, 45, 46, 47, 48, 49, 50, 51, 52, 53, 54, 55, 56, 57, 58, 59, 60, 61, 62, 63, 64, 65, 66, 67, 68, 69, 70, 71, 72, 73, 74, 75, 76, 77, 78, 79, 80, 81, 82, 83, 84, 85, 86, 87, 88, 89, 90, 91, 92, 93, 94, 95, 96, 97, 98, 99, 100, 101, 159, 160]	[33, 34, 35, 36, 37, 38, 39, 40, 41, 42, 43, 44, 45, 46, 47, 48, 49, 50, 51, 52, 53, 54, 55, 56, 57, 58, 59, 60, 61, 62, 63, 64, 65, 66, 67, 68, 69, 70, 71, 72, 73, 74, 75, 76, 77, 78, 79, 80, 81, 82, 83, 84, 85, 86, 87, 88, 89, 90, 91, 92, 93, 94, 95, 96, 97, 98, 99, 100, 101]	[(33, 102)]	[69]	[]	[]	[]	0.110497
1	GAGCTGGACGGCGACGTAAAGTTTTAGAGCTAC---------------------------------------------------------------------TTGACTAGCAAGTTAAAATAAGGCTAGTCCGTTATCAACTTGAAAAAGTGGCACCGAGTGG-	GAGCTGGACGGCGACGTAAAGTTTTAGAGCTACCGTCGTTGTACCGTCTACTTGACCGTTCATCGATTTTTTTTCGATGAACGCCGTCGTTGTACCGTCTACTTGACTAGCAAGTTAAAATAAGGCTAGTCCGTTATCAACTTGAAAAAGTGGCACCGAGTCGG	0	69	0	Reference	MODIFIED	Reference	56.707	[0, 1, 2, 3, 4, 5, 6, 7, 8, 9, 10, 11, 12, 13, 14, 15, 16, 17, 18, 19, 20, 21, 22, 23, 24, 25, 26, 27, 28, 29, 30, 31, 32, 33, 34, 35, 36, 37, 38, 39, 40, 41, 42, 43, 44, 45, 46, 47, 48, 49, 50, 51, 52, 53, 54, 55, 56, 57, 58, 59, 60, 61, 62, 63, 64, 65, 66, 67, 68, 69, 70, 71, 72, 73, 74, 75, 76, 77, 78, 79, 80, 81, 82, 83, 84, 85, 86, 87, 88, 89, 90, 91, 92, 93, 94, 95, 96, 97, 98, 99, 100, 101…	[]	[]	[]	[]	[]	[33, 34, 35, 36, 37, 38, 39, 40, 41, 42, 43, 44, 45, 46, 47, 48, 49, 50, 51, 52, 53, 54, 55, 56, 57, 58, 59, 60, 61, 62, 63, 64, 65, 66, 67, 68, 69, 70, 71, 72, 73, 74, 75, 76, 77, 78, 79, 80, 81, 82, 83, 84, 85, 86, 87, 88, 89, 90, 91, 92, 93, 94, 95, 96, 97, 98, 99, 100, 101]	[33, 34, 35, 36, 37, 38, 39, 40, 41, 42, 43, 44, 45, 46, 47, 48, 49, 50, 51, 52, 53, 54, 55, 56, 57, 58, 59, 60, 61, 62, 63, 64, 65, 66, 67, 68, 69, 70, 71, 72, 73, 74, 75, 76, 77, 78, 79, 80, 81, 82, 83, 84, 85, 86, 87, 88, 89, 90, 91, 92, 93, 94, 95, 96, 97, 98, 99, 100, 101]	[(33, 102)]	[69]	[161]	[]	[]	0.110497
1	GAGCTGGACGGCGACGTAAAGTTTTAGAGCTAC---------------------------------------------------------------GTCTACTTGACTAGCAAGTTAAAATAAGGCTAGTCCGTTATCAACTTGAAAAAGTGGCACCGAGTCGG	GAGCTGGACGGCGACGTAAAGTTTTAGAGCTACCGTCGTTGTACCGTCTACTTGACCGTTCATCGATTTTTTTTCGATGAACGCCGTCGTTGTACCGTCTACTTGACTAGCAAGTTAAAATAAGGCTAGTCCGTTATCAACTTGAAAAAGTGGCACCGAGTCGG	0	63	0	Reference	MODIFIED	Reference	61.585	[0, 1, 2, 3, 4, 5, 6, 7, 8, 9, 10, 11, 12, 13, 14, 15, 16, 17, 18, 19, 20, 21, 22, 23, 24, 25, 26, 27, 28, 29, 30, 31, 32, 33, 34, 35, 36, 37, 38, 39, 40, 41, 42, 43, 44, 45, 46, 47, 48, 49, 50, 51, 52, 53, 54, 55, 56, 57, 58, 59, 60, 61, 62, 63, 64, 65, 66, 67, 68, 69, 70, 71, 72, 73, 74, 75, 76, 77, 78, 79, 80, 81, 82, 83, 84, 85, 86, 87, 88, 89, 90, 91, 92, 93, 94, 95, 96, 97, 98, 99, 100, 101…	[]	[]	[]	[]	[]	[33, 34, 35, 36, 37, 38, 39, 40, 41, 42, 43, 44, 45, 46, 47, 48, 49, 50, 51, 52, 53, 54, 55, 56, 57, 58, 59, 60, 61, 62, 63, 64, 65, 66, 67, 68, 69, 70, 71, 72, 73, 74, 75, 76, 77, 78, 79, 80, 81, 82, 83, 84, 85, 86, 87, 88, 89, 90, 91, 92, 93, 94, 95]	[33, 34, 35, 36, 37, 38, 39, 40, 41, 42, 43, 44, 45, 46, 47, 48, 49, 50, 51, 52, 53, 54, 55, 56, 57, 58, 59, 60, 61, 62, 63, 64, 65, 66, 67, 68, 69, 70, 71, 72, 73, 74, 75, 76, 77, 78, 79, 80, 81, 82, 83, 84, 85, 86, 87, 88, 89, 90, 91, 92, 93, 94, 95]	[(33, 96)]	[63]	[]	[]	[]	0.110497
1	GAGCTGGACGGCGACGTAAAGTTTTAGAGCTACAGTC--------------------------------------------------------------TACTTGACTAGCAAGTTAAAATAAGGCTAGTCCGTTATCAACTTGAAAAAGTGGCACCGAGTCGG	GAGCTGGACGGCGACGTAAAGTTTTAGAGCTACCGTCGTTGTACCGTCTACTTGACCGTTCATCGATTTTTTTTCGATGAACGCCGTCGTTGTACCGTCTACTTGACTAGCAAGTTAAAATAAGGCTAGTCCGTTATCAACTTGAAAAAGTGGCACCGAGTCGG	0	62	0	Reference	MODIFIED	Reference	61.585	[0, 1, 2, 3, 4, 5, 6, 7, 8, 9, 10, 11, 12, 13, 14, 15, 16, 17, 18, 19, 20, 21, 22, 23, 24, 25, 26, 27, 28, 29, 30, 31, 32, 33, 34, 35, 36, 37, 38, 39, 40, 41, 42, 43, 44, 45, 46, 47, 48, 49, 50, 51, 52, 53, 54, 55, 56, 57, 58, 59, 60, 61, 62, 63, 64, 65, 66, 67, 68, 69, 70, 71, 72, 73, 74, 75, 76, 77, 78, 79, 80, 81, 82, 83, 84, 85, 86, 87, 88, 89, 90, 91, 92, 93, 94, 95, 96, 97, 98, 99, 100, 101…	[]	[]	[]	[]	[]	[37, 38, 39, 40, 41, 42, 43, 44, 45, 46, 47, 48, 49, 50, 51, 52, 53, 54, 55, 56, 57, 58, 59, 60, 61, 62, 63, 64, 65, 66, 67, 68, 69, 70, 71, 72, 73, 74, 75, 76, 77, 78, 79, 80, 81, 82, 83, 84, 85, 86, 87, 88, 89, 90, 91, 92, 93, 94, 95, 96, 97, 98]	[37, 38, 39, 40, 41, 42, 43, 44, 45, 46, 47, 48, 49, 50, 51, 52, 53, 54, 55, 56, 57, 58, 59, 60, 61, 62, 63, 64, 65, 66, 67, 68, 69, 70, 71, 72, 73, 74, 75, 76, 77, 78, 79, 80, 81, 82, 83, 84, 85, 86, 87, 88, 89, 90, 91, 92, 93, 94, 95, 96, 97, 98]	[(37, 99)]	[62]	[33]	[]	[]	0.110497
1	GAGCTGGACGGCGACGTAAAGTTTTAGAGCTACC---------------------------------------------------------------TCTACTTGACTAGCAAGTTAAAATAAGGCTAGTCCGTTATCAACTTGAAAAAGTGGCACCGAGTGG-	GAGCTGGACGGCGACGTAAAGTTTTAGAGCTACCGTCGTTGTACCGTCTACTTGACCGTTCATCGATTTTTTTTCGATGAACGCCGTCGTTGTACCGTCTACTTGACTAGCAAGTTAAAATAAGGCTAGTCCGTTATCAACTTGAAAAAGTGGCACCGAGTCGG	0	63	0	Reference	MODIFIED	Reference	60.366	[0, 1, 2, 3, 4, 5, 6, 7, 8, 9, 10, 11, 12, 13, 14, 15, 16, 17, 18, 19, 20, 21, 22, 23, 24, 25, 26, 27, 28, 29, 30, 31, 32, 33, 34, 35, 36, 37, 38, 39, 40, 41, 42, 43, 44, 45, 46, 47, 48, 49, 50, 51, 52, 53, 54, 55, 56, 57, 58, 59, 60, 61, 62, 63, 64, 65, 66, 67, 68, 69, 70, 71, 72, 73, 74, 75, 76, 77, 78, 79, 80, 81, 82, 83, 84, 85, 86, 87, 88, 89, 90, 91, 92, 93, 94, 95, 96, 97, 98, 99, 100, 101…	[]	[]	[]	[]	[]	[34, 35, 36, 37, 38, 39, 40, 41, 42, 43, 44, 45, 46, 47, 48, 49, 50, 51, 52, 53, 54, 55, 56, 57, 58, 59, 60, 61, 62, 63, 64, 65, 66, 67, 68, 69, 70, 71, 72, 73, 74, 75, 76, 77, 78, 79, 80, 81, 82, 83, 84, 85, 86, 87, 88, 89, 90, 91, 92, 93, 94, 95, 96]	[34, 35, 36, 37, 38, 39, 40, 41, 42, 43, 44, 45, 46, 47, 48, 49, 50, 51, 52, 53, 54, 55, 56, 57, 58, 59, 60, 61, 62, 63, 64, 65, 66, 67, 68, 69, 70, 71, 72, 73, 74, 75, 76, 77, 78, 79, 80, 81, 82, 83, 84, 85, 86, 87, 88, 89, 90, 91, 92, 93, 94, 95, 96]	[(34, 97)]	[63]	[161]	[]	[]	0.110497
1	GAGCTGGACGGCGACGTAAAGTTTTAGAGCTACC--------------TACT-------------------------------------------------CTTGACTAGCAAGTTAAAATAAGGCTAGTCCGTTATCAACTTGAAAAAGTGGCACCG-GTCGG	GAGCTGGACGGCGACGTAAAGTTTTAGAGCTACCGTCGTTGTACCGTCTACTTGACCGTTCATCGATTTTTTTTCGATGAACGCCGTCGTTGTACCGTCTACTTGACTAGCAAGTTAAAATAAGGCTAGTCCGTTATCAACTTGAAAAAGTGGCACCGAGTCGG	0	49	0	Reference	MODIFIED	Reference	60.976	[0, 1, 2, 3, 4, 5, 6, 7, 8, 9, 10, 11, 12, 13, 14, 15, 16, 17, 18, 19, 20, 21, 22, 23, 24, 25, 26, 27, 28, 29, 30, 31, 32, 33, 34, 35, 36, 37, 38, 39, 40, 41, 42, 43, 44, 45, 46, 47, 48, 49, 50, 51, 52, 53, 54, 55, 56, 57, 58, 59, 60, 61, 62, 63, 64, 65, 66, 67, 68, 69, 70, 71, 72, 73, 74, 75, 76, 77, 78, 79, 80, 81, 82, 83, 84, 85, 86, 87, 88, 89, 90, 91, 92, 93, 94, 95, 96, 97, 98, 99, 100, 101…	[]	[]	[]	[]	[]	[34, 35, 36, 37, 38, 39, 40, 41, 42, 43, 44, 45, 46, 47, 52, 53, 54, 55, 56, 57, 58, 59, 60, 61, 62, 63, 64, 65, 66, 67, 68, 69, 70, 71, 72, 73, 74, 75, 76, 77, 78, 79, 80, 81, 82, 83, 84, 85, 86, 87, 88, 89, 90, 91, 92, 93, 94, 95, 96, 97, 98, 99, 100, 158]	[52, 53, 54, 55, 56, 57, 58, 59, 60, 61, 62, 63, 64, 65, 66, 67, 68, 69, 70, 71, 72, 73, 74, 75, 76, 77, 78, 79, 80, 81, 82, 83, 84, 85, 86, 87, 88, 89, 90, 91, 92, 93, 94, 95, 96, 97, 98, 99, 100]	[(52, 101)]	[49]	[]	[]	[]	0.110497
1	GAGCTGGACGGCGACGTAAAGTTTTAGAGCTACCATC--------------------------------------------------------------TACTTGACTAGCAAGTTAAAATAAGGCTAGTCCGTTATCAACTTGAAAAAGTGGCACCGAGTCGG	GAGCTGGACGGCGACGTAAAGTTTTAGAGCTACCGTCGTTGTACCGTCTACTTGACCGTTCATCGATTTTTTTTCGATGAACGCCGTCGTTGTACCGTCTACTTGACTAGCAAGTTAAAATAAGGCTAGTCCGTTATCAACTTGAAAAAGTGGCACCGAGTCGG	0	62	0	Reference	MODIFIED	Reference	61.585	[0, 1, 2, 3, 4, 5, 6, 7, 8, 9, 10, 11, 12, 13, 14, 15, 16, 17, 18, 19, 20, 21, 22, 23, 24, 25, 26, 27, 28, 29, 30, 31, 32, 33, 34, 35, 36, 37, 38, 39, 40, 41, 42, 43, 44, 45, 46, 47, 48, 49, 50, 51, 52, 53, 54, 55, 56, 57, 58, 59, 60, 61, 62, 63, 64, 65, 66, 67, 68, 69, 70, 71, 72, 73, 74, 75, 76, 77, 78, 79, 80, 81, 82, 83, 84, 85, 86, 87, 88, 89, 90, 91, 92, 93, 94, 95, 96, 97, 98, 99, 100, 101…	[]	[]	[]	[]	[]	[37, 38, 39, 40, 41, 42, 43, 44, 45, 46, 47, 48, 49, 50, 51, 52, 53, 54, 55, 56, 57, 58, 59, 60, 61, 62, 63, 64, 65, 66, 67, 68, 69, 70, 71, 72, 73, 74, 75, 76, 77, 78, 79, 80, 81, 82, 83, 84, 85, 86, 87, 88, 89, 90, 91, 92, 93, 94, 95, 96, 97, 98]	[37, 38, 39, 40, 41, 42, 43, 44, 45, 46, 47, 48, 49, 50, 51, 52, 53, 54, 55, 56, 57, 58, 59, 60, 61, 62, 63, 64, 65, 66, 67, 68, 69, 70, 71, 72, 73, 74, 75, 76, 77, 78, 79, 80, 81, 82, 83, 84, 85, 86, 87, 88, 89, 90, 91, 92, 93, 94, 95, 96, 97, 98]	[(37, 99)]	[62]	[34]	[]	[]	0.110497
1	GAGCTGGACGGCGACGTAAAGTTTTAGAGCTACCG------------------------------------------------------------------CTTGACTAGCAAGTTAAAATAAGGCTAGTCCGTTATCAACTTGAAAAAGTGGCACCGAGTCGG	GAGCTGGACGGCGACGTAAAGTTTTAGAGCTACCGTCGTTGTACCGTCTACTTGACCGTTCATCGATTTTTTTTCGATGAACGCCGTCGTTGTACCGTCTACTTGACTAGCAAGTTAAAATAAGGCTAGTCCGTTATCAACTTGAAAAAGTGGCACCGAGTCGG	0	66	0	Reference	MODIFIED	Reference	59.756	[0, 1, 2, 3, 4, 5, 6, 7, 8, 9, 10, 11, 12, 13, 14, 15, 16, 17, 18, 19, 20, 21, 22, 23, 24, 25, 26, 27, 28, 29, 30, 31, 32, 33, 34, 35, 36, 37, 38, 39, 40, 41, 42, 43, 44, 45, 46, 47, 48, 49, 50, 51, 52, 53, 54, 55, 56, 57, 58, 59, 60, 61, 62, 63, 64, 65, 66, 67, 68, 69, 70, 71, 72, 73, 74, 75, 76, 77, 78, 79, 80, 81, 82, 83, 84, 85, 86, 87, 88, 89, 90, 91, 92, 93, 94, 95, 96, 97, 98, 99, 100, 101…	[]	[]	[]	[]	[]	[35, 36, 37, 38, 39, 40, 41, 42, 43, 44, 45, 46, 47, 48, 49, 50, 51, 52, 53, 54, 55, 56, 57, 58, 59, 60, 61, 62, 63, 64, 65, 66, 67, 68, 69, 70, 71, 72, 73, 74, 75, 76, 77, 78, 79, 80, 81, 82, 83, 84, 85, 86, 87, 88, 89, 90, 91, 92, 93, 94, 95, 96, 97, 98, 99, 100]	[35, 36, 37, 38, 39, 40, 41, 42, 43, 44, 45, 46, 47, 48, 49, 50, 51, 52, 53, 54, 55, 56, 57, 58, 59, 60, 61, 62, 63, 64, 65, 66, 67, 68, 69, 70, 71, 72, 73, 74, 75, 76, 77, 78, 79, 80, 81, 82, 83, 84, 85, 86, 87, 88, 89, 90, 91, 92, 93, 94, 95, 96, 97, 98, 99, 100]	[(35, 101)]	[66]	[]	[]	[]	0.110497
1	GAGCTGGACGGCGACGTAAAGTTTTAGAGCTACCG------------------------------------------------------------CGTCTACTTGACTAGCAAGTTAAAATAAGGCTAGTCCGTTATCAACTTGAAAAAGTGGCACCGAGTCGG	GAGCTGGACGGCGACGTAAAGTTTTAGAGCTACCGTCGTTGTACCGTCTACTTGACCGTTCATCGATTTTTTTTCGATGAACGCCGTCGTTGTACCGTCTACTTGACTAGCAAGTTAAAATAAGGCTAGTCCGTTATCAACTTGAAAAAGTGGCACCGAGTCGG	0	60	0	Reference	MODIFIED	Reference	63.415	[0, 1, 2, 3, 4, 5, 6, 7, 8, 9, 10, 11, 12, 13, 14, 15, 16, 17, 18, 19, 20, 21, 22, 23, 24, 25, 26, 27, 28, 29, 30, 31, 32, 33, 34, 35, 36, 37, 38, 39, 40, 41, 42, 43, 44, 45, 46, 47, 48, 49, 50, 51, 52, 53, 54, 55, 56, 57, 58, 59, 60, 61, 62, 63, 64, 65, 66, 67, 68, 69, 70, 71, 72, 73, 74, 75, 76, 77, 78, 79, 80, 81, 82, 83, 84, 85, 86, 87, 88, 89, 90, 91, 92, 93, 94, 95, 96, 97, 98, 99, 100, 101…	[]	[]	[]	[]	[]	[35, 36, 37, 38, 39, 40, 41, 42, 43, 44, 45, 46, 47, 48, 49, 50, 51, 52, 53, 54, 55, 56, 57, 58, 59, 60, 61, 62, 63, 64, 65, 66, 67, 68, 69, 70, 71, 72, 73, 74, 75, 76, 77, 78, 79, 80, 81, 82, 83, 84, 85, 86, 87, 88, 89, 90, 91, 92, 93, 94]	[35, 36, 37, 38, 39, 40, 41, 42, 43, 44, 45, 46, 47, 48, 49, 50, 51, 52, 53, 54, 55, 56, 57, 58, 59, 60, 61, 62, 63, 64, 65, 66, 67, 68, 69, 70, 71, 72, 73, 74, 75, 76, 77, 78, 79, 80, 81, 82, 83, 84, 85, 86, 87, 88, 89, 90, 91, 92, 93, 94]	[(35, 95)]	[60]	[]	[]	[]	0.110497
1	GAGCTGGACGGCGACGTAAAGTTTTAGAGCTACCGT-------------------------------------------------------GTACCGTCTACTTGACTAGCTAGTTAAAATAAGGCTAGTCCGTTATCAACTTGAAAAAGTGGCACCGAGTCGG	GAGCTGGACGGCGACGTAAAGTTTTAGAGCTACCGTCGTTGTACCGTCTACTTGACCGTTCATCGATTTTTTTTCGATGAACGCCGTCGTTGTACCGTCTACTTGACTAGCAAGTTAAAATAAGGCTAGTCCGTTATCAACTTGAAAAAGTGGCACCGAGTCGG	0	55	0	Reference	MODIFIED	Reference	65.854	[0, 1, 2, 3, 4, 5, 6, 7, 8, 9, 10, 11, 12, 13, 14, 15, 16, 17, 18, 19, 20, 21, 22, 23, 24, 25, 26, 27, 28, 29, 30, 31, 32, 33, 34, 35, 36, 37, 38, 39, 40, 41, 42, 43, 44, 45, 46, 47, 48, 49, 50, 51, 52, 53, 54, 55, 56, 57, 58, 59, 60, 61, 62, 63, 64, 65, 66, 67, 68, 69, 70, 71, 72, 73, 74, 75, 76, 77, 78, 79, 80, 81, 82, 83, 84, 85, 86, 87, 88, 89, 90, 91, 92, 93, 94, 95, 96, 97, 98, 99, 100, 101…	[]	[]	[]	[]	[]	[36, 37, 38, 39, 40, 41, 42, 43, 44, 45, 46, 47, 48, 49, 50, 51, 52, 53, 54, 55, 56, 57, 58, 59, 60, 61, 62, 63, 64, 65, 66, 67, 68, 69, 70, 71, 72, 73, 74, 75, 76, 77, 78, 79, 80, 81, 82, 83, 84, 85, 86, 87, 88, 89, 90]	[36, 37, 38, 39, 40, 41, 42, 43, 44, 45, 46, 47, 48, 49, 50, 51, 52, 53, 54, 55, 56, 57, 58, 59, 60, 61, 62, 63, 64, 65, 66, 67, 68, 69, 70, 71, 72, 73, 74, 75, 76, 77, 78, 79, 80, 81, 82, 83, 84, 85, 86, 87, 88, 89, 90]	[(36, 91)]	[55]	[111]	[]	[]	0.110497
1	GAGCTGGACGGCGACGTAAAGTTTTAGAGCTACCGT------------------------------------------------------TGTACCGTCTACTTGACTAGCAAGTTAAAATAAGGCTAGTCCGTTATCAACTTGAAAAAGTGGCACCGAGTCGG	GAGCTGGACGGCGACGTAAAGTTTTAGAGCTACCGTCGTTGTACCGTCTACTTGACCGTTCATCGATTTTTTTTCGATGAACGCCGTCGTTGTACCGTCTACTTGACTAGCAAGTTAAAATAAGGCTAGTCCGTTATCAACTTGAAAAAGTGGCACCGAGTCGG	0	54	0	Reference	MODIFIED	Reference	67.073	[0, 1, 2, 3, 4, 5, 6, 7, 8, 9, 10, 11, 12, 13, 14, 15, 16, 17, 18, 19, 20, 21, 22, 23, 24, 25, 26, 27, 28, 29, 30, 31, 32, 33, 34, 35, 36, 37, 38, 39, 40, 41, 42, 43, 44, 45, 46, 47, 48, 49, 50, 51, 52, 53, 54, 55, 56, 57, 58, 59, 60, 61, 62, 63, 64, 65, 66, 67, 68, 69, 70, 71, 72, 73, 74, 75, 76, 77, 78, 79, 80, 81, 82, 83, 84, 85, 86, 87, 88, 89, 90, 91, 92, 93, 94, 95, 96, 97, 98, 99, 100, 101…	[]	[]	[]	[]	[]	[36, 37, 38, 39, 40, 41, 42, 43, 44, 45, 46, 47, 48, 49, 50, 51, 52, 53, 54, 55, 56, 57, 58, 59, 60, 61, 62, 63, 64, 65, 66, 67, 68, 69, 70, 71, 72, 73, 74, 75, 76, 77, 78, 79, 80, 81, 82, 83, 84, 85, 86, 87, 88, 89]	[36, 37, 38, 39, 40, 41, 42, 43, 44, 45, 46, 47, 48, 49, 50, 51, 52, 53, 54, 55, 56, 57, 58, 59, 60, 61, 62, 63, 64, 65, 66, 67, 68, 69, 70, 71, 72, 73, 74, 75, 76, 77, 78, 79, 80, 81, 82, 83, 84, 85, 86, 87, 88, 89]	[(36, 90)]	[54]	[]	[]	[]	0.110497
1	GAGCTGGACGGCGACGTAAAGTTTTAGAGCTACCGTA----------------------------------------------------TTGTACCGTCTACTTGACTAGCAAGTTAAAATAAGGCTAGTCCGTTATCAACTTGAAAAAGTGGCACCGAGTCG-	GAGCTGGACGGCGACGTAAAGTTTTAGAGCTACCGTCGTTGTACCGTCTACTTGACCGTTCATCGATTTTTTTTCGATGAACGCCGTCGTTGTACCGTCTACTTGACTAGCAAGTTAAAATAAGGCTAGTCCGTTATCAACTTGAAAAAGTGGCACCGAGTCGG	0	52	0	Reference	MODIFIED	Reference	67.073	[0, 1, 2, 3, 4, 5, 6, 7, 8, 9, 10, 11, 12, 13, 14, 15, 16, 17, 18, 19, 20, 21, 22, 23, 24, 25, 26, 27, 28, 29, 30, 31, 32, 33, 34, 35, 36, 37, 38, 39, 40, 41, 42, 43, 44, 45, 46, 47, 48, 49, 50, 51, 52, 53, 54, 55, 56, 57, 58, 59, 60, 61, 62, 63, 64, 65, 66, 67, 68, 69, 70, 71, 72, 73, 74, 75, 76, 77, 78, 79, 80, 81, 82, 83, 84, 85, 86, 87, 88, 89, 90, 91, 92, 93, 94, 95, 96, 97, 98, 99, 100, 101…	[]	[]	[]	[]	[]	[37, 38, 39, 40, 41, 42, 43, 44, 45, 46, 47, 48, 49, 50, 51, 52, 53, 54, 55, 56, 57, 58, 59, 60, 61, 62, 63, 64, 65, 66, 67, 68, 69, 70, 71, 72, 73, 74, 75, 76, 77, 78, 79, 80, 81, 82, 83, 84, 85, 86, 87, 88]	[37, 38, 39, 40, 41, 42, 43, 44, 45, 46, 47, 48, 49, 50, 51, 52, 53, 54, 55, 56, 57, 58, 59, 60, 61, 62, 63, 64, 65, 66, 67, 68, 69, 70, 71, 72, 73, 74, 75, 76, 77, 78, 79, 80, 81, 82, 83, 84, 85, 86, 87, 88]	[(37, 89)]	[52]	[36]	[]	[]	0.110497
1	GAGCTGGACGGCGACGTAAAGTTTTAGAGCTACCGTC--------------------------------------------------------------TACTTGAATAGCAAGTTAAAATAAGGCTAGTCCGTTATCAACTTGAAAAAGTGGCACCGAGTCGG	GAGCTGGACGGCGACGTAAAGTTTTAGAGCTACCGTCGTTGTACCGTCTACTTGACCGTTCATCGATTTTTTTTCGATGAACGCCGTCGTTGTACCGTCTACTTGACTAGCAAGTTAAAATAAGGCTAGTCCGTTATCAACTTGAAAAAGTGGCACCGAGTCGG	0	62	0	Reference	MODIFIED	Reference	61.585	[0, 1, 2, 3, 4, 5, 6, 7, 8, 9, 10, 11, 12, 13, 14, 15, 16, 17, 18, 19, 20, 21, 22, 23, 24, 25, 26, 27, 28, 29, 30, 31, 32, 33, 34, 35, 36, 37, 38, 39, 40, 41, 42, 43, 44, 45, 46, 47, 48, 49, 50, 51, 52, 53, 54, 55, 56, 57, 58, 59, 60, 61, 62, 63, 64, 65, 66, 67, 68, 69, 70, 71, 72, 73, 74, 75, 76, 77, 78, 79, 80, 81, 82, 83, 84, 85, 86, 87, 88, 89, 90, 91, 92, 93, 94, 95, 96, 97, 98, 99, 100, 101…	[]	[]	[]	[]	[]	[37, 38, 39, 40, 41, 42, 43, 44, 45, 46, 47, 48, 49, 50, 51, 52, 53, 54, 55, 56, 57, 58, 59, 60, 61, 62, 63, 64, 65, 66, 67, 68, 69, 70, 71, 72, 73, 74, 75, 76, 77, 78, 79, 80, 81, 82, 83, 84, 85, 86, 87, 88, 89, 90, 91, 92, 93, 94, 95, 96, 97, 98]	[37, 38, 39, 40, 41, 42, 43, 44, 45, 46, 47, 48, 49, 50, 51, 52, 53, 54, 55, 56, 57, 58, 59, 60, 61, 62, 63, 64, 65, 66, 67, 68, 69, 70, 71, 72, 73, 74, 75, 76, 77, 78, 79, 80, 81, 82, 83, 84, 85, 86, 87, 88, 89, 90, 91, 92, 93, 94, 95, 96, 97, 98]	[(37, 99)]	[62]	[106]	[]	[]	0.110497
1	GAGCTGGACGGCGACGTAAAGTTTTAGAGCTACCGTC--------------------------------------------------------------TACTTGACTAACAAGTTAAAATAAGGCTAGTCCGTTATCAACTTGAAAAAGTGGCACCGAGTCGG	GAGCTGGACGGCGACGTAAAGTTTTAGAGCTACCGTCGTTGTACCGTCTACTTGACCGTTCATCGATTTTTTTTCGATGAACGCCGTCGTTGTACCGTCTACTTGACTAGCAAGTTAAAATAAGGCTAGTCCGTTATCAACTTGAAAAAGTGGCACCGAGTCGG	0	62	0	Reference	MODIFIED	Reference	61.585	[0, 1, 2, 3, 4, 5, 6, 7, 8, 9, 10, 11, 12, 13, 14, 15, 16, 17, 18, 19, 20, 21, 22, 23, 24, 25, 26, 27, 28, 29, 30, 31, 32, 33, 34, 35, 36, 37, 38, 39, 40, 41, 42, 43, 44, 45, 46, 47, 48, 49, 50, 51, 52, 53, 54, 55, 56, 57, 58, 59, 60, 61, 62, 63, 64, 65, 66, 67, 68, 69, 70, 71, 72, 73, 74, 75, 76, 77, 78, 79, 80, 81, 82, 83, 84, 85, 86, 87, 88, 89, 90, 91, 92, 93, 94, 95, 96, 97, 98, 99, 100, 101…	[]	[]	[]	[]	[]	[37, 38, 39, 40, 41, 42, 43, 44, 45, 46, 47, 48, 49, 50, 51, 52, 53, 54, 55, 56, 57, 58, 59, 60, 61, 62, 63, 64, 65, 66, 67, 68, 69, 70, 71, 72, 73, 74, 75, 76, 77, 78, 79, 80, 81, 82, 83, 84, 85, 86, 87, 88, 89, 90, 91, 92, 93, 94, 95, 96, 97, 98]	[37, 38, 39, 40, 41, 42, 43, 44, 45, 46, 47, 48, 49, 50, 51, 52, 53, 54, 55, 56, 57, 58, 59, 60, 61, 62, 63, 64, 65, 66, 67, 68, 69, 70, 71, 72, 73, 74, 75, 76, 77, 78, 79, 80, 81, 82, 83, 84, 85, 86, 87, 88, 89, 90, 91, 92, 93, 94, 95, 96, 97, 98]	[(37, 99)]	[62]	[109]	[]	[]	0.110497
1	GAGCTGGACGGCGACGTAAAGTTTTAGAGCTACCGTC--------------------------------------------------------------TACTTGACTAGCAAGCTAAAATAAGGCTAGTCCGTTATCAACTTGAAAAAGTGGCACCGAGTCGG	GAGCTGGACGGCGACGTAAAGTTTTAGAGCTACCGTCGTTGTACCGTCTACTTGACCGTTCATCGATTTTTTTTCGATGAACGCCGTCGTTGTACCGTCTACTTGACTAGCAAGTTAAAATAAGGCTAGTCCGTTATCAACTTGAAAAAGTGGCACCGAGTCGG	0	62	0	Reference	MODIFIED	Reference	61.585	[0, 1, 2, 3, 4, 5, 6, 7, 8, 9, 10, 11, 12, 13, 14, 15, 16, 17, 18, 19, 20, 21, 22, 23, 24, 25, 26, 27, 28, 29, 30, 31, 32, 33, 34, 35, 36, 37, 38, 39, 40, 41, 42, 43, 44, 45, 46, 47, 48, 49, 50, 51, 52, 53, 54, 55, 56, 57, 58, 59, 60, 61, 62, 63, 64, 65, 66, 67, 68, 69, 70, 71, 72, 73, 74, 75, 76, 77, 78, 79, 80, 81, 82, 83, 84, 85, 86, 87, 88, 89, 90, 91, 92, 93, 94, 95, 96, 97, 98, 99, 100, 101…	[]	[]	[]	[]	[]	[37, 38, 39, 40, 41, 42, 43, 44, 45, 46, 47, 48, 49, 50, 51, 52, 53, 54, 55, 56, 57, 58, 59, 60, 61, 62, 63, 64, 65, 66, 67, 68, 69, 70, 71, 72, 73, 74, 75, 76, 77, 78, 79, 80, 81, 82, 83, 84, 85, 86, 87, 88, 89, 90, 91, 92, 93, 94, 95, 96, 97, 98]	[37, 38, 39, 40, 41, 42, 43, 44, 45, 46, 47, 48, 49, 50, 51, 52, 53, 54, 55, 56, 57, 58, 59, 60, 61, 62, 63, 64, 65, 66, 67, 68, 69, 70, 71, 72, 73, 74, 75, 76, 77, 78, 79, 80, 81, 82, 83, 84, 85, 86, 87, 88, 89, 90, 91, 92, 93, 94, 95, 96, 97, 98]	[(37, 99)]	[62]	[114]	[]	[]	0.110497
1	GAGCTGGACGGCGACGTAAAGTTTTAGAGCTACCGTC--------------------------------------------------------------TACTTGACTAGCAAGTTAAA-TAAGGCTAGTCCGTTATCAACTTGAAAAAGTGGCACCGAGTCGG	GAGCTGGACGGCGACGTAAAGTTTTAGAGCTACCGTCGTTGTACCGTCTACTTGACCGTTCATCGATTTTTTTTCGATGAACGCCGTCGTTGTACCGTCTACTTGACTAGCAAGTTAAAATAAGGCTAGTCCGTTATCAACTTGAAAAAGTGGCACCGAGTCGG	0	62	0	Reference	MODIFIED	Reference	61.585	[0, 1, 2, 3, 4, 5, 6, 7, 8, 9, 10, 11, 12, 13, 14, 15, 16, 17, 18, 19, 20, 21, 22, 23, 24, 25, 26, 27, 28, 29, 30, 31, 32, 33, 34, 35, 36, 37, 38, 39, 40, 41, 42, 43, 44, 45, 46, 47, 48, 49, 50, 51, 52, 53, 54, 55, 56, 57, 58, 59, 60, 61, 62, 63, 64, 65, 66, 67, 68, 69, 70, 71, 72, 73, 74, 75, 76, 77, 78, 79, 80, 81, 82, 83, 84, 85, 86, 87, 88, 89, 90, 91, 92, 93, 94, 95, 96, 97, 98, 99, 100, 101…	[]	[]	[]	[]	[]	[37, 38, 39, 40, 41, 42, 43, 44, 45, 46, 47, 48, 49, 50, 51, 52, 53, 54, 55, 56, 57, 58, 59, 60, 61, 62, 63, 64, 65, 66, 67, 68, 69, 70, 71, 72, 73, 74, 75, 76, 77, 78, 79, 80, 81, 82, 83, 84, 85, 86, 87, 88, 89, 90, 91, 92, 93, 94, 95, 96, 97, 98, 119]	[37, 38, 39, 40, 41, 42, 43, 44, 45, 46, 47, 48, 49, 50, 51, 52, 53, 54, 55, 56, 57, 58, 59, 60, 61, 62, 63, 64, 65, 66, 67, 68, 69, 70, 71, 72, 73, 74, 75, 76, 77, 78, 79, 80, 81, 82, 83, 84, 85, 86, 87, 88, 89, 90, 91, 92, 93, 94, 95, 96, 97, 98]	[(37, 99)]	[62]	[]	[]	[]	0.110497
1	GAGCTGGACGGCGACGTAAAGTTTTAGAGCTACCGTC--------------------------------------------------------------TACTTGACTAGCAAGTTAAAATAAGGCTAGTCCGGTATCAACTTGAAAAAGTGGCACCGAGTCGG	GAGCTGGACGGCGACGTAAAGTTTTAGAGCTACCGTCGTTGTACCGTCTACTTGACCGTTCATCGATTTTTTTTCGATGAACGCCGTCGTTGTACCGTCTACTTGACTAGCAAGTTAAAATAAGGCTAGTCCGTTATCAACTTGAAAAAGTGGCACCGAGTCGG	0	62	0	Reference	MODIFIED	Reference	61.585	[0, 1, 2, 3, 4, 5, 6, 7, 8, 9, 10, 11, 12, 13, 14, 15, 16, 17, 18, 19, 20, 21, 22, 23, 24, 25, 26, 27, 28, 29, 30, 31, 32, 33, 34, 35, 36, 37, 38, 39, 40, 41, 42, 43, 44, 45, 46, 47, 48, 49, 50, 51, 52, 53, 54, 55, 56, 57, 58, 59, 60, 61, 62, 63, 64, 65, 66, 67, 68, 69, 70, 71, 72, 73, 74, 75, 76, 77, 78, 79, 80, 81, 82, 83, 84, 85, 86, 87, 88, 89, 90, 91, 92, 93, 94, 95, 96, 97, 98, 99, 100, 101…	[]	[]	[]	[]	[]	[37, 38, 39, 40, 41, 42, 43, 44, 45, 46, 47, 48, 49, 50, 51, 52, 53, 54, 55, 56, 57, 58, 59, 60, 61, 62, 63, 64, 65, 66, 67, 68, 69, 70, 71, 72, 73, 74, 75, 76, 77, 78, 79, 80, 81, 82, 83, 84, 85, 86, 87, 88, 89, 90, 91, 92, 93, 94, 95, 96, 97, 98]	[37, 38, 39, 40, 41, 42, 43, 44, 45, 46, 47, 48, 49, 50, 51, 52, 53, 54, 55, 56, 57, 58, 59, 60, 61, 62, 63, 64, 65, 66, 67, 68, 69, 70, 71, 72, 73, 74, 75, 76, 77, 78, 79, 80, 81, 82, 83, 84, 85, 86, 87, 88, 89, 90, 91, 92, 93, 94, 95, 96, 97, 98]	[(37, 99)]	[62]	[133]	[]	[]	0.110497
1	GAGCTGGACGGCGACGTAAAGTTTTAGAGCTACCGTC--------------------------------------------------------------TACTTGACTAGCAAGTTAAAATAAGGCTAGTCCGTT--CAACTTGAAAAAGTGGCACCGAGTCGG	GAGCTGGACGGCGACGTAAAGTTTTAGAGCTACCGTCGTTGTACCGTCTACTTGACCGTTCATCGATTTTTTTTCGATGAACGCCGTCGTTGTACCGTCTACTTGACTAGCAAGTTAAAATAAGGCTAGTCCGTTATCAACTTGAAAAAGTGGCACCGAGTCGG	0	62	0	Reference	MODIFIED	Reference	60.976	[0, 1, 2, 3, 4, 5, 6, 7, 8, 9, 10, 11, 12, 13, 14, 15, 16, 17, 18, 19, 20, 21, 22, 23, 24, 25, 26, 27, 28, 29, 30, 31, 32, 33, 34, 35, 36, 37, 38, 39, 40, 41, 42, 43, 44, 45, 46, 47, 48, 49, 50, 51, 52, 53, 54, 55, 56, 57, 58, 59, 60, 61, 62, 63, 64, 65, 66, 67, 68, 69, 70, 71, 72, 73, 74, 75, 76, 77, 78, 79, 80, 81, 82, 83, 84, 85, 86, 87, 88, 89, 90, 91, 92, 93, 94, 95, 96, 97, 98, 99, 100, 101…	[]	[]	[]	[]	[]	[37, 38, 39, 40, 41, 42, 43, 44, 45, 46, 47, 48, 49, 50, 51, 52, 53, 54, 55, 56, 57, 58, 59, 60, 61, 62, 63, 64, 65, 66, 67, 68, 69, 70, 71, 72, 73, 74, 75, 76, 77, 78, 79, 80, 81, 82, 83, 84, 85, 86, 87, 88, 89, 90, 91, 92, 93, 94, 95, 96, 97, 98, 135, 136]	[37, 38, 39, 40, 41, 42, 43, 44, 45, 46, 47, 48, 49, 50, 51, 52, 53, 54, 55, 56, 57, 58, 59, 60, 61, 62, 63, 64, 65, 66, 67, 68, 69, 70, 71, 72, 73, 74, 75, 76, 77, 78, 79, 80, 81, 82, 83, 84, 85, 86, 87, 88, 89, 90, 91, 92, 93, 94, 95, 96, 97, 98]	[(37, 99)]	[62]	[]	[]	[]	0.110497
1	GAGCTGGACGGCGACGTAAAGTTTTAGAGCTACCGTC--------------------------------------------------------------TACTTGACTAGCAAGTTAAAATAAGGCTAGTCCGTTATCAACTTGAAAAAAAAGTGGCACCGAGTCGG	GAGCTGGACGGCGACGTAAAGTTTTAGAGCTACCGTCGTTGTACCGTCTACTTGACCGTTCATCGATTTTTTTTCGATGAACGCCGTCGTTGTACCGTCTACTTGACTAGCAAGTTAAAATAAGGCTAGTCCGTTATCAACTTGAAAAA---GTGGCACCGAGTCGG	0	62	0	Reference	MODIFIED	Reference	61.078	[0, 1, 2, 3, 4, 5, 6, 7, 8, 9, 10, 11, 12, 13, 14, 15, 16, 17, 18, 19, 20, 21, 22, 23, 24, 25, 26, 27, 28, 29, 30, 31, 32, 33, 34, 35, 36, 37, 38, 39, 40, 41, 42, 43, 44, 45, 46, 47, 48, 49, 50, 51, 52, 53, 54, 55, 56, 57, 58, 59, 60, 61, 62, 63, 64, 65, 66, 67, 68, 69, 70, 71, 72, 73, 74, 75, 76, 77, 78, 79, 80, 81, 82, 83, 84, 85, 86, 87, 88, 89, 90, 91, 92, 93, 94, 95, 96, 97, 98, 99, 100, 101…	[148, 149]	[148]	[]	[]	[]	[37, 38, 39, 40, 41, 42, 43, 44, 45, 46, 47, 48, 49, 50, 51, 52, 53, 54, 55, 56, 57, 58, 59, 60, 61, 62, 63, 64, 65, 66, 67, 68, 69, 70, 71, 72, 73, 74, 75, 76, 77, 78, 79, 80, 81, 82, 83, 84, 85, 86, 87, 88, 89, 90, 91, 92, 93, 94, 95, 96, 97, 98]	[37, 38, 39, 40, 41, 42, 43, 44, 45, 46, 47, 48, 49, 50, 51, 52, 53, 54, 55, 56, 57, 58, 59, 60, 61, 62, 63, 64, 65, 66, 67, 68, 69, 70, 71, 72, 73, 74, 75, 76, 77, 78, 79, 80, 81, 82, 83, 84, 85, 86, 87, 88, 89, 90, 91, 92, 93, 94, 95, 96, 97, 98]	[(37, 99)]	[62]	[]	[]	[]	0.110497
1	GAGCTGGACGGCGACGTAAAGTTTTAGAGCTACCGTC--------------------------------------------------------------TACTTGACTAGCAAGTTAAAATAAGGCTAGTCCGTTATCAACTTGAAAAAGTGGCAC--AGTCGG	GAGCTGGACGGCGACGTAAAGTTTTAGAGCTACCGTCGTTGTACCGTCTACTTGACCGTTCATCGATTTTTTTTCGATGAACGCCGTCGTTGTACCGTCTACTTGACTAGCAAGTTAAAATAAGGCTAGTCCGTTATCAACTTGAAAAAGTGGCACCGAGTCGG	0	62	0	Reference	MODIFIED	Reference	60.976	[0, 1, 2, 3, 4, 5, 6, 7, 8, 9, 10, 11, 12, 13, 14, 15, 16, 17, 18, 19, 20, 21, 22, 23, 24, 25, 26, 27, 28, 29, 30, 31, 32, 33, 34, 35, 36, 37, 38, 39, 40, 41, 42, 43, 44, 45, 46, 47, 48, 49, 50, 51, 52, 53, 54, 55, 56, 57, 58, 59, 60, 61, 62, 63, 64, 65, 66, 67, 68, 69, 70, 71, 72, 73, 74, 75, 76, 77, 78, 79, 80, 81, 82, 83, 84, 85, 86, 87, 88, 89, 90, 91, 92, 93, 94, 95, 96, 97, 98, 99, 100, 101…	[]	[]	[]	[]	[]	[37, 38, 39, 40, 41, 42, 43, 44, 45, 46, 47, 48, 49, 50, 51, 52, 53, 54, 55, 56, 57, 58, 59, 60, 61, 62, 63, 64, 65, 66, 67, 68, 69, 70, 71, 72, 73, 74, 75, 76, 77, 78, 79, 80, 81, 82, 83, 84, 85, 86, 87, 88, 89, 90, 91, 92, 93, 94, 95, 96, 97, 98, 156, 157]	[37, 38, 39, 40, 41, 42, 43, 44, 45, 46, 47, 48, 49, 50, 51, 52, 53, 54, 55, 56, 57, 58, 59, 60, 61, 62, 63, 64, 65, 66, 67, 68, 69, 70, 71, 72, 73, 74, 75, 76, 77, 78, 79, 80, 81, 82, 83, 84, 85, 86, 87, 88, 89, 90, 91, 92, 93, 94, 95, 96, 97, 98]	[(37, 99)]	[62]	[]	[]	[]	0.110497
1	GAGCTGGACGGCGACGTAAAGTTTTAGAGCTACCGTC--------------------------------------------------------------TACTTGACTAGCAAGTTAAAATAAGGCTAGTCCGTTATCAACTTGAAAAAGTGGCAC-GAGTCG-	GAGCTGGACGGCGACGTAAAGTTTTAGAGCTACCGTCGTTGTACCGTCTACTTGACCGTTCATCGATTTTTTTTCGATGAACGCCGTCGTTGTACCGTCTACTTGACTAGCAAGTTAAAATAAGGCTAGTCCGTTATCAACTTGAAAAAGTGGCACCGAGTCGG	0	62	0	Reference	MODIFIED	Reference	60.976	[0, 1, 2, 3, 4, 5, 6, 7, 8, 9, 10, 11, 12, 13, 14, 15, 16, 17, 18, 19, 20, 21, 22, 23, 24, 25, 26, 27, 28, 29, 30, 31, 32, 33, 34, 35, 36, 37, 38, 39, 40, 41, 42, 43, 44, 45, 46, 47, 48, 49, 50, 51, 52, 53, 54, 55, 56, 57, 58, 59, 60, 61, 62, 63, 64, 65, 66, 67, 68, 69, 70, 71, 72, 73, 74, 75, 76, 77, 78, 79, 80, 81, 82, 83, 84, 85, 86, 87, 88, 89, 90, 91, 92, 93, 94, 95, 96, 97, 98, 99, 100, 101…	[]	[]	[]	[]	[]	[37, 38, 39, 40, 41, 42, 43, 44, 45, 46, 47, 48, 49, 50, 51, 52, 53, 54, 55, 56, 57, 58, 59, 60, 61, 62, 63, 64, 65, 66, 67, 68, 69, 70, 71, 72, 73, 74, 75, 76, 77, 78, 79, 80, 81, 82, 83, 84, 85, 86, 87, 88, 89, 90, 91, 92, 93, 94, 95, 96, 97, 98, 156]	[37, 38, 39, 40, 41, 42, 43, 44, 45, 46, 47, 48, 49, 50, 51, 52, 53, 54, 55, 56, 57, 58, 59, 60, 61, 62, 63, 64, 65, 66, 67, 68, 69, 70, 71, 72, 73, 74, 75, 76, 77, 78, 79, 80, 81, 82, 83, 84, 85, 86, 87, 88, 89, 90, 91, 92, 93, 94, 95, 96, 97, 98]	[(37, 99)]	[62]	[]	[]	[]	0.110497
1	GAGCTGGACGGCGACGTAAAGTTTTAGAGCTACCGTC--------------------------------------------------------------TACTTGACTAGCAAGTTAAAATAAGGCTAGTCCGTTATCAACTTGAAAAAGTGGCACC-AGTCG-	GAGCTGGACGGCGACGTAAAGTTTTAGAGCTACCGTCGTTGTACCGTCTACTTGACCGTTCATCGATTTTTTTTCGATGAACGCCGTCGTTGTACCGTCTACTTGACTAGCAAGTTAAAATAAGGCTAGTCCGTTATCAACTTGAAAAAGTGGCACCGAGTCGG	0	62	0	Reference	MODIFIED	Reference	60.976	[0, 1, 2, 3, 4, 5, 6, 7, 8, 9, 10, 11, 12, 13, 14, 15, 16, 17, 18, 19, 20, 21, 22, 23, 24, 25, 26, 27, 28, 29, 30, 31, 32, 33, 34, 35, 36, 37, 38, 39, 40, 41, 42, 43, 44, 45, 46, 47, 48, 49, 50, 51, 52, 53, 54, 55, 56, 57, 58, 59, 60, 61, 62, 63, 64, 65, 66, 67, 68, 69, 70, 71, 72, 73, 74, 75, 76, 77, 78, 79, 80, 81, 82, 83, 84, 85, 86, 87, 88, 89, 90, 91, 92, 93, 94, 95, 96, 97, 98, 99, 100, 101…	[]	[]	[]	[]	[]	[37, 38, 39, 40, 41, 42, 43, 44, 45, 46, 47, 48, 49, 50, 51, 52, 53, 54, 55, 56, 57, 58, 59, 60, 61, 62, 63, 64, 65, 66, 67, 68, 69, 70, 71, 72, 73, 74, 75, 76, 77, 78, 79, 80, 81, 82, 83, 84, 85, 86, 87, 88, 89, 90, 91, 92, 93, 94, 95, 96, 97, 98, 157]	[37, 38, 39, 40, 41, 42, 43, 44, 45, 46, 47, 48, 49, 50, 51, 52, 53, 54, 55, 56, 57, 58, 59, 60, 61, 62, 63, 64, 65, 66, 67, 68, 69, 70, 71, 72, 73, 74, 75, 76, 77, 78, 79, 80, 81, 82, 83, 84, 85, 86, 87, 88, 89, 90, 91, 92, 93, 94, 95, 96, 97, 98]	[(37, 99)]	[62]	[]	[]	[]	0.110497
1	GAGCTGGACGGCGACGTAAAGTTTTAGAGCTACCGTC--------------------------------------------------------------TACTTGACTAGCAAGTTAAAATAAGGCTAGTCCGTTATCAACTTGAAAAAGTGGCACCAAGTCGG	GAGCTGGACGGCGACGTAAAGTTTTAGAGCTACCGTCGTTGTACCGTCTACTTGACCGTTCATCGATTTTTTTTCGATGAACGCCGTCGTTGTACCGTCTACTTGACTAGCAAGTTAAAATAAGGCTAGTCCGTTATCAACTTGAAAAAGTGGCACCGAGTCGG	0	62	0	Reference	MODIFIED	Reference	61.585	[0, 1, 2, 3, 4, 5, 6, 7, 8, 9, 10, 11, 12, 13, 14, 15, 16, 17, 18, 19, 20, 21, 22, 23, 24, 25, 26, 27, 28, 29, 30, 31, 32, 33, 34, 35, 36, 37, 38, 39, 40, 41, 42, 43, 44, 45, 46, 47, 48, 49, 50, 51, 52, 53, 54, 55, 56, 57, 58, 59, 60, 61, 62, 63, 64, 65, 66, 67, 68, 69, 70, 71, 72, 73, 74, 75, 76, 77, 78, 79, 80, 81, 82, 83, 84, 85, 86, 87, 88, 89, 90, 91, 92, 93, 94, 95, 96, 97, 98, 99, 100, 101…	[]	[]	[]	[]	[]	[37, 38, 39, 40, 41, 42, 43, 44, 45, 46, 47, 48, 49, 50, 51, 52, 53, 54, 55, 56, 57, 58, 59, 60, 61, 62, 63, 64, 65, 66, 67, 68, 69, 70, 71, 72, 73, 74, 75, 76, 77, 78, 79, 80, 81, 82, 83, 84, 85, 86, 87, 88, 89, 90, 91, 92, 93, 94, 95, 96, 97, 98]	[37, 38, 39, 40, 41, 42, 43, 44, 45, 46, 47, 48, 49, 50, 51, 52, 53, 54, 55, 56, 57, 58, 59, 60, 61, 62, 63, 64, 65, 66, 67, 68, 69, 70, 71, 72, 73, 74, 75, 76, 77, 78, 79, 80, 81, 82, 83, 84, 85, 86, 87, 88, 89, 90, 91, 92, 93, 94, 95, 96, 97, 98]	[(37, 99)]	[62]	[157]	[]	[]	0.110497
1	GAGCTGGACGGCGACGTAAAGTTTTAGAGCTACCGTC--------------------------------------------------------------TACTTGACTAGCAAGTTAAAATAAGGCTAGTCCGTTATCAACTTGAAAAAGTGGCACCG-GTCG-	GAGCTGGACGGCGACGTAAAGTTTTAGAGCTACCGTCGTTGTACCGTCTACTTGACCGTTCATCGATTTTTTTTCGATGAACGCCGTCGTTGTACCGTCTACTTGACTAGCAAGTTAAAATAAGGCTAGTCCGTTATCAACTTGAAAAAGTGGCACCGAGTCGG	0	62	0	Reference	MODIFIED	Reference	60.976	[0, 1, 2, 3, 4, 5, 6, 7, 8, 9, 10, 11, 12, 13, 14, 15, 16, 17, 18, 19, 20, 21, 22, 23, 24, 25, 26, 27, 28, 29, 30, 31, 32, 33, 34, 35, 36, 37, 38, 39, 40, 41, 42, 43, 44, 45, 46, 47, 48, 49, 50, 51, 52, 53, 54, 55, 56, 57, 58, 59, 60, 61, 62, 63, 64, 65, 66, 67, 68, 69, 70, 71, 72, 73, 74, 75, 76, 77, 78, 79, 80, 81, 82, 83, 84, 85, 86, 87, 88, 89, 90, 91, 92, 93, 94, 95, 96, 97, 98, 99, 100, 101…	[]	[]	[]	[]	[]	[37, 38, 39, 40, 41, 42, 43, 44, 45, 46, 47, 48, 49, 50, 51, 52, 53, 54, 55, 56, 57, 58, 59, 60, 61, 62, 63, 64, 65, 66, 67, 68, 69, 70, 71, 72, 73, 74, 75, 76, 77, 78, 79, 80, 81, 82, 83, 84, 85, 86, 87, 88, 89, 90, 91, 92, 93, 94, 95, 96, 97, 98, 158]	[37, 38, 39, 40, 41, 42, 43, 44, 45, 46, 47, 48, 49, 50, 51, 52, 53, 54, 55, 56, 57, 58, 59, 60, 61, 62, 63, 64, 65, 66, 67, 68, 69, 70, 71, 72, 73, 74, 75, 76, 77, 78, 79, 80, 81, 82, 83, 84, 85, 86, 87, 88, 89, 90, 91, 92, 93, 94, 95, 96, 97, 98]	[(37, 99)]	[62]	[]	[]	[]	0.110497
1	GAGCTGGACGGCGACGTAAAGTTTTAGAGCTACCGTC--------------------------------------------------------------TACTTGACTAGCAAGTTAAAATAAGGCTAGTCCGTTATCAACTTGAAAAAGTGGCACCGA-TCG-	GAGCTGGACGGCGACGTAAAGTTTTAGAGCTACCGTCGTTGTACCGTCTACTTGACCGTTCATCGATTTTTTTTCGATGAACGCCGTCGTTGTACCGTCTACTTGACTAGCAAGTTAAAATAAGGCTAGTCCGTTATCAACTTGAAAAAGTGGCACCGAGTCGG	0	62	0	Reference	MODIFIED	Reference	60.976	[0, 1, 2, 3, 4, 5, 6, 7, 8, 9, 10, 11, 12, 13, 14, 15, 16, 17, 18, 19, 20, 21, 22, 23, 24, 25, 26, 27, 28, 29, 30, 31, 32, 33, 34, 35, 36, 37, 38, 39, 40, 41, 42, 43, 44, 45, 46, 47, 48, 49, 50, 51, 52, 53, 54, 55, 56, 57, 58, 59, 60, 61, 62, 63, 64, 65, 66, 67, 68, 69, 70, 71, 72, 73, 74, 75, 76, 77, 78, 79, 80, 81, 82, 83, 84, 85, 86, 87, 88, 89, 90, 91, 92, 93, 94, 95, 96, 97, 98, 99, 100, 101…	[]	[]	[]	[]	[]	[37, 38, 39, 40, 41, 42, 43, 44, 45, 46, 47, 48, 49, 50, 51, 52, 53, 54, 55, 56, 57, 58, 59, 60, 61, 62, 63, 64, 65, 66, 67, 68, 69, 70, 71, 72, 73, 74, 75, 76, 77, 78, 79, 80, 81, 82, 83, 84, 85, 86, 87, 88, 89, 90, 91, 92, 93, 94, 95, 96, 97, 98, 159]	[37, 38, 39, 40, 41, 42, 43, 44, 45, 46, 47, 48, 49, 50, 51, 52, 53, 54, 55, 56, 57, 58, 59, 60, 61, 62, 63, 64, 65, 66, 67, 68, 69, 70, 71, 72, 73, 74, 75, 76, 77, 78, 79, 80, 81, 82, 83, 84, 85, 86, 87, 88, 89, 90, 91, 92, 93, 94, 95, 96, 97, 98]	[(37, 99)]	[62]	[]	[]	[]	0.110497
1	GAGCTGGACGGCGACGTAAAGTTTTAGAGCTACCGTC--------------------------------------------------------------TACTTGACTAGCAAGTTAAAATAAGGCTAGTCCGTTATCAACTTGAAAAAGTGGCACCGAGCG--	GAGCTGGACGGCGACGTAAAGTTTTAGAGCTACCGTCGTTGTACCGTCTACTTGACCGTTCATCGATTTTTTTTCGATGAACGCCGTCGTTGTACCGTCTACTTGACTAGCAAGTTAAAATAAGGCTAGTCCGTTATCAACTTGAAAAAGTGGCACCGAGTCGG	0	62	0	Reference	MODIFIED	Reference	59.756	[0, 1, 2, 3, 4, 5, 6, 7, 8, 9, 10, 11, 12, 13, 14, 15, 16, 17, 18, 19, 20, 21, 22, 23, 24, 25, 26, 27, 28, 29, 30, 31, 32, 33, 34, 35, 36, 37, 38, 39, 40, 41, 42, 43, 44, 45, 46, 47, 48, 49, 50, 51, 52, 53, 54, 55, 56, 57, 58, 59, 60, 61, 62, 63, 64, 65, 66, 67, 68, 69, 70, 71, 72, 73, 74, 75, 76, 77, 78, 79, 80, 81, 82, 83, 84, 85, 86, 87, 88, 89, 90, 91, 92, 93, 94, 95, 96, 97, 98, 99, 100, 101…	[]	[]	[]	[]	[]	[37, 38, 39, 40, 41, 42, 43, 44, 45, 46, 47, 48, 49, 50, 51, 52, 53, 54, 55, 56, 57, 58, 59, 60, 61, 62, 63, 64, 65, 66, 67, 68, 69, 70, 71, 72, 73, 74, 75, 76, 77, 78, 79, 80, 81, 82, 83, 84, 85, 86, 87, 88, 89, 90, 91, 92, 93, 94, 95, 96, 97, 98, 162]	[37, 38, 39, 40, 41, 42, 43, 44, 45, 46, 47, 48, 49, 50, 51, 52, 53, 54, 55, 56, 57, 58, 59, 60, 61, 62, 63, 64, 65, 66, 67, 68, 69, 70, 71, 72, 73, 74, 75, 76, 77, 78, 79, 80, 81, 82, 83, 84, 85, 86, 87, 88, 89, 90, 91, 92, 93, 94, 95, 96, 97, 98]	[(37, 99)]	[62]	[160, 161]	[]	[]	0.110497
1	GAGCTGGACGGCGACGTAAAGTTTTAGAGCTACCGTC--------------------------------------------------------------TACTTGACTAGCAAGTTAAAATAAGGCTAGTCCGTTATCAACTTGAAAAAGTGGCACCGAGT---	GAGCTGGACGGCGACGTAAAGTTTTAGAGCTACCGTCGTTGTACCGTCTACTTGACCGTTCATCGATTTTTTTTCGATGAACGCCGTCGTTGTACCGTCTACTTGACTAGCAAGTTAAAATAAGGCTAGTCCGTTATCAACTTGAAAAAGTGGCACCGAGTCGG	0	62	0	Reference	MODIFIED	Reference	60.366	[0, 1, 2, 3, 4, 5, 6, 7, 8, 9, 10, 11, 12, 13, 14, 15, 16, 17, 18, 19, 20, 21, 22, 23, 24, 25, 26, 27, 28, 29, 30, 31, 32, 33, 34, 35, 36, 37, 38, 39, 40, 41, 42, 43, 44, 45, 46, 47, 48, 49, 50, 51, 52, 53, 54, 55, 56, 57, 58, 59, 60, 61, 62, 63, 64, 65, 66, 67, 68, 69, 70, 71, 72, 73, 74, 75, 76, 77, 78, 79, 80, 81, 82, 83, 84, 85, 86, 87, 88, 89, 90, 91, 92, 93, 94, 95, 96, 97, 98, 99, 100, 101…	[]	[]	[]	[]	[]	[37, 38, 39, 40, 41, 42, 43, 44, 45, 46, 47, 48, 49, 50, 51, 52, 53, 54, 55, 56, 57, 58, 59, 60, 61, 62, 63, 64, 65, 66, 67, 68, 69, 70, 71, 72, 73, 74, 75, 76, 77, 78, 79, 80, 81, 82, 83, 84, 85, 86, 87, 88, 89, 90, 91, 92, 93, 94, 95, 96, 97, 98, 161, 162]	[37, 38, 39, 40, 41, 42, 43, 44, 45, 46, 47, 48, 49, 50, 51, 52, 53, 54, 55, 56, 57, 58, 59, 60, 61, 62, 63, 64, 65, 66, 67, 68, 69, 70, 71, 72, 73, 74, 75, 76, 77, 78, 79, 80, 81, 82, 83, 84, 85, 86, 87, 88, 89, 90, 91, 92, 93, 94, 95, 96, 97, 98]	[(37, 99)]	[62]	[]	[]	[]	0.110497
1	GAGCTGGACGGCGACGTAAAGTTTTAGAGCTACCGTC--------------------------------------------------------------TACTTGACTAGCAAGTTAAAATAAGGCTAGTCCGTTATCAACTTGAAAAAGTGGCACCGAGTC--	GAGCTGGACGGCGACGTAAAGTTTTAGAGCTACCGTCGTTGTACCGTCTACTTGACCGTTCATCGATTTTTTTTCGATGAACGCCGTCGTTGTACCGTCTACTTGACTAGCAAGTTAAAATAAGGCTAGTCCGTTATCAACTTGAAAAAGTGGCACCGAGTCGG	0	62	0	Reference	MODIFIED	Reference	60.976	[0, 1, 2, 3, 4, 5, 6, 7, 8, 9, 10, 11, 12, 13, 14, 15, 16, 17, 18, 19, 20, 21, 22, 23, 24, 25, 26, 27, 28, 29, 30, 31, 32, 33, 34, 35, 36, 37, 38, 39, 40, 41, 42, 43, 44, 45, 46, 47, 48, 49, 50, 51, 52, 53, 54, 55, 56, 57, 58, 59, 60, 61, 62, 63, 64, 65, 66, 67, 68, 69, 70, 71, 72, 73, 74, 75, 76, 77, 78, 79, 80, 81, 82, 83, 84, 85, 86, 87, 88, 89, 90, 91, 92, 93, 94, 95, 96, 97, 98, 99, 100, 101…	[]	[]	[]	[]	[]	[37, 38, 39, 40, 41, 42, 43, 44, 45, 46, 47, 48, 49, 50, 51, 52, 53, 54, 55, 56, 57, 58, 59, 60, 61, 62, 63, 64, 65, 66, 67, 68, 69, 70, 71, 72, 73, 74, 75, 76, 77, 78, 79, 80, 81, 82, 83, 84, 85, 86, 87, 88, 89, 90, 91, 92, 93, 94, 95, 96, 97, 98, 162]	[37, 38, 39, 40, 41, 42, 43, 44, 45, 46, 47, 48, 49, 50, 51, 52, 53, 54, 55, 56, 57, 58, 59, 60, 61, 62, 63, 64, 65, 66, 67, 68, 69, 70, 71, 72, 73, 74, 75, 76, 77, 78, 79, 80, 81, 82, 83, 84, 85, 86, 87, 88, 89, 90, 91, 92, 93, 94, 95, 96, 97, 98]	[(37, 99)]	[62]	[]	[]	[]	0.110497
1	GAGCTGGACGGCGACGTAAAGTTTTAGAGCTACCGTC--------------------------------------------------------------TACTTGACTAGCAAGTTAAAATAAGGCTAGTCCGTTATCAACTTGAAAAAGTGGCACCGAGTGGG	GAGCTGGACGGCGACGTAAAGTTTTAGAGCTACCGTCGTTGTACCGTCTACTTGACCGTTCATCGATTTTTTTTCGATGAACGCCGTCGTTGTACCGTCTACTTGACTAGCAAGTTAAAATAAGGCTAGTCCGTTATCAACTTGAAAAAGTGGCACCGAGTCGG	0	62	0	Reference	MODIFIED	Reference	61.585	[0, 1, 2, 3, 4, 5, 6, 7, 8, 9, 10, 11, 12, 13, 14, 15, 16, 17, 18, 19, 20, 21, 22, 23, 24, 25, 26, 27, 28, 29, 30, 31, 32, 33, 34, 35, 36, 37, 38, 39, 40, 41, 42, 43, 44, 45, 46, 47, 48, 49, 50, 51, 52, 53, 54, 55, 56, 57, 58, 59, 60, 61, 62, 63, 64, 65, 66, 67, 68, 69, 70, 71, 72, 73, 74, 75, 76, 77, 78, 79, 80, 81, 82, 83, 84, 85, 86, 87, 88, 89, 90, 91, 92, 93, 94, 95, 96, 97, 98, 99, 100, 101…	[]	[]	[]	[]	[]	[37, 38, 39, 40, 41, 42, 43, 44, 45, 46, 47, 48, 49, 50, 51, 52, 53, 54, 55, 56, 57, 58, 59, 60, 61, 62, 63, 64, 65, 66, 67, 68, 69, 70, 71, 72, 73, 74, 75, 76, 77, 78, 79, 80, 81, 82, 83, 84, 85, 86, 87, 88, 89, 90, 91, 92, 93, 94, 95, 96, 97, 98]	[37, 38, 39, 40, 41, 42, 43, 44, 45, 46, 47, 48, 49, 50, 51, 52, 53, 54, 55, 56, 57, 58, 59, 60, 61, 62, 63, 64, 65, 66, 67, 68, 69, 70, 71, 72, 73, 74, 75, 76, 77, 78, 79, 80, 81, 82, 83, 84, 85, 86, 87, 88, 89, 90, 91, 92, 93, 94, 95, 96, 97, 98]	[(37, 99)]	[62]	[161]	[]	[]	0.110497
1	GAGCTGGACGGCGACGTAAAGTTTTAGAGCTACCGTC--------------------------------------------------------------TACTTGACTAGCAAGTTAAAATAAGGCTAGTCCGTTATCAACTTGAAAAAGTGGCACGA--TCGG	GAGCTGGACGGCGACGTAAAGTTTTAGAGCTACCGTCGTTGTACCGTCTACTTGACCGTTCATCGATTTTTTTTCGATGAACGCCGTCGTTGTACCGTCTACTTGACTAGCAAGTTAAAATAAGGCTAGTCCGTTATCAACTTGAAAAAGTGGCACCGAGTCGG	0	62	0	Reference	MODIFIED	Reference	59.756	[0, 1, 2, 3, 4, 5, 6, 7, 8, 9, 10, 11, 12, 13, 14, 15, 16, 17, 18, 19, 20, 21, 22, 23, 24, 25, 26, 27, 28, 29, 30, 31, 32, 33, 34, 35, 36, 37, 38, 39, 40, 41, 42, 43, 44, 45, 46, 47, 48, 49, 50, 51, 52, 53, 54, 55, 56, 57, 58, 59, 60, 61, 62, 63, 64, 65, 66, 67, 68, 69, 70, 71, 72, 73, 74, 75, 76, 77, 78, 79, 80, 81, 82, 83, 84, 85, 86, 87, 88, 89, 90, 91, 92, 93, 94, 95, 96, 97, 98, 99, 100, 101…	[]	[]	[]	[]	[]	[37, 38, 39, 40, 41, 42, 43, 44, 45, 46, 47, 48, 49, 50, 51, 52, 53, 54, 55, 56, 57, 58, 59, 60, 61, 62, 63, 64, 65, 66, 67, 68, 69, 70, 71, 72, 73, 74, 75, 76, 77, 78, 79, 80, 81, 82, 83, 84, 85, 86, 87, 88, 89, 90, 91, 92, 93, 94, 95, 96, 97, 98, 158, 159]	[37, 38, 39, 40, 41, 42, 43, 44, 45, 46, 47, 48, 49, 50, 51, 52, 53, 54, 55, 56, 57, 58, 59, 60, 61, 62, 63, 64, 65, 66, 67, 68, 69, 70, 71, 72, 73, 74, 75, 76, 77, 78, 79, 80, 81, 82, 83, 84, 85, 86, 87, 88, 89, 90, 91, 92, 93, 94, 95, 96, 97, 98]	[(37, 99)]	[62]	[156, 157]	[]	[]	0.110497
1	GAGCTGGACGGCGACGTAAAGTTTTAGAGCTACCGTC--------------------------------------------------------------TACTTGACTAGCAAGTTAAAATAAGGCTAGTCCGTTATCAACTTGAAAAAGTGGTACCGAGTCGG	GAGCTGGACGGCGACGTAAAGTTTTAGAGCTACCGTCGTTGTACCGTCTACTTGACCGTTCATCGATTTTTTTTCGATGAACGCCGTCGTTGTACCGTCTACTTGACTAGCAAGTTAAAATAAGGCTAGTCCGTTATCAACTTGAAAAAGTGGCACCGAGTCGG	0	62	0	Reference	MODIFIED	Reference	61.585	[0, 1, 2, 3, 4, 5, 6, 7, 8, 9, 10, 11, 12, 13, 14, 15, 16, 17, 18, 19, 20, 21, 22, 23, 24, 25, 26, 27, 28, 29, 30, 31, 32, 33, 34, 35, 36, 37, 38, 39, 40, 41, 42, 43, 44, 45, 46, 47, 48, 49, 50, 51, 52, 53, 54, 55, 56, 57, 58, 59, 60, 61, 62, 63, 64, 65, 66, 67, 68, 69, 70, 71, 72, 73, 74, 75, 76, 77, 78, 79, 80, 81, 82, 83, 84, 85, 86, 87, 88, 89, 90, 91, 92, 93, 94, 95, 96, 97, 98, 99, 100, 101…	[]	[]	[]	[]	[]	[37, 38, 39, 40, 41, 42, 43, 44, 45, 46, 47, 48, 49, 50, 51, 52, 53, 54, 55, 56, 57, 58, 59, 60, 61, 62, 63, 64, 65, 66, 67, 68, 69, 70, 71, 72, 73, 74, 75, 76, 77, 78, 79, 80, 81, 82, 83, 84, 85, 86, 87, 88, 89, 90, 91, 92, 93, 94, 95, 96, 97, 98]	[37, 38, 39, 40, 41, 42, 43, 44, 45, 46, 47, 48, 49, 50, 51, 52, 53, 54, 55, 56, 57, 58, 59, 60, 61, 62, 63, 64, 65, 66, 67, 68, 69, 70, 71, 72, 73, 74, 75, 76, 77, 78, 79, 80, 81, 82, 83, 84, 85, 86, 87, 88, 89, 90, 91, 92, 93, 94, 95, 96, 97, 98]	[(37, 99)]	[62]	[153]	[]	[]	0.110497
1	GAGCTGGACGGCGACGTAAAGTTTTAGAGCTACCGTC--------------------------------------------------------------TACTTGACTAGCAAGTTAAAATAAGGCTAGTCCGTTATCAACTTGAGAAAGTGGCACCGAGTCGG	GAGCTGGACGGCGACGTAAAGTTTTAGAGCTACCGTCGTTGTACCGTCTACTTGACCGTTCATCGATTTTTTTTCGATGAACGCCGTCGTTGTACCGTCTACTTGACTAGCAAGTTAAAATAAGGCTAGTCCGTTATCAACTTGAAAAAGTGGCACCGAGTCGG	0	62	0	Reference	MODIFIED	Reference	61.585	[0, 1, 2, 3, 4, 5, 6, 7, 8, 9, 10, 11, 12, 13, 14, 15, 16, 17, 18, 19, 20, 21, 22, 23, 24, 25, 26, 27, 28, 29, 30, 31, 32, 33, 34, 35, 36, 37, 38, 39, 40, 41, 42, 43, 44, 45, 46, 47, 48, 49, 50, 51, 52, 53, 54, 55, 56, 57, 58, 59, 60, 61, 62, 63, 64, 65, 66, 67, 68, 69, 70, 71, 72, 73, 74, 75, 76, 77, 78, 79, 80, 81, 82, 83, 84, 85, 86, 87, 88, 89, 90, 91, 92, 93, 94, 95, 96, 97, 98, 99, 100, 101…	[]	[]	[]	[]	[]	[37, 38, 39, 40, 41, 42, 43, 44, 45, 46, 47, 48, 49, 50, 51, 52, 53, 54, 55, 56, 57, 58, 59, 60, 61, 62, 63, 64, 65, 66, 67, 68, 69, 70, 71, 72, 73, 74, 75, 76, 77, 78, 79, 80, 81, 82, 83, 84, 85, 86, 87, 88, 89, 90, 91, 92, 93, 94, 95, 96, 97, 98]	[37, 38, 39, 40, 41, 42, 43, 44, 45, 46, 47, 48, 49, 50, 51, 52, 53, 54, 55, 56, 57, 58, 59, 60, 61, 62, 63, 64, 65, 66, 67, 68, 69, 70, 71, 72, 73, 74, 75, 76, 77, 78, 79, 80, 81, 82, 83, 84, 85, 86, 87, 88, 89, 90, 91, 92, 93, 94, 95, 96, 97, 98]	[(37, 99)]	[62]	[145]	[]	[]	0.110497
1	GAGCTGGACGGCGACGTAAAGTTTTAGAGCTACCGTC--------------------------------------------------------------TACTTGACTAGCAAGTTAAAATAAGGCTAGTCCGTTATTAACTTGAAAAAGTGGCACCGAGTCGG	GAGCTGGACGGCGACGTAAAGTTTTAGAGCTACCGTCGTTGTACCGTCTACTTGACCGTTCATCGATTTTTTTTCGATGAACGCCGTCGTTGTACCGTCTACTTGACTAGCAAGTTAAAATAAGGCTAGTCCGTTATCAACTTGAAAAAGTGGCACCGAGTCGG	0	62	0	Reference	MODIFIED	Reference	61.585	[0, 1, 2, 3, 4, 5, 6, 7, 8, 9, 10, 11, 12, 13, 14, 15, 16, 17, 18, 19, 20, 21, 22, 23, 24, 25, 26, 27, 28, 29, 30, 31, 32, 33, 34, 35, 36, 37, 38, 39, 40, 41, 42, 43, 44, 45, 46, 47, 48, 49, 50, 51, 52, 53, 54, 55, 56, 57, 58, 59, 60, 61, 62, 63, 64, 65, 66, 67, 68, 69, 70, 71, 72, 73, 74, 75, 76, 77, 78, 79, 80, 81, 82, 83, 84, 85, 86, 87, 88, 89, 90, 91, 92, 93, 94, 95, 96, 97, 98, 99, 100, 101…	[]	[]	[]	[]	[]	[37, 38, 39, 40, 41, 42, 43, 44, 45, 46, 47, 48, 49, 50, 51, 52, 53, 54, 55, 56, 57, 58, 59, 60, 61, 62, 63, 64, 65, 66, 67, 68, 69, 70, 71, 72, 73, 74, 75, 76, 77, 78, 79, 80, 81, 82, 83, 84, 85, 86, 87, 88, 89, 90, 91, 92, 93, 94, 95, 96, 97, 98]	[37, 38, 39, 40, 41, 42, 43, 44, 45, 46, 47, 48, 49, 50, 51, 52, 53, 54, 55, 56, 57, 58, 59, 60, 61, 62, 63, 64, 65, 66, 67, 68, 69, 70, 71, 72, 73, 74, 75, 76, 77, 78, 79, 80, 81, 82, 83, 84, 85, 86, 87, 88, 89, 90, 91, 92, 93, 94, 95, 96, 97, 98]	[(37, 99)]	[62]	[137]	[]	[]	0.110497
1	GAGCTGGACGGCGACGTAAAGTTTTAGAGCTACCGTC--------------------------------------------------------------TACTTGACTAGCCAGTTAAAATAAGGCTAGTCCGTTATCAACTTGAAAAAGTGGCACA---TCGG	GAGCTGGACGGCGACGTAAAGTTTTAGAGCTACCGTCGTTGTACCGTCTACTTGACCGTTCATCGATTTTTTTTCGATGAACGCCGTCGTTGTACCGTCTACTTGACTAGCAAGTTAAAATAAGGCTAGTCCGTTATCAACTTGAAAAAGTGGCACCGAGTCGG	0	62	0	Reference	MODIFIED	Reference	59.146	[0, 1, 2, 3, 4, 5, 6, 7, 8, 9, 10, 11, 12, 13, 14, 15, 16, 17, 18, 19, 20, 21, 22, 23, 24, 25, 26, 27, 28, 29, 30, 31, 32, 33, 34, 35, 36, 37, 38, 39, 40, 41, 42, 43, 44, 45, 46, 47, 48, 49, 50, 51, 52, 53, 54, 55, 56, 57, 58, 59, 60, 61, 62, 63, 64, 65, 66, 67, 68, 69, 70, 71, 72, 73, 74, 75, 76, 77, 78, 79, 80, 81, 82, 83, 84, 85, 86, 87, 88, 89, 90, 91, 92, 93, 94, 95, 96, 97, 98, 99, 100, 101…	[]	[]	[]	[]	[]	[37, 38, 39, 40, 41, 42, 43, 44, 45, 46, 47, 48, 49, 50, 51, 52, 53, 54, 55, 56, 57, 58, 59, 60, 61, 62, 63, 64, 65, 66, 67, 68, 69, 70, 71, 72, 73, 74, 75, 76, 77, 78, 79, 80, 81, 82, 83, 84, 85, 86, 87, 88, 89, 90, 91, 92, 93, 94, 95, 96, 97, 98, 157, 158, 159]	[37, 38, 39, 40, 41, 42, 43, 44, 45, 46, 47, 48, 49, 50, 51, 52, 53, 54, 55, 56, 57, 58, 59, 60, 61, 62, 63, 64, 65, 66, 67, 68, 69, 70, 71, 72, 73, 74, 75, 76, 77, 78, 79, 80, 81, 82, 83, 84, 85, 86, 87, 88, 89, 90, 91, 92, 93, 94, 95, 96, 97, 98]	[(37, 99)]	[62]	[111, 156]	[]	[]	0.110497
1	GAGCTGGACGGCGACGTAAAGTTTTAGAGCTACCGTC--------------------------------------------------------------TATTTGACTAGCAAGTTAAAATAAGGCTAGTCCGTTATCAACTTGAAAAAGTGGCACCGAGTCGG	GAGCTGGACGGCGACGTAAAGTTTTAGAGCTACCGTCGTTGTACCGTCTACTTGACCGTTCATCGATTTTTTTTCGATGAACGCCGTCGTTGTACCGTCTACTTGACTAGCAAGTTAAAATAAGGCTAGTCCGTTATCAACTTGAAAAAGTGGCACCGAGTCGG	0	62	0	Reference	MODIFIED	Reference	61.585	[0, 1, 2, 3, 4, 5, 6, 7, 8, 9, 10, 11, 12, 13, 14, 15, 16, 17, 18, 19, 20, 21, 22, 23, 24, 25, 26, 27, 28, 29, 30, 31, 32, 33, 34, 35, 36, 37, 38, 39, 40, 41, 42, 43, 44, 45, 46, 47, 48, 49, 50, 51, 52, 53, 54, 55, 56, 57, 58, 59, 60, 61, 62, 63, 64, 65, 66, 67, 68, 69, 70, 71, 72, 73, 74, 75, 76, 77, 78, 79, 80, 81, 82, 83, 84, 85, 86, 87, 88, 89, 90, 91, 92, 93, 94, 95, 96, 97, 98, 99, 100, 101…	[]	[]	[]	[]	[]	[37, 38, 39, 40, 41, 42, 43, 44, 45, 46, 47, 48, 49, 50, 51, 52, 53, 54, 55, 56, 57, 58, 59, 60, 61, 62, 63, 64, 65, 66, 67, 68, 69, 70, 71, 72, 73, 74, 75, 76, 77, 78, 79, 80, 81, 82, 83, 84, 85, 86, 87, 88, 89, 90, 91, 92, 93, 94, 95, 96, 97, 98]	[37, 38, 39, 40, 41, 42, 43, 44, 45, 46, 47, 48, 49, 50, 51, 52, 53, 54, 55, 56, 57, 58, 59, 60, 61, 62, 63, 64, 65, 66, 67, 68, 69, 70, 71, 72, 73, 74, 75, 76, 77, 78, 79, 80, 81, 82, 83, 84, 85, 86, 87, 88, 89, 90, 91, 92, 93, 94, 95, 96, 97, 98]	[(37, 99)]	[62]	[101]	[]	[]	0.110497
1	GAGCTGGACGGCGACGTAAAGTTTTAGAGCTACCGTC----------------------------------------------------TTGTACCGTCTACTTGACTAGCAAGTTAAAATAAGGCTAGTCCGT-ATCAACTTGAAAAAGTGGCACCGAGTCGG	GAGCTGGACGGCGACGTAAAGTTTTAGAGCTACCGTCGTTGTACCGTCTACTTGACCGTTCATCGATTTTTTTTCGATGAACGCCGTCGTTGTACCGTCTACTTGACTAGCAAGTTAAAATAAGGCTAGTCCGTTATCAACTTGAAAAAGTGGCACCGAGTCGG	0	52	0	Reference	MODIFIED	Reference	67.683	[0, 1, 2, 3, 4, 5, 6, 7, 8, 9, 10, 11, 12, 13, 14, 15, 16, 17, 18, 19, 20, 21, 22, 23, 24, 25, 26, 27, 28, 29, 30, 31, 32, 33, 34, 35, 36, 37, 38, 39, 40, 41, 42, 43, 44, 45, 46, 47, 48, 49, 50, 51, 52, 53, 54, 55, 56, 57, 58, 59, 60, 61, 62, 63, 64, 65, 66, 67, 68, 69, 70, 71, 72, 73, 74, 75, 76, 77, 78, 79, 80, 81, 82, 83, 84, 85, 86, 87, 88, 89, 90, 91, 92, 93, 94, 95, 96, 97, 98, 99, 100, 101…	[]	[]	[]	[]	[]	[37, 38, 39, 40, 41, 42, 43, 44, 45, 46, 47, 48, 49, 50, 51, 52, 53, 54, 55, 56, 57, 58, 59, 60, 61, 62, 63, 64, 65, 66, 67, 68, 69, 70, 71, 72, 73, 74, 75, 76, 77, 78, 79, 80, 81, 82, 83, 84, 85, 86, 87, 88, 134]	[37, 38, 39, 40, 41, 42, 43, 44, 45, 46, 47, 48, 49, 50, 51, 52, 53, 54, 55, 56, 57, 58, 59, 60, 61, 62, 63, 64, 65, 66, 67, 68, 69, 70, 71, 72, 73, 74, 75, 76, 77, 78, 79, 80, 81, 82, 83, 84, 85, 86, 87, 88]	[(37, 89)]	[52]	[]	[]	[]	0.110497
1	GAGCTGGACGGCGACGTAAAGTTTTAGAGCTACCGTC----------------------------------------------------TTGTACCGTCTACTTGACTAGCAAGTTAAAATAAGGCTAGTCCGTTATCAACTTGAAAAAGTGGCACCGAGTCG-	GAGCTGGACGGCGACGTAAAGTTTTAGAGCTACCGTCGTTGTACCGTCTACTTGACCGTTCATCGATTTTTTTTCGATGAACGCCGTCGTTGTACCGTCTACTTGACTAGCAAGTTAAAATAAGGCTAGTCCGTTATCAACTTGAAAAAGTGGCACCGAGTCGG	0	52	0	Reference	MODIFIED	Reference	67.683	[0, 1, 2, 3, 4, 5, 6, 7, 8, 9, 10, 11, 12, 13, 14, 15, 16, 17, 18, 19, 20, 21, 22, 23, 24, 25, 26, 27, 28, 29, 30, 31, 32, 33, 34, 35, 36, 37, 38, 39, 40, 41, 42, 43, 44, 45, 46, 47, 48, 49, 50, 51, 52, 53, 54, 55, 56, 57, 58, 59, 60, 61, 62, 63, 64, 65, 66, 67, 68, 69, 70, 71, 72, 73, 74, 75, 76, 77, 78, 79, 80, 81, 82, 83, 84, 85, 86, 87, 88, 89, 90, 91, 92, 93, 94, 95, 96, 97, 98, 99, 100, 101…	[]	[]	[]	[]	[]	[37, 38, 39, 40, 41, 42, 43, 44, 45, 46, 47, 48, 49, 50, 51, 52, 53, 54, 55, 56, 57, 58, 59, 60, 61, 62, 63, 64, 65, 66, 67, 68, 69, 70, 71, 72, 73, 74, 75, 76, 77, 78, 79, 80, 81, 82, 83, 84, 85, 86, 87, 88]	[37, 38, 39, 40, 41, 42, 43, 44, 45, 46, 47, 48, 49, 50, 51, 52, 53, 54, 55, 56, 57, 58, 59, 60, 61, 62, 63, 64, 65, 66, 67, 68, 69, 70, 71, 72, 73, 74, 75, 76, 77, 78, 79, 80, 81, 82, 83, 84, 85, 86, 87, 88]	[(37, 89)]	[52]	[]	[]	[]	0.110497
1	GAGCTGGACGGCGACGTAAAGTTTTAGAGCTACCGTC-----------------AGCATT--------------------------------------------GACTAGCAAGTTAAAATAAGGCTAGTCCGTTATCAACTTGAAAAAGTGGCACCGAGTCGG	GAGCTGGACGGCGACGTAAAGTTTTAGAGCTACCGTCGTTGTACCGTCTACTTGACCGTTCATCGATTTTTTTTCGATGAACGCCGTCGTTGTACCGTCTACTTGACTAGCAAGTTAAAATAAGGCTAGTCCGTTATCAACTTGAAAAAGTGGCACCGAGTCGG	0	61	0	Reference	MODIFIED	Reference	61.585	[0, 1, 2, 3, 4, 5, 6, 7, 8, 9, 10, 11, 12, 13, 14, 15, 16, 17, 18, 19, 20, 21, 22, 23, 24, 25, 26, 27, 28, 29, 30, 31, 32, 33, 34, 35, 36, 37, 38, 39, 40, 41, 42, 43, 44, 45, 46, 47, 48, 49, 50, 51, 52, 53, 54, 55, 56, 57, 58, 59, 60, 61, 62, 63, 64, 65, 66, 67, 68, 69, 70, 71, 72, 73, 74, 75, 76, 77, 78, 79, 80, 81, 82, 83, 84, 85, 86, 87, 88, 89, 90, 91, 92, 93, 94, 95, 96, 97, 98, 99, 100, 101…	[]	[]	[]	[]	[]	[37, 38, 39, 40, 41, 42, 43, 44, 45, 46, 47, 48, 49, 50, 51, 52, 53, 60, 61, 62, 63, 64, 65, 66, 67, 68, 69, 70, 71, 72, 73, 74, 75, 76, 77, 78, 79, 80, 81, 82, 83, 84, 85, 86, 87, 88, 89, 90, 91, 92, 93, 94, 95, 96, 97, 98, 99, 100, 101, 102, 103]	[37, 38, 39, 40, 41, 42, 43, 44, 45, 46, 47, 48, 49, 50, 51, 52, 53, 60, 61, 62, 63, 64, 65, 66, 67, 68, 69, 70, 71, 72, 73, 74, 75, 76, 77, 78, 79, 80, 81, 82, 83, 84, 85, 86, 87, 88, 89, 90, 91, 92, 93, 94, 95, 96, 97, 98, 99, 100, 101, 102, 103]	[(37, 54), (60, 104)]	[17, 44]	[55, 57]	[]	[]	0.110497
1	GAGCTGGACGGCGACGTAAAGTTTTAGAGCTACCGTCAT--------------------------------------------------------------CTTGACTAGCAAGTTAAAATAAGGCTAGTCCGTTATCAACTTGAAAAAGTGGCACCGAGTCGG	GAGCTGGACGGCGACGTAAAGTTTTAGAGCTACCGTCGTTGTACCGTCTACTTGACCGTTCATCGATTTTTTTTCGATGAACGCCGTCGTTGTACCGTCTACTTGACTAGCAAGTTAAAATAAGGCTAGTCCGTTATCAACTTGAAAAAGTGGCACCGAGTCGG	0	62	0	Reference	MODIFIED	Reference	61.585	[0, 1, 2, 3, 4, 5, 6, 7, 8, 9, 10, 11, 12, 13, 14, 15, 16, 17, 18, 19, 20, 21, 22, 23, 24, 25, 26, 27, 28, 29, 30, 31, 32, 33, 34, 35, 36, 37, 38, 39, 40, 41, 42, 43, 44, 45, 46, 47, 48, 49, 50, 51, 52, 53, 54, 55, 56, 57, 58, 59, 60, 61, 62, 63, 64, 65, 66, 67, 68, 69, 70, 71, 72, 73, 74, 75, 76, 77, 78, 79, 80, 81, 82, 83, 84, 85, 86, 87, 88, 89, 90, 91, 92, 93, 94, 95, 96, 97, 98, 99, 100, 101…	[]	[]	[]	[]	[]	[39, 40, 41, 42, 43, 44, 45, 46, 47, 48, 49, 50, 51, 52, 53, 54, 55, 56, 57, 58, 59, 60, 61, 62, 63, 64, 65, 66, 67, 68, 69, 70, 71, 72, 73, 74, 75, 76, 77, 78, 79, 80, 81, 82, 83, 84, 85, 86, 87, 88, 89, 90, 91, 92, 93, 94, 95, 96, 97, 98, 99, 100]	[39, 40, 41, 42, 43, 44, 45, 46, 47, 48, 49, 50, 51, 52, 53, 54, 55, 56, 57, 58, 59, 60, 61, 62, 63, 64, 65, 66, 67, 68, 69, 70, 71, 72, 73, 74, 75, 76, 77, 78, 79, 80, 81, 82, 83, 84, 85, 86, 87, 88, 89, 90, 91, 92, 93, 94, 95, 96, 97, 98, 99, 100]	[(39, 101)]	[62]	[37]	[]	[]	0.110497
1	GAGCTGGACGGCGACGTAAAGTTTTAGAGCTACCGTCG------------------------------------------------------------------------CAAGTTAAAATAAGGCTAGTCCGTTATCAACTTGAAAAAGTGGCACCGAGTCGG	GAGCTGGACGGCGACGTAAAGTTTTAGAGCTACCGTCGTTGTACCGTCTACTTGACCGTTCATCGATTTTTTTTCGATGAACGCCGTCGTTGTACCGTCTACTTGACTAGCAAGTTAAAATAAGGCTAGTCCGTTATCAACTTGAAAAAGTGGCACCGAGTCGG	0	72	0	Reference	MODIFIED	Reference	56.098	[0, 1, 2, 3, 4, 5, 6, 7, 8, 9, 10, 11, 12, 13, 14, 15, 16, 17, 18, 19, 20, 21, 22, 23, 24, 25, 26, 27, 28, 29, 30, 31, 32, 33, 34, 35, 36, 37, 38, 39, 40, 41, 42, 43, 44, 45, 46, 47, 48, 49, 50, 51, 52, 53, 54, 55, 56, 57, 58, 59, 60, 61, 62, 63, 64, 65, 66, 67, 68, 69, 70, 71, 72, 73, 74, 75, 76, 77, 78, 79, 80, 81, 82, 83, 84, 85, 86, 87, 88, 89, 90, 91, 92, 93, 94, 95, 96, 97, 98, 99, 100, 101…	[]	[]	[]	[]	[]	[38, 39, 40, 41, 42, 43, 44, 45, 46, 47, 48, 49, 50, 51, 52, 53, 54, 55, 56, 57, 58, 59, 60, 61, 62, 63, 64, 65, 66, 67, 68, 69, 70, 71, 72, 73, 74, 75, 76, 77, 78, 79, 80, 81, 82, 83, 84, 85, 86, 87, 88, 89, 90, 91, 92, 93, 94, 95, 96, 97, 98, 99, 100, 101, 102, 103, 104, 105, 106, 107, 108, 109]	[38, 39, 40, 41, 42, 43, 44, 45, 46, 47, 48, 49, 50, 51, 52, 53, 54, 55, 56, 57, 58, 59, 60, 61, 62, 63, 64, 65, 66, 67, 68, 69, 70, 71, 72, 73, 74, 75, 76, 77, 78, 79, 80, 81, 82, 83, 84, 85, 86, 87, 88, 89, 90, 91, 92, 93, 94, 95, 96, 97, 98, 99, 100, 101, 102, 103, 104, 105, 106, 107, 108, 109]	[(38, 110)]	[72]	[]	[]	[]	0.110497
1	GAGCTGGACGGCGACGTAAAGTTTTAGAGCTACCGTCG-----------------------------------------------------GTACCGTCTACTTGACTAGCAAGTTAAAATAAGGCTAGTCCGTTATCAACTTGAAAAAGTGGCACCGAGTCGG	GAGCTGGACGGCGACGTAAAGTTTTAGAGCTACCGTCGTTGTACCGTCTACTTGACCGTTCATCGATTTTTTTTCGATGAACGCCGTCGTTGTACCGTCTACTTGACTAGCAAGTTAAAATAAGGCTAGTCCGTTATCAACTTGAAAAAGTGGCACCGAGTCGG	0	53	0	Reference	MODIFIED	Reference	67.683	[0, 1, 2, 3, 4, 5, 6, 7, 8, 9, 10, 11, 12, 13, 14, 15, 16, 17, 18, 19, 20, 21, 22, 23, 24, 25, 26, 27, 28, 29, 30, 31, 32, 33, 34, 35, 36, 37, 38, 39, 40, 41, 42, 43, 44, 45, 46, 47, 48, 49, 50, 51, 52, 53, 54, 55, 56, 57, 58, 59, 60, 61, 62, 63, 64, 65, 66, 67, 68, 69, 70, 71, 72, 73, 74, 75, 76, 77, 78, 79, 80, 81, 82, 83, 84, 85, 86, 87, 88, 89, 90, 91, 92, 93, 94, 95, 96, 97, 98, 99, 100, 101…	[]	[]	[]	[]	[]	[38, 39, 40, 41, 42, 43, 44, 45, 46, 47, 48, 49, 50, 51, 52, 53, 54, 55, 56, 57, 58, 59, 60, 61, 62, 63, 64, 65, 66, 67, 68, 69, 70, 71, 72, 73, 74, 75, 76, 77, 78, 79, 80, 81, 82, 83, 84, 85, 86, 87, 88, 89, 90]	[38, 39, 40, 41, 42, 43, 44, 45, 46, 47, 48, 49, 50, 51, 52, 53, 54, 55, 56, 57, 58, 59, 60, 61, 62, 63, 64, 65, 66, 67, 68, 69, 70, 71, 72, 73, 74, 75, 76, 77, 78, 79, 80, 81, 82, 83, 84, 85, 86, 87, 88, 89, 90]	[(38, 91)]	[53]	[]	[]	[]	0.110497
1	GAGCTGGACGGCGACGTAAAGTTTTAGAGCTACCGTCG-------------------------------------------------CGTTGTACCGTCTACTTGACTAGCAAGTTAAAATAAGGCTAGTCCGTTATCAACTTGAAAAAGTGGCACCGAGTCGG	GAGCTGGACGGCGACGTAAAGTTTTAGAGCTACCGTCGTTGTACCGTCTACTTGACCGTTCATCGATTTTTTTTCGATGAACGCCGTCGTTGTACCGTCTACTTGACTAGCAAGTTAAAATAAGGCTAGTCCGTTATCAACTTGAAAAAGTGGCACCGAGTCGG	0	49	0	Reference	MODIFIED	Reference	70.122	[0, 1, 2, 3, 4, 5, 6, 7, 8, 9, 10, 11, 12, 13, 14, 15, 16, 17, 18, 19, 20, 21, 22, 23, 24, 25, 26, 27, 28, 29, 30, 31, 32, 33, 34, 35, 36, 37, 38, 39, 40, 41, 42, 43, 44, 45, 46, 47, 48, 49, 50, 51, 52, 53, 54, 55, 56, 57, 58, 59, 60, 61, 62, 63, 64, 65, 66, 67, 68, 69, 70, 71, 72, 73, 74, 75, 76, 77, 78, 79, 80, 81, 82, 83, 84, 85, 86, 87, 88, 89, 90, 91, 92, 93, 94, 95, 96, 97, 98, 99, 100, 101…	[]	[]	[]	[]	[]	[38, 39, 40, 41, 42, 43, 44, 45, 46, 47, 48, 49, 50, 51, 52, 53, 54, 55, 56, 57, 58, 59, 60, 61, 62, 63, 64, 65, 66, 67, 68, 69, 70, 71, 72, 73, 74, 75, 76, 77, 78, 79, 80, 81, 82, 83, 84, 85, 86]	[38, 39, 40, 41, 42, 43, 44, 45, 46, 47, 48, 49, 50, 51, 52, 53, 54, 55, 56, 57, 58, 59, 60, 61, 62, 63, 64, 65, 66, 67, 68, 69, 70, 71, 72, 73, 74, 75, 76, 77, 78, 79, 80, 81, 82, 83, 84, 85, 86]	[(38, 87)]	[49]	[]	[]	[]	0.110497
1	GAGCTGGACGGCGACGTAAAGTTTTAGAGCTACCGTCG-----------------------------------------------GTCGTTGTACCGTCTACTTGACTAGCAAGTTAAAATAAGGCTAGTCCGTTATCAACTTGAAAAAGTGGCACCGAGTCGG	GAGCTGGACGGCGACGTAAAGTTTTAGAGCTACCGTCGTTGTACCGTCTACTTGACCGTTCATCGATTTTTTTTCGATGAACGCCGTCGTTGTACCGTCTACTTGACTAGCAAGTTAAAATAAGGCTAGTCCGTTATCAACTTGAAAAAGTGGCACCGAGTCGG	0	47	0	Reference	MODIFIED	Reference	71.341	[0, 1, 2, 3, 4, 5, 6, 7, 8, 9, 10, 11, 12, 13, 14, 15, 16, 17, 18, 19, 20, 21, 22, 23, 24, 25, 26, 27, 28, 29, 30, 31, 32, 33, 34, 35, 36, 37, 38, 39, 40, 41, 42, 43, 44, 45, 46, 47, 48, 49, 50, 51, 52, 53, 54, 55, 56, 57, 58, 59, 60, 61, 62, 63, 64, 65, 66, 67, 68, 69, 70, 71, 72, 73, 74, 75, 76, 77, 78, 79, 80, 81, 82, 83, 84, 85, 86, 87, 88, 89, 90, 91, 92, 93, 94, 95, 96, 97, 98, 99, 100, 101…	[]	[]	[]	[]	[]	[38, 39, 40, 41, 42, 43, 44, 45, 46, 47, 48, 49, 50, 51, 52, 53, 54, 55, 56, 57, 58, 59, 60, 61, 62, 63, 64, 65, 66, 67, 68, 69, 70, 71, 72, 73, 74, 75, 76, 77, 78, 79, 80, 81, 82, 83, 84]	[38, 39, 40, 41, 42, 43, 44, 45, 46, 47, 48, 49, 50, 51, 52, 53, 54, 55, 56, 57, 58, 59, 60, 61, 62, 63, 64, 65, 66, 67, 68, 69, 70, 71, 72, 73, 74, 75, 76, 77, 78, 79, 80, 81, 82, 83, 84]	[(38, 85)]	[47]	[]	[]	[]	0.110497
1	GAGCTGGACGGCGACGTAAAGTTTTAGAGCTACCGTCG--GTACAAT-------------------------------------------TGTACCGTCTACTTGACTAGCAAGTTAAAATAAGGCTAGTCCGTTATCAACTTGAAAAAGTGGCACCGAGTCGG	GAGCTGGACGGCGACGTAAAGTTTTAGAGCTACCGTCGTTGTACCGTCTACTTGACCGTTCATCGATTTTTTTTCGATGAACGCCGTCGTTGTACCGTCTACTTGACTAGCAAGTTAAAATAAGGCTAGTCCGTTATCAACTTGAAAAAGTGGCACCGAGTCGG	0	43	0	Reference	MODIFIED	Reference	71.341	[0, 1, 2, 3, 4, 5, 6, 7, 8, 9, 10, 11, 12, 13, 14, 15, 16, 17, 18, 19, 20, 21, 22, 23, 24, 25, 26, 27, 28, 29, 30, 31, 32, 33, 34, 35, 36, 37, 38, 39, 40, 41, 42, 43, 44, 45, 46, 47, 48, 49, 50, 51, 52, 53, 54, 55, 56, 57, 58, 59, 60, 61, 62, 63, 64, 65, 66, 67, 68, 69, 70, 71, 72, 73, 74, 75, 76, 77, 78, 79, 80, 81, 82, 83, 84, 85, 86, 87, 88, 89, 90, 91, 92, 93, 94, 95, 96, 97, 98, 99, 100, 101…	[]	[]	[]	[]	[]	[38, 39, 47, 48, 49, 50, 51, 52, 53, 54, 55, 56, 57, 58, 59, 60, 61, 62, 63, 64, 65, 66, 67, 68, 69, 70, 71, 72, 73, 74, 75, 76, 77, 78, 79, 80, 81, 82, 83, 84, 85, 86, 87, 88, 89]	[47, 48, 49, 50, 51, 52, 53, 54, 55, 56, 57, 58, 59, 60, 61, 62, 63, 64, 65, 66, 67, 68, 69, 70, 71, 72, 73, 74, 75, 76, 77, 78, 79, 80, 81, 82, 83, 84, 85, 86, 87, 88, 89]	[(47, 90)]	[43]	[44, 45]	[]	[]	0.110497
1	GAGCTGGACGGCGACGTAAAGTTTTAGAGCTACCGTCGA----------------------------------------------------GTACCGTCTACTTGACTAGCAAGTTAAAATAAGGCTAGTCCGTTATCAACTTGAAAAAGTGGCACCGAGTCGG	GAGCTGGACGGCGACGTAAAGTTTTAGAGCTACCGTCGTTGTACCGTCTACTTGACCGTTCATCGATTTTTTTTCGATGAACGCCGTCGTTGTACCGTCTACTTGACTAGCAAGTTAAAATAAGGCTAGTCCGTTATCAACTTGAAAAAGTGGCACCGAGTCGG	0	52	0	Reference	MODIFIED	Reference	67.683	[0, 1, 2, 3, 4, 5, 6, 7, 8, 9, 10, 11, 12, 13, 14, 15, 16, 17, 18, 19, 20, 21, 22, 23, 24, 25, 26, 27, 28, 29, 30, 31, 32, 33, 34, 35, 36, 37, 38, 39, 40, 41, 42, 43, 44, 45, 46, 47, 48, 49, 50, 51, 52, 53, 54, 55, 56, 57, 58, 59, 60, 61, 62, 63, 64, 65, 66, 67, 68, 69, 70, 71, 72, 73, 74, 75, 76, 77, 78, 79, 80, 81, 82, 83, 84, 85, 86, 87, 88, 89, 90, 91, 92, 93, 94, 95, 96, 97, 98, 99, 100, 101…	[]	[]	[]	[]	[]	[39, 40, 41, 42, 43, 44, 45, 46, 47, 48, 49, 50, 51, 52, 53, 54, 55, 56, 57, 58, 59, 60, 61, 62, 63, 64, 65, 66, 67, 68, 69, 70, 71, 72, 73, 74, 75, 76, 77, 78, 79, 80, 81, 82, 83, 84, 85, 86, 87, 88, 89, 90]	[39, 40, 41, 42, 43, 44, 45, 46, 47, 48, 49, 50, 51, 52, 53, 54, 55, 56, 57, 58, 59, 60, 61, 62, 63, 64, 65, 66, 67, 68, 69, 70, 71, 72, 73, 74, 75, 76, 77, 78, 79, 80, 81, 82, 83, 84, 85, 86, 87, 88, 89, 90]	[(39, 91)]	[52]	[38]	[]	[]	0.110497
1	GAGCTGGACGGCGACGTAAAGTTTTAGAGCTACCGTCGG-------------------------------------------------------CCGTCTACTTGACTAGCAAGTTAAAATAAGGCTAGTCCGTTATCAACTTGAAAAAGTGGCACCGAGTCGG	GAGCTGGACGGCGACGTAAAGTTTTAGAGCTACCGTCGTTGTACCGTCTACTTGACCGTTCATCGATTTTTTTTCGATGAACGCCGTCGTTGTACCGTCTACTTGACTAGCAAGTTAAAATAAGGCTAGTCCGTTATCAACTTGAAAAAGTGGCACCGAGTCGG	0	55	0	Reference	MODIFIED	Reference	65.854	[0, 1, 2, 3, 4, 5, 6, 7, 8, 9, 10, 11, 12, 13, 14, 15, 16, 17, 18, 19, 20, 21, 22, 23, 24, 25, 26, 27, 28, 29, 30, 31, 32, 33, 34, 35, 36, 37, 38, 39, 40, 41, 42, 43, 44, 45, 46, 47, 48, 49, 50, 51, 52, 53, 54, 55, 56, 57, 58, 59, 60, 61, 62, 63, 64, 65, 66, 67, 68, 69, 70, 71, 72, 73, 74, 75, 76, 77, 78, 79, 80, 81, 82, 83, 84, 85, 86, 87, 88, 89, 90, 91, 92, 93, 94, 95, 96, 97, 98, 99, 100, 101…	[]	[]	[]	[]	[]	[39, 40, 41, 42, 43, 44, 45, 46, 47, 48, 49, 50, 51, 52, 53, 54, 55, 56, 57, 58, 59, 60, 61, 62, 63, 64, 65, 66, 67, 68, 69, 70, 71, 72, 73, 74, 75, 76, 77, 78, 79, 80, 81, 82, 83, 84, 85, 86, 87, 88, 89, 90, 91, 92, 93]	[39, 40, 41, 42, 43, 44, 45, 46, 47, 48, 49, 50, 51, 52, 53, 54, 55, 56, 57, 58, 59, 60, 61, 62, 63, 64, 65, 66, 67, 68, 69, 70, 71, 72, 73, 74, 75, 76, 77, 78, 79, 80, 81, 82, 83, 84, 85, 86, 87, 88, 89, 90, 91, 92, 93]	[(39, 94)]	[55]	[38]	[]	[]	0.110497
1	GAGCTGGACGGCGACGTAAAGTTTTAGAGCTACCGTCGT---------------------------------------------------------------------AGCAAGTTAAAATAAGGCTAGTCCGTTATCAACTTGAAAAAGTGGCACCGAGTCGG	GAGCTGGACGGCGACGTAAAGTTTTAGAGCTACCGTCGTTGTACCGTCTACTTGACCGTTCATCGATTTTTTTTCGATGAACGCCGTCGTTGTACCGTCTACTTGACTAGCAAGTTAAAATAAGGCTAGTCCGTTATCAACTTGAAAAAGTGGCACCGAGTCGG	0	69	0	Reference	MODIFIED	Reference	57.927	[0, 1, 2, 3, 4, 5, 6, 7, 8, 9, 10, 11, 12, 13, 14, 15, 16, 17, 18, 19, 20, 21, 22, 23, 24, 25, 26, 27, 28, 29, 30, 31, 32, 33, 34, 35, 36, 37, 38, 39, 40, 41, 42, 43, 44, 45, 46, 47, 48, 49, 50, 51, 52, 53, 54, 55, 56, 57, 58, 59, 60, 61, 62, 63, 64, 65, 66, 67, 68, 69, 70, 71, 72, 73, 74, 75, 76, 77, 78, 79, 80, 81, 82, 83, 84, 85, 86, 87, 88, 89, 90, 91, 92, 93, 94, 95, 96, 97, 98, 99, 100, 101…	[]	[]	[]	[]	[]	[39, 40, 41, 42, 43, 44, 45, 46, 47, 48, 49, 50, 51, 52, 53, 54, 55, 56, 57, 58, 59, 60, 61, 62, 63, 64, 65, 66, 67, 68, 69, 70, 71, 72, 73, 74, 75, 76, 77, 78, 79, 80, 81, 82, 83, 84, 85, 86, 87, 88, 89, 90, 91, 92, 93, 94, 95, 96, 97, 98, 99, 100, 101, 102, 103, 104, 105, 106, 107]	[39, 40, 41, 42, 43, 44, 45, 46, 47, 48, 49, 50, 51, 52, 53, 54, 55, 56, 57, 58, 59, 60, 61, 62, 63, 64, 65, 66, 67, 68, 69, 70, 71, 72, 73, 74, 75, 76, 77, 78, 79, 80, 81, 82, 83, 84, 85, 86, 87, 88, 89, 90, 91, 92, 93, 94, 95, 96, 97, 98, 99, 100, 101, 102, 103, 104, 105, 106, 107]	[(39, 108)]	[69]	[]	[]	[]	0.110497
1	GAGCTGGACGGCGACGTAAAGTTTTAGAGCTACCGTCGTA------------------------------------------------------------ACTTGACTAGCAAGTTAAAATAAGGCTAGTCCGTTATCAACTTGAAAAAGTGGCACCGAGTCGG	GAGCTGGACGGCGACGTAAAGTTTTAGAGCTACCGTCGTTGTACCGTCTACTTGACCGTTCATCGATTTTTTTTCGATGAACGCCGTCGTTGTACCGTCTACTTGACTAGCAAGTTAAAATAAGGCTAGTCCGTTATCAACTTGAAAAAGTGGCACCGAGTCGG	0	60	0	Reference	MODIFIED	Reference	62.805	[0, 1, 2, 3, 4, 5, 6, 7, 8, 9, 10, 11, 12, 13, 14, 15, 16, 17, 18, 19, 20, 21, 22, 23, 24, 25, 26, 27, 28, 29, 30, 31, 32, 33, 34, 35, 36, 37, 38, 39, 40, 41, 42, 43, 44, 45, 46, 47, 48, 49, 50, 51, 52, 53, 54, 55, 56, 57, 58, 59, 60, 61, 62, 63, 64, 65, 66, 67, 68, 69, 70, 71, 72, 73, 74, 75, 76, 77, 78, 79, 80, 81, 82, 83, 84, 85, 86, 87, 88, 89, 90, 91, 92, 93, 94, 95, 96, 97, 98, 99, 100, 101…	[]	[]	[]	[]	[]	[40, 41, 42, 43, 44, 45, 46, 47, 48, 49, 50, 51, 52, 53, 54, 55, 56, 57, 58, 59, 60, 61, 62, 63, 64, 65, 66, 67, 68, 69, 70, 71, 72, 73, 74, 75, 76, 77, 78, 79, 80, 81, 82, 83, 84, 85, 86, 87, 88, 89, 90, 91, 92, 93, 94, 95, 96, 97, 98, 99]	[40, 41, 42, 43, 44, 45, 46, 47, 48, 49, 50, 51, 52, 53, 54, 55, 56, 57, 58, 59, 60, 61, 62, 63, 64, 65, 66, 67, 68, 69, 70, 71, 72, 73, 74, 75, 76, 77, 78, 79, 80, 81, 82, 83, 84, 85, 86, 87, 88, 89, 90, 91, 92, 93, 94, 95, 96, 97, 98, 99]	[(40, 100)]	[60]	[39]	[]	[]	0.110497
1	GAGCTGGACGGCGACGTAAAGTTTTAGAGCTACCGTCGTAG-------------ACGGTACAA--------------------------TTGTACCGTCTACTTGACTAGCAAGTTAAAATAAGGCTAGTCCGTTATCAACTTGAAAAAGTGGCACCGAGTCGG	GAGCTGGACGGCGACGTAAAGTTTTAGAGCTACCGTCGTTGTACCGTCTACTTGACCGTTCATCGATTTTTTTTCGATGAACGCCGTCGTTGTACCGTCTACTTGACTAGCAAGTTAAAATAAGGCTAGTCCGTTATCAACTTGAAAAAGTGGCACCGAGTCGG	0	13	0	Reference	MODIFIED	Reference	73.78	[0, 1, 2, 3, 4, 5, 6, 7, 8, 9, 10, 11, 12, 13, 14, 15, 16, 17, 18, 19, 20, 21, 22, 23, 24, 25, 26, 27, 28, 29, 30, 31, 32, 33, 34, 35, 36, 37, 38, 39, 40, 41, 42, 43, 44, 45, 46, 47, 48, 49, 50, 51, 52, 53, 54, 55, 56, 57, 58, 59, 60, 61, 62, 63, 64, 65, 66, 67, 68, 69, 70, 71, 72, 73, 74, 75, 76, 77, 78, 79, 80, 81, 82, 83, 84, 85, 86, 87, 88, 89, 90, 91, 92, 93, 94, 95, 96, 97, 98, 99, 100, 101…	[]	[]	[]	[]	[]	[41, 42, 43, 44, 45, 46, 47, 48, 49, 50, 51, 52, 53, 63, 64, 65, 66, 67, 68, 69, 70, 71, 72, 73, 74, 75, 76, 77, 78, 79, 80, 81, 82, 83, 84, 85, 86, 87, 88]	[41, 42, 43, 44, 45, 46, 47, 48, 49, 50, 51, 52, 53]	[(41, 54)]	[13]	[39, 56, 59, 62]	[]	[]	0.110497
1	GAGCTGGACGGCGACGTAAAGTTTTAGAGCTACCGTCGTT--------------------------------------------------------------------AGCAAGTTAAAATAAGGCTAGTCCGTTATCAACTTGAAAAAGTGGCACCGAGTCGG	GAGCTGGACGGCGACGTAAAGTTTTAGAGCTACCGTCGTTGTACCGTCTACTTGACCGTTCATCGATTTTTTTTCGATGAACGCCGTCGTTGTACCGTCTACTTGACTAGCAAGTTAAAATAAGGCTAGTCCGTTATCAACTTGAAAAAGTGGCACCGAGTCGG	0	68	0	Reference	MODIFIED	Reference	58.537	[0, 1, 2, 3, 4, 5, 6, 7, 8, 9, 10, 11, 12, 13, 14, 15, 16, 17, 18, 19, 20, 21, 22, 23, 24, 25, 26, 27, 28, 29, 30, 31, 32, 33, 34, 35, 36, 37, 38, 39, 40, 41, 42, 43, 44, 45, 46, 47, 48, 49, 50, 51, 52, 53, 54, 55, 56, 57, 58, 59, 60, 61, 62, 63, 64, 65, 66, 67, 68, 69, 70, 71, 72, 73, 74, 75, 76, 77, 78, 79, 80, 81, 82, 83, 84, 85, 86, 87, 88, 89, 90, 91, 92, 93, 94, 95, 96, 97, 98, 99, 100, 101…	[]	[]	[]	[]	[]	[40, 41, 42, 43, 44, 45, 46, 47, 48, 49, 50, 51, 52, 53, 54, 55, 56, 57, 58, 59, 60, 61, 62, 63, 64, 65, 66, 67, 68, 69, 70, 71, 72, 73, 74, 75, 76, 77, 78, 79, 80, 81, 82, 83, 84, 85, 86, 87, 88, 89, 90, 91, 92, 93, 94, 95, 96, 97, 98, 99, 100, 101, 102, 103, 104, 105, 106, 107]	[40, 41, 42, 43, 44, 45, 46, 47, 48, 49, 50, 51, 52, 53, 54, 55, 56, 57, 58, 59, 60, 61, 62, 63, 64, 65, 66, 67, 68, 69, 70, 71, 72, 73, 74, 75, 76, 77, 78, 79, 80, 81, 82, 83, 84, 85, 86, 87, 88, 89, 90, 91, 92, 93, 94, 95, 96, 97, 98, 99, 100, 101, 102, 103, 104, 105, 106, 107]	[(40, 108)]	[68]	[]	[]	[]	0.110497
1	GAGCTGGACGGCGACGTAAAGTTTTAGAGCTACCGTCGTT--------------------------------------------------TGTACCGTCTACTTGACTAGCAAGTTAAAATAAGGCTAGTCCGTTATCAACTTGAAAAAGTGGCACCGAGTCGG	GAGCTGGACGGCGACGTAAAGTTTTAGAGCTACCGTCGTTGTACCGTCTACTTGACCGTTCATCGATTTTTTTTCGATGAACGCCGTCGTTGTACCGTCTACTTGACTAGCAAGTTAAAATAAGGCTAGTCCGTTATCAACTTGAAAAAGTGGCACCGAGTCGG	0	50	0	Reference	MODIFIED	Reference	69.512	[0, 1, 2, 3, 4, 5, 6, 7, 8, 9, 10, 11, 12, 13, 14, 15, 16, 17, 18, 19, 20, 21, 22, 23, 24, 25, 26, 27, 28, 29, 30, 31, 32, 33, 34, 35, 36, 37, 38, 39, 40, 41, 42, 43, 44, 45, 46, 47, 48, 49, 50, 51, 52, 53, 54, 55, 56, 57, 58, 59, 60, 61, 62, 63, 64, 65, 66, 67, 68, 69, 70, 71, 72, 73, 74, 75, 76, 77, 78, 79, 80, 81, 82, 83, 84, 85, 86, 87, 88, 89, 90, 91, 92, 93, 94, 95, 96, 97, 98, 99, 100, 101…	[]	[]	[]	[]	[]	[40, 41, 42, 43, 44, 45, 46, 47, 48, 49, 50, 51, 52, 53, 54, 55, 56, 57, 58, 59, 60, 61, 62, 63, 64, 65, 66, 67, 68, 69, 70, 71, 72, 73, 74, 75, 76, 77, 78, 79, 80, 81, 82, 83, 84, 85, 86, 87, 88, 89]	[40, 41, 42, 43, 44, 45, 46, 47, 48, 49, 50, 51, 52, 53, 54, 55, 56, 57, 58, 59, 60, 61, 62, 63, 64, 65, 66, 67, 68, 69, 70, 71, 72, 73, 74, 75, 76, 77, 78, 79, 80, 81, 82, 83, 84, 85, 86, 87, 88, 89]	[(40, 90)]	[50]	[]	[]	[]	0.110497
1	GAGCTGGACGGCGACGTAAAGTTTTAGAGCTACCGTCGTT-------------------------------------------------TTGTACCGTCTACTTGACTAGCAAGTTAAAAAATAAGGCTAGTCCGTTATCAACTTGAAAAAGTGGCACCGAGTCGG	GAGCTGGACGGCGACGTAAAGTTTTAGAGCTACCGTCGTTGTACCGTCTACTTGACCGTTCATCGATTTTTTTTCGATGAACGCCGTCGTTGTACCGTCTACTTGACTAGCAAGTTAAAA--TAAGGCTAGTCCGTTATCAACTTGAAAAAGTGGCACCGAGTCGG	0	49	0	Reference	MODIFIED	Reference	69.277	[0, 1, 2, 3, 4, 5, 6, 7, 8, 9, 10, 11, 12, 13, 14, 15, 16, 17, 18, 19, 20, 21, 22, 23, 24, 25, 26, 27, 28, 29, 30, 31, 32, 33, 34, 35, 36, 37, 38, 39, 40, 41, 42, 43, 44, 45, 46, 47, 48, 49, 50, 51, 52, 53, 54, 55, 56, 57, 58, 59, 60, 61, 62, 63, 64, 65, 66, 67, 68, 69, 70, 71, 72, 73, 74, 75, 76, 77, 78, 79, 80, 81, 82, 83, 84, 85, 86, 87, 88, 89, 90, 91, 92, 93, 94, 95, 96, 97, 98, 99, 100, 101…	[119, 120]	[119]	[]	[]	[]	[40, 41, 42, 43, 44, 45, 46, 47, 48, 49, 50, 51, 52, 53, 54, 55, 56, 57, 58, 59, 60, 61, 62, 63, 64, 65, 66, 67, 68, 69, 70, 71, 72, 73, 74, 75, 76, 77, 78, 79, 80, 81, 82, 83, 84, 85, 86, 87, 88]	[40, 41, 42, 43, 44, 45, 46, 47, 48, 49, 50, 51, 52, 53, 54, 55, 56, 57, 58, 59, 60, 61, 62, 63, 64, 65, 66, 67, 68, 69, 70, 71, 72, 73, 74, 75, 76, 77, 78, 79, 80, 81, 82, 83, 84, 85, 86, 87, 88]	[(40, 89)]	[49]	[]	[]	[]	0.110497
1	GAGCTGGACGGCGACGTAAAGTTTTAGAGCTACCGTCGTT-------------------------------------------------TTGTACCGTCTACTTGACTAGCAAGTTAAAATAAGGCTAGTCCGTTATCAACTTGAAAAAGTGGCACC-AGTCGG	GAGCTGGACGGCGACGTAAAGTTTTAGAGCTACCGTCGTTGTACCGTCTACTTGACCGTTCATCGATTTTTTTTCGATGAACGCCGTCGTTGTACCGTCTACTTGACTAGCAAGTTAAAATAAGGCTAGTCCGTTATCAACTTGAAAAAGTGGCACCGAGTCGG	0	49	0	Reference	MODIFIED	Reference	69.512	[0, 1, 2, 3, 4, 5, 6, 7, 8, 9, 10, 11, 12, 13, 14, 15, 16, 17, 18, 19, 20, 21, 22, 23, 24, 25, 26, 27, 28, 29, 30, 31, 32, 33, 34, 35, 36, 37, 38, 39, 40, 41, 42, 43, 44, 45, 46, 47, 48, 49, 50, 51, 52, 53, 54, 55, 56, 57, 58, 59, 60, 61, 62, 63, 64, 65, 66, 67, 68, 69, 70, 71, 72, 73, 74, 75, 76, 77, 78, 79, 80, 81, 82, 83, 84, 85, 86, 87, 88, 89, 90, 91, 92, 93, 94, 95, 96, 97, 98, 99, 100, 101…	[]	[]	[]	[]	[]	[40, 41, 42, 43, 44, 45, 46, 47, 48, 49, 50, 51, 52, 53, 54, 55, 56, 57, 58, 59, 60, 61, 62, 63, 64, 65, 66, 67, 68, 69, 70, 71, 72, 73, 74, 75, 76, 77, 78, 79, 80, 81, 82, 83, 84, 85, 86, 87, 88, 157]	[40, 41, 42, 43, 44, 45, 46, 47, 48, 49, 50, 51, 52, 53, 54, 55, 56, 57, 58, 59, 60, 61, 62, 63, 64, 65, 66, 67, 68, 69, 70, 71, 72, 73, 74, 75, 76, 77, 78, 79, 80, 81, 82, 83, 84, 85, 86, 87, 88]	[(40, 89)]	[49]	[]	[]	[]	0.110497
1	GAGCTGGACGGCGACGTAAAGTTTTAGAGCTACCGTCGTTG----------------------------------------------------------------ACTAGCAAGTTAAAATAAGGCTAGTCCGTTATCAACTTGAAAAAGTGGCACCGAGTCGG	GAGCTGGACGGCGACGTAAAGTTTTAGAGCTACCGTCGTTGTACCGTCTACTTGACCGTTCATCGATTTTTTTTCGATGAACGCCGTCGTTGTACCGTCTACTTGACTAGCAAGTTAAAATAAGGCTAGTCCGTTATCAACTTGAAAAAGTGGCACCGAGTCGG	0	64	0	Reference	MODIFIED	Reference	60.976	[0, 1, 2, 3, 4, 5, 6, 7, 8, 9, 10, 11, 12, 13, 14, 15, 16, 17, 18, 19, 20, 21, 22, 23, 24, 25, 26, 27, 28, 29, 30, 31, 32, 33, 34, 35, 36, 37, 38, 39, 40, 41, 42, 43, 44, 45, 46, 47, 48, 49, 50, 51, 52, 53, 54, 55, 56, 57, 58, 59, 60, 61, 62, 63, 64, 65, 66, 67, 68, 69, 70, 71, 72, 73, 74, 75, 76, 77, 78, 79, 80, 81, 82, 83, 84, 85, 86, 87, 88, 89, 90, 91, 92, 93, 94, 95, 96, 97, 98, 99, 100, 101…	[]	[]	[]	[]	[]	[41, 42, 43, 44, 45, 46, 47, 48, 49, 50, 51, 52, 53, 54, 55, 56, 57, 58, 59, 60, 61, 62, 63, 64, 65, 66, 67, 68, 69, 70, 71, 72, 73, 74, 75, 76, 77, 78, 79, 80, 81, 82, 83, 84, 85, 86, 87, 88, 89, 90, 91, 92, 93, 94, 95, 96, 97, 98, 99, 100, 101, 102, 103, 104]	[41, 42, 43, 44, 45, 46, 47, 48, 49, 50, 51, 52, 53, 54, 55, 56, 57, 58, 59, 60, 61, 62, 63, 64, 65, 66, 67, 68, 69, 70, 71, 72, 73, 74, 75, 76, 77, 78, 79, 80, 81, 82, 83, 84, 85, 86, 87, 88, 89, 90, 91, 92, 93, 94, 95, 96, 97, 98, 99, 100, 101, 102, 103, 104]	[(41, 105)]	[64]	[]	[]	[]	0.110497
1	GAGCTGGACGGCGACGTAAAGTTTTAGAGCTACCGTCGTTGTACC--------------------------------------------TTGTACCGTCTACTTGACTAGCAAGTTAAAATAAGGCTAGTCCGTTATCAACTTGAAAAAGTGGCACCGAGTCGG	GAGCTGGACGGCGACGTAAAGTTTTAGAGCTACCGTCGTTGTACCGTCTACTTGACCGTTCATCGATTTTTTTTCGATGAACGCCGTCGTTGTACCGTCTACTTGACTAGCAAGTTAAAATAAGGCTAGTCCGTTATCAACTTGAAAAAGTGGCACCGAGTCGG	0	44	0	Reference	MODIFIED	Reference	73.171	[0, 1, 2, 3, 4, 5, 6, 7, 8, 9, 10, 11, 12, 13, 14, 15, 16, 17, 18, 19, 20, 21, 22, 23, 24, 25, 26, 27, 28, 29, 30, 31, 32, 33, 34, 35, 36, 37, 38, 39, 40, 41, 42, 43, 44, 45, 46, 47, 48, 49, 50, 51, 52, 53, 54, 55, 56, 57, 58, 59, 60, 61, 62, 63, 64, 65, 66, 67, 68, 69, 70, 71, 72, 73, 74, 75, 76, 77, 78, 79, 80, 81, 82, 83, 84, 85, 86, 87, 88, 89, 90, 91, 92, 93, 94, 95, 96, 97, 98, 99, 100, 101…	[]	[]	[]	[]	[]	[45, 46, 47, 48, 49, 50, 51, 52, 53, 54, 55, 56, 57, 58, 59, 60, 61, 62, 63, 64, 65, 66, 67, 68, 69, 70, 71, 72, 73, 74, 75, 76, 77, 78, 79, 80, 81, 82, 83, 84, 85, 86, 87, 88]	[45, 46, 47, 48, 49, 50, 51, 52, 53, 54, 55, 56, 57, 58, 59, 60, 61, 62, 63, 64, 65, 66, 67, 68, 69, 70, 71, 72, 73, 74, 75, 76, 77, 78, 79, 80, 81, 82, 83, 84, 85, 86, 87, 88]	[(45, 89)]	[44]	[]	[]	[]	0.110497
1	GAGCTGGACGGCGACGTAAAGTTTTAGAGCTACCGTCGTTGTACCGTCTACTT---------------------------------------------------GACTAGCAAGTTAAAATAAGGCTAGTCCGTTATCAACTTGAAAAAGTGGCACCGAGTCGG	GAGCTGGACGGCGACGTAAAGTTTTAGAGCTACCGTCGTTGTACCGTCTACTTGACCGTTCATCGATTTTTTTTCGATGAACGCCGTCGTTGTACCGTCTACTTGACTAGCAAGTTAAAATAAGGCTAGTCCGTTATCAACTTGAAAAAGTGGCACCGAGTCGG	0	51	0	Reference	MODIFIED	Reference	68.902	[0, 1, 2, 3, 4, 5, 6, 7, 8, 9, 10, 11, 12, 13, 14, 15, 16, 17, 18, 19, 20, 21, 22, 23, 24, 25, 26, 27, 28, 29, 30, 31, 32, 33, 34, 35, 36, 37, 38, 39, 40, 41, 42, 43, 44, 45, 46, 47, 48, 49, 50, 51, 52, 53, 54, 55, 56, 57, 58, 59, 60, 61, 62, 63, 64, 65, 66, 67, 68, 69, 70, 71, 72, 73, 74, 75, 76, 77, 78, 79, 80, 81, 82, 83, 84, 85, 86, 87, 88, 89, 90, 91, 92, 93, 94, 95, 96, 97, 98, 99, 100, 101…	[]	[]	[]	[]	[]	[53, 54, 55, 56, 57, 58, 59, 60, 61, 62, 63, 64, 65, 66, 67, 68, 69, 70, 71, 72, 73, 74, 75, 76, 77, 78, 79, 80, 81, 82, 83, 84, 85, 86, 87, 88, 89, 90, 91, 92, 93, 94, 95, 96, 97, 98, 99, 100, 101, 102, 103]	[53, 54, 55, 56, 57, 58, 59, 60, 61, 62, 63, 64, 65, 66, 67, 68, 69, 70, 71, 72, 73, 74, 75, 76, 77, 78, 79, 80, 81, 82, 83, 84, 85, 86, 87, 88, 89, 90, 91, 92, 93, 94, 95, 96, 97, 98, 99, 100, 101, 102, 103]	[(53, 104)]	[51]	[]	[]	[]	0.110497
1	GAGCTGGACGGCGACGTAAAGTTTTAGAGCTTGCAGGGATGT---------TTGAGCTGGAATGGAGACTCATTCA-------------------------------TAGCAAGTTAAAATAAGGCTAGTCCGTTATCAACTTGAAAAAGTGGCACCGAGTCGG	GAGCTGGACGGCGACGTAAAGTTTTAGAGCTACCGTCGTTGTACCGTCTACTTGACCGTTCATCGATTTTTTTTCGATGAACGCCGTCGTTGTACCGTCTACTTGACTAGCAAGTTAAAATAAGGCTAGTCCGTTATCAACTTGAAAAAGTGGCACCGAGTCGG	0	31	0	Reference	MODIFIED	Reference	64.634	[0, 1, 2, 3, 4, 5, 6, 7, 8, 9, 10, 11, 12, 13, 14, 15, 16, 17, 18, 19, 20, 21, 22, 23, 24, 25, 26, 27, 28, 29, 30, 31, 32, 33, 34, 35, 36, 37, 38, 39, 40, 41, 42, 43, 44, 45, 46, 47, 48, 49, 50, 51, 52, 53, 54, 55, 56, 57, 58, 59, 60, 61, 62, 63, 64, 65, 66, 67, 68, 69, 70, 71, 72, 73, 74, 75, 76, 77, 78, 79, 80, 81, 82, 83, 84, 85, 86, 87, 88, 89, 90, 91, 92, 93, 94, 95, 96, 97, 98, 99, 100, 101…	[]	[]	[]	[]	[]	[42, 43, 44, 45, 46, 47, 48, 49, 50, 76, 77, 78, 79, 80, 81, 82, 83, 84, 85, 86, 87, 88, 89, 90, 91, 92, 93, 94, 95, 96, 97, 98, 99, 100, 101, 102, 103, 104, 105, 106]	[76, 77, 78, 79, 80, 81, 82, 83, 84, 85, 86, 87, 88, 89, 90, 91, 92, 93, 94, 95, 96, 97, 98, 99, 100, 101, 102, 103, 104, 105, 106]	[(76, 107)]	[31]	[31, 32, 34, 35, 36, 38, 55, 57, 58, 59, 60, 63, 66, 67, 68, 70, 71, 75]	[]	[]	0.110497
1	GAGCTGGACGGCGACGTAAGGTTTTAGAGCTACCGTC--------------------------------------------------------------TACTTGACTAGCAAGTTAAAATAAGGCTAGTCCGTTATCAACTTGAAAAAGTGGCACCGAGTCGG	GAGCTGGACGGCGACGTAAAGTTTTAGAGCTACCGTCGTTGTACCGTCTACTTGACCGTTCATCGATTTTTTTTCGATGAACGCCGTCGTTGTACCGTCTACTTGACTAGCAAGTTAAAATAAGGCTAGTCCGTTATCAACTTGAAAAAGTGGCACCGAGTCGG	0	62	0	Reference	MODIFIED	Reference	61.585	[0, 1, 2, 3, 4, 5, 6, 7, 8, 9, 10, 11, 12, 13, 14, 15, 16, 17, 18, 19, 20, 21, 22, 23, 24, 25, 26, 27, 28, 29, 30, 31, 32, 33, 34, 35, 36, 37, 38, 39, 40, 41, 42, 43, 44, 45, 46, 47, 48, 49, 50, 51, 52, 53, 54, 55, 56, 57, 58, 59, 60, 61, 62, 63, 64, 65, 66, 67, 68, 69, 70, 71, 72, 73, 74, 75, 76, 77, 78, 79, 80, 81, 82, 83, 84, 85, 86, 87, 88, 89, 90, 91, 92, 93, 94, 95, 96, 97, 98, 99, 100, 101…	[]	[]	[]	[]	[]	[37, 38, 39, 40, 41, 42, 43, 44, 45, 46, 47, 48, 49, 50, 51, 52, 53, 54, 55, 56, 57, 58, 59, 60, 61, 62, 63, 64, 65, 66, 67, 68, 69, 70, 71, 72, 73, 74, 75, 76, 77, 78, 79, 80, 81, 82, 83, 84, 85, 86, 87, 88, 89, 90, 91, 92, 93, 94, 95, 96, 97, 98]	[37, 38, 39, 40, 41, 42, 43, 44, 45, 46, 47, 48, 49, 50, 51, 52, 53, 54, 55, 56, 57, 58, 59, 60, 61, 62, 63, 64, 65, 66, 67, 68, 69, 70, 71, 72, 73, 74, 75, 76, 77, 78, 79, 80, 81, 82, 83, 84, 85, 86, 87, 88, 89, 90, 91, 92, 93, 94, 95, 96, 97, 98]	[(37, 99)]	[62]	[19]	[]	[]	0.110497
1	GAGCTGGACGGCGACTTAAAGTTTTAGAGCTACCGTC--------------------------------------------------------------TACTTGACTAGCAAGTTAAAATAAGGCTAGTCCGTTATCAACTTGAAAAAGTGGCAC-GAGTCGG	GAGCTGGACGGCGACGTAAAGTTTTAGAGCTACCGTCGTTGTACCGTCTACTTGACCGTTCATCGATTTTTTTTCGATGAACGCCGTCGTTGTACCGTCTACTTGACTAGCAAGTTAAAATAAGGCTAGTCCGTTATCAACTTGAAAAAGTGGCACCGAGTCGG	0	62	0	Reference	MODIFIED	Reference	60.976	[0, 1, 2, 3, 4, 5, 6, 7, 8, 9, 10, 11, 12, 13, 14, 15, 16, 17, 18, 19, 20, 21, 22, 23, 24, 25, 26, 27, 28, 29, 30, 31, 32, 33, 34, 35, 36, 37, 38, 39, 40, 41, 42, 43, 44, 45, 46, 47, 48, 49, 50, 51, 52, 53, 54, 55, 56, 57, 58, 59, 60, 61, 62, 63, 64, 65, 66, 67, 68, 69, 70, 71, 72, 73, 74, 75, 76, 77, 78, 79, 80, 81, 82, 83, 84, 85, 86, 87, 88, 89, 90, 91, 92, 93, 94, 95, 96, 97, 98, 99, 100, 101…	[]	[]	[]	[]	[]	[37, 38, 39, 40, 41, 42, 43, 44, 45, 46, 47, 48, 49, 50, 51, 52, 53, 54, 55, 56, 57, 58, 59, 60, 61, 62, 63, 64, 65, 66, 67, 68, 69, 70, 71, 72, 73, 74, 75, 76, 77, 78, 79, 80, 81, 82, 83, 84, 85, 86, 87, 88, 89, 90, 91, 92, 93, 94, 95, 96, 97, 98, 156]	[37, 38, 39, 40, 41, 42, 43, 44, 45, 46, 47, 48, 49, 50, 51, 52, 53, 54, 55, 56, 57, 58, 59, 60, 61, 62, 63, 64, 65, 66, 67, 68, 69, 70, 71, 72, 73, 74, 75, 76, 77, 78, 79, 80, 81, 82, 83, 84, 85, 86, 87, 88, 89, 90, 91, 92, 93, 94, 95, 96, 97, 98]	[(37, 99)]	[62]	[15]	[]	[]	0.110497
1	GAGCTGGACGGTACAACG---AGTTTTAGAGCTA----------------------------------------------GAAA-------------------------TAGCAAGTTAAAATAAGGCTAGTCCGTTATCAACTTGAAAAAGTGGCACCGAGTCGG	GAGCTGGACGG--CGACGTAAAGTTTTAGAGCTACCGTCGTTGTACCGTCTACTTGACCGTTCATCGATTTTTTTTCGATGAACGCCGTCGTTGTACCGTCTACTTGACTAGCAAGTTAAAATAAGGCTAGTCCGTTATCAACTTGAAAAAGTGGCACCGAGTCGG	0	71	0	Reference	MODIFIED	Reference	53.012	[0, 1, 2, 3, 4, 5, 6, 7, 8, 9, 10, -11, -11, 11, 12, 13, 14, 15, 16, 17, 18, 19, 20, 21, 22, 23, 24, 25, 26, 27, 28, 29, 30, 31, 32, 33, 34, 35, 36, 37, 38, 39, 40, 41, 42, 43, 44, 45, 46, 47, 48, 49, 50, 51, 52, 53, 54, 55, 56, 57, 58, 59, 60, 61, 62, 63, 64, 65, 66, 67, 68, 69, 70, 71, 72, 73, 74, 75, 76, 77, 78, 79, 80, 81, 82, 83, 84, 85, 86, 87, 88, 89, 90, 91, 92, 93, 94, 95, 96, 97, 98, 99…	[10, 11]	[10]	[]	[]	[]	[16, 17, 18, 32, 33, 34, 35, 36, 37, 38, 39, 40, 41, 42, 43, 44, 45, 46, 47, 48, 49, 50, 51, 52, 53, 54, 55, 56, 57, 58, 59, 60, 61, 62, 63, 64, 65, 66, 67, 68, 69, 70, 71, 72, 73, 74, 75, 76, 77, 82, 83, 84, 85, 86, 87, 88, 89, 90, 91, 92, 93, 94, 95, 96, 97, 98, 99, 100, 101, 102, 103, 104, 105, 106]	[32, 33, 34, 35, 36, 37, 38, 39, 40, 41, 42, 43, 44, 45, 46, 47, 48, 49, 50, 51, 52, 53, 54, 55, 56, 57, 58, 59, 60, 61, 62, 63, 64, 65, 66, 67, 68, 69, 70, 71, 72, 73, 74, 75, 76, 77, 82, 83, 84, 85, 86, 87, 88, 89, 90, 91, 92, 93, 94, 95, 96, 97, 98, 99, 100, 101, 102, 103, 104, 105, 106]	[(32, 78), (82, 107)]	[46, 25]	[12, 81]	[]	[]	0.110497
1	GAGT--GACGGTGGCGTTTCCTT---GAGGAAGAGTGAGGGTTCCA---ACTTTTCTGCTTATCTGGGAGGTGTT------GGGCGCGG-------ACAGTCGAGATGTC-----AGAGAAAAAGCAGCCGGTAGACTTAGGTCTGTTAGAGGAAGTGGCACCGAGTCGG	GAGCTGGACGGCGACGTAAAGTTTTAGAGCTACCGTCGTTGTACCGTCTACTTGACCGTTCATC---GATTTTTTTTCGATGAACGCCGTCGTTGTACCGTCTACTTGACTAGCAAGTTAAAATAAGGC---TAGTCCGTTATCAACTTGAAAAAGTGGCACCGAGTCGG	0	0	1	Reference	MODIFIED	Reference	51.176	[0, 1, 2, 3, 4, 5, 6, 7, 8, 9, 10, 11, 12, 13, 14, 15, 16, 17, 18, 19, 20, 21, 22, 23, 24, 25, 26, 27, 28, 29, 30, 31, 32, 33, 34, 35, 36, 37, 38, 39, 40, 41, 42, 43, 44, 45, 46, 47, 48, 49, 50, 51, 52, 53, 54, 55, 56, 57, 58, 59, 60, 61, 62, 63, -64, -64, -64, 64, 65, 66, 67, 68, 69, 70, 71, 72, 73, 74, 75, 76, 77, 78, 79, 80, 81, 82, 83, 84, 85, 86, 87, 88, 89, 90, 91, 92, 93, 94, 95, 96, 97, 9…	[63, 64, 125, 126]	[63, 125]	[]	[]	[]	[4, 5, 23, 24, 25, 46, 47, 48, 72, 73, 74, 75, 76, 77, 86, 87, 88, 89, 90, 91, 92, 107, 108, 109, 110, 111]	[]	[]	[]	[3, 11, 13, 17, 18, 19, 20, 29, 30, 32, 33, 36, 37, 38, 39, 42, 45, 53, 54, 56, 58, 60, 66, 67, 69, 79, 80, 84, 95, 99, 101, 102, 105, 114, 115, 120, 121, 122, 123, 129, 131, 132, 133, 134, 135, 138, 139, 140, 142, 145, 146]	[53]	['T']	0.110497
1	GATCTCTGGA---------AAACTCTTCCAACTCAAATTAAGAATATCATTAAAGTGCC---------ATTTTTTTTTCAGGAAAG----------AAAGT----TTGGATA--AAATTAAGAGAATGTCTGCTACTGTGTT------TTGTGAAAGTGGCACCGAGTCGG	GAGCT--GGACGGCGACGTAAAGTTTTAGAGCT-ACCGTCGTTGTACCGTCTACTTGACCGTTCATCGATTTTTTTTCGATGAACGCCGTCGTTGTACCGTCTACTTGACTAGCAAGTTAAAATAAGG----CTAGTCCGTTATCAACTTGAAAAAGTGGCACCGAGTCGG	0	0	0	Reference	UNMODIFIED	Reference	50.292	[0, 1, 2, 3, 4, -5, -5, 5, 6, 7, 8, 9, 10, 11, 12, 13, 14, 15, 16, 17, 18, 19, 20, 21, 22, 23, 24, 25, 26, 27, 28, 29, 30, -31, 31, 32, 33, 34, 35, 36, 37, 38, 39, 40, 41, 42, 43, 44, 45, 46, 47, 48, 49, 50, 51, 52, 53, 54, 55, 56, 57, 58, 59, 60, 61, 62, 63, 64, 65, 66, 67, 68, 69, 70, 71, 72, 73, 74, 75, 76, 77, 78, 79, 80, 81, 82, 83, 84, 85, 86, 87, 88, 89, 90, 91, 92, 93, 94, 95, 96, 97, 98,…	[4, 5, 30, 31, 124, 125]	[4, 30, 124]	[]	[]	[]	[8, 9, 10, 11, 12, 13, 14, 15, 16, 56, 57, 58, 59, 60, 61, 62, 63, 64, 83, 84, 85, 86, 87, 88, 89, 90, 91, 92, 98, 99, 100, 101, 109, 110, 135, 136, 137, 138, 139, 140]	[]	[]	[]	[2, 20, 22, 25, 26, 28, 32, 33, 34, 36, 37, 38, 39, 40, 43, 45, 47, 48, 50, 51, 54, 74, 75, 77, 81, 94, 95, 105, 106, 113, 118, 120, 123, 128, 130, 131, 144, 145]	[]	[]	0.110497
1	GCGGACGCTACGCCGCGACG---AGTAGGAGGGCCGCTG-CGGTGAGCCTTGAAGCCTAGGGCGCGGGCCCG---------GGTGGAGCCGCCGCAGGTGCAGA-TCTTGGTGGTAGTAGCAAATATTCAAACGAG--------------AACTTTGAA--GTGGCACCGAGTCGG	---GA-GCTGGACGGCGACGTAAAGTTTTAGAGCTACCGTCGTTGTACCGTCTA--CTTGACCGTTCATCGATTTTTTTTCGATGAA--CGCCGTCGTTGTACCGTCTACTTG--ACTAGCAAGT--TAAAATAAGGCTAGTCCGTTATCAACTTGAAAAAGTGGCACCGAGTCGG	0	0	1	Reference	MODIFIED	Reference	50.568	[-1, -1, -1, 0, 1, -2, 2, 3, 4, 5, 6, 7, 8, 9, 10, 11, 12, 13, 14, 15, 16, 17, 18, 19, 20, 21, 22, 23, 24, 25, 26, 27, 28, 29, 30, 31, 32, 33, 34, 35, 36, 37, 38, 39, 40, 41, 42, 43, 44, 45, 46, 47, 48, 49, -50, -50, 50, 51, 52, 53, 54, 55, 56, 57, 58, 59, 60, 61, 62, 63, 64, 65, 66, 67, 68, 69, 70, 71, 72, 73, 74, 75, 76, 77, 78, 79, 80, -81, -81, 81, 82, 83, 84, 85, 86, 87, 88, 89, 90, 91, 92, …	[1, 2, 49, 50, 80, 81, 104, 105, 114, 115]	[1, 49, 80, 104, 114]	[]	[]	[]	[16, 17, 18, 35, 66, 67, 68, 69, 70, 71, 72, 73, 74, 96, 124, 125, 126, 127, 128, 129, 130, 131, 132, 133, 134, 135, 136, 137, 147, 148]	[]	[]	[]	[5, 6, 7, 9, 22, 23, 24, 27, 30, 31, 33, 38, 41, 42, 45, 47, 48, 52, 54, 55, 58, 59, 60, 61, 62, 64, 65, 76, 79, 86, 87, 89, 92, 94, 95, 100, 101, 102, 106, 113, 116, 120, 121, 143, 144]	[52]	['A']	0.110497
1	TAGCTGAGCAA-GAGGTAAGGGTTTA-AGGGATGGTTGGT------------TGGTGGGGTATTAATGTTTA----ATTACC--------TGGAGCACCTGCCTGA--AATCACTTTTTTTCAGGTTGGACCGGTGCCACCATGGACTAAGTGGCACCGAGTCGG	GAGCTGGACGGCGACGTAAAGTTTTAGAGCTACCGTCGTTGTACCGTCTACTTGACCGTTCATCGATTTTTTTTCGATGAACGCCGTCGTTGTACCGTCTACTTGACTAGCAAGTTAAAATAAGGCTAGTCCGTTATCAACTTGAAA-AAGTGGCACCGAGTCGG	0	0	0	Reference	UNMODIFIED	Reference	51.515	[0, 1, 2, 3, 4, 5, 6, 7, 8, 9, 10, 11, 12, 13, 14, 15, 16, 17, 18, 19, 20, 21, 22, 23, 24, 25, 26, 27, 28, 29, 30, 31, 32, 33, 34, 35, 36, 37, 38, 39, 40, 41, 42, 43, 44, 45, 46, 47, 48, 49, 50, 51, 52, 53, 54, 55, 56, 57, 58, 59, 60, 61, 62, 63, 64, 65, 66, 67, 68, 69, 70, 71, 72, 73, 74, 75, 76, 77, 78, 79, 80, 81, 82, 83, 84, 85, 86, 87, 88, 89, 90, 91, 92, 93, 94, 95, 96, 97, 98, 99, 100, 101…	[146, 147]	[146]	[]	[]	[]	[11, 26, 40, 41, 42, 43, 44, 45, 46, 47, 48, 49, 50, 51, 72, 73, 74, 75, 82, 83, 84, 85, 86, 87, 88, 89, 106, 107]	[]	[]	[]	[0, 6, 7, 9, 10, 14, 19, 21, 29, 30, 32, 33, 36, 38, 54, 55, 56, 58, 59, 60, 63, 64, 67, 71, 78, 80, 92, 94, 96, 97, 100, 102, 109, 110, 111, 113, 116, 117, 118, 119, 121, 125, 127, 129, 133, 135, 136, 139, 141, 144, 146]	[]	[]	0.110497
1	TATGCTCTTTTGTTAATCAAA-TCCAAGAAAATCC----TTGAAAAATATACTGGA--GTTCATA---TGGTTCCCTAAGGACT-----GTTTCAAGGCCAA--TGAAAAGAAAGATTGATAT---GCTACTTCTCTATGA-CATCCAACAGTGGCACCGAGTCGG	-GAGCTGGACGGCGACGTAAAGTTTTAGAGCTACCGTCGTTGTACCGTCTACTTGACCGTTCATCGATTTTTTTTCGATGAACGCCGTCGTTGTACCGTCTACTTGACTAGCAAG-TTAAAATAAGGCTAGTCCGTTATCAACTTGAAAAAGTGGCACCGAGTCGG	0	0	1	Reference	MODIFIED	Reference	53.614	[-1, 0, 1, 2, 3, 4, 5, 6, 7, 8, 9, 10, 11, 12, 13, 14, 15, 16, 17, 18, 19, 20, 21, 22, 23, 24, 25, 26, 27, 28, 29, 30, 31, 32, 33, 34, 35, 36, 37, 38, 39, 40, 41, 42, 43, 44, 45, 46, 47, 48, 49, 50, 51, 52, 53, 54, 55, 56, 57, 58, 59, 60, 61, 62, 63, 64, 65, 66, 67, 68, 69, 70, 71, 72, 73, 74, 75, 76, 77, 78, 79, 80, 81, 82, 83, 84, 85, 86, 87, 88, 89, 90, 91, 92, 93, 94, 95, 96, 97, 98, 99, 100,…	[113, 114]	[113]	[]	[]	[]	[20, 34, 35, 36, 37, 55, 56, 64, 65, 66, 83, 84, 85, 86, 87, 101, 102, 121, 122, 123, 139]	[]	[]	[]	[0, 1, 5, 6, 7, 8, 9, 11, 12, 14, 15, 16, 22, 23, 24, 28, 29, 30, 31, 41, 43, 44, 45, 47, 52, 63, 68, 69, 72, 73, 75, 77, 79, 82, 91, 92, 94, 95, 97, 99, 106, 107, 110, 116, 118, 128, 130, 132, 133, 137, 141, 143, 144, 147]	[52]	['G']	0.110497
1	TGACGACATGGTTCTACAGGGGAGCTGGACGGCGACGTAAAGTTTTAGAGCTACCGTC--------------------------------------------------------------TACTTGACTAGCAAGTTAAAATAAGGCTAGTCCGTTATCAACTTGAAAAAGTGGCACCGAGTCGG	---------------------GAGCTGGACGGCGACGTAAAGTTTTAGAGCTACCGTCGTTGTACCGTCTACTTGACCGTTCATCGATTTTTTTTCGATGAACGCCGTCGTTGTACCGTCTACTTGACTAGCAAGTTAAAATAAGGCTAGTCCGTTATCAACTTGAAAAAGTGGCACCGAGTCGG	0	62	0	Reference	MODIFIED	Reference	55.135	[-1, -1, -1, -1, -1, -1, -1, -1, -1, -1, -1, -1, -1, -1, -1, -1, -1, -1, -1, -1, -1, 0, 1, 2, 3, 4, 5, 6, 7, 8, 9, 10, 11, 12, 13, 14, 15, 16, 17, 18, 19, 20, 21, 22, 23, 24, 25, 26, 27, 28, 29, 30, 31, 32, 33, 34, 35, 36, 37, 38, 39, 40, 41, 42, 43, 44, 45, 46, 47, 48, 49, 50, 51, 52, 53, 54, 55, 56, 57, 58, 59, 60, 61, 62, 63, 64, 65, 66, 67, 68, 69, 70, 71, 72, 73, 74, 75, 76, 77, 78, 79, 80, …	[]	[]	[]	[]	[]	[37, 38, 39, 40, 41, 42, 43, 44, 45, 46, 47, 48, 49, 50, 51, 52, 53, 54, 55, 56, 57, 58, 59, 60, 61, 62, 63, 64, 65, 66, 67, 68, 69, 70, 71, 72, 73, 74, 75, 76, 77, 78, 79, 80, 81, 82, 83, 84, 85, 86, 87, 88, 89, 90, 91, 92, 93, 94, 95, 96, 97, 98]	[37, 38, 39, 40, 41, 42, 43, 44, 45, 46, 47, 48, 49, 50, 51, 52, 53, 54, 55, 56, 57, 58, 59, 60, 61, 62, 63, 64, 65, 66, 67, 68, 69, 70, 71, 72, 73, 74, 75, 76, 77, 78, 79, 80, 81, 82, 83, 84, 85, 86, 87, 88, 89, 90, 91, 92, 93, 94, 95, 96, 97, 98]	[(37, 99)]	[62]	[]	[]	[]	0.110497
1	TGAG-TAGACGGTACAACG---AGTTTTAGAGCTA----------------------------------------------GAAA-------------------------TAGCAAGTTAAAATAAGGCTAGTCCGTTATCAACTTGAAAAAGTGGCACC-AGTCGG	-GAGCTGGACGG--CGACGTAAAGTTTTAGAGCTACCGTCGTTGTACCGTCTACTTGACCGTTCATCGATTTTTTTTCGATGAACGCCGTCGTTGTACCGTCTACTTGACTAGCAAGTTAAAATAAGGCTAGTCCGTTATCAACTTGAAAAAGTGGCACCGAGTCGG	0	71	0	Reference	MODIFIED	Reference	50.898	[-1, 0, 1, 2, 3, 4, 5, 6, 7, 8, 9, 10, -11, -11, 11, 12, 13, 14, 15, 16, 17, 18, 19, 20, 21, 22, 23, 24, 25, 26, 27, 28, 29, 30, 31, 32, 33, 34, 35, 36, 37, 38, 39, 40, 41, 42, 43, 44, 45, 46, 47, 48, 49, 50, 51, 52, 53, 54, 55, 56, 57, 58, 59, 60, 61, 62, 63, 64, 65, 66, 67, 68, 69, 70, 71, 72, 73, 74, 75, 76, 77, 78, 79, 80, 81, 82, 83, 84, 85, 86, 87, 88, 89, 90, 91, 92, 93, 94, 95, 96, 97, 98…	[10, 11]	[10]	[]	[]	[]	[3, 16, 17, 18, 32, 33, 34, 35, 36, 37, 38, 39, 40, 41, 42, 43, 44, 45, 46, 47, 48, 49, 50, 51, 52, 53, 54, 55, 56, 57, 58, 59, 60, 61, 62, 63, 64, 65, 66, 67, 68, 69, 70, 71, 72, 73, 74, 75, 76, 77, 82, 83, 84, 85, 86, 87, 88, 89, 90, 91, 92, 93, 94, 95, 96, 97, 98, 99, 100, 101, 102, 103, 104, 105, 106, 157]	[32, 33, 34, 35, 36, 37, 38, 39, 40, 41, 42, 43, 44, 45, 46, 47, 48, 49, 50, 51, 52, 53, 54, 55, 56, 57, 58, 59, 60, 61, 62, 63, 64, 65, 66, 67, 68, 69, 70, 71, 72, 73, 74, 75, 76, 77, 82, 83, 84, 85, 86, 87, 88, 89, 90, 91, 92, 93, 94, 95, 96, 97, 98, 99, 100, 101, 102, 103, 104, 105, 106]	[(32, 78), (82, 107)]	[46, 25]	[5, 12, 81]	[]	[]	0.110497
1	TGAGCTGGACGGCGACGTAAAGGTTTAGAGCTACCGTC--------------------------------------------------------------TACTTGACTAGCAAGTTAAAATAAGGCTAGTCCGTTATCAACTTGAAAAAGTGGCACCGAGTCGG	-GAGCTGGACGGCGACGTAAAGTTTTAGAGCTACCGTCGTTGTACCGTCTACTTGACCGTTCATCGATTTTTTTTCGATGAACGCCGTCGTTGTACCGTCTACTTGACTAGCAAGTTAAAATAAGGCTAGTCCGTTATCAACTTGAAAAAGTGGCACCGAGTCGG	0	62	0	Reference	MODIFIED	Reference	61.212	[-1, 0, 1, 2, 3, 4, 5, 6, 7, 8, 9, 10, 11, 12, 13, 14, 15, 16, 17, 18, 19, 20, 21, 22, 23, 24, 25, 26, 27, 28, 29, 30, 31, 32, 33, 34, 35, 36, 37, 38, 39, 40, 41, 42, 43, 44, 45, 46, 47, 48, 49, 50, 51, 52, 53, 54, 55, 56, 57, 58, 59, 60, 61, 62, 63, 64, 65, 66, 67, 68, 69, 70, 71, 72, 73, 74, 75, 76, 77, 78, 79, 80, 81, 82, 83, 84, 85, 86, 87, 88, 89, 90, 91, 92, 93, 94, 95, 96, 97, 98, 99, 100,…	[]	[]	[]	[]	[]	[37, 38, 39, 40, 41, 42, 43, 44, 45, 46, 47, 48, 49, 50, 51, 52, 53, 54, 55, 56, 57, 58, 59, 60, 61, 62, 63, 64, 65, 66, 67, 68, 69, 70, 71, 72, 73, 74, 75, 76, 77, 78, 79, 80, 81, 82, 83, 84, 85, 86, 87, 88, 89, 90, 91, 92, 93, 94, 95, 96, 97, 98]	[37, 38, 39, 40, 41, 42, 43, 44, 45, 46, 47, 48, 49, 50, 51, 52, 53, 54, 55, 56, 57, 58, 59, 60, 61, 62, 63, 64, 65, 66, 67, 68, 69, 70, 71, 72, 73, 74, 75, 76, 77, 78, 79, 80, 81, 82, 83, 84, 85, 86, 87, 88, 89, 90, 91, 92, 93, 94, 95, 96, 97, 98]	[(37, 99)]	[62]	[21]	[]	[]	0.110497
1	TGAGCTGGACGGCGACGTAAAGTTTTAGAGCTACCGTC--------------------------------------------------------------TACTTGACTAGCAAGTTAAAATAAGGCTAGTCCGTTATCAACTTGAAAAAGTGGCACCGAGTCG-	-GAGCTGGACGGCGACGTAAAGTTTTAGAGCTACCGTCGTTGTACCGTCTACTTGACCGTTCATCGATTTTTTTTCGATGAACGCCGTCGTTGTACCGTCTACTTGACTAGCAAGTTAAAATAAGGCTAGTCCGTTATCAACTTGAAAAAGTGGCACCGAGTCGG	0	62	0	Reference	MODIFIED	Reference	61.212	[-1, 0, 1, 2, 3, 4, 5, 6, 7, 8, 9, 10, 11, 12, 13, 14, 15, 16, 17, 18, 19, 20, 21, 22, 23, 24, 25, 26, 27, 28, 29, 30, 31, 32, 33, 34, 35, 36, 37, 38, 39, 40, 41, 42, 43, 44, 45, 46, 47, 48, 49, 50, 51, 52, 53, 54, 55, 56, 57, 58, 59, 60, 61, 62, 63, 64, 65, 66, 67, 68, 69, 70, 71, 72, 73, 74, 75, 76, 77, 78, 79, 80, 81, 82, 83, 84, 85, 86, 87, 88, 89, 90, 91, 92, 93, 94, 95, 96, 97, 98, 99, 100,…	[]	[]	[]	[]	[]	[37, 38, 39, 40, 41, 42, 43, 44, 45, 46, 47, 48, 49, 50, 51, 52, 53, 54, 55, 56, 57, 58, 59, 60, 61, 62, 63, 64, 65, 66, 67, 68, 69, 70, 71, 72, 73, 74, 75, 76, 77, 78, 79, 80, 81, 82, 83, 84, 85, 86, 87, 88, 89, 90, 91, 92, 93, 94, 95, 96, 97, 98]	[37, 38, 39, 40, 41, 42, 43, 44, 45, 46, 47, 48, 49, 50, 51, 52, 53, 54, 55, 56, 57, 58, 59, 60, 61, 62, 63, 64, 65, 66, 67, 68, 69, 70, 71, 72, 73, 74, 75, 76, 77, 78, 79, 80, 81, 82, 83, 84, 85, 86, 87, 88, 89, 90, 91, 92, 93, 94, 95, 96, 97, 98]	[(37, 99)]	[62]	[]	[]	[]	0.110497
1	TGAGCTGGACGGCGACGTAAAGTTTTAGAGCTACCGTC--------------------------------------------------------------TACTTGACTAGCAAGTTAAAATAAGGCTAGTCCGTTATCAACTTGAAAAAGTGGCACCGAGTCGG	-GAGCTGGACGGCGACGTAAAGTTTTAGAGCTACCGTCGTTGTACCGTCTACTTGACCGTTCATCGATTTTTTTTCGATGAACGCCGTCGTTGTACCGTCTACTTGACTAGCAAGTTAAAATAAGGCTAGTCCGTTATCAACTTGAAAAAGTGGCACCGAGTCGG	0	62	0	Reference	MODIFIED	Reference	61.818	[-1, 0, 1, 2, 3, 4, 5, 6, 7, 8, 9, 10, 11, 12, 13, 14, 15, 16, 17, 18, 19, 20, 21, 22, 23, 24, 25, 26, 27, 28, 29, 30, 31, 32, 33, 34, 35, 36, 37, 38, 39, 40, 41, 42, 43, 44, 45, 46, 47, 48, 49, 50, 51, 52, 53, 54, 55, 56, 57, 58, 59, 60, 61, 62, 63, 64, 65, 66, 67, 68, 69, 70, 71, 72, 73, 74, 75, 76, 77, 78, 79, 80, 81, 82, 83, 84, 85, 86, 87, 88, 89, 90, 91, 92, 93, 94, 95, 96, 97, 98, 99, 100,…	[]	[]	[]	[]	[]	[37, 38, 39, 40, 41, 42, 43, 44, 45, 46, 47, 48, 49, 50, 51, 52, 53, 54, 55, 56, 57, 58, 59, 60, 61, 62, 63, 64, 65, 66, 67, 68, 69, 70, 71, 72, 73, 74, 75, 76, 77, 78, 79, 80, 81, 82, 83, 84, 85, 86, 87, 88, 89, 90, 91, 92, 93, 94, 95, 96, 97, 98]	[37, 38, 39, 40, 41, 42, 43, 44, 45, 46, 47, 48, 49, 50, 51, 52, 53, 54, 55, 56, 57, 58, 59, 60, 61, 62, 63, 64, 65, 66, 67, 68, 69, 70, 71, 72, 73, 74, 75, 76, 77, 78, 79, 80, 81, 82, 83, 84, 85, 86, 87, 88, 89, 90, 91, 92, 93, 94, 95, 96, 97, 98]	[(37, 99)]	[62]	[]	[]	[]	0.110497
1	TGGGAGGCTGAGGCTGAGGCAGGAAGATTGCTTGAGC----GTGGGAG----GTCAA---GGCTGT------AGTGTGCTGTGATGACACTACCT-GTATTAGGGTTCTCTAGAG--GGAAG---AACTAATGGGATAGATATGTAAAGGGGAA---GTGGCACCGAGTCGG	---GAGCTGGACGGCGACGTA--AAGTTT--TAGAGCTACCGTCGTTGTACCGTCTACTTGACCGTTCATCGATTTTTTTTCGATGA-ACGCCGTCGTTGTACCGTCTACTTGACTAGCAAGTTAAAATAAGGCTAGTCCGTTATCAACTTGAAAAAGTGGCACCGAGTCGG	0	3	1	Reference	MODIFIED	Reference	51.163	[-1, -1, -1, 0, 1, 2, 3, 4, 5, 6, 7, 8, 9, 10, 11, 12, 13, 14, 15, 16, 17, -18, -18, 18, 19, 20, 21, 22, 23, -24, -24, 24, 25, 26, 27, 28, 29, 30, 31, 32, 33, 34, 35, 36, 37, 38, 39, 40, 41, 42, 43, 44, 45, 46, 47, 48, 49, 50, 51, 52, 53, 54, 55, 56, 57, 58, 59, 60, 61, 62, 63, 64, 65, 66, 67, 68, 69, 70, 71, 72, 73, 74, 75, 76, 77, 78, 79, -80, 80, 81, 82, 83, 84, 85, 86, 87, 88, 89, 90, 91, 92,…	[17, 18, 23, 24, 79, 80]	[17, 23, 79]	[]	[]	[]	[30, 31, 32, 33, 41, 42, 43, 44, 50, 51, 52, 59, 60, 61, 62, 63, 64, 87, 107, 108, 114, 115, 116, 146, 147, 148]	[50, 51, 52]	[(50, 53)]	[3]	[3, 4, 5, 8, 10, 11, 14, 16, 21, 25, 36, 38, 39, 48, 54, 56, 66, 68, 70, 71, 73, 74, 82, 83, 85, 90, 91, 94, 95, 98, 99, 100, 103, 106, 110, 119, 123, 125, 126, 128, 129, 130, 131, 132, 133, 135, 137, 140, 141, 142]	[103]	['A']	0.110497
