# Supplementary material for: Programmable multistep CRISPR gene activation via control of RNA polymerase III termination
Source: Sci Adv. 2025 Dec 5;11(49):eadt1532. doi: 10.1126/sciadv.adt1532 (PMC12680031; doi:10.1126/sciadv.adt1532)
Supplement: Supplementary file 2 — Tables S1 to S8 [file sciadv.adt1532_tables_s1_to_s8.zip › adt1532_table_s5.xlsx]

## Sheet: DR3
num_reads	Aligned_Sequence	Reference_Sequence	n_inserted	n_deleted	n_mutated	Reference_Name	Read_Status	Aligned_Reference_Names	Aligned_Reference_Scores	ref_positions	all_insertion_positions	all_insertion_left_positions	insertion_positions	insertion_coordinates	insertion_sizes	all_deletion_positions	deletion_positions	deletion_coordinates	deletion_sizes	all_substitution_positions	substitution_positions	substitution_values	%Reads
227	GAGCTGGACGGCGACGTAAAGTTTTAGAGCTACGTTCATCGACCGTC------------------------------------------TACTTGACTCGATGAACGTAGCAAGTTAAAATAAGGCTAGTCCGTTATCAACTTGAAAAAGTGGCACCGAGTCGG	GAGCTGGACGGCGACGTAAAGTTTTAGAGCTACGTTCATCGACCGTCGTTGTACCGTCTACTTGACTTTTTTTCCGTCGTTGTACCGTCTACTTGACTCGATGAACGTAGCAAGTTAAAATAAGGCTAGTCCGTTATCAACTTGAAAAAGTGGCACCGAGTCGG	0	42	0	Reference	MODIFIED	Reference	74.39	[0, 1, 2, 3, 4, 5, 6, 7, 8, 9, 10, 11, 12, 13, 14, 15, 16, 17, 18, 19, 20, 21, 22, 23, 24, 25, 26, 27, 28, 29, 30, 31, 32, 33, 34, 35, 36, 37, 38, 39, 40, 41, 42, 43, 44, 45, 46, 47, 48, 49, 50, 51, 52, 53, 54, 55, 56, 57, 58, 59, 60, 61, 62, 63, 64, 65, 66, 67, 68, 69, 70, 71, 72, 73, 74, 75, 76, 77, 78, 79, 80, 81, 82, 83, 84, 85, 86, 87, 88, 89, 90, 91, 92, 93, 94, 95, 96, 97, 98, 99, 100, 101…	[]	[]	[]	[]	[]	[47, 48, 49, 50, 51, 52, 53, 54, 55, 56, 57, 58, 59, 60, 61, 62, 63, 64, 65, 66, 67, 68, 69, 70, 71, 72, 73, 74, 75, 76, 77, 78, 79, 80, 81, 82, 83, 84, 85, 86, 87, 88]	[47, 48, 49, 50, 51, 52, 53, 54, 55, 56, 57, 58, 59, 60, 61, 62, 63, 64, 65, 66, 67, 68, 69, 70, 71, 72, 73, 74, 75, 76, 77, 78, 79, 80, 81, 82, 83, 84, 85, 86, 87, 88]	[(47, 89)]	[42]	[]	[]	[]	27.9213
31	GAGCTGGACGGCGACGTAAAGTTTTAGAGCTACGTTCATCGACCGTC--------------------------------TTGTACCGTCTACTTGACTCGATGAACGTAGCAAGTTAAAATAAGGCTAGTCCGTTATCAACTTGAAAAAGTGGCACCGAGTCGG	GAGCTGGACGGCGACGTAAAGTTTTAGAGCTACGTTCATCGACCGTCGTTGTACCGTCTACTTGACTTTTTTTCCGTCGTTGTACCGTCTACTTGACTCGATGAACGTAGCAAGTTAAAATAAGGCTAGTCCGTTATCAACTTGAAAAAGTGGCACCGAGTCGG	0	32	0	Reference	MODIFIED	Reference	80.488	[0, 1, 2, 3, 4, 5, 6, 7, 8, 9, 10, 11, 12, 13, 14, 15, 16, 17, 18, 19, 20, 21, 22, 23, 24, 25, 26, 27, 28, 29, 30, 31, 32, 33, 34, 35, 36, 37, 38, 39, 40, 41, 42, 43, 44, 45, 46, 47, 48, 49, 50, 51, 52, 53, 54, 55, 56, 57, 58, 59, 60, 61, 62, 63, 64, 65, 66, 67, 68, 69, 70, 71, 72, 73, 74, 75, 76, 77, 78, 79, 80, 81, 82, 83, 84, 85, 86, 87, 88, 89, 90, 91, 92, 93, 94, 95, 96, 97, 98, 99, 100, 101…	[]	[]	[]	[]	[]	[47, 48, 49, 50, 51, 52, 53, 54, 55, 56, 57, 58, 59, 60, 61, 62, 63, 64, 65, 66, 67, 68, 69, 70, 71, 72, 73, 74, 75, 76, 77, 78]	[47, 48, 49, 50, 51, 52, 53, 54, 55, 56, 57, 58, 59, 60, 61, 62, 63, 64, 65, 66, 67, 68, 69, 70, 71, 72, 73, 74, 75, 76, 77, 78]	[(47, 79)]	[32]	[]	[]	[]	3.81304
27	GAGCTGGACGGCGACGTAAAGTTTTAGAGCTACGTTCATCGACCGTCGTT------------------------------TGTACCGTCTACTTGACTCGATGAACGTAGCAAGTTAAAATAAGGCTAGTCCGTTATCAACTTGAAAAAGTGGCACCGAGTCGG	GAGCTGGACGGCGACGTAAAGTTTTAGAGCTACGTTCATCGACCGTCGTTGTACCGTCTACTTGACTTTTTTTCCGTCGTTGTACCGTCTACTTGACTCGATGAACGTAGCAAGTTAAAATAAGGCTAGTCCGTTATCAACTTGAAAAAGTGGCACCGAGTCGG	0	30	0	Reference	MODIFIED	Reference	81.707	[0, 1, 2, 3, 4, 5, 6, 7, 8, 9, 10, 11, 12, 13, 14, 15, 16, 17, 18, 19, 20, 21, 22, 23, 24, 25, 26, 27, 28, 29, 30, 31, 32, 33, 34, 35, 36, 37, 38, 39, 40, 41, 42, 43, 44, 45, 46, 47, 48, 49, 50, 51, 52, 53, 54, 55, 56, 57, 58, 59, 60, 61, 62, 63, 64, 65, 66, 67, 68, 69, 70, 71, 72, 73, 74, 75, 76, 77, 78, 79, 80, 81, 82, 83, 84, 85, 86, 87, 88, 89, 90, 91, 92, 93, 94, 95, 96, 97, 98, 99, 100, 101…	[]	[]	[]	[]	[]	[50, 51, 52, 53, 54, 55, 56, 57, 58, 59, 60, 61, 62, 63, 64, 65, 66, 67, 68, 69, 70, 71, 72, 73, 74, 75, 76, 77, 78, 79]	[50, 51, 52, 53, 54, 55, 56, 57, 58, 59, 60, 61, 62, 63, 64, 65, 66, 67, 68, 69, 70, 71, 72, 73, 74, 75, 76, 77, 78, 79]	[(50, 80)]	[30]	[]	[]	[]	3.32103
24	GAGCTGGACGGCGACGTAAAGTTTTAGAGCTACGTTCAT------------------------------------------GTACCGTCTACTTGACTCGATGAACGTAGCAAGTTAAAATAAGGCTAGTCCGTTATCAACTTGAAAAAGTGGCACCGAGTCGG	GAGCTGGACGGCGACGTAAAGTTTTAGAGCTACGTTCATCGACCGTCGTTGTACCGTCTACTTGACTTTTTTTCCGTCGTTGTACCGTCTACTTGACTCGATGAACGTAGCAAGTTAAAATAAGGCTAGTCCGTTATCAACTTGAAAAAGTGGCACCGAGTCGG	0	42	0	Reference	MODIFIED	Reference	74.39	[0, 1, 2, 3, 4, 5, 6, 7, 8, 9, 10, 11, 12, 13, 14, 15, 16, 17, 18, 19, 20, 21, 22, 23, 24, 25, 26, 27, 28, 29, 30, 31, 32, 33, 34, 35, 36, 37, 38, 39, 40, 41, 42, 43, 44, 45, 46, 47, 48, 49, 50, 51, 52, 53, 54, 55, 56, 57, 58, 59, 60, 61, 62, 63, 64, 65, 66, 67, 68, 69, 70, 71, 72, 73, 74, 75, 76, 77, 78, 79, 80, 81, 82, 83, 84, 85, 86, 87, 88, 89, 90, 91, 92, 93, 94, 95, 96, 97, 98, 99, 100, 101…	[]	[]	[]	[]	[]	[39, 40, 41, 42, 43, 44, 45, 46, 47, 48, 49, 50, 51, 52, 53, 54, 55, 56, 57, 58, 59, 60, 61, 62, 63, 64, 65, 66, 67, 68, 69, 70, 71, 72, 73, 74, 75, 76, 77, 78, 79, 80]	[39, 40, 41, 42, 43, 44, 45, 46, 47, 48, 49, 50, 51, 52, 53, 54, 55, 56, 57, 58, 59, 60, 61, 62, 63, 64, 65, 66, 67, 68, 69, 70, 71, 72, 73, 74, 75, 76, 77, 78, 79, 80]	[(39, 81)]	[42]	[]	[]	[]	2.95203
21	GAGCTGGACGGCGACGTAAAGTTTTAGAGCTACGTTCAT-----------------------------------------TGTACCGTCTACTTGACTCGATGAACGTAGCAAGTTAAAATAAGGCTAGTCCGTTATCAACTTGAAAAAGTGGCACCGAGTCGG	GAGCTGGACGGCGACGTAAAGTTTTAGAGCTACGTTCATCGACCGTCGTTGTACCGTCTACTTGACTTTTTTTCCGTCGTTGTACCGTCTACTTGACTCGATGAACGTAGCAAGTTAAAATAAGGCTAGTCCGTTATCAACTTGAAAAAGTGGCACCGAGTCGG	0	41	0	Reference	MODIFIED	Reference	75	[0, 1, 2, 3, 4, 5, 6, 7, 8, 9, 10, 11, 12, 13, 14, 15, 16, 17, 18, 19, 20, 21, 22, 23, 24, 25, 26, 27, 28, 29, 30, 31, 32, 33, 34, 35, 36, 37, 38, 39, 40, 41, 42, 43, 44, 45, 46, 47, 48, 49, 50, 51, 52, 53, 54, 55, 56, 57, 58, 59, 60, 61, 62, 63, 64, 65, 66, 67, 68, 69, 70, 71, 72, 73, 74, 75, 76, 77, 78, 79, 80, 81, 82, 83, 84, 85, 86, 87, 88, 89, 90, 91, 92, 93, 94, 95, 96, 97, 98, 99, 100, 101…	[]	[]	[]	[]	[]	[39, 40, 41, 42, 43, 44, 45, 46, 47, 48, 49, 50, 51, 52, 53, 54, 55, 56, 57, 58, 59, 60, 61, 62, 63, 64, 65, 66, 67, 68, 69, 70, 71, 72, 73, 74, 75, 76, 77, 78, 79]	[39, 40, 41, 42, 43, 44, 45, 46, 47, 48, 49, 50, 51, 52, 53, 54, 55, 56, 57, 58, 59, 60, 61, 62, 63, 64, 65, 66, 67, 68, 69, 70, 71, 72, 73, 74, 75, 76, 77, 78, 79]	[(39, 80)]	[41]	[]	[]	[]	2.58303
17	GAGCTGGACGGCGACGTAAAGTTTTAGAGCTACGTTCATCGACCGTCGT--------------------------------GTACCGTCTACTTGACTCGATGAACGTAGCAAGTTAAAATAAGGCTAGTCCGTTATCAACTTGAAAAAGTGGCACCGAGTCGG	GAGCTGGACGGCGACGTAAAGTTTTAGAGCTACGTTCATCGACCGTCGTTGTACCGTCTACTTGACTTTTTTTCCGTCGTTGTACCGTCTACTTGACTCGATGAACGTAGCAAGTTAAAATAAGGCTAGTCCGTTATCAACTTGAAAAAGTGGCACCGAGTCGG	0	32	0	Reference	MODIFIED	Reference	80.488	[0, 1, 2, 3, 4, 5, 6, 7, 8, 9, 10, 11, 12, 13, 14, 15, 16, 17, 18, 19, 20, 21, 22, 23, 24, 25, 26, 27, 28, 29, 30, 31, 32, 33, 34, 35, 36, 37, 38, 39, 40, 41, 42, 43, 44, 45, 46, 47, 48, 49, 50, 51, 52, 53, 54, 55, 56, 57, 58, 59, 60, 61, 62, 63, 64, 65, 66, 67, 68, 69, 70, 71, 72, 73, 74, 75, 76, 77, 78, 79, 80, 81, 82, 83, 84, 85, 86, 87, 88, 89, 90, 91, 92, 93, 94, 95, 96, 97, 98, 99, 100, 101…	[]	[]	[]	[]	[]	[49, 50, 51, 52, 53, 54, 55, 56, 57, 58, 59, 60, 61, 62, 63, 64, 65, 66, 67, 68, 69, 70, 71, 72, 73, 74, 75, 76, 77, 78, 79, 80]	[49, 50, 51, 52, 53, 54, 55, 56, 57, 58, 59, 60, 61, 62, 63, 64, 65, 66, 67, 68, 69, 70, 71, 72, 73, 74, 75, 76, 77, 78, 79, 80]	[(49, 81)]	[32]	[]	[]	[]	2.09102
13	GAGCTGGACGGCGACGTAAAGTTTTAGAGCTACGTTCATCGACCGTCGTT-----------------------------TTGTACCGTCTACTTGACTCGATGAACGTAGCAAGTTAAAATAAGGCTAGTCCGTTATCAACTTGAAAAAGTGGCACCGAGTCGG	GAGCTGGACGGCGACGTAAAGTTTTAGAGCTACGTTCATCGACCGTCGTTGTACCGTCTACTTGACTTTTTTTCCGTCGTTGTACCGTCTACTTGACTCGATGAACGTAGCAAGTTAAAATAAGGCTAGTCCGTTATCAACTTGAAAAAGTGGCACCGAGTCGG	0	29	0	Reference	MODIFIED	Reference	82.317	[0, 1, 2, 3, 4, 5, 6, 7, 8, 9, 10, 11, 12, 13, 14, 15, 16, 17, 18, 19, 20, 21, 22, 23, 24, 25, 26, 27, 28, 29, 30, 31, 32, 33, 34, 35, 36, 37, 38, 39, 40, 41, 42, 43, 44, 45, 46, 47, 48, 49, 50, 51, 52, 53, 54, 55, 56, 57, 58, 59, 60, 61, 62, 63, 64, 65, 66, 67, 68, 69, 70, 71, 72, 73, 74, 75, 76, 77, 78, 79, 80, 81, 82, 83, 84, 85, 86, 87, 88, 89, 90, 91, 92, 93, 94, 95, 96, 97, 98, 99, 100, 101…	[]	[]	[]	[]	[]	[50, 51, 52, 53, 54, 55, 56, 57, 58, 59, 60, 61, 62, 63, 64, 65, 66, 67, 68, 69, 70, 71, 72, 73, 74, 75, 76, 77, 78]	[50, 51, 52, 53, 54, 55, 56, 57, 58, 59, 60, 61, 62, 63, 64, 65, 66, 67, 68, 69, 70, 71, 72, 73, 74, 75, 76, 77, 78]	[(50, 79)]	[29]	[]	[]	[]	1.59902
12	GAGCTGGACGGCGACGTAAAGTTTTAGAGCTACGTTCATC---------------------------------------TTGTACCGTCTACTTGACTCGATGAACGTAGCAAGTTAAAATAAGGCTAGTCCGTTATCAACTTGAAAAAGTGGCACCGAGTCGG	GAGCTGGACGGCGACGTAAAGTTTTAGAGCTACGTTCATCGACCGTCGTTGTACCGTCTACTTGACTTTTTTTCCGTCGTTGTACCGTCTACTTGACTCGATGAACGTAGCAAGTTAAAATAAGGCTAGTCCGTTATCAACTTGAAAAAGTGGCACCGAGTCGG	0	39	0	Reference	MODIFIED	Reference	76.22	[0, 1, 2, 3, 4, 5, 6, 7, 8, 9, 10, 11, 12, 13, 14, 15, 16, 17, 18, 19, 20, 21, 22, 23, 24, 25, 26, 27, 28, 29, 30, 31, 32, 33, 34, 35, 36, 37, 38, 39, 40, 41, 42, 43, 44, 45, 46, 47, 48, 49, 50, 51, 52, 53, 54, 55, 56, 57, 58, 59, 60, 61, 62, 63, 64, 65, 66, 67, 68, 69, 70, 71, 72, 73, 74, 75, 76, 77, 78, 79, 80, 81, 82, 83, 84, 85, 86, 87, 88, 89, 90, 91, 92, 93, 94, 95, 96, 97, 98, 99, 100, 101…	[]	[]	[]	[]	[]	[40, 41, 42, 43, 44, 45, 46, 47, 48, 49, 50, 51, 52, 53, 54, 55, 56, 57, 58, 59, 60, 61, 62, 63, 64, 65, 66, 67, 68, 69, 70, 71, 72, 73, 74, 75, 76, 77, 78]	[40, 41, 42, 43, 44, 45, 46, 47, 48, 49, 50, 51, 52, 53, 54, 55, 56, 57, 58, 59, 60, 61, 62, 63, 64, 65, 66, 67, 68, 69, 70, 71, 72, 73, 74, 75, 76, 77, 78]	[(40, 79)]	[39]	[]	[]	[]	1.47601
11	-AGCTGGACGGCGACGTAAAGTTTTAGAGCTACGTTCATCGACCGTC------------------------------------------TACTTGACTCGATGAACGTAGCAAGTTAAAATAAGGCTAGTCCGTTATCAACTTGAAAAAGTGGCACCGAGTCGG	GAGCTGGACGGCGACGTAAAGTTTTAGAGCTACGTTCATCGACCGTCGTTGTACCGTCTACTTGACTTTTTTTCCGTCGTTGTACCGTCTACTTGACTCGATGAACGTAGCAAGTTAAAATAAGGCTAGTCCGTTATCAACTTGAAAAAGTGGCACCGAGTCGG	0	42	0	Reference	MODIFIED	Reference	73.78	[0, 1, 2, 3, 4, 5, 6, 7, 8, 9, 10, 11, 12, 13, 14, 15, 16, 17, 18, 19, 20, 21, 22, 23, 24, 25, 26, 27, 28, 29, 30, 31, 32, 33, 34, 35, 36, 37, 38, 39, 40, 41, 42, 43, 44, 45, 46, 47, 48, 49, 50, 51, 52, 53, 54, 55, 56, 57, 58, 59, 60, 61, 62, 63, 64, 65, 66, 67, 68, 69, 70, 71, 72, 73, 74, 75, 76, 77, 78, 79, 80, 81, 82, 83, 84, 85, 86, 87, 88, 89, 90, 91, 92, 93, 94, 95, 96, 97, 98, 99, 100, 101…	[]	[]	[]	[]	[]	[0, 47, 48, 49, 50, 51, 52, 53, 54, 55, 56, 57, 58, 59, 60, 61, 62, 63, 64, 65, 66, 67, 68, 69, 70, 71, 72, 73, 74, 75, 76, 77, 78, 79, 80, 81, 82, 83, 84, 85, 86, 87, 88]	[47, 48, 49, 50, 51, 52, 53, 54, 55, 56, 57, 58, 59, 60, 61, 62, 63, 64, 65, 66, 67, 68, 69, 70, 71, 72, 73, 74, 75, 76, 77, 78, 79, 80, 81, 82, 83, 84, 85, 86, 87, 88]	[(47, 89)]	[42]	[]	[]	[]	1.35301
11	GAGCTGGACGGCGACGTAAAGTTTTAGAGCTACGTTCATCGACCGTCG---------------------------------GTACCGTCTACTTGACTCGATGAACGTAGCAAGTTAAAATAAGGCTAGTCCGTTATCAACTTGAAAAAGTGGCACCGAGTCGG	GAGCTGGACGGCGACGTAAAGTTTTAGAGCTACGTTCATCGACCGTCGTTGTACCGTCTACTTGACTTTTTTTCCGTCGTTGTACCGTCTACTTGACTCGATGAACGTAGCAAGTTAAAATAAGGCTAGTCCGTTATCAACTTGAAAAAGTGGCACCGAGTCGG	0	33	0	Reference	MODIFIED	Reference	79.878	[0, 1, 2, 3, 4, 5, 6, 7, 8, 9, 10, 11, 12, 13, 14, 15, 16, 17, 18, 19, 20, 21, 22, 23, 24, 25, 26, 27, 28, 29, 30, 31, 32, 33, 34, 35, 36, 37, 38, 39, 40, 41, 42, 43, 44, 45, 46, 47, 48, 49, 50, 51, 52, 53, 54, 55, 56, 57, 58, 59, 60, 61, 62, 63, 64, 65, 66, 67, 68, 69, 70, 71, 72, 73, 74, 75, 76, 77, 78, 79, 80, 81, 82, 83, 84, 85, 86, 87, 88, 89, 90, 91, 92, 93, 94, 95, 96, 97, 98, 99, 100, 101…	[]	[]	[]	[]	[]	[48, 49, 50, 51, 52, 53, 54, 55, 56, 57, 58, 59, 60, 61, 62, 63, 64, 65, 66, 67, 68, 69, 70, 71, 72, 73, 74, 75, 76, 77, 78, 79, 80]	[48, 49, 50, 51, 52, 53, 54, 55, 56, 57, 58, 59, 60, 61, 62, 63, 64, 65, 66, 67, 68, 69, 70, 71, 72, 73, 74, 75, 76, 77, 78, 79, 80]	[(48, 81)]	[33]	[]	[]	[]	1.35301
9	GAGCTGGACGGCGACGTAAAGTTTTAGAGCTACGTTCATCGACCGTCGT---------------------------------------CTACTTGACTCGATGAACGTAGCAAGTTAAAATAAGGCTAGTCCGTTATCAACTTGAAAAAGTGGCACCGAGTCGG	GAGCTGGACGGCGACGTAAAGTTTTAGAGCTACGTTCATCGACCGTCGTTGTACCGTCTACTTGACTTTTTTTCCGTCGTTGTACCGTCTACTTGACTCGATGAACGTAGCAAGTTAAAATAAGGCTAGTCCGTTATCAACTTGAAAAAGTGGCACCGAGTCGG	0	39	0	Reference	MODIFIED	Reference	76.22	[0, 1, 2, 3, 4, 5, 6, 7, 8, 9, 10, 11, 12, 13, 14, 15, 16, 17, 18, 19, 20, 21, 22, 23, 24, 25, 26, 27, 28, 29, 30, 31, 32, 33, 34, 35, 36, 37, 38, 39, 40, 41, 42, 43, 44, 45, 46, 47, 48, 49, 50, 51, 52, 53, 54, 55, 56, 57, 58, 59, 60, 61, 62, 63, 64, 65, 66, 67, 68, 69, 70, 71, 72, 73, 74, 75, 76, 77, 78, 79, 80, 81, 82, 83, 84, 85, 86, 87, 88, 89, 90, 91, 92, 93, 94, 95, 96, 97, 98, 99, 100, 101…	[]	[]	[]	[]	[]	[49, 50, 51, 52, 53, 54, 55, 56, 57, 58, 59, 60, 61, 62, 63, 64, 65, 66, 67, 68, 69, 70, 71, 72, 73, 74, 75, 76, 77, 78, 79, 80, 81, 82, 83, 84, 85, 86, 87]	[49, 50, 51, 52, 53, 54, 55, 56, 57, 58, 59, 60, 61, 62, 63, 64, 65, 66, 67, 68, 69, 70, 71, 72, 73, 74, 75, 76, 77, 78, 79, 80, 81, 82, 83, 84, 85, 86, 87]	[(49, 88)]	[39]	[]	[]	[]	1.10701
9	GAGCTGGACGGCGACGTAAAGTTTTAGAGCTACGTTCATCGACCGTCGTTGT----------------------------TGTACCGTCTACTTGACTCGATGAACGTAGCAAGTTAAAATAAGGCTAGTCCGTTATCAACTTGAAAAAGTGGCACCGAGTCGG	GAGCTGGACGGCGACGTAAAGTTTTAGAGCTACGTTCATCGACCGTCGTTGTACCGTCTACTTGACTTTTTTTCCGTCGTTGTACCGTCTACTTGACTCGATGAACGTAGCAAGTTAAAATAAGGCTAGTCCGTTATCAACTTGAAAAAGTGGCACCGAGTCGG	0	28	0	Reference	MODIFIED	Reference	82.927	[0, 1, 2, 3, 4, 5, 6, 7, 8, 9, 10, 11, 12, 13, 14, 15, 16, 17, 18, 19, 20, 21, 22, 23, 24, 25, 26, 27, 28, 29, 30, 31, 32, 33, 34, 35, 36, 37, 38, 39, 40, 41, 42, 43, 44, 45, 46, 47, 48, 49, 50, 51, 52, 53, 54, 55, 56, 57, 58, 59, 60, 61, 62, 63, 64, 65, 66, 67, 68, 69, 70, 71, 72, 73, 74, 75, 76, 77, 78, 79, 80, 81, 82, 83, 84, 85, 86, 87, 88, 89, 90, 91, 92, 93, 94, 95, 96, 97, 98, 99, 100, 101…	[]	[]	[]	[]	[]	[52, 53, 54, 55, 56, 57, 58, 59, 60, 61, 62, 63, 64, 65, 66, 67, 68, 69, 70, 71, 72, 73, 74, 75, 76, 77, 78, 79]	[52, 53, 54, 55, 56, 57, 58, 59, 60, 61, 62, 63, 64, 65, 66, 67, 68, 69, 70, 71, 72, 73, 74, 75, 76, 77, 78, 79]	[(52, 80)]	[28]	[]	[]	[]	1.10701
8	GAGCTGGACGGCGACGTAAAGTTTTAGAGCTACGTTCATCGACCGT-------------------------------------ACCGTCTACTTGACTCGATGAACGTAGCAAGTTAAAATAAGGCTAGTCCGTTATCAACTTGAAAAAGTGGCACCGAGTCGG	GAGCTGGACGGCGACGTAAAGTTTTAGAGCTACGTTCATCGACCGTCGTTGTACCGTCTACTTGACTTTTTTTCCGTCGTTGTACCGTCTACTTGACTCGATGAACGTAGCAAGTTAAAATAAGGCTAGTCCGTTATCAACTTGAAAAAGTGGCACCGAGTCGG	0	37	0	Reference	MODIFIED	Reference	77.439	[0, 1, 2, 3, 4, 5, 6, 7, 8, 9, 10, 11, 12, 13, 14, 15, 16, 17, 18, 19, 20, 21, 22, 23, 24, 25, 26, 27, 28, 29, 30, 31, 32, 33, 34, 35, 36, 37, 38, 39, 40, 41, 42, 43, 44, 45, 46, 47, 48, 49, 50, 51, 52, 53, 54, 55, 56, 57, 58, 59, 60, 61, 62, 63, 64, 65, 66, 67, 68, 69, 70, 71, 72, 73, 74, 75, 76, 77, 78, 79, 80, 81, 82, 83, 84, 85, 86, 87, 88, 89, 90, 91, 92, 93, 94, 95, 96, 97, 98, 99, 100, 101…	[]	[]	[]	[]	[]	[46, 47, 48, 49, 50, 51, 52, 53, 54, 55, 56, 57, 58, 59, 60, 61, 62, 63, 64, 65, 66, 67, 68, 69, 70, 71, 72, 73, 74, 75, 76, 77, 78, 79, 80, 81, 82]	[46, 47, 48, 49, 50, 51, 52, 53, 54, 55, 56, 57, 58, 59, 60, 61, 62, 63, 64, 65, 66, 67, 68, 69, 70, 71, 72, 73, 74, 75, 76, 77, 78, 79, 80, 81, 82]	[(46, 83)]	[37]	[]	[]	[]	0.98401
7	GAGCTGGACGGCGACGTAAAGTTTTAGAGCTAC-----------------------------------------------------------TTGACTCGATGAACGTAGCAAGTTAAAATAAGGCTAGTCCGTTATCAACTTGAAAAAGTGGCACCGAGTCGG	GAGCTGGACGGCGACGTAAAGTTTTAGAGCTACGTTCATCGACCGTCGTTGTACCGTCTACTTGACTTTTTTTCCGTCGTTGTACCGTCTACTTGACTCGATGAACGTAGCAAGTTAAAATAAGGCTAGTCCGTTATCAACTTGAAAAAGTGGCACCGAGTCGG	0	59	0	Reference	MODIFIED	Reference	64.024	[0, 1, 2, 3, 4, 5, 6, 7, 8, 9, 10, 11, 12, 13, 14, 15, 16, 17, 18, 19, 20, 21, 22, 23, 24, 25, 26, 27, 28, 29, 30, 31, 32, 33, 34, 35, 36, 37, 38, 39, 40, 41, 42, 43, 44, 45, 46, 47, 48, 49, 50, 51, 52, 53, 54, 55, 56, 57, 58, 59, 60, 61, 62, 63, 64, 65, 66, 67, 68, 69, 70, 71, 72, 73, 74, 75, 76, 77, 78, 79, 80, 81, 82, 83, 84, 85, 86, 87, 88, 89, 90, 91, 92, 93, 94, 95, 96, 97, 98, 99, 100, 101…	[]	[]	[]	[]	[]	[33, 34, 35, 36, 37, 38, 39, 40, 41, 42, 43, 44, 45, 46, 47, 48, 49, 50, 51, 52, 53, 54, 55, 56, 57, 58, 59, 60, 61, 62, 63, 64, 65, 66, 67, 68, 69, 70, 71, 72, 73, 74, 75, 76, 77, 78, 79, 80, 81, 82, 83, 84, 85, 86, 87, 88, 89, 90, 91]	[33, 34, 35, 36, 37, 38, 39, 40, 41, 42, 43, 44, 45, 46, 47, 48, 49, 50, 51, 52, 53, 54, 55, 56, 57, 58, 59, 60, 61, 62, 63, 64, 65, 66, 67, 68, 69, 70, 71, 72, 73, 74, 75, 76, 77, 78, 79, 80, 81, 82, 83, 84, 85, 86, 87, 88, 89, 90, 91]	[(33, 92)]	[59]	[]	[]	[]	0.861009
7	GAGCTGGACGGCGACGTAAAGTTTTAGAGCTACGTTCATCGACCGTCGT----------------------------------ACCGTCTACTTGACTCGATGAACGTAGCAAGTTAAAATAAGGCTAGTCCGTTATCAACTTGAAAAAGTGGCACCGAGTCGG	GAGCTGGACGGCGACGTAAAGTTTTAGAGCTACGTTCATCGACCGTCGTTGTACCGTCTACTTGACTTTTTTTCCGTCGTTGTACCGTCTACTTGACTCGATGAACGTAGCAAGTTAAAATAAGGCTAGTCCGTTATCAACTTGAAAAAGTGGCACCGAGTCGG	0	34	0	Reference	MODIFIED	Reference	79.268	[0, 1, 2, 3, 4, 5, 6, 7, 8, 9, 10, 11, 12, 13, 14, 15, 16, 17, 18, 19, 20, 21, 22, 23, 24, 25, 26, 27, 28, 29, 30, 31, 32, 33, 34, 35, 36, 37, 38, 39, 40, 41, 42, 43, 44, 45, 46, 47, 48, 49, 50, 51, 52, 53, 54, 55, 56, 57, 58, 59, 60, 61, 62, 63, 64, 65, 66, 67, 68, 69, 70, 71, 72, 73, 74, 75, 76, 77, 78, 79, 80, 81, 82, 83, 84, 85, 86, 87, 88, 89, 90, 91, 92, 93, 94, 95, 96, 97, 98, 99, 100, 101…	[]	[]	[]	[]	[]	[49, 50, 51, 52, 53, 54, 55, 56, 57, 58, 59, 60, 61, 62, 63, 64, 65, 66, 67, 68, 69, 70, 71, 72, 73, 74, 75, 76, 77, 78, 79, 80, 81, 82]	[49, 50, 51, 52, 53, 54, 55, 56, 57, 58, 59, 60, 61, 62, 63, 64, 65, 66, 67, 68, 69, 70, 71, 72, 73, 74, 75, 76, 77, 78, 79, 80, 81, 82]	[(49, 83)]	[34]	[]	[]	[]	0.861009
6	GAACTG-------AGGCCATGATTAAGAGGGACGGCCGGGGGCATTCGTATTGCGCCGCTAGAGGTGAAATTCTTGGACCGGCGCAAGACGGACCA-----------GAGCGAAAGCATTT-------GCCAAGAATGTTTTCA--TTAATCAAGTGGCACCGAGTCGG	GAGCTGGACGGCGACGTAAAGTTTTAGAGCTACGTTCATCGACCGTCGT--TGTACCG-TCTACTTGACTTTTTTT--CCGTCGTTGTACCGTCTACTTGACTCGATGAACGTAGCAAGTTAAAATAAGGCTAGTCCGTTATCAACTTGAAAAAGTGGCACCGAGTCGG	0	11	0	Reference	MODIFIED	Reference	51.479	[0, 1, 2, 3, 4, 5, 6, 7, 8, 9, 10, 11, 12, 13, 14, 15, 16, 17, 18, 19, 20, 21, 22, 23, 24, 25, 26, 27, 28, 29, 30, 31, 32, 33, 34, 35, 36, 37, 38, 39, 40, 41, 42, 43, 44, 45, 46, 47, 48, -49, -49, 49, 50, 51, 52, 53, 54, 55, -56, 56, 57, 58, 59, 60, 61, 62, 63, 64, 65, 66, 67, 68, 69, 70, 71, 72, -73, -73, 73, 74, 75, 76, 77, 78, 79, 80, 81, 82, 83, 84, 85, 86, 87, 88, 89, 90, 91, 92, 93, 94, 95,…	[48, 49, 55, 56, 72, 73]	[48, 55, 72]	[]	[]	[]	[6, 7, 8, 9, 10, 11, 12, 91, 92, 93, 94, 95, 96, 97, 98, 99, 100, 101, 116, 117, 118, 119, 120, 121, 122, 139, 140]	[91, 92, 93, 94, 95, 96, 97, 98, 99, 100, 101]	[(91, 102)]	[11]	[2, 14, 16, 17, 19, 21, 24, 29, 30, 34, 35, 37, 38, 39, 41, 43, 44, 51, 52, 57, 58, 60, 61, 65, 66, 69, 72, 76, 79, 80, 81, 82, 85, 87, 89, 104, 107, 109, 110, 111, 113, 124, 126, 129, 130, 131, 135, 143, 145, 146]	[]	[]	0.738007
6	GAGCTGGACGGCGACGTAAAGTTTTAGAGCTACGTTCATCGACCGT----------------------------------TGTACCGTCTACTTGACTCGATGAACGTAGCAAGTTAAAATAAGGCTAGTCCGTTATCAACTTGAAAAAGTGGCACCGAGTCGG	GAGCTGGACGGCGACGTAAAGTTTTAGAGCTACGTTCATCGACCGTCGTTGTACCGTCTACTTGACTTTTTTTCCGTCGTTGTACCGTCTACTTGACTCGATGAACGTAGCAAGTTAAAATAAGGCTAGTCCGTTATCAACTTGAAAAAGTGGCACCGAGTCGG	0	34	0	Reference	MODIFIED	Reference	79.268	[0, 1, 2, 3, 4, 5, 6, 7, 8, 9, 10, 11, 12, 13, 14, 15, 16, 17, 18, 19, 20, 21, 22, 23, 24, 25, 26, 27, 28, 29, 30, 31, 32, 33, 34, 35, 36, 37, 38, 39, 40, 41, 42, 43, 44, 45, 46, 47, 48, 49, 50, 51, 52, 53, 54, 55, 56, 57, 58, 59, 60, 61, 62, 63, 64, 65, 66, 67, 68, 69, 70, 71, 72, 73, 74, 75, 76, 77, 78, 79, 80, 81, 82, 83, 84, 85, 86, 87, 88, 89, 90, 91, 92, 93, 94, 95, 96, 97, 98, 99, 100, 101…	[]	[]	[]	[]	[]	[46, 47, 48, 49, 50, 51, 52, 53, 54, 55, 56, 57, 58, 59, 60, 61, 62, 63, 64, 65, 66, 67, 68, 69, 70, 71, 72, 73, 74, 75, 76, 77, 78, 79]	[46, 47, 48, 49, 50, 51, 52, 53, 54, 55, 56, 57, 58, 59, 60, 61, 62, 63, 64, 65, 66, 67, 68, 69, 70, 71, 72, 73, 74, 75, 76, 77, 78, 79]	[(46, 80)]	[34]	[]	[]	[]	0.738007
6	GAGCTGGACGGCGACGTAAAGTTTTAGAGCTACGTTCATCGACCGTC------------------------------------------TACTTGACTCGATGAACGTAGCAAGTTAAAATAAGGCTAGTCCGTTATCAACTTGAAAAAGTGGCACCGAGTCG-	GAGCTGGACGGCGACGTAAAGTTTTAGAGCTACGTTCATCGACCGTCGTTGTACCGTCTACTTGACTTTTTTTCCGTCGTTGTACCGTCTACTTGACTCGATGAACGTAGCAAGTTAAAATAAGGCTAGTCCGTTATCAACTTGAAAAAGTGGCACCGAGTCGG	0	42	0	Reference	MODIFIED	Reference	73.78	[0, 1, 2, 3, 4, 5, 6, 7, 8, 9, 10, 11, 12, 13, 14, 15, 16, 17, 18, 19, 20, 21, 22, 23, 24, 25, 26, 27, 28, 29, 30, 31, 32, 33, 34, 35, 36, 37, 38, 39, 40, 41, 42, 43, 44, 45, 46, 47, 48, 49, 50, 51, 52, 53, 54, 55, 56, 57, 58, 59, 60, 61, 62, 63, 64, 65, 66, 67, 68, 69, 70, 71, 72, 73, 74, 75, 76, 77, 78, 79, 80, 81, 82, 83, 84, 85, 86, 87, 88, 89, 90, 91, 92, 93, 94, 95, 96, 97, 98, 99, 100, 101…	[]	[]	[]	[]	[]	[47, 48, 49, 50, 51, 52, 53, 54, 55, 56, 57, 58, 59, 60, 61, 62, 63, 64, 65, 66, 67, 68, 69, 70, 71, 72, 73, 74, 75, 76, 77, 78, 79, 80, 81, 82, 83, 84, 85, 86, 87, 88]	[47, 48, 49, 50, 51, 52, 53, 54, 55, 56, 57, 58, 59, 60, 61, 62, 63, 64, 65, 66, 67, 68, 69, 70, 71, 72, 73, 74, 75, 76, 77, 78, 79, 80, 81, 82, 83, 84, 85, 86, 87, 88]	[(47, 89)]	[42]	[]	[]	[]	0.738007
6	GAGCTGGACGGCGACGTAAAGTTTTAGAGCTACGTTCATCGACCGTCG----------------------------------------------------ATGAACGTAGCAAGTTAAAATAAGGCTAGTCCGTTATCAACTTGAAAAAGTGGCACCGAGTCGG	GAGCTGGACGGCGACGTAAAGTTTTAGAGCTACGTTCATCGACCGTCGTTGTACCGTCTACTTGACTTTTTTTCCGTCGTTGTACCGTCTACTTGACTCGATGAACGTAGCAAGTTAAAATAAGGCTAGTCCGTTATCAACTTGAAAAAGTGGCACCGAGTCGG	0	52	0	Reference	MODIFIED	Reference	68.293	[0, 1, 2, 3, 4, 5, 6, 7, 8, 9, 10, 11, 12, 13, 14, 15, 16, 17, 18, 19, 20, 21, 22, 23, 24, 25, 26, 27, 28, 29, 30, 31, 32, 33, 34, 35, 36, 37, 38, 39, 40, 41, 42, 43, 44, 45, 46, 47, 48, 49, 50, 51, 52, 53, 54, 55, 56, 57, 58, 59, 60, 61, 62, 63, 64, 65, 66, 67, 68, 69, 70, 71, 72, 73, 74, 75, 76, 77, 78, 79, 80, 81, 82, 83, 84, 85, 86, 87, 88, 89, 90, 91, 92, 93, 94, 95, 96, 97, 98, 99, 100, 101…	[]	[]	[]	[]	[]	[48, 49, 50, 51, 52, 53, 54, 55, 56, 57, 58, 59, 60, 61, 62, 63, 64, 65, 66, 67, 68, 69, 70, 71, 72, 73, 74, 75, 76, 77, 78, 79, 80, 81, 82, 83, 84, 85, 86, 87, 88, 89, 90, 91, 92, 93, 94, 95, 96, 97, 98, 99]	[48, 49, 50, 51, 52, 53, 54, 55, 56, 57, 58, 59, 60, 61, 62, 63, 64, 65, 66, 67, 68, 69, 70, 71, 72, 73, 74, 75, 76, 77, 78, 79, 80, 81, 82, 83, 84, 85, 86, 87, 88, 89, 90, 91, 92, 93, 94, 95, 96, 97, 98, 99]	[(48, 100)]	[52]	[]	[]	[]	0.738007
6	GAGCTGGACGGCGACGTAAAGTTTTAGAGCTACGTTCATCGACCGTCGTTGTACCGTCTACTT-------------------------------GACTCGATGAACGTAGCAAGTTAAAATAAGGCTAGTCCGTTATCAACTTGAAAAAGTGGCACCGAGTCGG	GAGCTGGACGGCGACGTAAAGTTTTAGAGCTACGTTCATCGACCGTCGTTGTACCGTCTACTTGACTTTTTTTCCGTCGTTGTACCGTCTACTTGACTCGATGAACGTAGCAAGTTAAAATAAGGCTAGTCCGTTATCAACTTGAAAAAGTGGCACCGAGTCGG	0	31	0	Reference	MODIFIED	Reference	81.098	[0, 1, 2, 3, 4, 5, 6, 7, 8, 9, 10, 11, 12, 13, 14, 15, 16, 17, 18, 19, 20, 21, 22, 23, 24, 25, 26, 27, 28, 29, 30, 31, 32, 33, 34, 35, 36, 37, 38, 39, 40, 41, 42, 43, 44, 45, 46, 47, 48, 49, 50, 51, 52, 53, 54, 55, 56, 57, 58, 59, 60, 61, 62, 63, 64, 65, 66, 67, 68, 69, 70, 71, 72, 73, 74, 75, 76, 77, 78, 79, 80, 81, 82, 83, 84, 85, 86, 87, 88, 89, 90, 91, 92, 93, 94, 95, 96, 97, 98, 99, 100, 101…	[]	[]	[]	[]	[]	[63, 64, 65, 66, 67, 68, 69, 70, 71, 72, 73, 74, 75, 76, 77, 78, 79, 80, 81, 82, 83, 84, 85, 86, 87, 88, 89, 90, 91, 92, 93]	[63, 64, 65, 66, 67, 68, 69, 70, 71, 72, 73, 74, 75, 76, 77, 78, 79, 80, 81, 82, 83, 84, 85, 86, 87, 88, 89, 90, 91, 92, 93]	[(63, 94)]	[31]	[]	[]	[]	0.738007
5	-AGCTGGACGGCGACGTAAAGTTTTAGAGCTACGTTCATCGACCGTC--------------------------------TTGTACCGTCTACTTGACTCGATGAACGTAGCAAGTTAAAATAAGGCTAGTCCGTTATCAACTTGAAAAAGTGGCACCGAGTCGG	GAGCTGGACGGCGACGTAAAGTTTTAGAGCTACGTTCATCGACCGTCGTTGTACCGTCTACTTGACTTTTTTTCCGTCGTTGTACCGTCTACTTGACTCGATGAACGTAGCAAGTTAAAATAAGGCTAGTCCGTTATCAACTTGAAAAAGTGGCACCGAGTCGG	0	32	0	Reference	MODIFIED	Reference	79.878	[0, 1, 2, 3, 4, 5, 6, 7, 8, 9, 10, 11, 12, 13, 14, 15, 16, 17, 18, 19, 20, 21, 22, 23, 24, 25, 26, 27, 28, 29, 30, 31, 32, 33, 34, 35, 36, 37, 38, 39, 40, 41, 42, 43, 44, 45, 46, 47, 48, 49, 50, 51, 52, 53, 54, 55, 56, 57, 58, 59, 60, 61, 62, 63, 64, 65, 66, 67, 68, 69, 70, 71, 72, 73, 74, 75, 76, 77, 78, 79, 80, 81, 82, 83, 84, 85, 86, 87, 88, 89, 90, 91, 92, 93, 94, 95, 96, 97, 98, 99, 100, 101…	[]	[]	[]	[]	[]	[0, 47, 48, 49, 50, 51, 52, 53, 54, 55, 56, 57, 58, 59, 60, 61, 62, 63, 64, 65, 66, 67, 68, 69, 70, 71, 72, 73, 74, 75, 76, 77, 78]	[47, 48, 49, 50, 51, 52, 53, 54, 55, 56, 57, 58, 59, 60, 61, 62, 63, 64, 65, 66, 67, 68, 69, 70, 71, 72, 73, 74, 75, 76, 77, 78]	[(47, 79)]	[32]	[]	[]	[]	0.615006
5	GAGCTGGACGGCGACGTAAAGTTTTAGAGCTACGTTCATCGACCGT---------------------------------TTGTACCGTCTACTTGACTCGATGAACGTAGCAAGTTAAAATAAGGCTAGTCCGTTATCAACTTGAAAAAGTGGCACCGAGTCGG	GAGCTGGACGGCGACGTAAAGTTTTAGAGCTACGTTCATCGACCGTCGTTGTACCGTCTACTTGACTTTTTTTCCGTCGTTGTACCGTCTACTTGACTCGATGAACGTAGCAAGTTAAAATAAGGCTAGTCCGTTATCAACTTGAAAAAGTGGCACCGAGTCGG	0	33	0	Reference	MODIFIED	Reference	79.878	[0, 1, 2, 3, 4, 5, 6, 7, 8, 9, 10, 11, 12, 13, 14, 15, 16, 17, 18, 19, 20, 21, 22, 23, 24, 25, 26, 27, 28, 29, 30, 31, 32, 33, 34, 35, 36, 37, 38, 39, 40, 41, 42, 43, 44, 45, 46, 47, 48, 49, 50, 51, 52, 53, 54, 55, 56, 57, 58, 59, 60, 61, 62, 63, 64, 65, 66, 67, 68, 69, 70, 71, 72, 73, 74, 75, 76, 77, 78, 79, 80, 81, 82, 83, 84, 85, 86, 87, 88, 89, 90, 91, 92, 93, 94, 95, 96, 97, 98, 99, 100, 101…	[]	[]	[]	[]	[]	[46, 47, 48, 49, 50, 51, 52, 53, 54, 55, 56, 57, 58, 59, 60, 61, 62, 63, 64, 65, 66, 67, 68, 69, 70, 71, 72, 73, 74, 75, 76, 77, 78]	[46, 47, 48, 49, 50, 51, 52, 53, 54, 55, 56, 57, 58, 59, 60, 61, 62, 63, 64, 65, 66, 67, 68, 69, 70, 71, 72, 73, 74, 75, 76, 77, 78]	[(46, 79)]	[33]	[]	[]	[]	0.615006
4	-AG-TAGACGGTACAACG---AGTTTTAGAGCTA----------------------------------------------------------------------GAAA-TAGCAAGTTAAAATAAGGCTAGTCCGTTATCAACTTGAAAAAGTGGCACCGAGTCGG	GAGCTGGACGG--CGACGTAAAGTTTTAGAGCTACGTTCATCGACCGTCGTTGTACCGTCTACTTGACTTTTTTTCCGTCGTTGTACCGTCTACTTGACTCGATGAACGTAGCAAGTTAAAATAAGGCTAGTCCGTTATCAACTTGAAAAAGTGGCACCGAGTCGG	0	70	0	Reference	MODIFIED	Reference	51.205	[0, 1, 2, 3, 4, 5, 6, 7, 8, 9, 10, -11, -11, 11, 12, 13, 14, 15, 16, 17, 18, 19, 20, 21, 22, 23, 24, 25, 26, 27, 28, 29, 30, 31, 32, 33, 34, 35, 36, 37, 38, 39, 40, 41, 42, 43, 44, 45, 46, 47, 48, 49, 50, 51, 52, 53, 54, 55, 56, 57, 58, 59, 60, 61, 62, 63, 64, 65, 66, 67, 68, 69, 70, 71, 72, 73, 74, 75, 76, 77, 78, 79, 80, 81, 82, 83, 84, 85, 86, 87, 88, 89, 90, 91, 92, 93, 94, 95, 96, 97, 98, 99…	[10, 11]	[10]	[]	[]	[]	[0, 3, 16, 17, 18, 32, 33, 34, 35, 36, 37, 38, 39, 40, 41, 42, 43, 44, 45, 46, 47, 48, 49, 50, 51, 52, 53, 54, 55, 56, 57, 58, 59, 60, 61, 62, 63, 64, 65, 66, 67, 68, 69, 70, 71, 72, 73, 74, 75, 76, 77, 78, 79, 80, 81, 82, 83, 84, 85, 86, 87, 88, 89, 90, 91, 92, 93, 94, 95, 96, 97, 98, 99, 100, 101, 106]	[32, 33, 34, 35, 36, 37, 38, 39, 40, 41, 42, 43, 44, 45, 46, 47, 48, 49, 50, 51, 52, 53, 54, 55, 56, 57, 58, 59, 60, 61, 62, 63, 64, 65, 66, 67, 68, 69, 70, 71, 72, 73, 74, 75, 76, 77, 78, 79, 80, 81, 82, 83, 84, 85, 86, 87, 88, 89, 90, 91, 92, 93, 94, 95, 96, 97, 98, 99, 100, 101]	[(32, 102)]	[70]	[5, 12, 105]	[]	[]	0.492005
4	GAGCTGGACGGCGACGTAAAGTTTTAGAGCTACGTTCATCGACCGTC------------------------------------------TACTTGACTCGATGAACGTAGCAAGTTAAAATAAGGCTAGTCCGTTATCAACTTGAAAAAGTGGCAC-GAGTCGG	GAGCTGGACGGCGACGTAAAGTTTTAGAGCTACGTTCATCGACCGTCGTTGTACCGTCTACTTGACTTTTTTTCCGTCGTTGTACCGTCTACTTGACTCGATGAACGTAGCAAGTTAAAATAAGGCTAGTCCGTTATCAACTTGAAAAAGTGGCACCGAGTCGG	0	42	0	Reference	MODIFIED	Reference	73.78	[0, 1, 2, 3, 4, 5, 6, 7, 8, 9, 10, 11, 12, 13, 14, 15, 16, 17, 18, 19, 20, 21, 22, 23, 24, 25, 26, 27, 28, 29, 30, 31, 32, 33, 34, 35, 36, 37, 38, 39, 40, 41, 42, 43, 44, 45, 46, 47, 48, 49, 50, 51, 52, 53, 54, 55, 56, 57, 58, 59, 60, 61, 62, 63, 64, 65, 66, 67, 68, 69, 70, 71, 72, 73, 74, 75, 76, 77, 78, 79, 80, 81, 82, 83, 84, 85, 86, 87, 88, 89, 90, 91, 92, 93, 94, 95, 96, 97, 98, 99, 100, 101…	[]	[]	[]	[]	[]	[47, 48, 49, 50, 51, 52, 53, 54, 55, 56, 57, 58, 59, 60, 61, 62, 63, 64, 65, 66, 67, 68, 69, 70, 71, 72, 73, 74, 75, 76, 77, 78, 79, 80, 81, 82, 83, 84, 85, 86, 87, 88, 156]	[47, 48, 49, 50, 51, 52, 53, 54, 55, 56, 57, 58, 59, 60, 61, 62, 63, 64, 65, 66, 67, 68, 69, 70, 71, 72, 73, 74, 75, 76, 77, 78, 79, 80, 81, 82, 83, 84, 85, 86, 87, 88]	[(47, 89)]	[42]	[]	[]	[]	0.492005
4	GAGCTGGACGGCGACGTAAAGTTTTAGAGCTACGTTCATCGACCGTC------------------------------------------TACTTGACTCGATGAACGTAGCAAGTTAAAATAAGGCTAGTCCGTTATCAACTTGAAAAAGTGGCACC-AGTCGG	GAGCTGGACGGCGACGTAAAGTTTTAGAGCTACGTTCATCGACCGTCGTTGTACCGTCTACTTGACTTTTTTTCCGTCGTTGTACCGTCTACTTGACTCGATGAACGTAGCAAGTTAAAATAAGGCTAGTCCGTTATCAACTTGAAAAAGTGGCACCGAGTCGG	0	42	0	Reference	MODIFIED	Reference	73.78	[0, 1, 2, 3, 4, 5, 6, 7, 8, 9, 10, 11, 12, 13, 14, 15, 16, 17, 18, 19, 20, 21, 22, 23, 24, 25, 26, 27, 28, 29, 30, 31, 32, 33, 34, 35, 36, 37, 38, 39, 40, 41, 42, 43, 44, 45, 46, 47, 48, 49, 50, 51, 52, 53, 54, 55, 56, 57, 58, 59, 60, 61, 62, 63, 64, 65, 66, 67, 68, 69, 70, 71, 72, 73, 74, 75, 76, 77, 78, 79, 80, 81, 82, 83, 84, 85, 86, 87, 88, 89, 90, 91, 92, 93, 94, 95, 96, 97, 98, 99, 100, 101…	[]	[]	[]	[]	[]	[47, 48, 49, 50, 51, 52, 53, 54, 55, 56, 57, 58, 59, 60, 61, 62, 63, 64, 65, 66, 67, 68, 69, 70, 71, 72, 73, 74, 75, 76, 77, 78, 79, 80, 81, 82, 83, 84, 85, 86, 87, 88, 157]	[47, 48, 49, 50, 51, 52, 53, 54, 55, 56, 57, 58, 59, 60, 61, 62, 63, 64, 65, 66, 67, 68, 69, 70, 71, 72, 73, 74, 75, 76, 77, 78, 79, 80, 81, 82, 83, 84, 85, 86, 87, 88]	[(47, 89)]	[42]	[]	[]	[]	0.492005
4	GAGCTGGACGGCGACGTAAAGTTTTAGAGCTACGTTCATCGACCGTCG------------------------------------CCGTCTACTTGACTCGATGAACGTAGCAAGTTAAAATAAGGCTAGTCCGTTATCAACTTGAAAAAGTGGCACCGAGTCGG	GAGCTGGACGGCGACGTAAAGTTTTAGAGCTACGTTCATCGACCGTCGTTGTACCGTCTACTTGACTTTTTTTCCGTCGTTGTACCGTCTACTTGACTCGATGAACGTAGCAAGTTAAAATAAGGCTAGTCCGTTATCAACTTGAAAAAGTGGCACCGAGTCGG	0	36	0	Reference	MODIFIED	Reference	78.049	[0, 1, 2, 3, 4, 5, 6, 7, 8, 9, 10, 11, 12, 13, 14, 15, 16, 17, 18, 19, 20, 21, 22, 23, 24, 25, 26, 27, 28, 29, 30, 31, 32, 33, 34, 35, 36, 37, 38, 39, 40, 41, 42, 43, 44, 45, 46, 47, 48, 49, 50, 51, 52, 53, 54, 55, 56, 57, 58, 59, 60, 61, 62, 63, 64, 65, 66, 67, 68, 69, 70, 71, 72, 73, 74, 75, 76, 77, 78, 79, 80, 81, 82, 83, 84, 85, 86, 87, 88, 89, 90, 91, 92, 93, 94, 95, 96, 97, 98, 99, 100, 101…	[]	[]	[]	[]	[]	[48, 49, 50, 51, 52, 53, 54, 55, 56, 57, 58, 59, 60, 61, 62, 63, 64, 65, 66, 67, 68, 69, 70, 71, 72, 73, 74, 75, 76, 77, 78, 79, 80, 81, 82, 83]	[48, 49, 50, 51, 52, 53, 54, 55, 56, 57, 58, 59, 60, 61, 62, 63, 64, 65, 66, 67, 68, 69, 70, 71, 72, 73, 74, 75, 76, 77, 78, 79, 80, 81, 82, 83]	[(48, 84)]	[36]	[]	[]	[]	0.492005
4	GAGCTGGACGGCGACGTAAAGTTTTAGAGCTACGTTCATCGACCGTCGAA-----------------------------TTGTACCGTCTACTTGACTCGATGAACGTAGCAAGTTAAAATAAGGCTAGTCCGTTATCAACTTGAAAAAGTGGCACCGAGTCGG	GAGCTGGACGGCGACGTAAAGTTTTAGAGCTACGTTCATCGACCGTCGTTGTACCGTCTACTTGACTTTTTTTCCGTCGTTGTACCGTCTACTTGACTCGATGAACGTAGCAAGTTAAAATAAGGCTAGTCCGTTATCAACTTGAAAAAGTGGCACCGAGTCGG	0	29	0	Reference	MODIFIED	Reference	81.098	[0, 1, 2, 3, 4, 5, 6, 7, 8, 9, 10, 11, 12, 13, 14, 15, 16, 17, 18, 19, 20, 21, 22, 23, 24, 25, 26, 27, 28, 29, 30, 31, 32, 33, 34, 35, 36, 37, 38, 39, 40, 41, 42, 43, 44, 45, 46, 47, 48, 49, 50, 51, 52, 53, 54, 55, 56, 57, 58, 59, 60, 61, 62, 63, 64, 65, 66, 67, 68, 69, 70, 71, 72, 73, 74, 75, 76, 77, 78, 79, 80, 81, 82, 83, 84, 85, 86, 87, 88, 89, 90, 91, 92, 93, 94, 95, 96, 97, 98, 99, 100, 101…	[]	[]	[]	[]	[]	[50, 51, 52, 53, 54, 55, 56, 57, 58, 59, 60, 61, 62, 63, 64, 65, 66, 67, 68, 69, 70, 71, 72, 73, 74, 75, 76, 77, 78]	[50, 51, 52, 53, 54, 55, 56, 57, 58, 59, 60, 61, 62, 63, 64, 65, 66, 67, 68, 69, 70, 71, 72, 73, 74, 75, 76, 77, 78]	[(50, 79)]	[29]	[48, 49]	[]	[]	0.492005
3	---CGGAACTGAGGCC--ATGATTAAGAGGGACGGCCGGGGGCATTCGTATTGCGCCGCTAGAGGTGAAATTCTTGGACCGGCGCAAGACGGACCA-----------GAGCGAAAGCATTT-------GCCAAGAATGTTTTCA--TTAATCAAGTGGCACCGAGTCGG	GAGCTGGACGGCGACGTAAAGTTTTAGAGCTACGTTCATCGACCGTCGT--TGTACCG-TCTACTTGACTTTTTTT--CCGTCGTTGTACCGTCTACTTGACTCGATGAACGTAGCAAGTTAAAATAAGGCTAGTCCGTTATCAACTTGAAAAAGTGGCACCGAGTCGG	0	11	0	Reference	MODIFIED	Reference	51.479	[0, 1, 2, 3, 4, 5, 6, 7, 8, 9, 10, 11, 12, 13, 14, 15, 16, 17, 18, 19, 20, 21, 22, 23, 24, 25, 26, 27, 28, 29, 30, 31, 32, 33, 34, 35, 36, 37, 38, 39, 40, 41, 42, 43, 44, 45, 46, 47, 48, -49, -49, 49, 50, 51, 52, 53, 54, 55, -56, 56, 57, 58, 59, 60, 61, 62, 63, 64, 65, 66, 67, 68, 69, 70, 71, 72, -73, -73, 73, 74, 75, 76, 77, 78, 79, 80, 81, 82, 83, 84, 85, 86, 87, 88, 89, 90, 91, 92, 93, 94, 95,…	[48, 49, 55, 56, 72, 73]	[48, 55, 72]	[]	[]	[]	[0, 1, 2, 16, 17, 91, 92, 93, 94, 95, 96, 97, 98, 99, 100, 101, 116, 117, 118, 119, 120, 121, 122, 139, 140]	[91, 92, 93, 94, 95, 96, 97, 98, 99, 100, 101]	[(91, 102)]	[11]	[4, 6, 9, 11, 13, 15, 19, 21, 24, 29, 30, 34, 35, 37, 38, 39, 41, 43, 44, 51, 52, 57, 58, 60, 61, 65, 66, 69, 72, 76, 79, 80, 81, 82, 85, 87, 89, 104, 107, 109, 110, 111, 113, 124, 126, 129, 130, 131, 135, 143, 145, 146]	[]	[]	0.369004
3	GAGCTGGACGGCGACGTAAAGTTTTAGAGCTA----------------------------------------------------------------------GAAA-TAGCAAGTTAAAATAAGGCTAGTCCGTTATCAACTTGAAAAAGTGGCACCGAGTCGG	GAGCTGGACGGCGACGTAAAGTTTTAGAGCTACGTTCATCGACCGTCGTTGTACCGTCTACTTGACTTTTTTTCCGTCGTTGTACCGTCTACTTGACTCGATGAACGTAGCAAGTTAAAATAAGGCTAGTCCGTTATCAACTTGAAAAAGTGGCACCGAGTCGG	0	70	0	Reference	MODIFIED	Reference	56.098	[0, 1, 2, 3, 4, 5, 6, 7, 8, 9, 10, 11, 12, 13, 14, 15, 16, 17, 18, 19, 20, 21, 22, 23, 24, 25, 26, 27, 28, 29, 30, 31, 32, 33, 34, 35, 36, 37, 38, 39, 40, 41, 42, 43, 44, 45, 46, 47, 48, 49, 50, 51, 52, 53, 54, 55, 56, 57, 58, 59, 60, 61, 62, 63, 64, 65, 66, 67, 68, 69, 70, 71, 72, 73, 74, 75, 76, 77, 78, 79, 80, 81, 82, 83, 84, 85, 86, 87, 88, 89, 90, 91, 92, 93, 94, 95, 96, 97, 98, 99, 100, 101…	[]	[]	[]	[]	[]	[32, 33, 34, 35, 36, 37, 38, 39, 40, 41, 42, 43, 44, 45, 46, 47, 48, 49, 50, 51, 52, 53, 54, 55, 56, 57, 58, 59, 60, 61, 62, 63, 64, 65, 66, 67, 68, 69, 70, 71, 72, 73, 74, 75, 76, 77, 78, 79, 80, 81, 82, 83, 84, 85, 86, 87, 88, 89, 90, 91, 92, 93, 94, 95, 96, 97, 98, 99, 100, 101, 106]	[32, 33, 34, 35, 36, 37, 38, 39, 40, 41, 42, 43, 44, 45, 46, 47, 48, 49, 50, 51, 52, 53, 54, 55, 56, 57, 58, 59, 60, 61, 62, 63, 64, 65, 66, 67, 68, 69, 70, 71, 72, 73, 74, 75, 76, 77, 78, 79, 80, 81, 82, 83, 84, 85, 86, 87, 88, 89, 90, 91, 92, 93, 94, 95, 96, 97, 98, 99, 100, 101]	[(32, 102)]	[70]	[105]	[]	[]	0.369004
3	GAGCTGGACGGCGACGTAAAGTTTTAGAGCTACGTTCATCGACC-----------------------------------TTGTACCGTCTACTTGACTCGATGAACGTAGCAAGTTAAAATAAGGCTAGTCCGTTATCAACTTGAAAAAGTGGCACCGAGTCGG	GAGCTGGACGGCGACGTAAAGTTTTAGAGCTACGTTCATCGACCGTCGTTGTACCGTCTACTTGACTTTTTTTCCGTCGTTGTACCGTCTACTTGACTCGATGAACGTAGCAAGTTAAAATAAGGCTAGTCCGTTATCAACTTGAAAAAGTGGCACCGAGTCGG	0	35	0	Reference	MODIFIED	Reference	78.659	[0, 1, 2, 3, 4, 5, 6, 7, 8, 9, 10, 11, 12, 13, 14, 15, 16, 17, 18, 19, 20, 21, 22, 23, 24, 25, 26, 27, 28, 29, 30, 31, 32, 33, 34, 35, 36, 37, 38, 39, 40, 41, 42, 43, 44, 45, 46, 47, 48, 49, 50, 51, 52, 53, 54, 55, 56, 57, 58, 59, 60, 61, 62, 63, 64, 65, 66, 67, 68, 69, 70, 71, 72, 73, 74, 75, 76, 77, 78, 79, 80, 81, 82, 83, 84, 85, 86, 87, 88, 89, 90, 91, 92, 93, 94, 95, 96, 97, 98, 99, 100, 101…	[]	[]	[]	[]	[]	[44, 45, 46, 47, 48, 49, 50, 51, 52, 53, 54, 55, 56, 57, 58, 59, 60, 61, 62, 63, 64, 65, 66, 67, 68, 69, 70, 71, 72, 73, 74, 75, 76, 77, 78]	[44, 45, 46, 47, 48, 49, 50, 51, 52, 53, 54, 55, 56, 57, 58, 59, 60, 61, 62, 63, 64, 65, 66, 67, 68, 69, 70, 71, 72, 73, 74, 75, 76, 77, 78]	[(44, 79)]	[35]	[]	[]	[]	0.369004
3	GAGCTGGACGGCGACGTAAAGTTTTAGAGCTACGTTCATCGACCGTC------------------------------------------TACTTGACTCGATGAACGTAGCAAGTTAAAATAAGGCTAGTCCGTTATCAACTTGAAAAAGTGGCACCG-GTCGG	GAGCTGGACGGCGACGTAAAGTTTTAGAGCTACGTTCATCGACCGTCGTTGTACCGTCTACTTGACTTTTTTTCCGTCGTTGTACCGTCTACTTGACTCGATGAACGTAGCAAGTTAAAATAAGGCTAGTCCGTTATCAACTTGAAAAAGTGGCACCGAGTCGG	0	42	0	Reference	MODIFIED	Reference	73.78	[0, 1, 2, 3, 4, 5, 6, 7, 8, 9, 10, 11, 12, 13, 14, 15, 16, 17, 18, 19, 20, 21, 22, 23, 24, 25, 26, 27, 28, 29, 30, 31, 32, 33, 34, 35, 36, 37, 38, 39, 40, 41, 42, 43, 44, 45, 46, 47, 48, 49, 50, 51, 52, 53, 54, 55, 56, 57, 58, 59, 60, 61, 62, 63, 64, 65, 66, 67, 68, 69, 70, 71, 72, 73, 74, 75, 76, 77, 78, 79, 80, 81, 82, 83, 84, 85, 86, 87, 88, 89, 90, 91, 92, 93, 94, 95, 96, 97, 98, 99, 100, 101…	[]	[]	[]	[]	[]	[47, 48, 49, 50, 51, 52, 53, 54, 55, 56, 57, 58, 59, 60, 61, 62, 63, 64, 65, 66, 67, 68, 69, 70, 71, 72, 73, 74, 75, 76, 77, 78, 79, 80, 81, 82, 83, 84, 85, 86, 87, 88, 158]	[47, 48, 49, 50, 51, 52, 53, 54, 55, 56, 57, 58, 59, 60, 61, 62, 63, 64, 65, 66, 67, 68, 69, 70, 71, 72, 73, 74, 75, 76, 77, 78, 79, 80, 81, 82, 83, 84, 85, 86, 87, 88]	[(47, 89)]	[42]	[]	[]	[]	0.369004
3	GAGCTGGACGGCGACGTAAAGTTTTAGAGCTACGTTCATCGACCGTC------------------------------------------TACTTGACTCGATGAACGTAGCAAGTTAAAATAAGGCTAGTCCGTTATCAACTTGAAAAAGTGGCACCGAGTGG-	GAGCTGGACGGCGACGTAAAGTTTTAGAGCTACGTTCATCGACCGTCGTTGTACCGTCTACTTGACTTTTTTTCCGTCGTTGTACCGTCTACTTGACTCGATGAACGTAGCAAGTTAAAATAAGGCTAGTCCGTTATCAACTTGAAAAAGTGGCACCGAGTCGG	0	42	0	Reference	MODIFIED	Reference	73.171	[0, 1, 2, 3, 4, 5, 6, 7, 8, 9, 10, 11, 12, 13, 14, 15, 16, 17, 18, 19, 20, 21, 22, 23, 24, 25, 26, 27, 28, 29, 30, 31, 32, 33, 34, 35, 36, 37, 38, 39, 40, 41, 42, 43, 44, 45, 46, 47, 48, 49, 50, 51, 52, 53, 54, 55, 56, 57, 58, 59, 60, 61, 62, 63, 64, 65, 66, 67, 68, 69, 70, 71, 72, 73, 74, 75, 76, 77, 78, 79, 80, 81, 82, 83, 84, 85, 86, 87, 88, 89, 90, 91, 92, 93, 94, 95, 96, 97, 98, 99, 100, 101…	[]	[]	[]	[]	[]	[47, 48, 49, 50, 51, 52, 53, 54, 55, 56, 57, 58, 59, 60, 61, 62, 63, 64, 65, 66, 67, 68, 69, 70, 71, 72, 73, 74, 75, 76, 77, 78, 79, 80, 81, 82, 83, 84, 85, 86, 87, 88]	[47, 48, 49, 50, 51, 52, 53, 54, 55, 56, 57, 58, 59, 60, 61, 62, 63, 64, 65, 66, 67, 68, 69, 70, 71, 72, 73, 74, 75, 76, 77, 78, 79, 80, 81, 82, 83, 84, 85, 86, 87, 88]	[(47, 89)]	[42]	[161]	[]	[]	0.369004
3	GAGCTGGACGGCGACGTAAAGTTTTAGAGCTACGTTCATCGACCGTCGT---------------------------------------------GACTCGATGAACGTAGCAAGTTAAAATAAGGCTAGTCCGTTATCAACTTGAAAAAGTGGCACCGAGTCGG	GAGCTGGACGGCGACGTAAAGTTTTAGAGCTACGTTCATCGACCGTCGTTGTACCGTCTACTTGACTTTTTTTCCGTCGTTGTACCGTCTACTTGACTCGATGAACGTAGCAAGTTAAAATAAGGCTAGTCCGTTATCAACTTGAAAAAGTGGCACCGAGTCGG	0	45	0	Reference	MODIFIED	Reference	72.561	[0, 1, 2, 3, 4, 5, 6, 7, 8, 9, 10, 11, 12, 13, 14, 15, 16, 17, 18, 19, 20, 21, 22, 23, 24, 25, 26, 27, 28, 29, 30, 31, 32, 33, 34, 35, 36, 37, 38, 39, 40, 41, 42, 43, 44, 45, 46, 47, 48, 49, 50, 51, 52, 53, 54, 55, 56, 57, 58, 59, 60, 61, 62, 63, 64, 65, 66, 67, 68, 69, 70, 71, 72, 73, 74, 75, 76, 77, 78, 79, 80, 81, 82, 83, 84, 85, 86, 87, 88, 89, 90, 91, 92, 93, 94, 95, 96, 97, 98, 99, 100, 101…	[]	[]	[]	[]	[]	[49, 50, 51, 52, 53, 54, 55, 56, 57, 58, 59, 60, 61, 62, 63, 64, 65, 66, 67, 68, 69, 70, 71, 72, 73, 74, 75, 76, 77, 78, 79, 80, 81, 82, 83, 84, 85, 86, 87, 88, 89, 90, 91, 92, 93]	[49, 50, 51, 52, 53, 54, 55, 56, 57, 58, 59, 60, 61, 62, 63, 64, 65, 66, 67, 68, 69, 70, 71, 72, 73, 74, 75, 76, 77, 78, 79, 80, 81, 82, 83, 84, 85, 86, 87, 88, 89, 90, 91, 92, 93]	[(49, 94)]	[45]	[]	[]	[]	0.369004
3	GAGCTGGACGGCGACGTAAAGTTTTAGAGCTACGTTCATCGACCGTCGTC-----------------------------TTGTACCGTCTACTTGACTCGATGAACGTAGCAAGTTAAAATAAGGCTAGTCCGTTATCAACTTGAAAAAGTGGCACCGAGTCGG	GAGCTGGACGGCGACGTAAAGTTTTAGAGCTACGTTCATCGACCGTCGTTGTACCGTCTACTTGACTTTTTTTCCGTCGTTGTACCGTCTACTTGACTCGATGAACGTAGCAAGTTAAAATAAGGCTAGTCCGTTATCAACTTGAAAAAGTGGCACCGAGTCGG	0	29	0	Reference	MODIFIED	Reference	81.707	[0, 1, 2, 3, 4, 5, 6, 7, 8, 9, 10, 11, 12, 13, 14, 15, 16, 17, 18, 19, 20, 21, 22, 23, 24, 25, 26, 27, 28, 29, 30, 31, 32, 33, 34, 35, 36, 37, 38, 39, 40, 41, 42, 43, 44, 45, 46, 47, 48, 49, 50, 51, 52, 53, 54, 55, 56, 57, 58, 59, 60, 61, 62, 63, 64, 65, 66, 67, 68, 69, 70, 71, 72, 73, 74, 75, 76, 77, 78, 79, 80, 81, 82, 83, 84, 85, 86, 87, 88, 89, 90, 91, 92, 93, 94, 95, 96, 97, 98, 99, 100, 101…	[]	[]	[]	[]	[]	[50, 51, 52, 53, 54, 55, 56, 57, 58, 59, 60, 61, 62, 63, 64, 65, 66, 67, 68, 69, 70, 71, 72, 73, 74, 75, 76, 77, 78]	[50, 51, 52, 53, 54, 55, 56, 57, 58, 59, 60, 61, 62, 63, 64, 65, 66, 67, 68, 69, 70, 71, 72, 73, 74, 75, 76, 77, 78]	[(50, 79)]	[29]	[49]	[]	[]	0.369004
2	-AGCTGGACGGCGACGTAAAGTTTTAGAGCTACGTTCAT------------------------------------------GTACCGTCTACTTGACTCGATGAACGTAGCAAGTTAAAATAAGGCTAGTCCGTTATCAACTTGAAAAAGTGGCACCGAGTCGG	GAGCTGGACGGCGACGTAAAGTTTTAGAGCTACGTTCATCGACCGTCGTTGTACCGTCTACTTGACTTTTTTTCCGTCGTTGTACCGTCTACTTGACTCGATGAACGTAGCAAGTTAAAATAAGGCTAGTCCGTTATCAACTTGAAAAAGTGGCACCGAGTCGG	0	42	0	Reference	MODIFIED	Reference	73.78	[0, 1, 2, 3, 4, 5, 6, 7, 8, 9, 10, 11, 12, 13, 14, 15, 16, 17, 18, 19, 20, 21, 22, 23, 24, 25, 26, 27, 28, 29, 30, 31, 32, 33, 34, 35, 36, 37, 38, 39, 40, 41, 42, 43, 44, 45, 46, 47, 48, 49, 50, 51, 52, 53, 54, 55, 56, 57, 58, 59, 60, 61, 62, 63, 64, 65, 66, 67, 68, 69, 70, 71, 72, 73, 74, 75, 76, 77, 78, 79, 80, 81, 82, 83, 84, 85, 86, 87, 88, 89, 90, 91, 92, 93, 94, 95, 96, 97, 98, 99, 100, 101…	[]	[]	[]	[]	[]	[0, 39, 40, 41, 42, 43, 44, 45, 46, 47, 48, 49, 50, 51, 52, 53, 54, 55, 56, 57, 58, 59, 60, 61, 62, 63, 64, 65, 66, 67, 68, 69, 70, 71, 72, 73, 74, 75, 76, 77, 78, 79, 80]	[39, 40, 41, 42, 43, 44, 45, 46, 47, 48, 49, 50, 51, 52, 53, 54, 55, 56, 57, 58, 59, 60, 61, 62, 63, 64, 65, 66, 67, 68, 69, 70, 71, 72, 73, 74, 75, 76, 77, 78, 79, 80]	[(39, 81)]	[42]	[]	[]	[]	0.246002
2	-AGCTGGACGGCGACGTAAAGTTTTAGAGCTACGTTCATCGACCGTCGT--------------------------------GTACCGTCTACTTGACTCGATGAACGTAGCAAGTTAAAATAAGGCTAGTCCGTTATCAACTTGAAAAAGTGGCACCGAGTCGG	GAGCTGGACGGCGACGTAAAGTTTTAGAGCTACGTTCATCGACCGTCGTTGTACCGTCTACTTGACTTTTTTTCCGTCGTTGTACCGTCTACTTGACTCGATGAACGTAGCAAGTTAAAATAAGGCTAGTCCGTTATCAACTTGAAAAAGTGGCACCGAGTCGG	0	32	0	Reference	MODIFIED	Reference	79.878	[0, 1, 2, 3, 4, 5, 6, 7, 8, 9, 10, 11, 12, 13, 14, 15, 16, 17, 18, 19, 20, 21, 22, 23, 24, 25, 26, 27, 28, 29, 30, 31, 32, 33, 34, 35, 36, 37, 38, 39, 40, 41, 42, 43, 44, 45, 46, 47, 48, 49, 50, 51, 52, 53, 54, 55, 56, 57, 58, 59, 60, 61, 62, 63, 64, 65, 66, 67, 68, 69, 70, 71, 72, 73, 74, 75, 76, 77, 78, 79, 80, 81, 82, 83, 84, 85, 86, 87, 88, 89, 90, 91, 92, 93, 94, 95, 96, 97, 98, 99, 100, 101…	[]	[]	[]	[]	[]	[0, 49, 50, 51, 52, 53, 54, 55, 56, 57, 58, 59, 60, 61, 62, 63, 64, 65, 66, 67, 68, 69, 70, 71, 72, 73, 74, 75, 76, 77, 78, 79, 80]	[49, 50, 51, 52, 53, 54, 55, 56, 57, 58, 59, 60, 61, 62, 63, 64, 65, 66, 67, 68, 69, 70, 71, 72, 73, 74, 75, 76, 77, 78, 79, 80]	[(49, 81)]	[32]	[]	[]	[]	0.246002
2	GAGCT--------------------------------------------------------------------------TTGTACCGTCTACTTGACTCGATGAACGTAGCAAGTTAAAATAAGGCTAGTCCGTTATCAACTTGAAAAAGTGGCACCGAGTCGG	GAGCTGGACGGCGACGTAAAGTTTTAGAGCTACGTTCATCGACCGTCGTTGTACCGTCTACTTGACTTTTTTTCCGTCGTTGTACCGTCTACTTGACTCGATGAACGTAGCAAGTTAAAATAAGGCTAGTCCGTTATCAACTTGAAAAAGTGGCACCGAGTCGG	0	74	0	Reference	MODIFIED	Reference	54.878	[0, 1, 2, 3, 4, 5, 6, 7, 8, 9, 10, 11, 12, 13, 14, 15, 16, 17, 18, 19, 20, 21, 22, 23, 24, 25, 26, 27, 28, 29, 30, 31, 32, 33, 34, 35, 36, 37, 38, 39, 40, 41, 42, 43, 44, 45, 46, 47, 48, 49, 50, 51, 52, 53, 54, 55, 56, 57, 58, 59, 60, 61, 62, 63, 64, 65, 66, 67, 68, 69, 70, 71, 72, 73, 74, 75, 76, 77, 78, 79, 80, 81, 82, 83, 84, 85, 86, 87, 88, 89, 90, 91, 92, 93, 94, 95, 96, 97, 98, 99, 100, 101…	[]	[]	[]	[]	[]	[5, 6, 7, 8, 9, 10, 11, 12, 13, 14, 15, 16, 17, 18, 19, 20, 21, 22, 23, 24, 25, 26, 27, 28, 29, 30, 31, 32, 33, 34, 35, 36, 37, 38, 39, 40, 41, 42, 43, 44, 45, 46, 47, 48, 49, 50, 51, 52, 53, 54, 55, 56, 57, 58, 59, 60, 61, 62, 63, 64, 65, 66, 67, 68, 69, 70, 71, 72, 73, 74, 75, 76, 77, 78]	[5, 6, 7, 8, 9, 10, 11, 12, 13, 14, 15, 16, 17, 18, 19, 20, 21, 22, 23, 24, 25, 26, 27, 28, 29, 30, 31, 32, 33, 34, 35, 36, 37, 38, 39, 40, 41, 42, 43, 44, 45, 46, 47, 48, 49, 50, 51, 52, 53, 54, 55, 56, 57, 58, 59, 60, 61, 62, 63, 64, 65, 66, 67, 68, 69, 70, 71, 72, 73, 74, 75, 76, 77, 78]	[(5, 79)]	[74]	[]	[]	[]	0.246002
2	GAGCTGGACGGCGAC----------------------------------------------------------------TTGTACCGTCTACTTGACTCGATGAACGTAGCAAGTTAAAATAAGGCTAGTCCGTTATCAACTTGAAAAAGTGGCACCGAGTCGG	GAGCTGGACGGCGACGTAAAGTTTTAGAGCTACGTTCATCGACCGTCGTTGTACCGTCTACTTGACTTTTTTTCCGTCGTTGTACCGTCTACTTGACTCGATGAACGTAGCAAGTTAAAATAAGGCTAGTCCGTTATCAACTTGAAAAAGTGGCACCGAGTCGG	0	64	0	Reference	MODIFIED	Reference	60.976	[0, 1, 2, 3, 4, 5, 6, 7, 8, 9, 10, 11, 12, 13, 14, 15, 16, 17, 18, 19, 20, 21, 22, 23, 24, 25, 26, 27, 28, 29, 30, 31, 32, 33, 34, 35, 36, 37, 38, 39, 40, 41, 42, 43, 44, 45, 46, 47, 48, 49, 50, 51, 52, 53, 54, 55, 56, 57, 58, 59, 60, 61, 62, 63, 64, 65, 66, 67, 68, 69, 70, 71, 72, 73, 74, 75, 76, 77, 78, 79, 80, 81, 82, 83, 84, 85, 86, 87, 88, 89, 90, 91, 92, 93, 94, 95, 96, 97, 98, 99, 100, 101…	[]	[]	[]	[]	[]	[15, 16, 17, 18, 19, 20, 21, 22, 23, 24, 25, 26, 27, 28, 29, 30, 31, 32, 33, 34, 35, 36, 37, 38, 39, 40, 41, 42, 43, 44, 45, 46, 47, 48, 49, 50, 51, 52, 53, 54, 55, 56, 57, 58, 59, 60, 61, 62, 63, 64, 65, 66, 67, 68, 69, 70, 71, 72, 73, 74, 75, 76, 77, 78]	[15, 16, 17, 18, 19, 20, 21, 22, 23, 24, 25, 26, 27, 28, 29, 30, 31, 32, 33, 34, 35, 36, 37, 38, 39, 40, 41, 42, 43, 44, 45, 46, 47, 48, 49, 50, 51, 52, 53, 54, 55, 56, 57, 58, 59, 60, 61, 62, 63, 64, 65, 66, 67, 68, 69, 70, 71, 72, 73, 74, 75, 76, 77, 78]	[(15, 79)]	[64]	[]	[]	[]	0.246002
2	GAGCTGGACGGCGACGTAAAGTTTTAGAGCTAC----------------------------------------------TTGTACCGTCTACTTGACTCGATGAACGTAGCAAGTTAAAATAAGGCTAGTCCGTTATCAACTTGAAAAAGTGGCACCGAGTCGG	GAGCTGGACGGCGACGTAAAGTTTTAGAGCTACGTTCATCGACCGTCGTTGTACCGTCTACTTGACTTTTTTTCCGTCGTTGTACCGTCTACTTGACTCGATGAACGTAGCAAGTTAAAATAAGGCTAGTCCGTTATCAACTTGAAAAAGTGGCACCGAGTCGG	0	46	0	Reference	MODIFIED	Reference	71.951	[0, 1, 2, 3, 4, 5, 6, 7, 8, 9, 10, 11, 12, 13, 14, 15, 16, 17, 18, 19, 20, 21, 22, 23, 24, 25, 26, 27, 28, 29, 30, 31, 32, 33, 34, 35, 36, 37, 38, 39, 40, 41, 42, 43, 44, 45, 46, 47, 48, 49, 50, 51, 52, 53, 54, 55, 56, 57, 58, 59, 60, 61, 62, 63, 64, 65, 66, 67, 68, 69, 70, 71, 72, 73, 74, 75, 76, 77, 78, 79, 80, 81, 82, 83, 84, 85, 86, 87, 88, 89, 90, 91, 92, 93, 94, 95, 96, 97, 98, 99, 100, 101…	[]	[]	[]	[]	[]	[33, 34, 35, 36, 37, 38, 39, 40, 41, 42, 43, 44, 45, 46, 47, 48, 49, 50, 51, 52, 53, 54, 55, 56, 57, 58, 59, 60, 61, 62, 63, 64, 65, 66, 67, 68, 69, 70, 71, 72, 73, 74, 75, 76, 77, 78]	[33, 34, 35, 36, 37, 38, 39, 40, 41, 42, 43, 44, 45, 46, 47, 48, 49, 50, 51, 52, 53, 54, 55, 56, 57, 58, 59, 60, 61, 62, 63, 64, 65, 66, 67, 68, 69, 70, 71, 72, 73, 74, 75, 76, 77, 78]	[(33, 79)]	[46]	[]	[]	[]	0.246002
2	GAGCTGGACGGCGACGTAAAGTTTTAGAGCTACGTTCATCA--------------------------------------TTGTACCGTCTACTTGACTCGATGAACGTAGCAAGTTAAAATAAGGCTAGTCCGTTATCAACTTGAAAAAGTGGCACCGAGTCGG	GAGCTGGACGGCGACGTAAAGTTTTAGAGCTACGTTCATCGACCGTCGTTGTACCGTCTACTTGACTTTTTTTCCGTCGTTGTACCGTCTACTTGACTCGATGAACGTAGCAAGTTAAAATAAGGCTAGTCCGTTATCAACTTGAAAAAGTGGCACCGAGTCGG	0	38	0	Reference	MODIFIED	Reference	76.22	[0, 1, 2, 3, 4, 5, 6, 7, 8, 9, 10, 11, 12, 13, 14, 15, 16, 17, 18, 19, 20, 21, 22, 23, 24, 25, 26, 27, 28, 29, 30, 31, 32, 33, 34, 35, 36, 37, 38, 39, 40, 41, 42, 43, 44, 45, 46, 47, 48, 49, 50, 51, 52, 53, 54, 55, 56, 57, 58, 59, 60, 61, 62, 63, 64, 65, 66, 67, 68, 69, 70, 71, 72, 73, 74, 75, 76, 77, 78, 79, 80, 81, 82, 83, 84, 85, 86, 87, 88, 89, 90, 91, 92, 93, 94, 95, 96, 97, 98, 99, 100, 101…	[]	[]	[]	[]	[]	[41, 42, 43, 44, 45, 46, 47, 48, 49, 50, 51, 52, 53, 54, 55, 56, 57, 58, 59, 60, 61, 62, 63, 64, 65, 66, 67, 68, 69, 70, 71, 72, 73, 74, 75, 76, 77, 78]	[41, 42, 43, 44, 45, 46, 47, 48, 49, 50, 51, 52, 53, 54, 55, 56, 57, 58, 59, 60, 61, 62, 63, 64, 65, 66, 67, 68, 69, 70, 71, 72, 73, 74, 75, 76, 77, 78]	[(41, 79)]	[38]	[40]	[]	[]	0.246002
2	GAGCTGGACGGCGACGTAAAGTTTTAGAGCTACGTTCATCG--------------------------------------TTGTACCGTCTACTTGACTCGATGAACGTAGCAAGTTAAAATAAGGCTAGTCCGTTATCAACTTGAAAAAGTGGCACCGAGTCGG	GAGCTGGACGGCGACGTAAAGTTTTAGAGCTACGTTCATCGACCGTCGTTGTACCGTCTACTTGACTTTTTTTCCGTCGTTGTACCGTCTACTTGACTCGATGAACGTAGCAAGTTAAAATAAGGCTAGTCCGTTATCAACTTGAAAAAGTGGCACCGAGTCGG	0	38	0	Reference	MODIFIED	Reference	76.829	[0, 1, 2, 3, 4, 5, 6, 7, 8, 9, 10, 11, 12, 13, 14, 15, 16, 17, 18, 19, 20, 21, 22, 23, 24, 25, 26, 27, 28, 29, 30, 31, 32, 33, 34, 35, 36, 37, 38, 39, 40, 41, 42, 43, 44, 45, 46, 47, 48, 49, 50, 51, 52, 53, 54, 55, 56, 57, 58, 59, 60, 61, 62, 63, 64, 65, 66, 67, 68, 69, 70, 71, 72, 73, 74, 75, 76, 77, 78, 79, 80, 81, 82, 83, 84, 85, 86, 87, 88, 89, 90, 91, 92, 93, 94, 95, 96, 97, 98, 99, 100, 101…	[]	[]	[]	[]	[]	[41, 42, 43, 44, 45, 46, 47, 48, 49, 50, 51, 52, 53, 54, 55, 56, 57, 58, 59, 60, 61, 62, 63, 64, 65, 66, 67, 68, 69, 70, 71, 72, 73, 74, 75, 76, 77, 78]	[41, 42, 43, 44, 45, 46, 47, 48, 49, 50, 51, 52, 53, 54, 55, 56, 57, 58, 59, 60, 61, 62, 63, 64, 65, 66, 67, 68, 69, 70, 71, 72, 73, 74, 75, 76, 77, 78]	[(41, 79)]	[38]	[]	[]	[]	0.246002
2	GAGCTGGACGGCGACGTAAAGTTTTAGAGCTACGTTCATCGA-----------------------------------------------------------TGAACGTAGCAAGTTAAAATAAGGCTAGTCCGTTATCAACTTGAAAAAGTGGCACCGAGTCGG	GAGCTGGACGGCGACGTAAAGTTTTAGAGCTACGTTCATCGACCGTCGTTGTACCGTCTACTTGACTTTTTTTCCGTCGTTGTACCGTCTACTTGACTCGATGAACGTAGCAAGTTAAAATAAGGCTAGTCCGTTATCAACTTGAAAAAGTGGCACCGAGTCGG	0	59	0	Reference	MODIFIED	Reference	64.024	[0, 1, 2, 3, 4, 5, 6, 7, 8, 9, 10, 11, 12, 13, 14, 15, 16, 17, 18, 19, 20, 21, 22, 23, 24, 25, 26, 27, 28, 29, 30, 31, 32, 33, 34, 35, 36, 37, 38, 39, 40, 41, 42, 43, 44, 45, 46, 47, 48, 49, 50, 51, 52, 53, 54, 55, 56, 57, 58, 59, 60, 61, 62, 63, 64, 65, 66, 67, 68, 69, 70, 71, 72, 73, 74, 75, 76, 77, 78, 79, 80, 81, 82, 83, 84, 85, 86, 87, 88, 89, 90, 91, 92, 93, 94, 95, 96, 97, 98, 99, 100, 101…	[]	[]	[]	[]	[]	[42, 43, 44, 45, 46, 47, 48, 49, 50, 51, 52, 53, 54, 55, 56, 57, 58, 59, 60, 61, 62, 63, 64, 65, 66, 67, 68, 69, 70, 71, 72, 73, 74, 75, 76, 77, 78, 79, 80, 81, 82, 83, 84, 85, 86, 87, 88, 89, 90, 91, 92, 93, 94, 95, 96, 97, 98, 99, 100]	[42, 43, 44, 45, 46, 47, 48, 49, 50, 51, 52, 53, 54, 55, 56, 57, 58, 59, 60, 61, 62, 63, 64, 65, 66, 67, 68, 69, 70, 71, 72, 73, 74, 75, 76, 77, 78, 79, 80, 81, 82, 83, 84, 85, 86, 87, 88, 89, 90, 91, 92, 93, 94, 95, 96, 97, 98, 99, 100]	[(42, 101)]	[59]	[]	[]	[]	0.246002
2	GAGCTGGACGGCGACGTAAAGTTTTAGAGCTACGTTCATCGAC------------------------------------------------------TCGATGAACGTAGCAAGTTAAAATAAGGCTAGTCCGTTATCAACTTGAAAAAGTGGCACCGAGTCGG	GAGCTGGACGGCGACGTAAAGTTTTAGAGCTACGTTCATCGACCGTCGTTGTACCGTCTACTTGACTTTTTTTCCGTCGTTGTACCGTCTACTTGACTCGATGAACGTAGCAAGTTAAAATAAGGCTAGTCCGTTATCAACTTGAAAAAGTGGCACCGAGTCGG	0	54	0	Reference	MODIFIED	Reference	67.073	[0, 1, 2, 3, 4, 5, 6, 7, 8, 9, 10, 11, 12, 13, 14, 15, 16, 17, 18, 19, 20, 21, 22, 23, 24, 25, 26, 27, 28, 29, 30, 31, 32, 33, 34, 35, 36, 37, 38, 39, 40, 41, 42, 43, 44, 45, 46, 47, 48, 49, 50, 51, 52, 53, 54, 55, 56, 57, 58, 59, 60, 61, 62, 63, 64, 65, 66, 67, 68, 69, 70, 71, 72, 73, 74, 75, 76, 77, 78, 79, 80, 81, 82, 83, 84, 85, 86, 87, 88, 89, 90, 91, 92, 93, 94, 95, 96, 97, 98, 99, 100, 101…	[]	[]	[]	[]	[]	[43, 44, 45, 46, 47, 48, 49, 50, 51, 52, 53, 54, 55, 56, 57, 58, 59, 60, 61, 62, 63, 64, 65, 66, 67, 68, 69, 70, 71, 72, 73, 74, 75, 76, 77, 78, 79, 80, 81, 82, 83, 84, 85, 86, 87, 88, 89, 90, 91, 92, 93, 94, 95, 96]	[43, 44, 45, 46, 47, 48, 49, 50, 51, 52, 53, 54, 55, 56, 57, 58, 59, 60, 61, 62, 63, 64, 65, 66, 67, 68, 69, 70, 71, 72, 73, 74, 75, 76, 77, 78, 79, 80, 81, 82, 83, 84, 85, 86, 87, 88, 89, 90, 91, 92, 93, 94, 95, 96]	[(43, 97)]	[54]	[]	[]	[]	0.246002
2	GAGCTGGACGGCGACGTAAAGTTTTAGAGCTACGTTCATCGACCGT-------------------------------------ACCGTCTACTTGACTCGATGAACGTAGCAAGTTAAAATAAGGCTAGTCCGTTATCAACTTGAAAAAGTGGCAC-GAGTCGG	GAGCTGGACGGCGACGTAAAGTTTTAGAGCTACGTTCATCGACCGTCGTTGTACCGTCTACTTGACTTTTTTTCCGTCGTTGTACCGTCTACTTGACTCGATGAACGTAGCAAGTTAAAATAAGGCTAGTCCGTTATCAACTTGAAAAAGTGGCACCGAGTCGG	0	37	0	Reference	MODIFIED	Reference	76.829	[0, 1, 2, 3, 4, 5, 6, 7, 8, 9, 10, 11, 12, 13, 14, 15, 16, 17, 18, 19, 20, 21, 22, 23, 24, 25, 26, 27, 28, 29, 30, 31, 32, 33, 34, 35, 36, 37, 38, 39, 40, 41, 42, 43, 44, 45, 46, 47, 48, 49, 50, 51, 52, 53, 54, 55, 56, 57, 58, 59, 60, 61, 62, 63, 64, 65, 66, 67, 68, 69, 70, 71, 72, 73, 74, 75, 76, 77, 78, 79, 80, 81, 82, 83, 84, 85, 86, 87, 88, 89, 90, 91, 92, 93, 94, 95, 96, 97, 98, 99, 100, 101…	[]	[]	[]	[]	[]	[46, 47, 48, 49, 50, 51, 52, 53, 54, 55, 56, 57, 58, 59, 60, 61, 62, 63, 64, 65, 66, 67, 68, 69, 70, 71, 72, 73, 74, 75, 76, 77, 78, 79, 80, 81, 82, 156]	[46, 47, 48, 49, 50, 51, 52, 53, 54, 55, 56, 57, 58, 59, 60, 61, 62, 63, 64, 65, 66, 67, 68, 69, 70, 71, 72, 73, 74, 75, 76, 77, 78, 79, 80, 81, 82]	[(46, 83)]	[37]	[]	[]	[]	0.246002
2	GAGCTGGACGGCGACGTAAAGTTTTAGAGCTACGTTCATCGACCGT-------------ACAA----------------TTGTACCGTCTACTTGACTCGATGAACGTAGCAAGTTAAAATAAGGCTAGTCCGTTATCAACTTGAAAAAGTGGCACCGAGTCGG	GAGCTGGACGGCGACGTAAAGTTTTAGAGCTACGTTCATCGACCGTCGTTGTACCGTCTACTTGACTTTTTTTCCGTCGTTGTACCGTCTACTTGACTCGATGAACGTAGCAAGTTAAAATAAGGCTAGTCCGTTATCAACTTGAAAAAGTGGCACCGAGTCGG	0	16	1	Reference	MODIFIED	Reference	81.098	[0, 1, 2, 3, 4, 5, 6, 7, 8, 9, 10, 11, 12, 13, 14, 15, 16, 17, 18, 19, 20, 21, 22, 23, 24, 25, 26, 27, 28, 29, 30, 31, 32, 33, 34, 35, 36, 37, 38, 39, 40, 41, 42, 43, 44, 45, 46, 47, 48, 49, 50, 51, 52, 53, 54, 55, 56, 57, 58, 59, 60, 61, 62, 63, 64, 65, 66, 67, 68, 69, 70, 71, 72, 73, 74, 75, 76, 77, 78, 79, 80, 81, 82, 83, 84, 85, 86, 87, 88, 89, 90, 91, 92, 93, 94, 95, 96, 97, 98, 99, 100, 101…	[]	[]	[]	[]	[]	[46, 47, 48, 49, 50, 51, 52, 53, 54, 55, 56, 57, 58, 63, 64, 65, 66, 67, 68, 69, 70, 71, 72, 73, 74, 75, 76, 77, 78]	[63, 64, 65, 66, 67, 68, 69, 70, 71, 72, 73, 74, 75, 76, 77, 78]	[(63, 79)]	[16]	[61, 62]	[62]	['A']	0.246002
2	GAGCTGGACGGCGACGTAAAGTTTTAGAGCTACGTTCATCGACCGTC------------------------------------------TACTTGACTCGATGAACGTAGCAAGTTAAAATAAGGCTAGTCCGTTATCAACTTGAAAAAAAAAAGTGGCACCGAGTCGG	GAGCTGGACGGCGACGTAAAGTTTTAGAGCTACGTTCATCGACCGTCGTTGTACCGTCTACTTGACTTTTTTTCCGTCGTTGTACCGTCTACTTGACTCGATGAACGTAGCAAGTTAAAATAAGGCTAGTCCGTTATCAACTTGAAAAA-----GTGGCACCGAGTCGG	0	42	0	Reference	MODIFIED	Reference	72.189	[0, 1, 2, 3, 4, 5, 6, 7, 8, 9, 10, 11, 12, 13, 14, 15, 16, 17, 18, 19, 20, 21, 22, 23, 24, 25, 26, 27, 28, 29, 30, 31, 32, 33, 34, 35, 36, 37, 38, 39, 40, 41, 42, 43, 44, 45, 46, 47, 48, 49, 50, 51, 52, 53, 54, 55, 56, 57, 58, 59, 60, 61, 62, 63, 64, 65, 66, 67, 68, 69, 70, 71, 72, 73, 74, 75, 76, 77, 78, 79, 80, 81, 82, 83, 84, 85, 86, 87, 88, 89, 90, 91, 92, 93, 94, 95, 96, 97, 98, 99, 100, 101…	[148, 149]	[148]	[]	[]	[]	[47, 48, 49, 50, 51, 52, 53, 54, 55, 56, 57, 58, 59, 60, 61, 62, 63, 64, 65, 66, 67, 68, 69, 70, 71, 72, 73, 74, 75, 76, 77, 78, 79, 80, 81, 82, 83, 84, 85, 86, 87, 88]	[47, 48, 49, 50, 51, 52, 53, 54, 55, 56, 57, 58, 59, 60, 61, 62, 63, 64, 65, 66, 67, 68, 69, 70, 71, 72, 73, 74, 75, 76, 77, 78, 79, 80, 81, 82, 83, 84, 85, 86, 87, 88]	[(47, 89)]	[42]	[]	[]	[]	0.246002
2	GAGCTGGACGGCGACGTAAAGTTTTAGAGCTACGTTCATCGACCGTC------------------------------------------TACTTGACTCGATGAACGTAGCAAGTTAAAATAAGGCTAGTCCGTTATCAACTTGAAAAAAGTGGCACCGAGTCGG	GAGCTGGACGGCGACGTAAAGTTTTAGAGCTACGTTCATCGACCGTCGTTGTACCGTCTACTTGACTTTTTTTCCGTCGTTGTACCGTCTACTTGACTCGATGAACGTAGCAAGTTAAAATAAGGCTAGTCCGTTATCAACTTGAAAAA-GTGGCACCGAGTCGG	0	42	0	Reference	MODIFIED	Reference	73.939	[0, 1, 2, 3, 4, 5, 6, 7, 8, 9, 10, 11, 12, 13, 14, 15, 16, 17, 18, 19, 20, 21, 22, 23, 24, 25, 26, 27, 28, 29, 30, 31, 32, 33, 34, 35, 36, 37, 38, 39, 40, 41, 42, 43, 44, 45, 46, 47, 48, 49, 50, 51, 52, 53, 54, 55, 56, 57, 58, 59, 60, 61, 62, 63, 64, 65, 66, 67, 68, 69, 70, 71, 72, 73, 74, 75, 76, 77, 78, 79, 80, 81, 82, 83, 84, 85, 86, 87, 88, 89, 90, 91, 92, 93, 94, 95, 96, 97, 98, 99, 100, 101…	[148, 149]	[148]	[]	[]	[]	[47, 48, 49, 50, 51, 52, 53, 54, 55, 56, 57, 58, 59, 60, 61, 62, 63, 64, 65, 66, 67, 68, 69, 70, 71, 72, 73, 74, 75, 76, 77, 78, 79, 80, 81, 82, 83, 84, 85, 86, 87, 88]	[47, 48, 49, 50, 51, 52, 53, 54, 55, 56, 57, 58, 59, 60, 61, 62, 63, 64, 65, 66, 67, 68, 69, 70, 71, 72, 73, 74, 75, 76, 77, 78, 79, 80, 81, 82, 83, 84, 85, 86, 87, 88]	[(47, 89)]	[42]	[]	[]	[]	0.246002
2	GAGCTGGACGGCGACGTAAAGTTTTAGAGCTACGTTCATCGACCGTC------------------------------------------TACTTGACTCGATGAACGTAGCAAGTTAAAATAAGGCTAGTCCGTTATCAACTTGAAAAAGTGGCACCGA-TCGG	GAGCTGGACGGCGACGTAAAGTTTTAGAGCTACGTTCATCGACCGTCGTTGTACCGTCTACTTGACTTTTTTTCCGTCGTTGTACCGTCTACTTGACTCGATGAACGTAGCAAGTTAAAATAAGGCTAGTCCGTTATCAACTTGAAAAAGTGGCACCGAGTCGG	0	42	0	Reference	MODIFIED	Reference	73.78	[0, 1, 2, 3, 4, 5, 6, 7, 8, 9, 10, 11, 12, 13, 14, 15, 16, 17, 18, 19, 20, 21, 22, 23, 24, 25, 26, 27, 28, 29, 30, 31, 32, 33, 34, 35, 36, 37, 38, 39, 40, 41, 42, 43, 44, 45, 46, 47, 48, 49, 50, 51, 52, 53, 54, 55, 56, 57, 58, 59, 60, 61, 62, 63, 64, 65, 66, 67, 68, 69, 70, 71, 72, 73, 74, 75, 76, 77, 78, 79, 80, 81, 82, 83, 84, 85, 86, 87, 88, 89, 90, 91, 92, 93, 94, 95, 96, 97, 98, 99, 100, 101…	[]	[]	[]	[]	[]	[47, 48, 49, 50, 51, 52, 53, 54, 55, 56, 57, 58, 59, 60, 61, 62, 63, 64, 65, 66, 67, 68, 69, 70, 71, 72, 73, 74, 75, 76, 77, 78, 79, 80, 81, 82, 83, 84, 85, 86, 87, 88, 159]	[47, 48, 49, 50, 51, 52, 53, 54, 55, 56, 57, 58, 59, 60, 61, 62, 63, 64, 65, 66, 67, 68, 69, 70, 71, 72, 73, 74, 75, 76, 77, 78, 79, 80, 81, 82, 83, 84, 85, 86, 87, 88]	[(47, 89)]	[42]	[]	[]	[]	0.246002
2	GAGCTGGACGGCGACGTAAAGTTTTAGAGCTACGTTCATCGACCGTC------------------------------------------TACTTGACTCGATGAACGTAGCAAGTTAAAATAAGGCTAGTCCGTTATCAACTTGAAAAAGTGGCACCGAGCGG-	GAGCTGGACGGCGACGTAAAGTTTTAGAGCTACGTTCATCGACCGTCGTTGTACCGTCTACTTGACTTTTTTTCCGTCGTTGTACCGTCTACTTGACTCGATGAACGTAGCAAGTTAAAATAAGGCTAGTCCGTTATCAACTTGAAAAAGTGGCACCGAGTCGG	0	42	0	Reference	MODIFIED	Reference	72.561	[0, 1, 2, 3, 4, 5, 6, 7, 8, 9, 10, 11, 12, 13, 14, 15, 16, 17, 18, 19, 20, 21, 22, 23, 24, 25, 26, 27, 28, 29, 30, 31, 32, 33, 34, 35, 36, 37, 38, 39, 40, 41, 42, 43, 44, 45, 46, 47, 48, 49, 50, 51, 52, 53, 54, 55, 56, 57, 58, 59, 60, 61, 62, 63, 64, 65, 66, 67, 68, 69, 70, 71, 72, 73, 74, 75, 76, 77, 78, 79, 80, 81, 82, 83, 84, 85, 86, 87, 88, 89, 90, 91, 92, 93, 94, 95, 96, 97, 98, 99, 100, 101…	[]	[]	[]	[]	[]	[47, 48, 49, 50, 51, 52, 53, 54, 55, 56, 57, 58, 59, 60, 61, 62, 63, 64, 65, 66, 67, 68, 69, 70, 71, 72, 73, 74, 75, 76, 77, 78, 79, 80, 81, 82, 83, 84, 85, 86, 87, 88]	[47, 48, 49, 50, 51, 52, 53, 54, 55, 56, 57, 58, 59, 60, 61, 62, 63, 64, 65, 66, 67, 68, 69, 70, 71, 72, 73, 74, 75, 76, 77, 78, 79, 80, 81, 82, 83, 84, 85, 86, 87, 88]	[(47, 89)]	[42]	[160, 161]	[]	[]	0.246002
2	GAGCTGGACGGCGACGTAAAGTTTTAGAGCTACGTTCATCGACCGTC-----------TACTT------------------GTACCGTCTACTTGACTCGATGAACGTAGCAAGTTAAAATAAGGCTAGTCCGTTATCAACTTGAAAAAGTGGCACCGAGTCGG	GAGCTGGACGGCGACGTAAAGTTTTAGAGCTACGTTCATCGACCGTCGTTGTACCGTCTACTTGACTTTTTTTCCGTCGTTGTACCGTCTACTTGACTCGATGAACGTAGCAAGTTAAAATAAGGCTAGTCCGTTATCAACTTGAAAAAGTGGCACCGAGTCGG	0	18	0	Reference	MODIFIED	Reference	82.317	[0, 1, 2, 3, 4, 5, 6, 7, 8, 9, 10, 11, 12, 13, 14, 15, 16, 17, 18, 19, 20, 21, 22, 23, 24, 25, 26, 27, 28, 29, 30, 31, 32, 33, 34, 35, 36, 37, 38, 39, 40, 41, 42, 43, 44, 45, 46, 47, 48, 49, 50, 51, 52, 53, 54, 55, 56, 57, 58, 59, 60, 61, 62, 63, 64, 65, 66, 67, 68, 69, 70, 71, 72, 73, 74, 75, 76, 77, 78, 79, 80, 81, 82, 83, 84, 85, 86, 87, 88, 89, 90, 91, 92, 93, 94, 95, 96, 97, 98, 99, 100, 101…	[]	[]	[]	[]	[]	[47, 48, 49, 50, 51, 52, 53, 54, 55, 56, 57, 63, 64, 65, 66, 67, 68, 69, 70, 71, 72, 73, 74, 75, 76, 77, 78, 79, 80]	[63, 64, 65, 66, 67, 68, 69, 70, 71, 72, 73, 74, 75, 76, 77, 78, 79, 80]	[(63, 81)]	[18]	[]	[]	[]	0.246002
2	GAGCTGGACGGCGACGTAAAGTTTTAGAGCTACGTTCATCGACCGTCG------------------------------------------ACTTGACTCGATGAACGTAGCAAGTTAAAATAAGGCTAGTCCGTTATCAACTTGAAAAAGTGGCACCGAGTCGG	GAGCTGGACGGCGACGTAAAGTTTTAGAGCTACGTTCATCGACCGTCGTTGTACCGTCTACTTGACTTTTTTTCCGTCGTTGTACCGTCTACTTGACTCGATGAACGTAGCAAGTTAAAATAAGGCTAGTCCGTTATCAACTTGAAAAAGTGGCACCGAGTCGG	0	42	0	Reference	MODIFIED	Reference	74.39	[0, 1, 2, 3, 4, 5, 6, 7, 8, 9, 10, 11, 12, 13, 14, 15, 16, 17, 18, 19, 20, 21, 22, 23, 24, 25, 26, 27, 28, 29, 30, 31, 32, 33, 34, 35, 36, 37, 38, 39, 40, 41, 42, 43, 44, 45, 46, 47, 48, 49, 50, 51, 52, 53, 54, 55, 56, 57, 58, 59, 60, 61, 62, 63, 64, 65, 66, 67, 68, 69, 70, 71, 72, 73, 74, 75, 76, 77, 78, 79, 80, 81, 82, 83, 84, 85, 86, 87, 88, 89, 90, 91, 92, 93, 94, 95, 96, 97, 98, 99, 100, 101…	[]	[]	[]	[]	[]	[48, 49, 50, 51, 52, 53, 54, 55, 56, 57, 58, 59, 60, 61, 62, 63, 64, 65, 66, 67, 68, 69, 70, 71, 72, 73, 74, 75, 76, 77, 78, 79, 80, 81, 82, 83, 84, 85, 86, 87, 88, 89]	[48, 49, 50, 51, 52, 53, 54, 55, 56, 57, 58, 59, 60, 61, 62, 63, 64, 65, 66, 67, 68, 69, 70, 71, 72, 73, 74, 75, 76, 77, 78, 79, 80, 81, 82, 83, 84, 85, 86, 87, 88, 89]	[(48, 90)]	[42]	[]	[]	[]	0.246002
2	GAGCTGGACGGCGACGTAAAGTTTTAGAGCTACGTTCATCGACCGTCG----------------------------------------CTACTTGACTCGATGAACGTAGCAAGTTAAAATAAGGCTAGTCCGTTATCAACTTGAAAAAGTGGCACCGAGTCGG	GAGCTGGACGGCGACGTAAAGTTTTAGAGCTACGTTCATCGACCGTCGTTGTACCGTCTACTTGACTTTTTTTCCGTCGTTGTACCGTCTACTTGACTCGATGAACGTAGCAAGTTAAAATAAGGCTAGTCCGTTATCAACTTGAAAAAGTGGCACCGAGTCGG	0	40	0	Reference	MODIFIED	Reference	75.61	[0, 1, 2, 3, 4, 5, 6, 7, 8, 9, 10, 11, 12, 13, 14, 15, 16, 17, 18, 19, 20, 21, 22, 23, 24, 25, 26, 27, 28, 29, 30, 31, 32, 33, 34, 35, 36, 37, 38, 39, 40, 41, 42, 43, 44, 45, 46, 47, 48, 49, 50, 51, 52, 53, 54, 55, 56, 57, 58, 59, 60, 61, 62, 63, 64, 65, 66, 67, 68, 69, 70, 71, 72, 73, 74, 75, 76, 77, 78, 79, 80, 81, 82, 83, 84, 85, 86, 87, 88, 89, 90, 91, 92, 93, 94, 95, 96, 97, 98, 99, 100, 101…	[]	[]	[]	[]	[]	[48, 49, 50, 51, 52, 53, 54, 55, 56, 57, 58, 59, 60, 61, 62, 63, 64, 65, 66, 67, 68, 69, 70, 71, 72, 73, 74, 75, 76, 77, 78, 79, 80, 81, 82, 83, 84, 85, 86, 87]	[48, 49, 50, 51, 52, 53, 54, 55, 56, 57, 58, 59, 60, 61, 62, 63, 64, 65, 66, 67, 68, 69, 70, 71, 72, 73, 74, 75, 76, 77, 78, 79, 80, 81, 82, 83, 84, 85, 86, 87]	[(48, 88)]	[40]	[]	[]	[]	0.246002
2	GAGCTGGACGGCGACGTAAAGTTTTAGAGCTACGTTCATCGACCGTCG-----------------------------CGTTGTACCGTCTACTTGACTCGATGAACGTAGCAAGTTAAAATAAGGCTAGTCCGTTATCAACTTGAAAAAGTGGCACCGAGTCGG	GAGCTGGACGGCGACGTAAAGTTTTAGAGCTACGTTCATCGACCGTCGTTGTACCGTCTACTTGACTTTTTTTCCGTCGTTGTACCGTCTACTTGACTCGATGAACGTAGCAAGTTAAAATAAGGCTAGTCCGTTATCAACTTGAAAAAGTGGCACCGAGTCGG	0	29	0	Reference	MODIFIED	Reference	82.317	[0, 1, 2, 3, 4, 5, 6, 7, 8, 9, 10, 11, 12, 13, 14, 15, 16, 17, 18, 19, 20, 21, 22, 23, 24, 25, 26, 27, 28, 29, 30, 31, 32, 33, 34, 35, 36, 37, 38, 39, 40, 41, 42, 43, 44, 45, 46, 47, 48, 49, 50, 51, 52, 53, 54, 55, 56, 57, 58, 59, 60, 61, 62, 63, 64, 65, 66, 67, 68, 69, 70, 71, 72, 73, 74, 75, 76, 77, 78, 79, 80, 81, 82, 83, 84, 85, 86, 87, 88, 89, 90, 91, 92, 93, 94, 95, 96, 97, 98, 99, 100, 101…	[]	[]	[]	[]	[]	[48, 49, 50, 51, 52, 53, 54, 55, 56, 57, 58, 59, 60, 61, 62, 63, 64, 65, 66, 67, 68, 69, 70, 71, 72, 73, 74, 75, 76]	[48, 49, 50, 51, 52, 53, 54, 55, 56, 57, 58, 59, 60, 61, 62, 63, 64, 65, 66, 67, 68, 69, 70, 71, 72, 73, 74, 75, 76]	[(48, 77)]	[29]	[]	[]	[]	0.246002
2	GAGCTGGACGGCGACGTAAAGTTTTAGAGCTACGTTCATCGACCGTCG--------------------------CGACGT--------CTACTTGACTCGATGAACGTAGCAAGTTAAAATAAGGCTAGTCCGTTATCAACTTGAAAAAGTGGCACCGAGTCGG	GAGCTGGACGGCGACGTAAAGTTTTAGAGCTACGTTCATCGACCGTCGTTGTACCGTCTACTTGACTTTTTTTCCGTCGTTGTACCGTCTACTTGACTCGATGAACGTAGCAAGTTAAAATAAGGCTAGTCCGTTATCAACTTGAAAAAGTGGCACCGAGTCGG	0	26	0	Reference	MODIFIED	Reference	78.659	[0, 1, 2, 3, 4, 5, 6, 7, 8, 9, 10, 11, 12, 13, 14, 15, 16, 17, 18, 19, 20, 21, 22, 23, 24, 25, 26, 27, 28, 29, 30, 31, 32, 33, 34, 35, 36, 37, 38, 39, 40, 41, 42, 43, 44, 45, 46, 47, 48, 49, 50, 51, 52, 53, 54, 55, 56, 57, 58, 59, 60, 61, 62, 63, 64, 65, 66, 67, 68, 69, 70, 71, 72, 73, 74, 75, 76, 77, 78, 79, 80, 81, 82, 83, 84, 85, 86, 87, 88, 89, 90, 91, 92, 93, 94, 95, 96, 97, 98, 99, 100, 101…	[]	[]	[]	[]	[]	[48, 49, 50, 51, 52, 53, 54, 55, 56, 57, 58, 59, 60, 61, 62, 63, 64, 65, 66, 67, 68, 69, 70, 71, 72, 73, 80, 81, 82, 83, 84, 85, 86, 87]	[48, 49, 50, 51, 52, 53, 54, 55, 56, 57, 58, 59, 60, 61, 62, 63, 64, 65, 66, 67, 68, 69, 70, 71, 72, 73]	[(48, 74)]	[26]	[76]	[]	[]	0.246002
2	GAGCTGGACGGCGACGTAAAGTTTTAGAGCTACGTTCATCGACCGTCGAT------------------------------TGTACCGTCTACTTGACTCGATGAACGTAGCAAGTTAAAATAAGGCTAGTCCGTTATCAACTTGAAAAAGTGGCACCGAGTCGG	GAGCTGGACGGCGACGTAAAGTTTTAGAGCTACGTTCATCGACCGTCGTTGTACCGTCTACTTGACTTTTTTTCCGTCGTTGTACCGTCTACTTGACTCGATGAACGTAGCAAGTTAAAATAAGGCTAGTCCGTTATCAACTTGAAAAAGTGGCACCGAGTCGG	0	30	0	Reference	MODIFIED	Reference	81.098	[0, 1, 2, 3, 4, 5, 6, 7, 8, 9, 10, 11, 12, 13, 14, 15, 16, 17, 18, 19, 20, 21, 22, 23, 24, 25, 26, 27, 28, 29, 30, 31, 32, 33, 34, 35, 36, 37, 38, 39, 40, 41, 42, 43, 44, 45, 46, 47, 48, 49, 50, 51, 52, 53, 54, 55, 56, 57, 58, 59, 60, 61, 62, 63, 64, 65, 66, 67, 68, 69, 70, 71, 72, 73, 74, 75, 76, 77, 78, 79, 80, 81, 82, 83, 84, 85, 86, 87, 88, 89, 90, 91, 92, 93, 94, 95, 96, 97, 98, 99, 100, 101…	[]	[]	[]	[]	[]	[50, 51, 52, 53, 54, 55, 56, 57, 58, 59, 60, 61, 62, 63, 64, 65, 66, 67, 68, 69, 70, 71, 72, 73, 74, 75, 76, 77, 78, 79]	[50, 51, 52, 53, 54, 55, 56, 57, 58, 59, 60, 61, 62, 63, 64, 65, 66, 67, 68, 69, 70, 71, 72, 73, 74, 75, 76, 77, 78, 79]	[(50, 80)]	[30]	[48]	[]	[]	0.246002
2	GAGCTGGACGGCGACGTAAAGTTTTAGAGCTACGTTCATCGACCGTCGAT-----------------------------TTGTACCGTCTACTTGACTCGATGAACGTAGCAAGTTAAAATAAGGCTAGTCCGTTATCAACTTGAAAAAGTGGCACCGAGTCGG	GAGCTGGACGGCGACGTAAAGTTTTAGAGCTACGTTCATCGACCGTCGTTGTACCGTCTACTTGACTTTTTTTCCGTCGTTGTACCGTCTACTTGACTCGATGAACGTAGCAAGTTAAAATAAGGCTAGTCCGTTATCAACTTGAAAAAGTGGCACCGAGTCGG	0	29	0	Reference	MODIFIED	Reference	81.707	[0, 1, 2, 3, 4, 5, 6, 7, 8, 9, 10, 11, 12, 13, 14, 15, 16, 17, 18, 19, 20, 21, 22, 23, 24, 25, 26, 27, 28, 29, 30, 31, 32, 33, 34, 35, 36, 37, 38, 39, 40, 41, 42, 43, 44, 45, 46, 47, 48, 49, 50, 51, 52, 53, 54, 55, 56, 57, 58, 59, 60, 61, 62, 63, 64, 65, 66, 67, 68, 69, 70, 71, 72, 73, 74, 75, 76, 77, 78, 79, 80, 81, 82, 83, 84, 85, 86, 87, 88, 89, 90, 91, 92, 93, 94, 95, 96, 97, 98, 99, 100, 101…	[]	[]	[]	[]	[]	[50, 51, 52, 53, 54, 55, 56, 57, 58, 59, 60, 61, 62, 63, 64, 65, 66, 67, 68, 69, 70, 71, 72, 73, 74, 75, 76, 77, 78]	[50, 51, 52, 53, 54, 55, 56, 57, 58, 59, 60, 61, 62, 63, 64, 65, 66, 67, 68, 69, 70, 71, 72, 73, 74, 75, 76, 77, 78]	[(50, 79)]	[29]	[48]	[]	[]	0.246002
2	GAGCTGGACGGCGACGTAAAGTTTTAGAGCTACGTTCATCGACCGTCGTA-----------------------------TTGTACCGTCTACTTGACTCGATGAACGTAGCAAGTTAAAATAAGGCTAGTCCGTTATCAACTTGAAAAAGTGGCACCGAGTCGG	GAGCTGGACGGCGACGTAAAGTTTTAGAGCTACGTTCATCGACCGTCGTTGTACCGTCTACTTGACTTTTTTTCCGTCGTTGTACCGTCTACTTGACTCGATGAACGTAGCAAGTTAAAATAAGGCTAGTCCGTTATCAACTTGAAAAAGTGGCACCGAGTCGG	0	29	0	Reference	MODIFIED	Reference	81.707	[0, 1, 2, 3, 4, 5, 6, 7, 8, 9, 10, 11, 12, 13, 14, 15, 16, 17, 18, 19, 20, 21, 22, 23, 24, 25, 26, 27, 28, 29, 30, 31, 32, 33, 34, 35, 36, 37, 38, 39, 40, 41, 42, 43, 44, 45, 46, 47, 48, 49, 50, 51, 52, 53, 54, 55, 56, 57, 58, 59, 60, 61, 62, 63, 64, 65, 66, 67, 68, 69, 70, 71, 72, 73, 74, 75, 76, 77, 78, 79, 80, 81, 82, 83, 84, 85, 86, 87, 88, 89, 90, 91, 92, 93, 94, 95, 96, 97, 98, 99, 100, 101…	[]	[]	[]	[]	[]	[50, 51, 52, 53, 54, 55, 56, 57, 58, 59, 60, 61, 62, 63, 64, 65, 66, 67, 68, 69, 70, 71, 72, 73, 74, 75, 76, 77, 78]	[50, 51, 52, 53, 54, 55, 56, 57, 58, 59, 60, 61, 62, 63, 64, 65, 66, 67, 68, 69, 70, 71, 72, 73, 74, 75, 76, 77, 78]	[(50, 79)]	[29]	[49]	[]	[]	0.246002
2	GAGCTGGACGGCGACGTAAAGTTTTAGAGCTACGTTCATCGACCGTCGTT------------------------------TGTACCGTCTACTTGACTCGATGAACGTAGCAAGTTAAAATAAGGCTAGTCCGTTATCAACTTGAAAAAGTGGCACCG-GTCGG	GAGCTGGACGGCGACGTAAAGTTTTAGAGCTACGTTCATCGACCGTCGTTGTACCGTCTACTTGACTTTTTTTCCGTCGTTGTACCGTCTACTTGACTCGATGAACGTAGCAAGTTAAAATAAGGCTAGTCCGTTATCAACTTGAAAAAGTGGCACCGAGTCGG	0	30	0	Reference	MODIFIED	Reference	81.098	[0, 1, 2, 3, 4, 5, 6, 7, 8, 9, 10, 11, 12, 13, 14, 15, 16, 17, 18, 19, 20, 21, 22, 23, 24, 25, 26, 27, 28, 29, 30, 31, 32, 33, 34, 35, 36, 37, 38, 39, 40, 41, 42, 43, 44, 45, 46, 47, 48, 49, 50, 51, 52, 53, 54, 55, 56, 57, 58, 59, 60, 61, 62, 63, 64, 65, 66, 67, 68, 69, 70, 71, 72, 73, 74, 75, 76, 77, 78, 79, 80, 81, 82, 83, 84, 85, 86, 87, 88, 89, 90, 91, 92, 93, 94, 95, 96, 97, 98, 99, 100, 101…	[]	[]	[]	[]	[]	[50, 51, 52, 53, 54, 55, 56, 57, 58, 59, 60, 61, 62, 63, 64, 65, 66, 67, 68, 69, 70, 71, 72, 73, 74, 75, 76, 77, 78, 79, 158]	[50, 51, 52, 53, 54, 55, 56, 57, 58, 59, 60, 61, 62, 63, 64, 65, 66, 67, 68, 69, 70, 71, 72, 73, 74, 75, 76, 77, 78, 79]	[(50, 80)]	[30]	[]	[]	[]	0.246002
2	GAGCTGGACGGCGACGTAAAGTTTTAGAGCTACGTTCATCGACCGTCGTTAT----------------------------TGTACCGTCTACTTGACTCGATGAACGTAGCAAGTTAAAATAAGGCTAGTCCGTTATCAACTTGAAAAAGTGGCACCGAGTCGG	GAGCTGGACGGCGACGTAAAGTTTTAGAGCTACGTTCATCGACCGTCGTTGTACCGTCTACTTGACTTTTTTTCCGTCGTTGTACCGTCTACTTGACTCGATGAACGTAGCAAGTTAAAATAAGGCTAGTCCGTTATCAACTTGAAAAAGTGGCACCGAGTCGG	0	28	0	Reference	MODIFIED	Reference	82.317	[0, 1, 2, 3, 4, 5, 6, 7, 8, 9, 10, 11, 12, 13, 14, 15, 16, 17, 18, 19, 20, 21, 22, 23, 24, 25, 26, 27, 28, 29, 30, 31, 32, 33, 34, 35, 36, 37, 38, 39, 40, 41, 42, 43, 44, 45, 46, 47, 48, 49, 50, 51, 52, 53, 54, 55, 56, 57, 58, 59, 60, 61, 62, 63, 64, 65, 66, 67, 68, 69, 70, 71, 72, 73, 74, 75, 76, 77, 78, 79, 80, 81, 82, 83, 84, 85, 86, 87, 88, 89, 90, 91, 92, 93, 94, 95, 96, 97, 98, 99, 100, 101…	[]	[]	[]	[]	[]	[52, 53, 54, 55, 56, 57, 58, 59, 60, 61, 62, 63, 64, 65, 66, 67, 68, 69, 70, 71, 72, 73, 74, 75, 76, 77, 78, 79]	[52, 53, 54, 55, 56, 57, 58, 59, 60, 61, 62, 63, 64, 65, 66, 67, 68, 69, 70, 71, 72, 73, 74, 75, 76, 77, 78, 79]	[(52, 80)]	[28]	[50]	[]	[]	0.246002
2	GAGCTGGACGGCGACGTAAAGTTTTAGAGCTACGTTCATCGACCGTCGTTGTA--------------------------TTGTACCGTCTACTTGACTCGATGAACGTAGCAAGTTAAAATAAGGCTAGTCCGTTATCAACTTGAAAAAGTGGCACCGAGTCGG	GAGCTGGACGGCGACGTAAAGTTTTAGAGCTACGTTCATCGACCGTCGTTGTACCGTCTACTTGACTTTTTTTCCGTCGTTGTACCGTCTACTTGACTCGATGAACGTAGCAAGTTAAAATAAGGCTAGTCCGTTATCAACTTGAAAAAGTGGCACCGAGTCGG	0	26	0	Reference	MODIFIED	Reference	84.146	[0, 1, 2, 3, 4, 5, 6, 7, 8, 9, 10, 11, 12, 13, 14, 15, 16, 17, 18, 19, 20, 21, 22, 23, 24, 25, 26, 27, 28, 29, 30, 31, 32, 33, 34, 35, 36, 37, 38, 39, 40, 41, 42, 43, 44, 45, 46, 47, 48, 49, 50, 51, 52, 53, 54, 55, 56, 57, 58, 59, 60, 61, 62, 63, 64, 65, 66, 67, 68, 69, 70, 71, 72, 73, 74, 75, 76, 77, 78, 79, 80, 81, 82, 83, 84, 85, 86, 87, 88, 89, 90, 91, 92, 93, 94, 95, 96, 97, 98, 99, 100, 101…	[]	[]	[]	[]	[]	[53, 54, 55, 56, 57, 58, 59, 60, 61, 62, 63, 64, 65, 66, 67, 68, 69, 70, 71, 72, 73, 74, 75, 76, 77, 78]	[53, 54, 55, 56, 57, 58, 59, 60, 61, 62, 63, 64, 65, 66, 67, 68, 69, 70, 71, 72, 73, 74, 75, 76, 77, 78]	[(53, 79)]	[26]	[]	[]	[]	0.246002
2	GTCAG-TAGACGGTACAACG---AGTTTTAGAGCTA----------------------------------------------------------------------GAAA-TAGCAAGTTAAAATAAGGCTAGTCCGTTATCAACTTGAAAAAGTGGCACCGAGTCGG	--GAGCTGGACGG--CGACGTAAAGTTTTAGAGCTACGTTCATCGACCGTCGTTGTACCGTCTACTTGACTTTTTTTCCGTCGTTGTACCGTCTACTTGACTCGATGAACGTAGCAAGTTAAAATAAGGCTAGTCCGTTATCAACTTGAAAAAGTGGCACCGAGTCGG	0	70	0	Reference	MODIFIED	Reference	50.595	[-1, -1, 0, 1, 2, 3, 4, 5, 6, 7, 8, 9, 10, -11, -11, 11, 12, 13, 14, 15, 16, 17, 18, 19, 20, 21, 22, 23, 24, 25, 26, 27, 28, 29, 30, 31, 32, 33, 34, 35, 36, 37, 38, 39, 40, 41, 42, 43, 44, 45, 46, 47, 48, 49, 50, 51, 52, 53, 54, 55, 56, 57, 58, 59, 60, 61, 62, 63, 64, 65, 66, 67, 68, 69, 70, 71, 72, 73, 74, 75, 76, 77, 78, 79, 80, 81, 82, 83, 84, 85, 86, 87, 88, 89, 90, 91, 92, 93, 94, 95, 96, 97…	[10, 11]	[10]	[]	[]	[]	[3, 16, 17, 18, 32, 33, 34, 35, 36, 37, 38, 39, 40, 41, 42, 43, 44, 45, 46, 47, 48, 49, 50, 51, 52, 53, 54, 55, 56, 57, 58, 59, 60, 61, 62, 63, 64, 65, 66, 67, 68, 69, 70, 71, 72, 73, 74, 75, 76, 77, 78, 79, 80, 81, 82, 83, 84, 85, 86, 87, 88, 89, 90, 91, 92, 93, 94, 95, 96, 97, 98, 99, 100, 101, 106]	[32, 33, 34, 35, 36, 37, 38, 39, 40, 41, 42, 43, 44, 45, 46, 47, 48, 49, 50, 51, 52, 53, 54, 55, 56, 57, 58, 59, 60, 61, 62, 63, 64, 65, 66, 67, 68, 69, 70, 71, 72, 73, 74, 75, 76, 77, 78, 79, 80, 81, 82, 83, 84, 85, 86, 87, 88, 89, 90, 91, 92, 93, 94, 95, 96, 97, 98, 99, 100, 101]	[(32, 102)]	[70]	[0, 5, 12, 105]	[]	[]	0.246002
1	---------------------------------------------------------------------------------GTACCGTCTACTTGACTCGATGAACGTAGCAAGTTAAAATAAGGCTAGTCCGTTATCAACTTGAAAAAGTGGCACCGAGTCGG	GAGCTGGACGGCGACGTAAAGTTTTAGAGCTACGTTCATCGACCGTCGTTGTACCGTCTACTTGACTTTTTTTCCGTCGTTGTACCGTCTACTTGACTCGATGAACGTAGCAAGTTAAAATAAGGCTAGTCCGTTATCAACTTGAAAAAGTGGCACCGAGTCGG	0	81	0	Reference	MODIFIED	Reference	50.61	[0, 1, 2, 3, 4, 5, 6, 7, 8, 9, 10, 11, 12, 13, 14, 15, 16, 17, 18, 19, 20, 21, 22, 23, 24, 25, 26, 27, 28, 29, 30, 31, 32, 33, 34, 35, 36, 37, 38, 39, 40, 41, 42, 43, 44, 45, 46, 47, 48, 49, 50, 51, 52, 53, 54, 55, 56, 57, 58, 59, 60, 61, 62, 63, 64, 65, 66, 67, 68, 69, 70, 71, 72, 73, 74, 75, 76, 77, 78, 79, 80, 81, 82, 83, 84, 85, 86, 87, 88, 89, 90, 91, 92, 93, 94, 95, 96, 97, 98, 99, 100, 101…	[]	[]	[]	[]	[]	[0, 1, 2, 3, 4, 5, 6, 7, 8, 9, 10, 11, 12, 13, 14, 15, 16, 17, 18, 19, 20, 21, 22, 23, 24, 25, 26, 27, 28, 29, 30, 31, 32, 33, 34, 35, 36, 37, 38, 39, 40, 41, 42, 43, 44, 45, 46, 47, 48, 49, 50, 51, 52, 53, 54, 55, 56, 57, 58, 59, 60, 61, 62, 63, 64, 65, 66, 67, 68, 69, 70, 71, 72, 73, 74, 75, 76, 77, 78, 79, 80]	[0, 1, 2, 3, 4, 5, 6, 7, 8, 9, 10, 11, 12, 13, 14, 15, 16, 17, 18, 19, 20, 21, 22, 23, 24, 25, 26, 27, 28, 29, 30, 31, 32, 33, 34, 35, 36, 37, 38, 39, 40, 41, 42, 43, 44, 45, 46, 47, 48, 49, 50, 51, 52, 53, 54, 55, 56, 57, 58, 59, 60, 61, 62, 63, 64, 65, 66, 67, 68, 69, 70, 71, 72, 73, 74, 75, 76, 77, 78, 79, 80]	[(0, 81)]	[81]	[]	[]	[]	0.123001
1	--------------------------------------------------------------------------------TGTACCGTCTACTTGACTCGATGAACGTAGCAAGTTAAAATAAGGCTAGTCCGTTATCAACTTGAAAAAGTGGCACCGAGTCGG	GAGCTGGACGGCGACGTAAAGTTTTAGAGCTACGTTCATCGACCGTCGTTGTACCGTCTACTTGACTTTTTTTCCGTCGTTGTACCGTCTACTTGACTCGATGAACGTAGCAAGTTAAAATAAGGCTAGTCCGTTATCAACTTGAAAAAGTGGCACCGAGTCGG	0	80	0	Reference	MODIFIED	Reference	51.22	[0, 1, 2, 3, 4, 5, 6, 7, 8, 9, 10, 11, 12, 13, 14, 15, 16, 17, 18, 19, 20, 21, 22, 23, 24, 25, 26, 27, 28, 29, 30, 31, 32, 33, 34, 35, 36, 37, 38, 39, 40, 41, 42, 43, 44, 45, 46, 47, 48, 49, 50, 51, 52, 53, 54, 55, 56, 57, 58, 59, 60, 61, 62, 63, 64, 65, 66, 67, 68, 69, 70, 71, 72, 73, 74, 75, 76, 77, 78, 79, 80, 81, 82, 83, 84, 85, 86, 87, 88, 89, 90, 91, 92, 93, 94, 95, 96, 97, 98, 99, 100, 101…	[]	[]	[]	[]	[]	[0, 1, 2, 3, 4, 5, 6, 7, 8, 9, 10, 11, 12, 13, 14, 15, 16, 17, 18, 19, 20, 21, 22, 23, 24, 25, 26, 27, 28, 29, 30, 31, 32, 33, 34, 35, 36, 37, 38, 39, 40, 41, 42, 43, 44, 45, 46, 47, 48, 49, 50, 51, 52, 53, 54, 55, 56, 57, 58, 59, 60, 61, 62, 63, 64, 65, 66, 67, 68, 69, 70, 71, 72, 73, 74, 75, 76, 77, 78, 79]	[0, 1, 2, 3, 4, 5, 6, 7, 8, 9, 10, 11, 12, 13, 14, 15, 16, 17, 18, 19, 20, 21, 22, 23, 24, 25, 26, 27, 28, 29, 30, 31, 32, 33, 34, 35, 36, 37, 38, 39, 40, 41, 42, 43, 44, 45, 46, 47, 48, 49, 50, 51, 52, 53, 54, 55, 56, 57, 58, 59, 60, 61, 62, 63, 64, 65, 66, 67, 68, 69, 70, 71, 72, 73, 74, 75, 76, 77, 78, 79]	[(0, 80)]	[80]	[]	[]	[]	0.123001
1	-------------------------------------------------------------------------------GTGTACCGTCTACTTGACTCGATGAACGTAGCAAGTTAAAATAAGGCTAGTCCGTTATCAACTTGAAAAAGTGGCACCGAGTCGG	GAGCTGGACGGCGACGTAAAGTTTTAGAGCTACGTTCATCGACCGTCGTTGTACCGTCTACTTGACTTTTTTTCCGTCGTTGTACCGTCTACTTGACTCGATGAACGTAGCAAGTTAAAATAAGGCTAGTCCGTTATCAACTTGAAAAAGTGGCACCGAGTCGG	0	79	0	Reference	MODIFIED	Reference	51.22	[0, 1, 2, 3, 4, 5, 6, 7, 8, 9, 10, 11, 12, 13, 14, 15, 16, 17, 18, 19, 20, 21, 22, 23, 24, 25, 26, 27, 28, 29, 30, 31, 32, 33, 34, 35, 36, 37, 38, 39, 40, 41, 42, 43, 44, 45, 46, 47, 48, 49, 50, 51, 52, 53, 54, 55, 56, 57, 58, 59, 60, 61, 62, 63, 64, 65, 66, 67, 68, 69, 70, 71, 72, 73, 74, 75, 76, 77, 78, 79, 80, 81, 82, 83, 84, 85, 86, 87, 88, 89, 90, 91, 92, 93, 94, 95, 96, 97, 98, 99, 100, 101…	[]	[]	[]	[]	[]	[0, 1, 2, 3, 4, 5, 6, 7, 8, 9, 10, 11, 12, 13, 14, 15, 16, 17, 18, 19, 20, 21, 22, 23, 24, 25, 26, 27, 28, 29, 30, 31, 32, 33, 34, 35, 36, 37, 38, 39, 40, 41, 42, 43, 44, 45, 46, 47, 48, 49, 50, 51, 52, 53, 54, 55, 56, 57, 58, 59, 60, 61, 62, 63, 64, 65, 66, 67, 68, 69, 70, 71, 72, 73, 74, 75, 76, 77, 78]	[0, 1, 2, 3, 4, 5, 6, 7, 8, 9, 10, 11, 12, 13, 14, 15, 16, 17, 18, 19, 20, 21, 22, 23, 24, 25, 26, 27, 28, 29, 30, 31, 32, 33, 34, 35, 36, 37, 38, 39, 40, 41, 42, 43, 44, 45, 46, 47, 48, 49, 50, 51, 52, 53, 54, 55, 56, 57, 58, 59, 60, 61, 62, 63, 64, 65, 66, 67, 68, 69, 70, 71, 72, 73, 74, 75, 76, 77, 78]	[(0, 79)]	[79]	[79]	[]	[]	0.123001
1	-------------------------------------------------------------------------------TTGTACCGTCTACTTGACTCGATGAACGTAGCAAGTTAAAATAAGGCTAGTCCGTTATCAACTTGAAAAAGTGGCACCGAGTCGG	GAGCTGGACGGCGACGTAAAGTTTTAGAGCTACGTTCATCGACCGTCGTTGTACCGTCTACTTGACTTTTTTTCCGTCGTTGTACCGTCTACTTGACTCGATGAACGTAGCAAGTTAAAATAAGGCTAGTCCGTTATCAACTTGAAAAAGTGGCACCGAGTCGG	0	79	0	Reference	MODIFIED	Reference	51.829	[0, 1, 2, 3, 4, 5, 6, 7, 8, 9, 10, 11, 12, 13, 14, 15, 16, 17, 18, 19, 20, 21, 22, 23, 24, 25, 26, 27, 28, 29, 30, 31, 32, 33, 34, 35, 36, 37, 38, 39, 40, 41, 42, 43, 44, 45, 46, 47, 48, 49, 50, 51, 52, 53, 54, 55, 56, 57, 58, 59, 60, 61, 62, 63, 64, 65, 66, 67, 68, 69, 70, 71, 72, 73, 74, 75, 76, 77, 78, 79, 80, 81, 82, 83, 84, 85, 86, 87, 88, 89, 90, 91, 92, 93, 94, 95, 96, 97, 98, 99, 100, 101…	[]	[]	[]	[]	[]	[0, 1, 2, 3, 4, 5, 6, 7, 8, 9, 10, 11, 12, 13, 14, 15, 16, 17, 18, 19, 20, 21, 22, 23, 24, 25, 26, 27, 28, 29, 30, 31, 32, 33, 34, 35, 36, 37, 38, 39, 40, 41, 42, 43, 44, 45, 46, 47, 48, 49, 50, 51, 52, 53, 54, 55, 56, 57, 58, 59, 60, 61, 62, 63, 64, 65, 66, 67, 68, 69, 70, 71, 72, 73, 74, 75, 76, 77, 78]	[0, 1, 2, 3, 4, 5, 6, 7, 8, 9, 10, 11, 12, 13, 14, 15, 16, 17, 18, 19, 20, 21, 22, 23, 24, 25, 26, 27, 28, 29, 30, 31, 32, 33, 34, 35, 36, 37, 38, 39, 40, 41, 42, 43, 44, 45, 46, 47, 48, 49, 50, 51, 52, 53, 54, 55, 56, 57, 58, 59, 60, 61, 62, 63, 64, 65, 66, 67, 68, 69, 70, 71, 72, 73, 74, 75, 76, 77, 78]	[(0, 79)]	[79]	[]	[]	[]	0.123001
1	--------------------------------------------------GTACCGTCTACTTGACTTTTTTTCCGTCGTTGTACCGTCTACTTGACTCGATGAACGTAGCAAGTTAAAATAAGGCTAGTCCGTTATCAACTTGAAAAAGTGGCACCGAGTCGG	GAGCTGGACGGCGACGTAAAGTTTTAGAGCTACGTTCATCGACCGTCGTTGTACCGTCTACTTGACTTTTTTTCCGTCGTTGTACCGTCTACTTGACTCGATGAACGTAGCAAGTTAAAATAAGGCTAGTCCGTTATCAACTTGAAAAAGTGGCACCGAGTCGG	0	0	0	Reference	UNMODIFIED	Reference	69.512	[0, 1, 2, 3, 4, 5, 6, 7, 8, 9, 10, 11, 12, 13, 14, 15, 16, 17, 18, 19, 20, 21, 22, 23, 24, 25, 26, 27, 28, 29, 30, 31, 32, 33, 34, 35, 36, 37, 38, 39, 40, 41, 42, 43, 44, 45, 46, 47, 48, 49, 50, 51, 52, 53, 54, 55, 56, 57, 58, 59, 60, 61, 62, 63, 64, 65, 66, 67, 68, 69, 70, 71, 72, 73, 74, 75, 76, 77, 78, 79, 80, 81, 82, 83, 84, 85, 86, 87, 88, 89, 90, 91, 92, 93, 94, 95, 96, 97, 98, 99, 100, 101…	[]	[]	[]	[]	[]	[0, 1, 2, 3, 4, 5, 6, 7, 8, 9, 10, 11, 12, 13, 14, 15, 16, 17, 18, 19, 20, 21, 22, 23, 24, 25, 26, 27, 28, 29, 30, 31, 32, 33, 34, 35, 36, 37, 38, 39, 40, 41, 42, 43, 44, 45, 46, 47, 48, 49]	[]	[]	[]	[]	[]	[]	0.123001
1	-------------------------------------------------TGTACCGTCTACTTGACTTTTTTTCCGTCGTTGTACCGTCTACTTGACTCGATGAACGTAGCAAGTTAAAATAAGGCTAGTCCGTTATCAACTTGAAAAAGTGGCACCGAGTCGG	GAGCTGGACGGCGACGTAAAGTTTTAGAGCTACGTTCATCGACCGTCGTTGTACCGTCTACTTGACTTTTTTTCCGTCGTTGTACCGTCTACTTGACTCGATGAACGTAGCAAGTTAAAATAAGGCTAGTCCGTTATCAACTTGAAAAAGTGGCACCGAGTCGG	0	0	0	Reference	UNMODIFIED	Reference	70.122	[0, 1, 2, 3, 4, 5, 6, 7, 8, 9, 10, 11, 12, 13, 14, 15, 16, 17, 18, 19, 20, 21, 22, 23, 24, 25, 26, 27, 28, 29, 30, 31, 32, 33, 34, 35, 36, 37, 38, 39, 40, 41, 42, 43, 44, 45, 46, 47, 48, 49, 50, 51, 52, 53, 54, 55, 56, 57, 58, 59, 60, 61, 62, 63, 64, 65, 66, 67, 68, 69, 70, 71, 72, 73, 74, 75, 76, 77, 78, 79, 80, 81, 82, 83, 84, 85, 86, 87, 88, 89, 90, 91, 92, 93, 94, 95, 96, 97, 98, 99, 100, 101…	[]	[]	[]	[]	[]	[0, 1, 2, 3, 4, 5, 6, 7, 8, 9, 10, 11, 12, 13, 14, 15, 16, 17, 18, 19, 20, 21, 22, 23, 24, 25, 26, 27, 28, 29, 30, 31, 32, 33, 34, 35, 36, 37, 38, 39, 40, 41, 42, 43, 44, 45, 46, 47, 48]	[]	[]	[]	[]	[]	[]	0.123001
1	---------------------------------GTTCATCGACCGTCGTT------------------------------TGTACCGTCTACTTGACTCGATGAACGTAGCAAGTTAAAATAAGGCTAGTCCGTTATCAACTTGAAAAAGTGGCACCGAGTCGG	GAGCTGGACGGCGACGTAAAGTTTTAGAGCTACGTTCATCGACCGTCGTTGTACCGTCTACTTGACTTTTTTTCCGTCGTTGTACCGTCTACTTGACTCGATGAACGTAGCAAGTTAAAATAAGGCTAGTCCGTTATCAACTTGAAAAAGTGGCACCGAGTCGG	0	30	0	Reference	MODIFIED	Reference	61.585	[0, 1, 2, 3, 4, 5, 6, 7, 8, 9, 10, 11, 12, 13, 14, 15, 16, 17, 18, 19, 20, 21, 22, 23, 24, 25, 26, 27, 28, 29, 30, 31, 32, 33, 34, 35, 36, 37, 38, 39, 40, 41, 42, 43, 44, 45, 46, 47, 48, 49, 50, 51, 52, 53, 54, 55, 56, 57, 58, 59, 60, 61, 62, 63, 64, 65, 66, 67, 68, 69, 70, 71, 72, 73, 74, 75, 76, 77, 78, 79, 80, 81, 82, 83, 84, 85, 86, 87, 88, 89, 90, 91, 92, 93, 94, 95, 96, 97, 98, 99, 100, 101…	[]	[]	[]	[]	[]	[0, 1, 2, 3, 4, 5, 6, 7, 8, 9, 10, 11, 12, 13, 14, 15, 16, 17, 18, 19, 20, 21, 22, 23, 24, 25, 26, 27, 28, 29, 30, 31, 32, 50, 51, 52, 53, 54, 55, 56, 57, 58, 59, 60, 61, 62, 63, 64, 65, 66, 67, 68, 69, 70, 71, 72, 73, 74, 75, 76, 77, 78, 79]	[50, 51, 52, 53, 54, 55, 56, 57, 58, 59, 60, 61, 62, 63, 64, 65, 66, 67, 68, 69, 70, 71, 72, 73, 74, 75, 76, 77, 78, 79]	[(50, 80)]	[30]	[]	[]	[]	0.123001
1	-------------------------AGAGCTACGTTCATCGACCGTC------------------------------------------TACTTGACTCGATGAACGTAGCAAGTTAAAATAAGGCTAGTCCGTTATCAACTTGAAAAAGTGGCACCGAGTCGG	GAGCTGGACGGCGACGTAAAGTTTTAGAGCTACGTTCATCGACCGTCGTTGTACCGTCTACTTGACTTTTTTTCCGTCGTTGTACCGTCTACTTGACTCGATGAACGTAGCAAGTTAAAATAAGGCTAGTCCGTTATCAACTTGAAAAAGTGGCACCGAGTCGG	0	42	0	Reference	MODIFIED	Reference	59.146	[0, 1, 2, 3, 4, 5, 6, 7, 8, 9, 10, 11, 12, 13, 14, 15, 16, 17, 18, 19, 20, 21, 22, 23, 24, 25, 26, 27, 28, 29, 30, 31, 32, 33, 34, 35, 36, 37, 38, 39, 40, 41, 42, 43, 44, 45, 46, 47, 48, 49, 50, 51, 52, 53, 54, 55, 56, 57, 58, 59, 60, 61, 62, 63, 64, 65, 66, 67, 68, 69, 70, 71, 72, 73, 74, 75, 76, 77, 78, 79, 80, 81, 82, 83, 84, 85, 86, 87, 88, 89, 90, 91, 92, 93, 94, 95, 96, 97, 98, 99, 100, 101…	[]	[]	[]	[]	[]	[0, 1, 2, 3, 4, 5, 6, 7, 8, 9, 10, 11, 12, 13, 14, 15, 16, 17, 18, 19, 20, 21, 22, 23, 24, 47, 48, 49, 50, 51, 52, 53, 54, 55, 56, 57, 58, 59, 60, 61, 62, 63, 64, 65, 66, 67, 68, 69, 70, 71, 72, 73, 74, 75, 76, 77, 78, 79, 80, 81, 82, 83, 84, 85, 86, 87, 88]	[47, 48, 49, 50, 51, 52, 53, 54, 55, 56, 57, 58, 59, 60, 61, 62, 63, 64, 65, 66, 67, 68, 69, 70, 71, 72, 73, 74, 75, 76, 77, 78, 79, 80, 81, 82, 83, 84, 85, 86, 87, 88]	[(47, 89)]	[42]	[]	[]	[]	0.123001
1	---------------GTCAAGT---AGACC---GTACAACGA-----GTTTTACAG----CTAGAAAT----------------------------------------AGCAAGTTAAAATAAGGCTAGTCCGTTATCAACTTGAAAAAGTGGCACCGAGTCGG	GAGCTGGACGGCGACGTAAAGTTTTAGAGCTACGTTCATCGACCGTCGTTGTACCGTCTACTTGACTTTTTTTCCGTCGTTGTACCGTCTACTTGACTCGATGAACGTAGCAAGTTAAAATAAGGCTAGTCCGTTATCAACTTGAAAAAGTGGCACCGAGTCGG	0	40	1	Reference	MODIFIED	Reference	51.829	[0, 1, 2, 3, 4, 5, 6, 7, 8, 9, 10, 11, 12, 13, 14, 15, 16, 17, 18, 19, 20, 21, 22, 23, 24, 25, 26, 27, 28, 29, 30, 31, 32, 33, 34, 35, 36, 37, 38, 39, 40, 41, 42, 43, 44, 45, 46, 47, 48, 49, 50, 51, 52, 53, 54, 55, 56, 57, 58, 59, 60, 61, 62, 63, 64, 65, 66, 67, 68, 69, 70, 71, 72, 73, 74, 75, 76, 77, 78, 79, 80, 81, 82, 83, 84, 85, 86, 87, 88, 89, 90, 91, 92, 93, 94, 95, 96, 97, 98, 99, 100, 101…	[]	[]	[]	[]	[]	[0, 1, 2, 3, 4, 5, 6, 7, 8, 9, 10, 11, 12, 13, 14, 22, 23, 24, 30, 31, 32, 42, 43, 44, 45, 46, 56, 57, 58, 59, 68, 69, 70, 71, 72, 73, 74, 75, 76, 77, 78, 79, 80, 81, 82, 83, 84, 85, 86, 87, 88, 89, 90, 91, 92, 93, 94, 95, 96, 97, 98, 99, 100, 101, 102, 103, 104, 105, 106, 107]	[68, 69, 70, 71, 72, 73, 74, 75, 76, 77, 78, 79, 80, 81, 82, 83, 84, 85, 86, 87, 88, 89, 90, 91, 92, 93, 94, 95, 96, 97, 98, 99, 100, 101, 102, 103, 104, 105, 106, 107]	[(68, 108)]	[40]	[17, 28, 35, 38, 50, 54, 62, 65, 66]	[62]	['A']	0.123001
1	---------------TTATCATTATAGTTATA-----ATCAAGGGAATGATTTCACA------TTGACGGTTTTTTAGGTAGGGATA------------------------AGCGAGTTAAAATAAGGCTAGTCCGTTATCAACTTGAAAAAGTGGCACCGAGTCGG	GAGCTGGACGGCGACGTAAAGTTTTAGAGCTACGTTCATCGACCG--TCGTTGTACCGTCTACTTGACT-TTTTTTCCGTCGTTGTACCGTCTACTTGACTCGATGAACGTAGCAAGTTAAAATAAGGCTAGTCCGTTATCAACTTGAAAAAGTGGCACCGAGTCGG	0	24	0	Reference	MODIFIED	Reference	53.892	[0, 1, 2, 3, 4, 5, 6, 7, 8, 9, 10, 11, 12, 13, 14, 15, 16, 17, 18, 19, 20, 21, 22, 23, 24, 25, 26, 27, 28, 29, 30, 31, 32, 33, 34, 35, 36, 37, 38, 39, 40, 41, 42, 43, 44, -45, -45, 45, 46, 47, 48, 49, 50, 51, 52, 53, 54, 55, 56, 57, 58, 59, 60, 61, 62, 63, 64, 65, 66, -67, 67, 68, 69, 70, 71, 72, 73, 74, 75, 76, 77, 78, 79, 80, 81, 82, 83, 84, 85, 86, 87, 88, 89, 90, 91, 92, 93, 94, 95, 96, 97, 9…	[44, 45, 66, 67]	[44, 66]	[]	[]	[]	[0, 1, 2, 3, 4, 5, 6, 7, 8, 9, 10, 11, 12, 13, 14, 32, 33, 34, 35, 36, 55, 56, 57, 58, 59, 60, 84, 85, 86, 87, 88, 89, 90, 91, 92, 93, 94, 95, 96, 97, 98, 99, 100, 101, 102, 103, 104, 105, 106, 107]	[84, 85, 86, 87, 88, 89, 90, 91, 92, 93, 94, 95, 96, 97, 98, 99, 100, 101, 102, 103, 104, 105, 106, 107]	[(84, 108)]	[24]	[15, 18, 19, 20, 23, 27, 28, 29, 40, 42, 43, 46, 47, 50, 51, 54, 66, 73, 74, 77, 79, 80, 81, 111]	[]	[]	0.123001
1	-----------TGAGGCCATGATTAAGAGGGACGGCCGGGGGCATTCGTATTGCGCCGCTAGAGGTGAAATTCTTGGACCGGCGCAAGACGGACCA---GAGCGAATGCATTTGCCAAG----AAT-----------GTTTTCA--TTAATTAAGTGGCACCGAGTCGG	GAGCTGGACGGCGACGTAAAGTTTTAGAGCTACGTTCATCGACCGTCGT--TGTACCG-TCTACTTGACTTTTTTT--CCGTCGTTGTACCGTCTACTTGACTCGATGAACGTAGCAAGTTAAAATAAGGCTAGTCCGTTATCAACTTGAAAAAGTGGCACCGAGTCGG	0	3	0	Reference	MODIFIED	Reference	50.296	[0, 1, 2, 3, 4, 5, 6, 7, 8, 9, 10, 11, 12, 13, 14, 15, 16, 17, 18, 19, 20, 21, 22, 23, 24, 25, 26, 27, 28, 29, 30, 31, 32, 33, 34, 35, 36, 37, 38, 39, 40, 41, 42, 43, 44, 45, 46, 47, 48, -49, -49, 49, 50, 51, 52, 53, 54, 55, -56, 56, 57, 58, 59, 60, 61, 62, 63, 64, 65, 66, 67, 68, 69, 70, 71, 72, -73, -73, 73, 74, 75, 76, 77, 78, 79, 80, 81, 82, 83, 84, 85, 86, 87, 88, 89, 90, 91, 92, 93, 94, 95,…	[48, 49, 55, 56, 72, 73]	[48, 55, 72]	[]	[]	[]	[0, 1, 2, 3, 4, 5, 6, 7, 8, 9, 10, 91, 92, 93, 114, 115, 116, 117, 121, 122, 123, 124, 125, 126, 127, 128, 129, 130, 131, 139, 140]	[91, 92, 93]	[(91, 94)]	[3]	[11, 14, 16, 17, 19, 21, 24, 29, 30, 34, 35, 37, 38, 39, 41, 43, 44, 51, 52, 57, 58, 60, 61, 65, 66, 69, 72, 76, 79, 80, 81, 82, 85, 87, 89, 96, 97, 98, 99, 103, 105, 106, 108, 109, 135, 143, 145, 146]	[]	[]	0.123001
1	----------GAAACG---AGTTTCA-ATCCACTTTCCTGACCCCAACCATCCT-GCCCAGTCTCCGC------TTCCCCGTC-TTGTACACCCCTA----ACTCC-TGAG----GCTCCTCCGAATCACGCGAGTGG------AAGCGGAGAAGCTCAAGTGGCACCGAGTCGG	GAGCTGGACGGCGACGTAAAGTTTTAGAGCTACGTTCAT-----CGACCGTCGTTGTACCGTCTACTTGACTTTTTTTCCGTCGTTGTAC-CGTCTACTTGACTCGATGAACGTAGCAAGTTAAAATAAGGCTAGTCCGTTATCAACTTGAAAA-----AGTGGCACCGAGTCGG	0	10	1	Reference	MODIFIED	Reference	51.429	[0, 1, 2, 3, 4, 5, 6, 7, 8, 9, 10, 11, 12, 13, 14, 15, 16, 17, 18, 19, 20, 21, 22, 23, 24, 25, 26, 27, 28, 29, 30, 31, 32, 33, 34, 35, 36, 37, 38, -39, -39, -39, -39, -39, 39, 40, 41, 42, 43, 44, 45, 46, 47, 48, 49, 50, 51, 52, 53, 54, 55, 56, 57, 58, 59, 60, 61, 62, 63, 64, 65, 66, 67, 68, 69, 70, 71, 72, 73, 74, 75, 76, 77, 78, 79, 80, 81, 82, 83, 84, -85, 85, 86, 87, 88, 89, 90, 91, 92, 93, 94…	[38, 39, 84, 85, 147, 148]	[38, 84, 147]	[]	[]	[]	[0, 1, 2, 3, 4, 5, 6, 7, 8, 9, 16, 17, 18, 26, 49, 63, 64, 65, 66, 67, 68, 78, 91, 92, 93, 94, 100, 105, 106, 107, 108, 132, 133, 134, 135, 136, 137]	[63, 64, 65, 66, 67, 68, 91, 92, 93, 94]	[(63, 69), (91, 95)]	[6, 4]	[11, 12, 24, 28, 30, 33, 37, 40, 44, 47, 51, 52, 54, 59, 61, 62, 71, 72, 86, 87, 99, 104, 111, 112, 113, 115, 116, 117, 121, 123, 126, 130, 131, 140, 141, 142, 145]	[62]	['C']	0.123001
1	---------GACGACATGGTTCTACAGGGGACGGTACAACGA-----GTTTTAGAG----CTAGAAAT----------------------------------------AGCAAGTTAAAATAAGGCTAGTCCGTTATCAACTTGAAAAAGTGGCACCGAGTCGG	GAGCTGGACGGCGACGTAAAGTTTTAGAGCTACGTTCATCGACCGTCGTTGTACCGTCTACTTGACTTTTTTTCCGTCGTTGTACCGTCTACTTGACTCGATGAACGTAGCAAGTTAAAATAAGGCTAGTCCGTTATCAACTTGAAAAAGTGGCACCGAGTCGG	0	40	1	Reference	MODIFIED	Reference	51.22	[0, 1, 2, 3, 4, 5, 6, 7, 8, 9, 10, 11, 12, 13, 14, 15, 16, 17, 18, 19, 20, 21, 22, 23, 24, 25, 26, 27, 28, 29, 30, 31, 32, 33, 34, 35, 36, 37, 38, 39, 40, 41, 42, 43, 44, 45, 46, 47, 48, 49, 50, 51, 52, 53, 54, 55, 56, 57, 58, 59, 60, 61, 62, 63, 64, 65, 66, 67, 68, 69, 70, 71, 72, 73, 74, 75, 76, 77, 78, 79, 80, 81, 82, 83, 84, 85, 86, 87, 88, 89, 90, 91, 92, 93, 94, 95, 96, 97, 98, 99, 100, 101…	[]	[]	[]	[]	[]	[0, 1, 2, 3, 4, 5, 6, 7, 8, 42, 43, 44, 45, 46, 56, 57, 58, 59, 68, 69, 70, 71, 72, 73, 74, 75, 76, 77, 78, 79, 80, 81, 82, 83, 84, 85, 86, 87, 88, 89, 90, 91, 92, 93, 94, 95, 96, 97, 98, 99, 100, 101, 102, 103, 104, 105, 106, 107]	[68, 69, 70, 71, 72, 73, 74, 75, 76, 77, 78, 79, 80, 81, 82, 83, 84, 85, 86, 87, 88, 89, 90, 91, 92, 93, 94, 95, 96, 97, 98, 99, 100, 101, 102, 103, 104, 105, 106, 107]	[(68, 108)]	[40]	[10, 15, 17, 18, 19, 20, 21, 23, 24, 27, 29, 30, 31, 32, 35, 38, 50, 53, 54, 62, 65, 66]	[62]	['A']	0.123001
1	--------CTGCTACCT-----TTTAGAAATAATTTCTATTGCCTTTATTAT----TTTTGTTGTTATTTAATGGGAAAAGGT----TAGACATGGCCAGGTAAATGTTA-----TCAAATAAAGTTAGT---TATTCGTATTCAACAAGTGGCACCGAGTCGG	GAGCTGGACGGCGACGTAAAGTTTTAGAGCTACGTTCATCGACCGTCGTTGTACCGTCTACTTGACTTTTTTTCCGTCGTTGTACCGTCTACTTGACTCGATGAACGTAGCAAGTTAAAATAAGGCTAGTCCGTTATCAACTTGAAAAAGTGGCACCGAGTCGG	0	0	0	Reference	UNMODIFIED	Reference	50.61	[0, 1, 2, 3, 4, 5, 6, 7, 8, 9, 10, 11, 12, 13, 14, 15, 16, 17, 18, 19, 20, 21, 22, 23, 24, 25, 26, 27, 28, 29, 30, 31, 32, 33, 34, 35, 36, 37, 38, 39, 40, 41, 42, 43, 44, 45, 46, 47, 48, 49, 50, 51, 52, 53, 54, 55, 56, 57, 58, 59, 60, 61, 62, 63, 64, 65, 66, 67, 68, 69, 70, 71, 72, 73, 74, 75, 76, 77, 78, 79, 80, 81, 82, 83, 84, 85, 86, 87, 88, 89, 90, 91, 92, 93, 94, 95, 96, 97, 98, 99, 100, 101…	[]	[]	[]	[]	[]	[0, 1, 2, 3, 4, 5, 6, 7, 17, 18, 19, 20, 21, 52, 53, 54, 55, 83, 84, 85, 86, 110, 111, 112, 113, 114, 130, 131, 132]	[]	[]	[]	[9, 12, 15, 28, 29, 32, 33, 37, 38, 39, 40, 41, 44, 46, 47, 50, 57, 59, 60, 64, 65, 66, 70, 71, 73, 74, 76, 77, 78, 79, 80, 88, 89, 92, 95, 97, 98, 100, 102, 105, 108, 109, 116, 123, 125, 134, 135, 138, 139, 140, 143, 146]	[]	[]	0.123001
1	-------ACA-------------------CTAC--------AACATGGTTCTACAGGGGTCAAGTAGAC------------GGTACAAAGATTTTTAGA---GCTAGAAATAGCAAGTTAATATAATGATAGTCCGTTATTAACTTGAAAAAGTGGCACCGTGTCGG	GAGCTGGACGGCGACGTAAAGTTTTAGAGCTACGTTCATCGACCGTCGTTGTACCG---TCTACTTGACTTTTTTTCCGTCGTTGTACCGTCTACTTGACTCGATGAACGTAGCAAGTTAAAATAAGGCTAGTCCGTTATCAACTTGAAAAAGTGGCACCGAGTCGG	0	0	2	Reference	MODIFIED	Reference	51.497	[0, 1, 2, 3, 4, 5, 6, 7, 8, 9, 10, 11, 12, 13, 14, 15, 16, 17, 18, 19, 20, 21, 22, 23, 24, 25, 26, 27, 28, 29, 30, 31, 32, 33, 34, 35, 36, 37, 38, 39, 40, 41, 42, 43, 44, 45, 46, 47, 48, 49, 50, 51, 52, 53, 54, 55, -56, -56, -56, 56, 57, 58, 59, 60, 61, 62, 63, 64, 65, 66, 67, 68, 69, 70, 71, 72, 73, 74, 75, 76, 77, 78, 79, 80, 81, 82, 83, 84, 85, 86, 87, 88, 89, 90, 91, 92, 93, 94, 95, 96, 97, 9…	[55, 56]	[55]	[]	[]	[]	[0, 1, 2, 3, 4, 5, 6, 10, 11, 12, 13, 14, 15, 16, 17, 18, 19, 20, 21, 22, 23, 24, 25, 26, 27, 28, 33, 34, 35, 36, 37, 38, 39, 40, 66, 67, 68, 69, 70, 71, 72, 73, 74, 75, 76, 77, 96, 97, 98]	[]	[]	[]	[9, 42, 44, 46, 50, 54, 58, 60, 62, 79, 81, 82, 84, 85, 87, 88, 90, 91, 93, 100, 102, 103, 105, 106, 118, 123, 125, 137, 158]	[62, 93]	['A' 'A']	0.123001
1	-------ATGGAGA----AAGAATCAACCCAGCTAG--TGATCAGAAGGTCACTGG----------TGACTTTCCCAGCAGGCGTTTTGATGAAGCAGTG------TGATCAGAAGTCAGTTTAAAAA--GCTA----------AAGTTGAGGAAAGTGGCACCGAGTCGG	GAGCTGGACGGCGACGTAAAGTTTTAG---AGCTACGTTCATC-GACCGTCGTTGTACCGTCTACTTGACTTTTTTTCC-GTCGTTGTACCGTCTACTTGACTCGATGAAC-GTAGCAAGTTAAAATAAGGCTAGTCCGTTATCAACTTGAA-AAAGTGGCACCGAGTCGG	0	0	0	Reference	UNMODIFIED	Reference	50.292	[0, 1, 2, 3, 4, 5, 6, 7, 8, 9, 10, 11, 12, 13, 14, 15, 16, 17, 18, 19, 20, 21, 22, 23, 24, 25, 26, -27, -27, -27, 27, 28, 29, 30, 31, 32, 33, 34, 35, 36, 37, 38, 39, -40, 40, 41, 42, 43, 44, 45, 46, 47, 48, 49, 50, 51, 52, 53, 54, 55, 56, 57, 58, 59, 60, 61, 62, 63, 64, 65, 66, 67, 68, 69, 70, 71, 72, 73, 74, -75, 75, 76, 77, 78, 79, 80, 81, 82, 83, 84, 85, 86, 87, 88, 89, 90, 91, 92, 93, 94, 95,…	[26, 27, 39, 40, 74, 75, 105, 106, 145, 146]	[26, 39, 74, 105, 145]	[]	[]	[]	[0, 1, 2, 3, 4, 5, 6, 14, 15, 16, 17, 33, 34, 52, 53, 54, 55, 56, 57, 58, 59, 60, 61, 95, 96, 97, 98, 99, 100, 122, 123, 128, 129, 130, 131, 132, 133, 134, 135, 136, 137]	[]	[]	[]	[8, 11, 21, 22, 24, 26, 32, 36, 42, 43, 47, 48, 51, 69, 70, 71, 72, 73, 76, 81, 83, 84, 85, 87, 88, 89, 90, 91, 92, 104, 107, 110, 111, 116, 120, 140, 145]	[]	[]	0.123001
1	------GACAAC-----AAAGTCTTTC--CTAAATACTCCATCTGTT-TAGTACTGTATTGTGGAATATTTGA--GTTCTATTTCCAT--ACTTGAAAACATGGAGG-----ATTTTAGAGATGCCT-GAACAATATTA--TTTAAGTAGTAAGTGACCGAGTCGG	GAGCTGGACGGCGACGTAAAGTTTTAGAGCTACGTTCATCGACCGTCGTTGTACCGTCTACTTGACTTTTTTTCCGTCGTTGTACCGTCTACTTGACTCGATGAACGTAGCAAGTTAAAATAAGGCTAGTCCGTTATCAACTTGAAAAAGT--GGCACCGAGTCGG	0	0	1	Reference	MODIFIED	Reference	51.807	[0, 1, 2, 3, 4, 5, 6, 7, 8, 9, 10, 11, 12, 13, 14, 15, 16, 17, 18, 19, 20, 21, 22, 23, 24, 25, 26, 27, 28, 29, 30, 31, 32, 33, 34, 35, 36, 37, 38, 39, 40, 41, 42, 43, 44, 45, 46, 47, 48, 49, 50, 51, 52, 53, 54, 55, 56, 57, 58, 59, 60, 61, 62, 63, 64, 65, 66, 67, 68, 69, 70, 71, 72, 73, 74, 75, 76, 77, 78, 79, 80, 81, 82, 83, 84, 85, 86, 87, 88, 89, 90, 91, 92, 93, 94, 95, 96, 97, 98, 99, 100, 101…	[150, 151]	[150]	[]	[]	[]	[0, 1, 2, 3, 4, 5, 12, 13, 14, 15, 16, 27, 28, 47, 73, 74, 88, 89, 107, 108, 109, 110, 111, 127, 139, 140]	[]	[]	[]	[9, 10, 22, 25, 26, 32, 33, 35, 37, 38, 40, 41, 43, 46, 49, 54, 57, 59, 60, 62, 65, 67, 71, 72, 77, 78, 80, 81, 83, 86, 96, 97, 98, 99, 103, 105, 113, 116, 118, 120, 122, 124, 129, 130, 132, 133, 137, 143, 146, 147, 152, 153]	[62]	['G']	0.123001
1	------GACCGTCGCGACGGAAAA-------------------------------AAAGTCAAGTAGACGGTACAA------TTGTACCGTCTGCTTGACTCGATGAACGTAGCAAGTTAAAATAAGGCTAGTCCGTTATCAACTTGAAAAAGTGGCACCGAGTCGG	GAGCTGGACGG---CGACGTAAAGTTTTAGAGCTACGTTCATCGACCGTCGTTGTACCGTCTACTTGACTTTTTTTCCGTCGTTGTACCGTCTACTTGACTCGATGAACGTAGCAAGTTAAAATAAGGCTAGTCCGTTATCAACTTGAAAAAGTGGCACCGAGTCGG	0	0	1	Reference	MODIFIED	Reference	63.473	[0, 1, 2, 3, 4, 5, 6, 7, 8, 9, 10, -11, -11, -11, 11, 12, 13, 14, 15, 16, 17, 18, 19, 20, 21, 22, 23, 24, 25, 26, 27, 28, 29, 30, 31, 32, 33, 34, 35, 36, 37, 38, 39, 40, 41, 42, 43, 44, 45, 46, 47, 48, 49, 50, 51, 52, 53, 54, 55, 56, 57, 58, 59, 60, 61, 62, 63, 64, 65, 66, 67, 68, 69, 70, 71, 72, 73, 74, 75, 76, 77, 78, 79, 80, 81, 82, 83, 84, 85, 86, 87, 88, 89, 90, 91, 92, 93, 94, 95, 96, 97, 9…	[10, 11]	[10]	[]	[]	[]	[0, 1, 2, 3, 4, 5, 21, 22, 23, 24, 25, 26, 27, 28, 29, 30, 31, 32, 33, 34, 35, 36, 37, 38, 39, 40, 41, 42, 43, 44, 45, 46, 47, 48, 49, 50, 51, 73, 74, 75, 76, 77, 78]	[]	[]	[]	[9, 16, 20, 53, 54, 58, 60, 62, 66, 67, 69, 70, 71, 72, 90]	[62]	['A']	0.123001
1	-----AAACG---------AGTTTCA-ATCCACTTTCCTGACCCCAACCATCCT-GCCCAGTCTCCGC------TTCCCCGTC-TTGTACACCCCTA----ACTCC-TGAG----GCTCCTCCGAATCACGCGAGTGG------AAGCGGAGAAGCTCAAGTGGCACCGAGTCGG	GAGCTGGACGGCGACGTAAAGTTTTAGAGCTACGTTCAT-----CGACCGTCGTTGTACCGTCTACTTGACTTTTTTTCCGTCGTTGTAC-CGTCTACTTGACTCGATGAACGTAGCAAGTTAAAATAAGGCTAGTCCGTTATCAACTTGAAAA-----AGTGGCACCGAGTCGG	0	10	1	Reference	MODIFIED	Reference	50.857	[0, 1, 2, 3, 4, 5, 6, 7, 8, 9, 10, 11, 12, 13, 14, 15, 16, 17, 18, 19, 20, 21, 22, 23, 24, 25, 26, 27, 28, 29, 30, 31, 32, 33, 34, 35, 36, 37, 38, -39, -39, -39, -39, -39, 39, 40, 41, 42, 43, 44, 45, 46, 47, 48, 49, 50, 51, 52, 53, 54, 55, 56, 57, 58, 59, 60, 61, 62, 63, 64, 65, 66, 67, 68, 69, 70, 71, 72, 73, 74, 75, 76, 77, 78, 79, 80, 81, 82, 83, 84, -85, 85, 86, 87, 88, 89, 90, 91, 92, 93, 94…	[38, 39, 84, 85, 147, 148]	[38, 84, 147]	[]	[]	[]	[0, 1, 2, 3, 4, 10, 11, 12, 13, 14, 15, 16, 17, 18, 26, 49, 63, 64, 65, 66, 67, 68, 78, 91, 92, 93, 94, 100, 105, 106, 107, 108, 132, 133, 134, 135, 136, 137]	[63, 64, 65, 66, 67, 68, 91, 92, 93, 94]	[(63, 69), (91, 95)]	[6, 4]	[5, 6, 24, 28, 30, 33, 37, 40, 44, 47, 51, 52, 54, 59, 61, 62, 71, 72, 86, 87, 99, 104, 111, 112, 113, 115, 116, 117, 121, 123, 126, 130, 131, 140, 141, 142, 145]	[62]	['C']	0.123001
1	-----AGACATAAAAATAATGTG--AGAGCTTGGAGAATTGGCCAGTCTATTTACTTTCAATACGCTGATTCTTTCTTTGATGTA------ATTTAGCTATA-----GTAGTGAAGTT----------------GTTGTCTATTTTGAAA-GTGGCACCGAGTCGG	GAGCTGGACGGCGACGTAAAGTTTTAGAGCTACGTTCATCGACC-GTCGTTGTACCGTCTACTTGACTTTTTTTCCGTCGTTGTACCGTCTACTTGACTCGATGAACGTAGC-AAGTTAAAATAAGGCTAGTCCGTTATCAACTTGAAAAAGTGGCACCGAGTCGG	0	0	2	Reference	MODIFIED	Reference	50.602	[0, 1, 2, 3, 4, 5, 6, 7, 8, 9, 10, 11, 12, 13, 14, 15, 16, 17, 18, 19, 20, 21, 22, 23, 24, 25, 26, 27, 28, 29, 30, 31, 32, 33, 34, 35, 36, 37, 38, 39, 40, 41, 42, 43, -44, 44, 45, 46, 47, 48, 49, 50, 51, 52, 53, 54, 55, 56, 57, 58, 59, 60, 61, 62, 63, 64, 65, 66, 67, 68, 69, 70, 71, 72, 73, 74, 75, 76, 77, 78, 79, 80, 81, 82, 83, 84, 85, 86, 87, 88, 89, 90, 91, 92, 93, 94, 95, 96, 97, 98, 99, 100…	[43, 44, 110, 111]	[43, 110]	[]	[]	[]	[0, 1, 2, 3, 4, 23, 24, 84, 85, 86, 87, 88, 89, 101, 102, 103, 104, 105, 116, 117, 118, 119, 120, 121, 122, 123, 124, 125, 126, 127, 128, 129, 130, 131, 148]	[]	[]	[]	[5, 9, 10, 11, 12, 14, 15, 19, 22, 31, 32, 34, 35, 36, 39, 41, 47, 48, 50, 54, 55, 58, 60, 61, 62, 64, 65, 66, 67, 70, 73, 75, 77, 79, 91, 94, 95, 98, 99, 110, 135, 138, 140, 143, 144]	[62, 94]	['C' 'A']	0.123001
1	----TGGGAGGTGATG--AAGT---AGAGACACAAAGTATATATAT--TCTTTGTACA----ACT---CTTGCTATTAGTGGA-GAACAGATAAATTG----GATAATCATTGTCAGGGTTATAAAGAATCAAGGGAAGGCAGG-------------AAGTGGCACCGAGTCGG	GAGCTGGACGGCGACGTAAAGTTTTAGAGCTAC---GTTCATCGACCGTCGTTGTACCGTCTACTTGACTTTTTTTCCGTCGTTGTACCGTCTACTTGACTCGATGAACGTAGCAAG--TTAAAAT-----AAGGCTAGTCCGTTATCAACTTGAAAAAGTGGCACCGAGTCGG	0	3	0	Reference	MODIFIED	Reference	51.149	[0, 1, 2, 3, 4, 5, 6, 7, 8, 9, 10, 11, 12, 13, 14, 15, 16, 17, 18, 19, 20, 21, 22, 23, 24, 25, 26, 27, 28, 29, 30, 31, 32, -33, -33, -33, 33, 34, 35, 36, 37, 38, 39, 40, 41, 42, 43, 44, 45, 46, 47, 48, 49, 50, 51, 52, 53, 54, 55, 56, 57, 58, 59, 60, 61, 62, 63, 64, 65, 66, 67, 68, 69, 70, 71, 72, 73, 74, 75, 76, 77, 78, 79, 80, 81, 82, 83, 84, 85, 86, 87, 88, 89, 90, 91, 92, 93, 94, 95, 96, 97, 9…	[32, 33, 113, 114, 120, 121]	[32, 113, 120]	[]	[]	[]	[0, 1, 2, 3, 16, 17, 22, 23, 24, 43, 44, 55, 56, 57, 58, 62, 63, 64, 80, 95, 96, 97, 98, 134, 135, 136, 137, 138, 139, 140, 141, 142, 143, 144, 145, 146]	[62, 63, 64]	[(62, 65)]	[3]	[7, 8, 11, 14, 29, 30, 35, 36, 39, 40, 42, 47, 54, 68, 69, 71, 73, 74, 77, 79, 82, 85, 87, 88, 89, 91, 102, 104, 106, 108, 110, 111, 117, 120, 125, 126, 129, 131, 133]	[]	[]	0.123001
1	----TGTCTGCCAAC---AACCCCGGGAACTGGGGT----GTCCTTCATGGTTCTGGTTGATT--CCTTTTTTCCTTC-TTGAAT--TAAAGCTCACATAGTTGATC--------TTTATGTA---CTATCCTGCTACCTCC------AAGTGGCACCGAGTCGG	GAGCTGGACGGCGACGTAAAGTTTTAGAGCTACGTTCATCGACCGTCGTTGTACCGTCTACTTGACTTTTTTTCCGTCGTTGTACCGTCTACTTGAC-TCGATGAACGTAGCAAGTTAAAATAAGGCTAGTCCGTTATCAACTTGAAAAAGTGGCACCGAGTCGG	0	2	1	Reference	MODIFIED	Reference	50.909	[0, 1, 2, 3, 4, 5, 6, 7, 8, 9, 10, 11, 12, 13, 14, 15, 16, 17, 18, 19, 20, 21, 22, 23, 24, 25, 26, 27, 28, 29, 30, 31, 32, 33, 34, 35, 36, 37, 38, 39, 40, 41, 42, 43, 44, 45, 46, 47, 48, 49, 50, 51, 52, 53, 54, 55, 56, 57, 58, 59, 60, 61, 62, 63, 64, 65, 66, 67, 68, 69, 70, 71, 72, 73, 74, 75, 76, 77, 78, 79, 80, 81, 82, 83, 84, 85, 86, 87, 88, 89, 90, 91, 92, 93, 94, 95, 96, -97, 97, 98, 99, 100…	[96, 97]	[96]	[]	[]	[]	[0, 1, 2, 3, 15, 16, 17, 36, 37, 38, 39, 63, 64, 78, 85, 86, 106, 107, 108, 109, 110, 111, 112, 113, 122, 123, 124, 141, 142, 143, 144, 145, 146]	[63, 64]	[(63, 65)]	[2]	[6, 7, 8, 10, 12, 20, 21, 22, 23, 24, 25, 28, 31, 32, 34, 41, 44, 47, 49, 52, 54, 56, 57, 59, 60, 66, 75, 82, 84, 88, 89, 91, 92, 94, 98, 100, 104, 116, 118, 119, 128, 129, 131, 133, 136, 138, 139]	[94]	['C']	0.123001
1	---CGGAACTGAGGCC--ATGATTAAGAGGGACGGCCGGGGGCATTCGTATTGCGCCGCTAGAGGTGAAATTCTTGGACCGGCGCAAGACGGACCA-----------GAGCGAAAGCATTT-------GCCAAGAATGTTTTCA--TTAATCAAGTGGCACCGAGTGG-	GAGCTGGACGGCGACGTAAAGTTTTAGAGCTACGTTCATCGACCGTCGT--TGTACCG-TCTACTTGACTTTTTTT--CCGTCGTTGTACCGTCTACTTGACTCGATGAACGTAGCAAGTTAAAATAAGGCTAGTCCGTTATCAACTTGAAAAAGTGGCACCGAGTCGG	0	11	0	Reference	MODIFIED	Reference	50.296	[0, 1, 2, 3, 4, 5, 6, 7, 8, 9, 10, 11, 12, 13, 14, 15, 16, 17, 18, 19, 20, 21, 22, 23, 24, 25, 26, 27, 28, 29, 30, 31, 32, 33, 34, 35, 36, 37, 38, 39, 40, 41, 42, 43, 44, 45, 46, 47, 48, -49, -49, 49, 50, 51, 52, 53, 54, 55, -56, 56, 57, 58, 59, 60, 61, 62, 63, 64, 65, 66, 67, 68, 69, 70, 71, 72, -73, -73, 73, 74, 75, 76, 77, 78, 79, 80, 81, 82, 83, 84, 85, 86, 87, 88, 89, 90, 91, 92, 93, 94, 95,…	[48, 49, 55, 56, 72, 73]	[48, 55, 72]	[]	[]	[]	[0, 1, 2, 16, 17, 91, 92, 93, 94, 95, 96, 97, 98, 99, 100, 101, 116, 117, 118, 119, 120, 121, 122, 139, 140]	[91, 92, 93, 94, 95, 96, 97, 98, 99, 100, 101]	[(91, 102)]	[11]	[4, 6, 9, 11, 13, 15, 19, 21, 24, 29, 30, 34, 35, 37, 38, 39, 41, 43, 44, 51, 52, 57, 58, 60, 61, 65, 66, 69, 72, 76, 79, 80, 81, 82, 85, 87, 89, 104, 107, 109, 110, 111, 113, 124, 126, 129, 130, 131, 135, 143, 145, 146, 161]	[]	[]	0.123001
1	---CGGGTGGG----------TTTTG----TATGTTCAA--ACTGTCATTTTATTTT-TACGTTGTTAGATATGGGGAGTAGTGTGATTGAGGTGGAGTAGATTAGGCGTAGGTAG--AAGTAAAGGTTA-------AGGAGGGTGATA--GTGGCACCGAGTCGG	GAGCTGGACGGCGACGTAAAGTTTTAGAGCTACGTTCATCGACCGTCGTTGTACCGTCTACTTGACTTTTTTTCCGTCGTTGTACCGTCTACTT-GACTCGATGAA-CGTAGCAAGTTAAAATAAGGCTAGTCCGTTATCAACTTGAAAAAGTGGCACCGAGTCGG	1	0	1	Reference	MODIFIED	Reference	50.602	[0, 1, 2, 3, 4, 5, 6, 7, 8, 9, 10, 11, 12, 13, 14, 15, 16, 17, 18, 19, 20, 21, 22, 23, 24, 25, 26, 27, 28, 29, 30, 31, 32, 33, 34, 35, 36, 37, 38, 39, 40, 41, 42, 43, 44, 45, 46, 47, 48, 49, 50, 51, 52, 53, 54, 55, 56, 57, 58, 59, 60, 61, 62, 63, 64, 65, 66, 67, 68, 69, 70, 71, 72, 73, 74, 75, 76, 77, 78, 79, 80, 81, 82, 83, 84, 85, 86, 87, 88, 89, 90, 91, 92, 93, -94, 94, 95, 96, 97, 98, 99, 100…	[93, 94, 104, 105]	[93, 104]	[93, 94]	[(93, 94)]	[1]	[0, 1, 2, 11, 12, 13, 14, 15, 16, 17, 18, 19, 20, 26, 27, 28, 29, 39, 40, 57, 114, 115, 128, 129, 130, 131, 132, 133, 134, 147, 148]	[]	[]	[]	[4, 7, 8, 25, 32, 38, 43, 47, 50, 53, 54, 55, 61, 63, 64, 65, 67, 68, 69, 71, 73, 74, 76, 77, 80, 83, 84, 85, 86, 88, 89, 91, 92, 96, 98, 102, 104, 110, 111, 118, 119, 120, 125, 136, 137, 139, 140, 141, 145]	[63]	['T']	0.123001
1	---GTGGGAGGAGATCCCGAAACG--------CTAAGGTTTT-GACAG-CGTTACA--------TTGAATTCT---CCGGC--TGTAGAG--------ATTGGAGGAA-GTCGGGAG---AAATTCGTCTCT---------AAGTTGTAAA-GTGGCACCGAGTCGG	GAGCTGGACGGCGA---CGTAAAGTTTTAGAGCTACGTTCATCGACCGTCGTTGTACCGTCTACTTGACTTTTTTTCCGTCGTTGTACCGTCTACTTGACTCGATGAACGTAGCAAGTTAAAATAAGGCTAGTCCGTTATCAACTTGAAAAAGTGGCACCGAGTCGG	0	8	0	Reference	MODIFIED	Reference	50.898	[0, 1, 2, 3, 4, 5, 6, 7, 8, 9, 10, 11, 12, 13, -14, -14, -14, 14, 15, 16, 17, 18, 19, 20, 21, 22, 23, 24, 25, 26, 27, 28, 29, 30, 31, 32, 33, 34, 35, 36, 37, 38, 39, 40, 41, 42, 43, 44, 45, 46, 47, 48, 49, 50, 51, 52, 53, 54, 55, 56, 57, 58, 59, 60, 61, 62, 63, 64, 65, 66, 67, 68, 69, 70, 71, 72, 73, 74, 75, 76, 77, 78, 79, 80, 81, 82, 83, 84, 85, 86, 87, 88, 89, 90, 91, 92, 93, 94, 95, 96, 97, 9…	[13, 14]	[13]	[]	[]	[]	[0, 1, 2, 21, 22, 23, 24, 25, 26, 27, 28, 39, 45, 53, 54, 55, 56, 57, 58, 59, 60, 70, 71, 72, 78, 79, 87, 88, 89, 90, 91, 92, 93, 94, 105, 114, 115, 116, 129, 130, 131, 132, 133, 134, 135, 136, 137, 148]	[87, 88, 89, 90, 91, 92, 93, 94]	[(87, 95)]	[8]	[3, 7, 8, 11, 16, 19, 32, 34, 36, 37, 43, 50, 51, 65, 68, 76, 84, 85, 96, 98, 101, 108, 110, 111, 121, 122, 124, 127, 128, 140, 144]	[]	[]	0.123001
1	--GATGTATGGCA---------TTGAGAATGAAGTCTTCCTGAGCCTTCCATGTATCCTCAA----------TGCCCGGGGATTAACCAGCG--TT------ATCAACCAG--AAGCTAAAGGATGATGAGGTTGCT--CAGCTCAAGAAAAGTGGCACCGAGTCGG	GAGCTGGACGGCGACGTAAAGTTTTAGAGCTACGT--TCATCGACCGTCGTTGTACCGTCTACTTGACTTTTTTTCCGTCGTTGTACCGTCTACTTGACTCGATGAACGTAGCAAGTTAAAATAAGGCTAGTCCGTTATCAACTTGA-AAAAGTGGCACCGAGTCGG	0	16	0	Reference	MODIFIED	Reference	50.299	[0, 1, 2, 3, 4, 5, 6, 7, 8, 9, 10, 11, 12, 13, 14, 15, 16, 17, 18, 19, 20, 21, 22, 23, 24, 25, 26, 27, 28, 29, 30, 31, 32, 33, 34, -35, -35, 35, 36, 37, 38, 39, 40, 41, 42, 43, 44, 45, 46, 47, 48, 49, 50, 51, 52, 53, 54, 55, 56, 57, 58, 59, 60, 61, 62, 63, 64, 65, 66, 67, 68, 69, 70, 71, 72, 73, 74, 75, 76, 77, 78, 79, 80, 81, 82, 83, 84, 85, 86, 87, 88, 89, 90, 91, 92, 93, 94, 95, 96, 97, 98, 99…	[34, 35, 144, 145]	[34, 144]	[]	[]	[]	[0, 1, 13, 14, 15, 16, 17, 18, 19, 20, 21, 60, 61, 62, 63, 64, 65, 66, 67, 68, 69, 90, 91, 94, 95, 96, 97, 98, 99, 109, 110, 135, 136]	[60, 61, 62, 63, 64, 65, 66, 67, 68, 69, 94, 95, 96, 97, 98, 99]	[(60, 70), (94, 100)]	[10, 6]	[3, 6, 8, 12, 24, 28, 29, 30, 32, 37, 39, 40, 41, 44, 47, 48, 53, 55, 58, 71, 72, 76, 77, 79, 81, 82, 86, 87, 89, 102, 106, 107, 108, 114, 119, 120, 122, 124, 125, 126, 129, 130, 131, 133, 139, 142, 143]	[]	[]	0.123001
1	--GCTGGGAGCCAGTGTT--GTTAT----CTGGGTGCATCAGCCCTTTTAGTG----------------TTTTCAGTCCTCTCCCCTTT--CTGGACTCC-TGCCCAGGACTCCTTTAAATATAGCCA-----TGGTCAAT-----AAAGTGGCACCGAGTCGG	GAGCTGGACGGCGACGTAAAGTTTTAGAGCTACGTTCATCGACCGTCGTTGTACCGTCTACTTGACTTTTTTTCCGTCGTTGTACCGTCTACTTGACTCGATGAACGTAGCAAGTTAAAATAAGGCTAGTCCGTTATCAACTTGAAAAAGTGGCACCGAGTCGG	0	16	1	Reference	MODIFIED	Reference	50.61	[0, 1, 2, 3, 4, 5, 6, 7, 8, 9, 10, 11, 12, 13, 14, 15, 16, 17, 18, 19, 20, 21, 22, 23, 24, 25, 26, 27, 28, 29, 30, 31, 32, 33, 34, 35, 36, 37, 38, 39, 40, 41, 42, 43, 44, 45, 46, 47, 48, 49, 50, 51, 52, 53, 54, 55, 56, 57, 58, 59, 60, 61, 62, 63, 64, 65, 66, 67, 68, 69, 70, 71, 72, 73, 74, 75, 76, 77, 78, 79, 80, 81, 82, 83, 84, 85, 86, 87, 88, 89, 90, 91, 92, 93, 94, 95, 96, 97, 98, 99, 100, 101…	[]	[]	[]	[]	[]	[0, 1, 18, 19, 25, 26, 27, 28, 53, 54, 55, 56, 57, 58, 59, 60, 61, 62, 63, 64, 65, 66, 67, 68, 89, 90, 100, 128, 129, 130, 131, 132, 141, 142, 143, 144, 145]	[53, 54, 55, 56, 57, 58, 59, 60, 61, 62, 63, 64, 65, 66, 67, 68]	[(53, 69)]	[16]	[7, 8, 10, 12, 13, 14, 17, 23, 31, 32, 35, 40, 41, 44, 46, 47, 49, 52, 74, 78, 80, 81, 82, 83, 86, 88, 93, 99, 103, 104, 106, 107, 108, 109, 111, 112, 113, 116, 122, 123, 126, 134, 135, 140]	[93]	['G']	0.123001
1	--TCGGAACTGAGGCC--ATGATTAAGAGGGACGGCCGGGGGCATTCGTATTGCGCCGCTAGAGGTGAAATTCTTGGACCGGCGCAAGACGGACCA-----------GAGCGAAAGCATTT-------GCCAAGAATGTTTTCA--TTAATCAAGTG--ACCGAGTCGG	GAGCTGGACGGCGACGTAAAGTTTTAGAGCTACGTTCATCGACCGTCGT--TGTACCG-TCTACTTGACTTTTTTT--CCGTCGTTGTACCGTCTACTTGACTCGATGAACGTAGCAAGTTAAAATAAGGCTAGTCCGTTATCAACTTGAAAAAGTGGCACCGAGTCGG	0	11	0	Reference	MODIFIED	Reference	50.296	[0, 1, 2, 3, 4, 5, 6, 7, 8, 9, 10, 11, 12, 13, 14, 15, 16, 17, 18, 19, 20, 21, 22, 23, 24, 25, 26, 27, 28, 29, 30, 31, 32, 33, 34, 35, 36, 37, 38, 39, 40, 41, 42, 43, 44, 45, 46, 47, 48, -49, -49, 49, 50, 51, 52, 53, 54, 55, -56, 56, 57, 58, 59, 60, 61, 62, 63, 64, 65, 66, 67, 68, 69, 70, 71, 72, -73, -73, 73, 74, 75, 76, 77, 78, 79, 80, 81, 82, 83, 84, 85, 86, 87, 88, 89, 90, 91, 92, 93, 94, 95,…	[48, 49, 55, 56, 72, 73]	[48, 55, 72]	[]	[]	[]	[0, 1, 16, 17, 91, 92, 93, 94, 95, 96, 97, 98, 99, 100, 101, 116, 117, 118, 119, 120, 121, 122, 139, 140, 152, 153]	[91, 92, 93, 94, 95, 96, 97, 98, 99, 100, 101]	[(91, 102)]	[11]	[2, 4, 6, 9, 11, 13, 15, 19, 21, 24, 29, 30, 34, 35, 37, 38, 39, 41, 43, 44, 51, 52, 57, 58, 60, 61, 65, 66, 69, 72, 76, 79, 80, 81, 82, 85, 87, 89, 104, 107, 109, 110, 111, 113, 124, 126, 129, 130, 131, 135, 143, 145, 146]	[]	[]	0.123001
1	--TCTAGAAGGGTTTTTCCAATGTTATCTTCTAGAACT---TTTATAG--------TTTCACGTCT--TAGATTTAAGTTC-----TTAATCCATCT---TGAGTTGATTTTTGTATAAGGTGAGAGATGAGGAT---CCAGTTTCATTCTCCTACAAGTGGCACCGAGTCGG	GAGCTGGACGG-------CGACGTAAAGTTTTAGAGCTACGTTCATCGACCGTCGTTGTACCGTCTACTTGACTTTTTTTCCGTCGTTGTACCGTCTACTTGACTCGATGAACGTAGCAAGTTAAA-ATAAGGCTAGTCCGTTATCAA-CTTGAAAAAGTGGCACCGAGTCGG	0	0	1	Reference	MODIFIED	Reference	53.757	[0, 1, 2, 3, 4, 5, 6, 7, 8, 9, 10, -11, -11, -11, -11, -11, -11, -11, 11, 12, 13, 14, 15, 16, 17, 18, 19, 20, 21, 22, 23, 24, 25, 26, 27, 28, 29, 30, 31, 32, 33, 34, 35, 36, 37, 38, 39, 40, 41, 42, 43, 44, 45, 46, 47, 48, 49, 50, 51, 52, 53, 54, 55, 56, 57, 58, 59, 60, 61, 62, 63, 64, 65, 66, 67, 68, 69, 70, 71, 72, 73, 74, 75, 76, 77, 78, 79, 80, 81, 82, 83, 84, 85, 86, 87, 88, 89, 90, 91, 92, 9…	[10, 11, 118, 119, 139, 140]	[10, 118, 139]	[]	[]	[]	[0, 1, 31, 32, 33, 41, 42, 43, 44, 45, 46, 47, 48, 59, 60, 74, 75, 76, 77, 78, 90, 91, 92, 127, 128, 129]	[]	[]	[]	[2, 5, 8, 12, 14, 17, 19, 20, 23, 28, 36, 39, 50, 52, 53, 62, 65, 68, 69, 70, 81, 82, 83, 86, 96, 98, 102, 103, 104, 105, 109, 110, 112, 115, 117, 121, 125, 132, 133, 135, 139, 142, 143, 144, 146]	[62]	['A']	0.123001
1	-AACTG-------AGGCCATGATTAAGAGGGACGGCCGGGGGCATTCGTATTGCGCCGCTAGAGGTGAAATTCTTGGACCGGCGCAAGACGGACCA-----------GAGCGAAAGCATTT-------GCCAAGAATGTTTTCA--TTAATCAAGTGGCACCGAGTCGG	GAGCTGGACGGCGACGTAAAGTTTTAGAGCTACGTTCATCGACCGTCGT--TGTACCG-TCTACTTGACTTTTTTT--CCGTCGTTGTACCGTCTACTTGACTCGATGAACGTAGCAAGTTAAAATAAGGCTAGTCCGTTATCAACTTGAAAAAGTGGCACCGAGTCGG	0	11	0	Reference	MODIFIED	Reference	50.888	[0, 1, 2, 3, 4, 5, 6, 7, 8, 9, 10, 11, 12, 13, 14, 15, 16, 17, 18, 19, 20, 21, 22, 23, 24, 25, 26, 27, 28, 29, 30, 31, 32, 33, 34, 35, 36, 37, 38, 39, 40, 41, 42, 43, 44, 45, 46, 47, 48, -49, -49, 49, 50, 51, 52, 53, 54, 55, -56, 56, 57, 58, 59, 60, 61, 62, 63, 64, 65, 66, 67, 68, 69, 70, 71, 72, -73, -73, 73, 74, 75, 76, 77, 78, 79, 80, 81, 82, 83, 84, 85, 86, 87, 88, 89, 90, 91, 92, 93, 94, 95,…	[48, 49, 55, 56, 72, 73]	[48, 55, 72]	[]	[]	[]	[0, 6, 7, 8, 9, 10, 11, 12, 91, 92, 93, 94, 95, 96, 97, 98, 99, 100, 101, 116, 117, 118, 119, 120, 121, 122, 139, 140]	[91, 92, 93, 94, 95, 96, 97, 98, 99, 100, 101]	[(91, 102)]	[11]	[2, 14, 16, 17, 19, 21, 24, 29, 30, 34, 35, 37, 38, 39, 41, 43, 44, 51, 52, 57, 58, 60, 61, 65, 66, 69, 72, 76, 79, 80, 81, 82, 85, 87, 89, 104, 107, 109, 110, 111, 113, 124, 126, 129, 130, 131, 135, 143, 145, 146]	[]	[]	0.123001
1	-AGAATGATGG-----------TTTCCAGCT----TCATCCAC-GTCCTTGCAAAGGACACG-GACTCATTTTTTATGGCTGCATAGTATTCCATGGTGTAT--ACGTGCCACATTTTCTTTATCC-AGTC---TATCA--TTGAA---GTGGCACCGAGTCGG	GAGCTGGACGGCGACGTAAAGTTTTAGAGCTACGTTCATCGACCGTCGTTGTACCGTCTACTTGACTTTTTTTCCGTCGTTGTACCGTCTACTTGACTCGATGAACGTAGCAAGTTAAAATAAGGCTAGTCCGTTATCAACTTGAAAAAGTGGCACCGAGTCGG	0	1	2	Reference	MODIFIED	Reference	54.878	[0, 1, 2, 3, 4, 5, 6, 7, 8, 9, 10, 11, 12, 13, 14, 15, 16, 17, 18, 19, 20, 21, 22, 23, 24, 25, 26, 27, 28, 29, 30, 31, 32, 33, 34, 35, 36, 37, 38, 39, 40, 41, 42, 43, 44, 45, 46, 47, 48, 49, 50, 51, 52, 53, 54, 55, 56, 57, 58, 59, 60, 61, 62, 63, 64, 65, 66, 67, 68, 69, 70, 71, 72, 73, 74, 75, 76, 77, 78, 79, 80, 81, 82, 83, 84, 85, 86, 87, 88, 89, 90, 91, 92, 93, 94, 95, 96, 97, 98, 99, 100, 101…	[]	[]	[]	[]	[]	[0, 11, 12, 13, 14, 15, 16, 17, 18, 19, 20, 21, 31, 32, 33, 34, 43, 62, 102, 103, 126, 131, 132, 133, 139, 140, 146, 147, 148]	[62]	[(62, 63)]	[1]	[3, 4, 5, 8, 25, 26, 40, 47, 51, 53, 54, 56, 57, 58, 61, 67, 68, 73, 74, 75, 77, 79, 82, 84, 85, 88, 90, 92, 93, 94, 95, 96, 98, 99, 108, 109, 112, 113, 116, 117, 118, 119, 121, 123, 124]	[93, 94]	['A' 'T']	0.123001
1	-AGCTGGACGGCGA-----------------------------------------------------------------TTGTACCGTCTACTTGACTCGATGAACGTAGCAAGTTAAAATAAGGCTAGTCCGTTATCAACTTGAAAAAGTGGCACCGAGTCGG	GAGCTGGACGGCGACGTAAAGTTTTAGAGCTACGTTCATCGACCGTCGTTGTACCGTCTACTTGACTTTTTTTCCGTCGTTGTACCGTCTACTTGACTCGATGAACGTAGCAAGTTAAAATAAGGCTAGTCCGTTATCAACTTGAAAAAGTGGCACCGAGTCGG	0	65	0	Reference	MODIFIED	Reference	59.756	[0, 1, 2, 3, 4, 5, 6, 7, 8, 9, 10, 11, 12, 13, 14, 15, 16, 17, 18, 19, 20, 21, 22, 23, 24, 25, 26, 27, 28, 29, 30, 31, 32, 33, 34, 35, 36, 37, 38, 39, 40, 41, 42, 43, 44, 45, 46, 47, 48, 49, 50, 51, 52, 53, 54, 55, 56, 57, 58, 59, 60, 61, 62, 63, 64, 65, 66, 67, 68, 69, 70, 71, 72, 73, 74, 75, 76, 77, 78, 79, 80, 81, 82, 83, 84, 85, 86, 87, 88, 89, 90, 91, 92, 93, 94, 95, 96, 97, 98, 99, 100, 101…	[]	[]	[]	[]	[]	[0, 14, 15, 16, 17, 18, 19, 20, 21, 22, 23, 24, 25, 26, 27, 28, 29, 30, 31, 32, 33, 34, 35, 36, 37, 38, 39, 40, 41, 42, 43, 44, 45, 46, 47, 48, 49, 50, 51, 52, 53, 54, 55, 56, 57, 58, 59, 60, 61, 62, 63, 64, 65, 66, 67, 68, 69, 70, 71, 72, 73, 74, 75, 76, 77, 78]	[14, 15, 16, 17, 18, 19, 20, 21, 22, 23, 24, 25, 26, 27, 28, 29, 30, 31, 32, 33, 34, 35, 36, 37, 38, 39, 40, 41, 42, 43, 44, 45, 46, 47, 48, 49, 50, 51, 52, 53, 54, 55, 56, 57, 58, 59, 60, 61, 62, 63, 64, 65, 66, 67, 68, 69, 70, 71, 72, 73, 74, 75, 76, 77, 78]	[(14, 79)]	[65]	[]	[]	[]	0.123001
1	-AGCTGGACGGCGACGTA------------------------------------------------------------------CCGTCTACTTGACTCGATGAACGTAGCAAGTTAAAATAAGGCTAGTCCGTTATCAACTTGAAAAAGTGGCACCGAGTCGG	GAGCTGGACGGCGACGTAAAGTTTTAGAGCTACGTTCATCGACCGTCGTTGTACCGTCTACTTGACTTTTTTTCCGTCGTTGTACCGTCTACTTGACTCGATGAACGTAGCAAGTTAAAATAAGGCTAGTCCGTTATCAACTTGAAAAAGTGGCACCGAGTCGG	0	66	0	Reference	MODIFIED	Reference	59.146	[0, 1, 2, 3, 4, 5, 6, 7, 8, 9, 10, 11, 12, 13, 14, 15, 16, 17, 18, 19, 20, 21, 22, 23, 24, 25, 26, 27, 28, 29, 30, 31, 32, 33, 34, 35, 36, 37, 38, 39, 40, 41, 42, 43, 44, 45, 46, 47, 48, 49, 50, 51, 52, 53, 54, 55, 56, 57, 58, 59, 60, 61, 62, 63, 64, 65, 66, 67, 68, 69, 70, 71, 72, 73, 74, 75, 76, 77, 78, 79, 80, 81, 82, 83, 84, 85, 86, 87, 88, 89, 90, 91, 92, 93, 94, 95, 96, 97, 98, 99, 100, 101…	[]	[]	[]	[]	[]	[0, 18, 19, 20, 21, 22, 23, 24, 25, 26, 27, 28, 29, 30, 31, 32, 33, 34, 35, 36, 37, 38, 39, 40, 41, 42, 43, 44, 45, 46, 47, 48, 49, 50, 51, 52, 53, 54, 55, 56, 57, 58, 59, 60, 61, 62, 63, 64, 65, 66, 67, 68, 69, 70, 71, 72, 73, 74, 75, 76, 77, 78, 79, 80, 81, 82, 83]	[18, 19, 20, 21, 22, 23, 24, 25, 26, 27, 28, 29, 30, 31, 32, 33, 34, 35, 36, 37, 38, 39, 40, 41, 42, 43, 44, 45, 46, 47, 48, 49, 50, 51, 52, 53, 54, 55, 56, 57, 58, 59, 60, 61, 62, 63, 64, 65, 66, 67, 68, 69, 70, 71, 72, 73, 74, 75, 76, 77, 78, 79, 80, 81, 82, 83]	[(18, 84)]	[66]	[]	[]	[]	0.123001
1	-AGCTGGACGGCGACGTAAAGTTTTAGAGCTAC-----------------------------------------------------------TTGACTCGATGAACGTAGCAAGTTAAAATAAGGCTAGTCCGTTATCAACTTGAAAAAGTGGC-CCGAGTCGG	GAGCTGGACGGCGACGTAAAGTTTTAGAGCTACGTTCATCGACCGTCGTTGTACCGTCTACTTGACTTTTTTTCCGTCGTTGTACCGTCTACTTGACTCGATGAACGTAGCAAGTTAAAATAAGGCTAGTCCGTTATCAACTTGAAAAAGTGGCACCGAGTCGG	0	59	0	Reference	MODIFIED	Reference	62.805	[0, 1, 2, 3, 4, 5, 6, 7, 8, 9, 10, 11, 12, 13, 14, 15, 16, 17, 18, 19, 20, 21, 22, 23, 24, 25, 26, 27, 28, 29, 30, 31, 32, 33, 34, 35, 36, 37, 38, 39, 40, 41, 42, 43, 44, 45, 46, 47, 48, 49, 50, 51, 52, 53, 54, 55, 56, 57, 58, 59, 60, 61, 62, 63, 64, 65, 66, 67, 68, 69, 70, 71, 72, 73, 74, 75, 76, 77, 78, 79, 80, 81, 82, 83, 84, 85, 86, 87, 88, 89, 90, 91, 92, 93, 94, 95, 96, 97, 98, 99, 100, 101…	[]	[]	[]	[]	[]	[0, 33, 34, 35, 36, 37, 38, 39, 40, 41, 42, 43, 44, 45, 46, 47, 48, 49, 50, 51, 52, 53, 54, 55, 56, 57, 58, 59, 60, 61, 62, 63, 64, 65, 66, 67, 68, 69, 70, 71, 72, 73, 74, 75, 76, 77, 78, 79, 80, 81, 82, 83, 84, 85, 86, 87, 88, 89, 90, 91, 154]	[33, 34, 35, 36, 37, 38, 39, 40, 41, 42, 43, 44, 45, 46, 47, 48, 49, 50, 51, 52, 53, 54, 55, 56, 57, 58, 59, 60, 61, 62, 63, 64, 65, 66, 67, 68, 69, 70, 71, 72, 73, 74, 75, 76, 77, 78, 79, 80, 81, 82, 83, 84, 85, 86, 87, 88, 89, 90, 91]	[(33, 92)]	[59]	[]	[]	[]	0.123001
1	-AGCTGGACGGCGACGTAAAGTTTTAGAGCTAC-----------------------------------------------------------TTGACTCGATGAACGTAGCAAGTTAAAATAAGGCTAGTCCGTTATCAACTTGAAAAAGTGGCACCGAGTCG-	GAGCTGGACGGCGACGTAAAGTTTTAGAGCTACGTTCATCGACCGTCGTTGTACCGTCTACTTGACTTTTTTTCCGTCGTTGTACCGTCTACTTGACTCGATGAACGTAGCAAGTTAAAATAAGGCTAGTCCGTTATCAACTTGAAAAAGTGGCACCGAGTCGG	0	59	0	Reference	MODIFIED	Reference	62.805	[0, 1, 2, 3, 4, 5, 6, 7, 8, 9, 10, 11, 12, 13, 14, 15, 16, 17, 18, 19, 20, 21, 22, 23, 24, 25, 26, 27, 28, 29, 30, 31, 32, 33, 34, 35, 36, 37, 38, 39, 40, 41, 42, 43, 44, 45, 46, 47, 48, 49, 50, 51, 52, 53, 54, 55, 56, 57, 58, 59, 60, 61, 62, 63, 64, 65, 66, 67, 68, 69, 70, 71, 72, 73, 74, 75, 76, 77, 78, 79, 80, 81, 82, 83, 84, 85, 86, 87, 88, 89, 90, 91, 92, 93, 94, 95, 96, 97, 98, 99, 100, 101…	[]	[]	[]	[]	[]	[0, 33, 34, 35, 36, 37, 38, 39, 40, 41, 42, 43, 44, 45, 46, 47, 48, 49, 50, 51, 52, 53, 54, 55, 56, 57, 58, 59, 60, 61, 62, 63, 64, 65, 66, 67, 68, 69, 70, 71, 72, 73, 74, 75, 76, 77, 78, 79, 80, 81, 82, 83, 84, 85, 86, 87, 88, 89, 90, 91]	[33, 34, 35, 36, 37, 38, 39, 40, 41, 42, 43, 44, 45, 46, 47, 48, 49, 50, 51, 52, 53, 54, 55, 56, 57, 58, 59, 60, 61, 62, 63, 64, 65, 66, 67, 68, 69, 70, 71, 72, 73, 74, 75, 76, 77, 78, 79, 80, 81, 82, 83, 84, 85, 86, 87, 88, 89, 90, 91]	[(33, 92)]	[59]	[]	[]	[]	0.123001
1	-AGCTGGACGGCGACGTAAAGTTTTAGAGCTACGTTCATC---------------------------------------TTGTACCGTCTACTTGACTCGATGAACGTAGCAAGTTAAAATAAGGCTAGTCCGTTATCAACTTGAAAAAGTGGCACCGAGTCGG	GAGCTGGACGGCGACGTAAAGTTTTAGAGCTACGTTCATCGACCGTCGTTGTACCGTCTACTTGACTTTTTTTCCGTCGTTGTACCGTCTACTTGACTCGATGAACGTAGCAAGTTAAAATAAGGCTAGTCCGTTATCAACTTGAAAAAGTGGCACCGAGTCGG	0	39	0	Reference	MODIFIED	Reference	75.61	[0, 1, 2, 3, 4, 5, 6, 7, 8, 9, 10, 11, 12, 13, 14, 15, 16, 17, 18, 19, 20, 21, 22, 23, 24, 25, 26, 27, 28, 29, 30, 31, 32, 33, 34, 35, 36, 37, 38, 39, 40, 41, 42, 43, 44, 45, 46, 47, 48, 49, 50, 51, 52, 53, 54, 55, 56, 57, 58, 59, 60, 61, 62, 63, 64, 65, 66, 67, 68, 69, 70, 71, 72, 73, 74, 75, 76, 77, 78, 79, 80, 81, 82, 83, 84, 85, 86, 87, 88, 89, 90, 91, 92, 93, 94, 95, 96, 97, 98, 99, 100, 101…	[]	[]	[]	[]	[]	[0, 40, 41, 42, 43, 44, 45, 46, 47, 48, 49, 50, 51, 52, 53, 54, 55, 56, 57, 58, 59, 60, 61, 62, 63, 64, 65, 66, 67, 68, 69, 70, 71, 72, 73, 74, 75, 76, 77, 78]	[40, 41, 42, 43, 44, 45, 46, 47, 48, 49, 50, 51, 52, 53, 54, 55, 56, 57, 58, 59, 60, 61, 62, 63, 64, 65, 66, 67, 68, 69, 70, 71, 72, 73, 74, 75, 76, 77, 78]	[(40, 79)]	[39]	[]	[]	[]	0.123001
1	-AGCTGGACGGCGACGTAAAGTTTTAGAGCTACGTTCATCGACCGTCG-----------ACTT------------------GTACCGTCTACTTGACTCGATGAACGTAGCAAGTTAAAATAAGGCTAGTCCGTTATCAACTTGAAAAAGTGGCACCGAGTCGG	GAGCTGGACGGCGACGTAAAGTTTTAGAGCTACGTTCATCGACCGTCGTTGTACCGTCTACTTGACTTTTTTTCCGTCGTTGTACCGTCTACTTGACTCGATGAACGTAGCAAGTTAAAATAAGGCTAGTCCGTTATCAACTTGAAAAAGTGGCACCGAGTCGG	0	18	0	Reference	MODIFIED	Reference	81.707	[0, 1, 2, 3, 4, 5, 6, 7, 8, 9, 10, 11, 12, 13, 14, 15, 16, 17, 18, 19, 20, 21, 22, 23, 24, 25, 26, 27, 28, 29, 30, 31, 32, 33, 34, 35, 36, 37, 38, 39, 40, 41, 42, 43, 44, 45, 46, 47, 48, 49, 50, 51, 52, 53, 54, 55, 56, 57, 58, 59, 60, 61, 62, 63, 64, 65, 66, 67, 68, 69, 70, 71, 72, 73, 74, 75, 76, 77, 78, 79, 80, 81, 82, 83, 84, 85, 86, 87, 88, 89, 90, 91, 92, 93, 94, 95, 96, 97, 98, 99, 100, 101…	[]	[]	[]	[]	[]	[0, 48, 49, 50, 51, 52, 53, 54, 55, 56, 57, 58, 63, 64, 65, 66, 67, 68, 69, 70, 71, 72, 73, 74, 75, 76, 77, 78, 79, 80]	[63, 64, 65, 66, 67, 68, 69, 70, 71, 72, 73, 74, 75, 76, 77, 78, 79, 80]	[(63, 81)]	[18]	[]	[]	[]	0.123001
1	-AGCTGGACGGCGACGTAAAGTTTTAGAGCTACGTTCATCGACCGTCGTT------------------------------TGTACCGTCTACTTGACTCGATGAACGTAGCAAGTTAAAATAAGGCTAGTCCGTTATCAACTTGAAAAAGTGGCACCGAGTCGG	GAGCTGGACGGCGACGTAAAGTTTTAGAGCTACGTTCATCGACCGTCGTTGTACCGTCTACTTGACTTTTTTTCCGTCGTTGTACCGTCTACTTGACTCGATGAACGTAGCAAGTTAAAATAAGGCTAGTCCGTTATCAACTTGAAAAAGTGGCACCGAGTCGG	0	30	0	Reference	MODIFIED	Reference	81.098	[0, 1, 2, 3, 4, 5, 6, 7, 8, 9, 10, 11, 12, 13, 14, 15, 16, 17, 18, 19, 20, 21, 22, 23, 24, 25, 26, 27, 28, 29, 30, 31, 32, 33, 34, 35, 36, 37, 38, 39, 40, 41, 42, 43, 44, 45, 46, 47, 48, 49, 50, 51, 52, 53, 54, 55, 56, 57, 58, 59, 60, 61, 62, 63, 64, 65, 66, 67, 68, 69, 70, 71, 72, 73, 74, 75, 76, 77, 78, 79, 80, 81, 82, 83, 84, 85, 86, 87, 88, 89, 90, 91, 92, 93, 94, 95, 96, 97, 98, 99, 100, 101…	[]	[]	[]	[]	[]	[0, 50, 51, 52, 53, 54, 55, 56, 57, 58, 59, 60, 61, 62, 63, 64, 65, 66, 67, 68, 69, 70, 71, 72, 73, 74, 75, 76, 77, 78, 79]	[50, 51, 52, 53, 54, 55, 56, 57, 58, 59, 60, 61, 62, 63, 64, 65, 66, 67, 68, 69, 70, 71, 72, 73, 74, 75, 76, 77, 78, 79]	[(50, 80)]	[30]	[]	[]	[]	0.123001
1	-AGCTGGACGGCGACGTAAAGTTTTAGAGCTACGTTCATCGACCGTCGTT-----------------------------TTGTACCGTCTACTTGACTCGATGAACGTAGCAAGTTAAAATAAGGCTAGTCCGTTATCAACTTGAAAAAGTGGCACCGAGTCG-	GAGCTGGACGGCGACGTAAAGTTTTAGAGCTACGTTCATCGACCGTCGTTGTACCGTCTACTTGACTTTTTTTCCGTCGTTGTACCGTCTACTTGACTCGATGAACGTAGCAAGTTAAAATAAGGCTAGTCCGTTATCAACTTGAAAAAGTGGCACCGAGTCGG	0	29	0	Reference	MODIFIED	Reference	81.098	[0, 1, 2, 3, 4, 5, 6, 7, 8, 9, 10, 11, 12, 13, 14, 15, 16, 17, 18, 19, 20, 21, 22, 23, 24, 25, 26, 27, 28, 29, 30, 31, 32, 33, 34, 35, 36, 37, 38, 39, 40, 41, 42, 43, 44, 45, 46, 47, 48, 49, 50, 51, 52, 53, 54, 55, 56, 57, 58, 59, 60, 61, 62, 63, 64, 65, 66, 67, 68, 69, 70, 71, 72, 73, 74, 75, 76, 77, 78, 79, 80, 81, 82, 83, 84, 85, 86, 87, 88, 89, 90, 91, 92, 93, 94, 95, 96, 97, 98, 99, 100, 101…	[]	[]	[]	[]	[]	[0, 50, 51, 52, 53, 54, 55, 56, 57, 58, 59, 60, 61, 62, 63, 64, 65, 66, 67, 68, 69, 70, 71, 72, 73, 74, 75, 76, 77, 78]	[50, 51, 52, 53, 54, 55, 56, 57, 58, 59, 60, 61, 62, 63, 64, 65, 66, 67, 68, 69, 70, 71, 72, 73, 74, 75, 76, 77, 78]	[(50, 79)]	[29]	[]	[]	[]	0.123001
1	-AGCTGGACGGCGACGTAAAGTTTTAGAGCTACGTTCATCGACCGTCGTTGTACCGTCTACTT-------------------------------GACTCGATGAACGTAGCAAGTTAAAATAAGGCTAGTCCGTTATCAACTTGAAAAAGTGGCACCGAGTCGG	GAGCTGGACGGCGACGTAAAGTTTTAGAGCTACGTTCATCGACCGTCGTTGTACCGTCTACTTGACTTTTTTTCCGTCGTTGTACCGTCTACTTGACTCGATGAACGTAGCAAGTTAAAATAAGGCTAGTCCGTTATCAACTTGAAAAAGTGGCACCGAGTCGG	0	31	0	Reference	MODIFIED	Reference	80.488	[0, 1, 2, 3, 4, 5, 6, 7, 8, 9, 10, 11, 12, 13, 14, 15, 16, 17, 18, 19, 20, 21, 22, 23, 24, 25, 26, 27, 28, 29, 30, 31, 32, 33, 34, 35, 36, 37, 38, 39, 40, 41, 42, 43, 44, 45, 46, 47, 48, 49, 50, 51, 52, 53, 54, 55, 56, 57, 58, 59, 60, 61, 62, 63, 64, 65, 66, 67, 68, 69, 70, 71, 72, 73, 74, 75, 76, 77, 78, 79, 80, 81, 82, 83, 84, 85, 86, 87, 88, 89, 90, 91, 92, 93, 94, 95, 96, 97, 98, 99, 100, 101…	[]	[]	[]	[]	[]	[0, 63, 64, 65, 66, 67, 68, 69, 70, 71, 72, 73, 74, 75, 76, 77, 78, 79, 80, 81, 82, 83, 84, 85, 86, 87, 88, 89, 90, 91, 92, 93]	[63, 64, 65, 66, 67, 68, 69, 70, 71, 72, 73, 74, 75, 76, 77, 78, 79, 80, 81, 82, 83, 84, 85, 86, 87, 88, 89, 90, 91, 92, 93]	[(63, 94)]	[31]	[]	[]	[]	0.123001
1	-TTCGGAACTGAGGCC--ATGATTAAGAGGGACGGCCGGGGGCATTCGTATTGCGCCGCTAGAGGTGAAATTCTTGGACCGGCGCAAGACGGACCA-----------GAGCGAAAGCATTT-------GCCAAGAATGTTTTCA--TTAATCAAGTGGCACCGAGTCGG	GAGCTGGACGGCGACGTAAAGTTTTAGAGCTACGTTCATCGACCGTCGT--TGTACCG-TCTACTTGACTTTTTTT--CCGTCGTTGTACCGTCTACTTGACTCGATGAACGTAGCAAGTTAAAATAAGGCTAGTCCGTTATCAACTTGAAAAAGTGGCACCGAGTCGG	0	11	0	Reference	MODIFIED	Reference	51.479	[0, 1, 2, 3, 4, 5, 6, 7, 8, 9, 10, 11, 12, 13, 14, 15, 16, 17, 18, 19, 20, 21, 22, 23, 24, 25, 26, 27, 28, 29, 30, 31, 32, 33, 34, 35, 36, 37, 38, 39, 40, 41, 42, 43, 44, 45, 46, 47, 48, -49, -49, 49, 50, 51, 52, 53, 54, 55, -56, 56, 57, 58, 59, 60, 61, 62, 63, 64, 65, 66, 67, 68, 69, 70, 71, 72, -73, -73, 73, 74, 75, 76, 77, 78, 79, 80, 81, 82, 83, 84, 85, 86, 87, 88, 89, 90, 91, 92, 93, 94, 95,…	[48, 49, 55, 56, 72, 73]	[48, 55, 72]	[]	[]	[]	[0, 16, 17, 91, 92, 93, 94, 95, 96, 97, 98, 99, 100, 101, 116, 117, 118, 119, 120, 121, 122, 139, 140]	[91, 92, 93, 94, 95, 96, 97, 98, 99, 100, 101]	[(91, 102)]	[11]	[1, 2, 4, 6, 9, 11, 13, 15, 19, 21, 24, 29, 30, 34, 35, 37, 38, 39, 41, 43, 44, 51, 52, 57, 58, 60, 61, 65, 66, 69, 72, 76, 79, 80, 81, 82, 85, 87, 89, 104, 107, 109, 110, 111, 113, 124, 126, 129, 130, 131, 135, 143, 145, 146]	[]	[]	0.123001
1	AAGCTGGACGGCGACGTAAAGTTTTAGAGCTACGTTCATCGACCGTC------------------------------------------TACTTGACTCGATGAACGTAGCAAGTTAAAATAAGGCTAGTCCGTTATCAACTTGAAAAAGTGGCACCGAGTCGG	GAGCTGGACGGCGACGTAAAGTTTTAGAGCTACGTTCATCGACCGTCGTTGTACCGTCTACTTGACTTTTTTTCCGTCGTTGTACCGTCTACTTGACTCGATGAACGTAGCAAGTTAAAATAAGGCTAGTCCGTTATCAACTTGAAAAAGTGGCACCGAGTCGG	0	42	0	Reference	MODIFIED	Reference	73.78	[0, 1, 2, 3, 4, 5, 6, 7, 8, 9, 10, 11, 12, 13, 14, 15, 16, 17, 18, 19, 20, 21, 22, 23, 24, 25, 26, 27, 28, 29, 30, 31, 32, 33, 34, 35, 36, 37, 38, 39, 40, 41, 42, 43, 44, 45, 46, 47, 48, 49, 50, 51, 52, 53, 54, 55, 56, 57, 58, 59, 60, 61, 62, 63, 64, 65, 66, 67, 68, 69, 70, 71, 72, 73, 74, 75, 76, 77, 78, 79, 80, 81, 82, 83, 84, 85, 86, 87, 88, 89, 90, 91, 92, 93, 94, 95, 96, 97, 98, 99, 100, 101…	[]	[]	[]	[]	[]	[47, 48, 49, 50, 51, 52, 53, 54, 55, 56, 57, 58, 59, 60, 61, 62, 63, 64, 65, 66, 67, 68, 69, 70, 71, 72, 73, 74, 75, 76, 77, 78, 79, 80, 81, 82, 83, 84, 85, 86, 87, 88]	[47, 48, 49, 50, 51, 52, 53, 54, 55, 56, 57, 58, 59, 60, 61, 62, 63, 64, 65, 66, 67, 68, 69, 70, 71, 72, 73, 74, 75, 76, 77, 78, 79, 80, 81, 82, 83, 84, 85, 86, 87, 88]	[(47, 89)]	[42]	[0]	[]	[]	0.123001
1	ACAAGTAGACGGTACAACG---AGTTTTAGAGCTA----------------------------------------------------------------------GAAA-TAGCAAGTTAAAATAAGGCTAGTCCGTTATCAACTTGAAAAAGTGGCACCGAGTCGG	-GAGCTGGACGG--CGACGTAAAGTTTTAGAGCTACGTTCATCGACCGTCGTTGTACCGTCTACTTGACTTTTTTTCCGTCGTTGTACCGTCTACTTGACTCGATGAACGTAGCAAGTTAAAATAAGGCTAGTCCGTTATCAACTTGAAAAAGTGGCACCGAGTCGG	0	70	0	Reference	MODIFIED	Reference	50.299	[-1, 0, 1, 2, 3, 4, 5, 6, 7, 8, 9, 10, -11, -11, 11, 12, 13, 14, 15, 16, 17, 18, 19, 20, 21, 22, 23, 24, 25, 26, 27, 28, 29, 30, 31, 32, 33, 34, 35, 36, 37, 38, 39, 40, 41, 42, 43, 44, 45, 46, 47, 48, 49, 50, 51, 52, 53, 54, 55, 56, 57, 58, 59, 60, 61, 62, 63, 64, 65, 66, 67, 68, 69, 70, 71, 72, 73, 74, 75, 76, 77, 78, 79, 80, 81, 82, 83, 84, 85, 86, 87, 88, 89, 90, 91, 92, 93, 94, 95, 96, 97, 98…	[10, 11]	[10]	[]	[]	[]	[16, 17, 18, 32, 33, 34, 35, 36, 37, 38, 39, 40, 41, 42, 43, 44, 45, 46, 47, 48, 49, 50, 51, 52, 53, 54, 55, 56, 57, 58, 59, 60, 61, 62, 63, 64, 65, 66, 67, 68, 69, 70, 71, 72, 73, 74, 75, 76, 77, 78, 79, 80, 81, 82, 83, 84, 85, 86, 87, 88, 89, 90, 91, 92, 93, 94, 95, 96, 97, 98, 99, 100, 101, 106]	[32, 33, 34, 35, 36, 37, 38, 39, 40, 41, 42, 43, 44, 45, 46, 47, 48, 49, 50, 51, 52, 53, 54, 55, 56, 57, 58, 59, 60, 61, 62, 63, 64, 65, 66, 67, 68, 69, 70, 71, 72, 73, 74, 75, 76, 77, 78, 79, 80, 81, 82, 83, 84, 85, 86, 87, 88, 89, 90, 91, 92, 93, 94, 95, 96, 97, 98, 99, 100, 101]	[(32, 102)]	[70]	[0, 2, 3, 5, 12, 105]	[]	[]	0.123001
1	AGAAC---ACTCCAACTCACAACTGTGAATTGTGGTAGAGTTATGACCTGCAGTT--ACCTTCTCGTGCCCATTT--------GTTGATATCACCAACTG---TC-ATGA--GTAGCAAATTT-------GTTACTTGGGGTT----TTGAA---GTGGCACCGAGTCGG	-GAGCTGGACGGCGACGTAAAGTTTTAGA----GCTACGTTCATCGACCGTCGTTGTACCGTCTACTTGACTTTTTTTCCGTCGTTG-TACCGTCTACTTGACTCGATGAACGTAGCAAGTTAAAATAAGGCTAGTCCGTTATCAACTTGAAAAAGTGGCACCGAGTCGG	0	3	3	Reference	MODIFIED	Reference	51.176	[-1, 0, 1, 2, 3, 4, 5, 6, 7, 8, 9, 10, 11, 12, 13, 14, 15, 16, 17, 18, 19, 20, 21, 22, 23, 24, 25, 26, 27, -28, -28, -28, -28, 28, 29, 30, 31, 32, 33, 34, 35, 36, 37, 38, 39, 40, 41, 42, 43, 44, 45, 46, 47, 48, 49, 50, 51, 52, 53, 54, 55, 56, 57, 58, 59, 60, 61, 62, 63, 64, 65, 66, 67, 68, 69, 70, 71, 72, 73, 74, 75, 76, 77, 78, 79, 80, 81, -82, 82, 83, 84, 85, 86, 87, 88, 89, 90, 91, 92, 93, 94,…	[27, 28, 81, 82]	[27, 81]	[]	[]	[]	[4, 5, 6, 50, 51, 70, 71, 72, 73, 74, 75, 76, 77, 94, 95, 96, 99, 104, 105, 117, 118, 119, 120, 121, 122, 123, 137, 138, 139, 140, 146, 147, 148]	[94, 95, 96]	[(94, 97)]	[3]	[2, 9, 10, 12, 15, 16, 18, 20, 21, 23, 25, 26, 29, 32, 33, 34, 36, 39, 40, 41, 43, 45, 46, 55, 59, 60, 62, 63, 64, 66, 84, 86, 87, 89, 93, 113, 116, 125, 128, 130, 131, 133, 134, 135]	[62, 63, 93]	['G' 'C' 'G']	0.123001
1	AGAGA-----------------------AGCAACTTTCGTATGCATTC--TGCACCAACAAATT------------------GTACCGTCTACTTGACTCGATGAACGTAGCAAGTTAAAATAAGGCTAGTCCGTTATCAACTTGAAAAAGTGGC-CCGAGTCGG	-GAGCTGGACGGCGACGTAAAGTTTTAGAGCTACGTTCATCGACCGTCGTTGTACCGTCTACTTGACTTTTTTTCCGTCGTTGTACCGTCTACTTGACTCGATGAACGTAGCAAGTTAAAATAAGGCTAGTCCGTTATCAACTTGAAAAAGTGGCACCGAGTCGG	0	18	0	Reference	MODIFIED	Reference	64.242	[-1, 0, 1, 2, 3, 4, 5, 6, 7, 8, 9, 10, 11, 12, 13, 14, 15, 16, 17, 18, 19, 20, 21, 22, 23, 24, 25, 26, 27, 28, 29, 30, 31, 32, 33, 34, 35, 36, 37, 38, 39, 40, 41, 42, 43, 44, 45, 46, 47, 48, 49, 50, 51, 52, 53, 54, 55, 56, 57, 58, 59, 60, 61, 62, 63, 64, 65, 66, 67, 68, 69, 70, 71, 72, 73, 74, 75, 76, 77, 78, 79, 80, 81, 82, 83, 84, 85, 86, 87, 88, 89, 90, 91, 92, 93, 94, 95, 96, 97, 98, 99, 100,…	[]	[]	[]	[]	[]	[4, 5, 6, 7, 8, 9, 10, 11, 12, 13, 14, 15, 16, 17, 18, 19, 20, 21, 22, 23, 24, 25, 26, 47, 48, 63, 64, 65, 66, 67, 68, 69, 70, 71, 72, 73, 74, 75, 76, 77, 78, 79, 80, 154]	[63, 64, 65, 66, 67, 68, 69, 70, 71, 72, 73, 74, 75, 76, 77, 78, 79, 80]	[(63, 81)]	[18]	[3, 30, 33, 37, 39, 40, 41, 43, 44, 51, 55, 56, 58, 60]	[]	[]	0.123001
1	AGAGCATACACTCTGGCTCCGATTCTTCTAGC------CATTGAC---------ACTGCATACTTGGCATTATT---GTGCTTGTCATCTTCTGTTAGATT-----------GCCACTCTTCACAAGGTCATAGT---TTATACAGCCTGGCTGGATGGCACCGAGTCGG	-GAGC-TGGACGGCGACGTAAAGTTTTAGAGCTACGTTCATCGACCGTCGTTGTACCGTCTACTTGACTTTTTTTCCGTCGTTGT-ACCGTCTACTTGACTCGATGAACGTAGCAAGTTAAAATAAGGC--TAGTCCGTTAT-CAACTTGAAAAAGTGGCACCGAGTCGG	0	0	1	Reference	MODIFIED	Reference	51.176	[-1, 0, 1, 2, 3, -4, 4, 5, 6, 7, 8, 9, 10, 11, 12, 13, 14, 15, 16, 17, 18, 19, 20, 21, 22, 23, 24, 25, 26, 27, 28, 29, 30, 31, 32, 33, 34, 35, 36, 37, 38, 39, 40, 41, 42, 43, 44, 45, 46, 47, 48, 49, 50, 51, 52, 53, 54, 55, 56, 57, 58, 59, 60, 61, 62, 63, 64, 65, 66, 67, 68, 69, 70, 71, 72, 73, 74, 75, 76, 77, 78, 79, 80, 81, 82, -83, 83, 84, 85, 86, 87, 88, 89, 90, 91, 92, 93, 94, 95, 96, 97, 98,…	[3, 4, 82, 83, 125, 126, 136, 137]	[3, 82, 125, 136]	[]	[]	[]	[30, 31, 32, 33, 34, 35, 43, 44, 45, 46, 47, 48, 49, 50, 51, 72, 73, 74, 98, 99, 100, 101, 102, 103, 104, 105, 106, 107, 108, 130, 131, 132]	[]	[]	[]	[5, 6, 9, 10, 11, 13, 15, 16, 17, 18, 20, 22, 25, 26, 39, 54, 56, 57, 64, 66, 69, 77, 78, 84, 86, 90, 91, 93, 96, 111, 113, 115, 116, 117, 118, 120, 125, 139, 141, 144, 145, 146, 147, 148, 149]	[93]	['A']	0.123001
1	AGAGCTGGACGGCGACGTAAAGTTTTAGAGCTACGTTCATCGACCGTC------------------------------------------TACTTGACTCGATGAACGTAGCAAGTTAAAATAAGGCTAGTCCGTTATCAACTTGAAAAAGTGGCACCGAGTCGG	-GAGCTGGACGGCGACGTAAAGTTTTAGAGCTACGTTCATCGACCGTCGTTGTACCGTCTACTTGACTTTTTTTCCGTCGTTGTACCGTCTACTTGACTCGATGAACGTAGCAAGTTAAAATAAGGCTAGTCCGTTATCAACTTGAAAAAGTGGCACCGAGTCGG	0	42	0	Reference	MODIFIED	Reference	73.939	[-1, 0, 1, 2, 3, 4, 5, 6, 7, 8, 9, 10, 11, 12, 13, 14, 15, 16, 17, 18, 19, 20, 21, 22, 23, 24, 25, 26, 27, 28, 29, 30, 31, 32, 33, 34, 35, 36, 37, 38, 39, 40, 41, 42, 43, 44, 45, 46, 47, 48, 49, 50, 51, 52, 53, 54, 55, 56, 57, 58, 59, 60, 61, 62, 63, 64, 65, 66, 67, 68, 69, 70, 71, 72, 73, 74, 75, 76, 77, 78, 79, 80, 81, 82, 83, 84, 85, 86, 87, 88, 89, 90, 91, 92, 93, 94, 95, 96, 97, 98, 99, 100,…	[]	[]	[]	[]	[]	[47, 48, 49, 50, 51, 52, 53, 54, 55, 56, 57, 58, 59, 60, 61, 62, 63, 64, 65, 66, 67, 68, 69, 70, 71, 72, 73, 74, 75, 76, 77, 78, 79, 80, 81, 82, 83, 84, 85, 86, 87, 88]	[47, 48, 49, 50, 51, 52, 53, 54, 55, 56, 57, 58, 59, 60, 61, 62, 63, 64, 65, 66, 67, 68, 69, 70, 71, 72, 73, 74, 75, 76, 77, 78, 79, 80, 81, 82, 83, 84, 85, 86, 87, 88]	[(47, 89)]	[42]	[]	[]	[]	0.123001
1	AGAGCTGGACGGCGACGTAAAGTTTTAGAGCTACGTTCATCGACCGTC------------------------------------------TACTTTACTCGATGAACGTAGCAAGTTAAAATAAGGCTAGTCCGTTATCAACTTGAAAAAGTGGCACCGAGTCGG	-GAGCTGGACGGCGACGTAAAGTTTTAGAGCTACGTTCATCGACCGTCGTTGTACCGTCTACTTGACTTTTTTTCCGTCGTTGTACCGTCTACTTGACTCGATGAACGTAGCAAGTTAAAATAAGGCTAGTCCGTTATCAACTTGAAAAAGTGGCACCGAGTCGG	0	42	1	Reference	MODIFIED	Reference	73.333	[-1, 0, 1, 2, 3, 4, 5, 6, 7, 8, 9, 10, 11, 12, 13, 14, 15, 16, 17, 18, 19, 20, 21, 22, 23, 24, 25, 26, 27, 28, 29, 30, 31, 32, 33, 34, 35, 36, 37, 38, 39, 40, 41, 42, 43, 44, 45, 46, 47, 48, 49, 50, 51, 52, 53, 54, 55, 56, 57, 58, 59, 60, 61, 62, 63, 64, 65, 66, 67, 68, 69, 70, 71, 72, 73, 74, 75, 76, 77, 78, 79, 80, 81, 82, 83, 84, 85, 86, 87, 88, 89, 90, 91, 92, 93, 94, 95, 96, 97, 98, 99, 100,…	[]	[]	[]	[]	[]	[47, 48, 49, 50, 51, 52, 53, 54, 55, 56, 57, 58, 59, 60, 61, 62, 63, 64, 65, 66, 67, 68, 69, 70, 71, 72, 73, 74, 75, 76, 77, 78, 79, 80, 81, 82, 83, 84, 85, 86, 87, 88]	[47, 48, 49, 50, 51, 52, 53, 54, 55, 56, 57, 58, 59, 60, 61, 62, 63, 64, 65, 66, 67, 68, 69, 70, 71, 72, 73, 74, 75, 76, 77, 78, 79, 80, 81, 82, 83, 84, 85, 86, 87, 88]	[(47, 89)]	[42]	[94]	[94]	['T']	0.123001
1	AGAGCTGGACGGCGACGTAAAGTTTTAGAGCTACGTTCATCGACCGTCG---------------------------------GTACCGTCTACTTGACTCGATGAACGTAGCAAGTTAAAATAAGGCTAGTCCGTTATCAACTTGAAAAAGTGGCACCGAGTCGG	-GAGCTGGACGGCGACGTAAAGTTTTAGAGCTACGTTCATCGACCGTCGTTGTACCGTCTACTTGACTTTTTTTCCGTCGTTGTACCGTCTACTTGACTCGATGAACGTAGCAAGTTAAAATAAGGCTAGTCCGTTATCAACTTGAAAAAGTGGCACCGAGTCGG	0	33	0	Reference	MODIFIED	Reference	79.394	[-1, 0, 1, 2, 3, 4, 5, 6, 7, 8, 9, 10, 11, 12, 13, 14, 15, 16, 17, 18, 19, 20, 21, 22, 23, 24, 25, 26, 27, 28, 29, 30, 31, 32, 33, 34, 35, 36, 37, 38, 39, 40, 41, 42, 43, 44, 45, 46, 47, 48, 49, 50, 51, 52, 53, 54, 55, 56, 57, 58, 59, 60, 61, 62, 63, 64, 65, 66, 67, 68, 69, 70, 71, 72, 73, 74, 75, 76, 77, 78, 79, 80, 81, 82, 83, 84, 85, 86, 87, 88, 89, 90, 91, 92, 93, 94, 95, 96, 97, 98, 99, 100,…	[]	[]	[]	[]	[]	[48, 49, 50, 51, 52, 53, 54, 55, 56, 57, 58, 59, 60, 61, 62, 63, 64, 65, 66, 67, 68, 69, 70, 71, 72, 73, 74, 75, 76, 77, 78, 79, 80]	[48, 49, 50, 51, 52, 53, 54, 55, 56, 57, 58, 59, 60, 61, 62, 63, 64, 65, 66, 67, 68, 69, 70, 71, 72, 73, 74, 75, 76, 77, 78, 79, 80]	[(48, 81)]	[33]	[]	[]	[]	0.123001
1	AGAGTGGGAGAGGAGACAGAGAGAAAGACAGCTTATGCTATTATTTCTGCATATCAGGGACTATTAG---TACTTTCACTAATT-TAC----TACTGCTATCTGGAAGGCAGAGCCAGGTGTACAGGATGG-------------AACATGAA---GTGGCACCGAGTCGG	-GAGCTGGAC-GGCGACGTAAAGTTTTAGAGCT-ACGTTCATCGACCGTCGTTGTACCGTCTACTTGACTTTTTTTCCGTCGTTGTACCGTCTACT--TGACTCGATGAACGTAGCAAGT-TAAAATAAGGCTAGTCCGTTATCAACTTGAAAAAGTGGCACCGAGTCGG	0	0	2	Reference	MODIFIED	Reference	51.176	[-1, 0, 1, 2, 3, 4, 5, 6, 7, 8, -9, 9, 10, 11, 12, 13, 14, 15, 16, 17, 18, 19, 20, 21, 22, 23, 24, 25, 26, 27, 28, 29, 30, -31, 31, 32, 33, 34, 35, 36, 37, 38, 39, 40, 41, 42, 43, 44, 45, 46, 47, 48, 49, 50, 51, 52, 53, 54, 55, 56, 57, 58, 59, 60, 61, 62, 63, 64, 65, 66, 67, 68, 69, 70, 71, 72, 73, 74, 75, 76, 77, 78, 79, 80, 81, 82, 83, 84, 85, 86, 87, 88, 89, 90, 91, 92, -93, -93, 93, 94, 95, 9…	[8, 9, 30, 31, 92, 93, 114, 115]	[8, 30, 92, 114]	[]	[]	[]	[64, 65, 66, 81, 85, 86, 87, 88, 125, 126, 127, 128, 129, 130, 131, 132, 133, 134, 135, 136, 137, 146, 147, 148]	[]	[]	[]	[3, 4, 8, 11, 15, 16, 18, 21, 22, 23, 24, 26, 32, 34, 36, 37, 39, 40, 41, 42, 44, 45, 47, 49, 50, 51, 53, 54, 56, 60, 62, 68, 69, 74, 75, 77, 78, 94, 95, 98, 101, 103, 104, 105, 107, 108, 109, 112, 117, 119, 120, 122, 141]	[62, 94]	['A' 'A']	0.123001
1	ATGGTTCTACAGGG----GTCAAGT---AGAGGTAC----AACGA-----GTTTTAGAG----CTAGAAAT----------------------------------------AGCAAGTTAAAATAAGGCTAGTCCGTTATCAACTTGAAAAAGTGGCACCGAGTCGG	---GAGCTGGACGGCGACGTAAAGTTTTAGAGCTACGTTCATCGACCGTCGTTGTACCGTCTACTTGACTTTTTTTCCGTCGTTGTACCGTCTACTTGACTCGATGAACGTAGCAAGTTAAAATAAGGCTAGTCCGTTATCAACTTGAAAAAGTGGCACCGAGTCGG	0	40	1	Reference	MODIFIED	Reference	53.892	[-1, -1, -1, 0, 1, 2, 3, 4, 5, 6, 7, 8, 9, 10, 11, 12, 13, 14, 15, 16, 17, 18, 19, 20, 21, 22, 23, 24, 25, 26, 27, 28, 29, 30, 31, 32, 33, 34, 35, 36, 37, 38, 39, 40, 41, 42, 43, 44, 45, 46, 47, 48, 49, 50, 51, 52, 53, 54, 55, 56, 57, 58, 59, 60, 61, 62, 63, 64, 65, 66, 67, 68, 69, 70, 71, 72, 73, 74, 75, 76, 77, 78, 79, 80, 81, 82, 83, 84, 85, 86, 87, 88, 89, 90, 91, 92, 93, 94, 95, 96, 97, 98, …	[]	[]	[]	[]	[]	[11, 12, 13, 14, 22, 23, 24, 33, 34, 35, 36, 42, 43, 44, 45, 46, 56, 57, 58, 59, 68, 69, 70, 71, 72, 73, 74, 75, 76, 77, 78, 79, 80, 81, 82, 83, 84, 85, 86, 87, 88, 89, 90, 91, 92, 93, 94, 95, 96, 97, 98, 99, 100, 101, 102, 103, 104, 105, 106, 107]	[68, 69, 70, 71, 72, 73, 74, 75, 76, 77, 78, 79, 80, 81, 82, 83, 84, 85, 86, 87, 88, 89, 90, 91, 92, 93, 94, 95, 96, 97, 98, 99, 100, 101, 102, 103, 104, 105, 106, 107]	[(68, 108)]	[40]	[1, 2, 5, 6, 8, 17, 29, 38, 50, 53, 54, 62, 65, 66]	[62]	['A']	0.123001
1	ATTCAGCTGAGAGGCCCACTGTTAGTCTGATAAGCCTCCCTTTGTAG---------GTTACCTGGCCTT-CCTCTCTGTCTTTCGTTAACACTTTTATTTCATTT--TGATCTTGG--AGT--ATCTGATGATTATGTGT------CTTGGGAA-GTGGCACCGAGTCGG	---GAGCTG-GACGGCGACGTAAAGTTTTAGAG--CTACGTTCATCGACCGTCGTTGTACCGTCTACTTGACTTTTTTTCCGTCGTTGTACCGTCTACTTGACTCGATGAACGTAGCAAGTTAAAATAAGGCTAGTCCGTTATCAACTTGAAAAAGTGGCACCGAGTCGG	0	1	1	Reference	MODIFIED	Reference	51.765	[-1, -1, -1, 0, 1, 2, 3, 4, 5, -6, 6, 7, 8, 9, 10, 11, 12, 13, 14, 15, 16, 17, 18, 19, 20, 21, 22, 23, 24, 25, 26, 27, 28, -29, -29, 29, 30, 31, 32, 33, 34, 35, 36, 37, 38, 39, 40, 41, 42, 43, 44, 45, 46, 47, 48, 49, 50, 51, 52, 53, 54, 55, 56, 57, 58, 59, 60, 61, 62, 63, 64, 65, 66, 67, 68, 69, 70, 71, 72, 73, 74, 75, 76, 77, 78, 79, 80, 81, 82, 83, 84, 85, 86, 87, 88, 89, 90, 91, 92, 93, 94, 95…	[5, 6, 28, 29]	[5, 28]	[]	[]	[]	[41, 42, 43, 44, 45, 46, 47, 48, 49, 63, 99, 100, 110, 111, 115, 116, 134, 135, 136, 137, 138, 139, 148]	[63]	[(63, 64)]	[1]	[0, 8, 10, 12, 15, 16, 17, 18, 22, 24, 26, 28, 31, 33, 36, 37, 39, 52, 53, 55, 57, 58, 59, 64, 67, 69, 71, 74, 75, 81, 82, 83, 84, 86, 88, 91, 94, 96, 98, 104, 106, 108, 118, 119, 121, 123, 125, 127, 128, 130, 131, 144, 145]	[94]	['C']	0.123001
1	CACAGCTG------------AAGTCTACCAG--ACATTCAA--------------------ACAAGAATTG------GTACTTGTACCGTCTACTTGACTCGATGAACGTAGCAAGTTAAAATAAGGCTAGTCCGTTATCAACTTGAAAAAGTGGCACCGAGTCGG	--GAGCTGGACGGCGACGTAAAGTTTTAGAGCTACGTTCATCGACCGTCGTTGTACCGTCTACTTGACTTTTTTTCCGTCGTTGTACCGTCTACTTGACTCGATGAACGTAGCAAGTTAAAATAAGGCTAGTCCGTTATCAACTTGAAAAAGTGGCACCGAGTCGG	0	0	1	Reference	MODIFIED	Reference	66.867	[-1, -1, 0, 1, 2, 3, 4, 5, 6, 7, 8, 9, 10, 11, 12, 13, 14, 15, 16, 17, 18, 19, 20, 21, 22, 23, 24, 25, 26, 27, 28, 29, 30, 31, 32, 33, 34, 35, 36, 37, 38, 39, 40, 41, 42, 43, 44, 45, 46, 47, 48, 49, 50, 51, 52, 53, 54, 55, 56, 57, 58, 59, 60, 61, 62, 63, 64, 65, 66, 67, 68, 69, 70, 71, 72, 73, 74, 75, 76, 77, 78, 79, 80, 81, 82, 83, 84, 85, 86, 87, 88, 89, 90, 91, 92, 93, 94, 95, 96, 97, 98, 99, …	[]	[]	[]	[]	[]	[6, 7, 8, 9, 10, 11, 12, 13, 14, 15, 16, 17, 29, 30, 39, 40, 41, 42, 43, 44, 45, 46, 47, 48, 49, 50, 51, 52, 53, 54, 55, 56, 57, 58, 69, 70, 71, 72, 73, 74]	[]	[]	[]	[0, 22, 24, 25, 26, 33, 38, 61, 62, 65, 68, 77, 78]	[62]	['A']	0.123001
1	CAGCTGGACGGCGACGTAAAGTTTTAGAGCTACGTTCATCGACCGTCG-------------------------------------CGTCTACTTGACTCGATGAACGTAGCAAGTTAAAATAAGGCTAGTCCGTTATCAACTTGAAAAAGTGGCACCGAGTCGG	GAGCTGGACGGCGACGTAAAGTTTTAGAGCTACGTTCATCGACCGTCGTTGTACCGTCTACTTGACTTTTTTTCCGTCGTTGTACCGTCTACTTGACTCGATGAACGTAGCAAGTTAAAATAAGGCTAGTCCGTTATCAACTTGAAAAAGTGGCACCGAGTCGG	0	37	0	Reference	MODIFIED	Reference	76.829	[0, 1, 2, 3, 4, 5, 6, 7, 8, 9, 10, 11, 12, 13, 14, 15, 16, 17, 18, 19, 20, 21, 22, 23, 24, 25, 26, 27, 28, 29, 30, 31, 32, 33, 34, 35, 36, 37, 38, 39, 40, 41, 42, 43, 44, 45, 46, 47, 48, 49, 50, 51, 52, 53, 54, 55, 56, 57, 58, 59, 60, 61, 62, 63, 64, 65, 66, 67, 68, 69, 70, 71, 72, 73, 74, 75, 76, 77, 78, 79, 80, 81, 82, 83, 84, 85, 86, 87, 88, 89, 90, 91, 92, 93, 94, 95, 96, 97, 98, 99, 100, 101…	[]	[]	[]	[]	[]	[48, 49, 50, 51, 52, 53, 54, 55, 56, 57, 58, 59, 60, 61, 62, 63, 64, 65, 66, 67, 68, 69, 70, 71, 72, 73, 74, 75, 76, 77, 78, 79, 80, 81, 82, 83, 84]	[48, 49, 50, 51, 52, 53, 54, 55, 56, 57, 58, 59, 60, 61, 62, 63, 64, 65, 66, 67, 68, 69, 70, 71, 72, 73, 74, 75, 76, 77, 78, 79, 80, 81, 82, 83, 84]	[(48, 85)]	[37]	[0]	[]	[]	0.123001
1	CATGGTTCTACAGGGATGA-----TTAAGAGGGACGGCCGGGGGCATTCGTATTGCGCCGCTAGAGGTGAAATTCTTGGACCGGCGCAAGACGGACCA-----------GAGCGAAAGCATTT-------GCCAAGAATGTTTTCA--TTAATCAAGTGGCACCGAGTCGG	--GAGCTGGACGGCGACGTAAAGTTTTAGAGCTACGTTCATCGACCGTCGT--TGTACCG-TCTACTTGACTTTTTTT--CCGTCGTTGTACCGTCTACTTGACTCGATGAACGTAGCAAGTTAAAATAAGGCTAGTCCGTTATCAACTTGAAAAAGTGGCACCGAGTCGG	0	11	0	Reference	MODIFIED	Reference	50.292	[-1, -1, 0, 1, 2, 3, 4, 5, 6, 7, 8, 9, 10, 11, 12, 13, 14, 15, 16, 17, 18, 19, 20, 21, 22, 23, 24, 25, 26, 27, 28, 29, 30, 31, 32, 33, 34, 35, 36, 37, 38, 39, 40, 41, 42, 43, 44, 45, 46, 47, 48, -49, -49, 49, 50, 51, 52, 53, 54, 55, -56, 56, 57, 58, 59, 60, 61, 62, 63, 64, 65, 66, 67, 68, 69, 70, 71, 72, -73, -73, 73, 74, 75, 76, 77, 78, 79, 80, 81, 82, 83, 84, 85, 86, 87, 88, 89, 90, 91, 92, 93,…	[48, 49, 55, 56, 72, 73]	[48, 55, 72]	[]	[]	[]	[17, 18, 19, 20, 21, 91, 92, 93, 94, 95, 96, 97, 98, 99, 100, 101, 116, 117, 118, 119, 120, 121, 122, 139, 140]	[91, 92, 93, 94, 95, 96, 97, 98, 99, 100, 101]	[(91, 102)]	[11]	[0, 1, 3, 5, 6, 9, 11, 14, 16, 24, 29, 30, 34, 35, 37, 38, 39, 41, 43, 44, 51, 52, 57, 58, 60, 61, 65, 66, 69, 72, 76, 79, 80, 81, 82, 85, 87, 89, 104, 107, 109, 110, 111, 113, 124, 126, 129, 130, 131, 135, 143, 145, 146]	[]	[]	0.123001
1	CGAGCTGGACGGCGACGTAAAGTTTTAGAGCTACGTTCAT------------------------------------------GTACCGTCTACTTGACTCGATGAACGTAGCAAGTTAAAATAAGGCTAGTCCGTTATCAACTTGAAAAAGTGGCACCGAGTCGG	-GAGCTGGACGGCGACGTAAAGTTTTAGAGCTACGTTCATCGACCGTCGTTGTACCGTCTACTTGACTTTTTTTCCGTCGTTGTACCGTCTACTTGACTCGATGAACGTAGCAAGTTAAAATAAGGCTAGTCCGTTATCAACTTGAAAAAGTGGCACCGAGTCGG	0	42	0	Reference	MODIFIED	Reference	73.939	[-1, 0, 1, 2, 3, 4, 5, 6, 7, 8, 9, 10, 11, 12, 13, 14, 15, 16, 17, 18, 19, 20, 21, 22, 23, 24, 25, 26, 27, 28, 29, 30, 31, 32, 33, 34, 35, 36, 37, 38, 39, 40, 41, 42, 43, 44, 45, 46, 47, 48, 49, 50, 51, 52, 53, 54, 55, 56, 57, 58, 59, 60, 61, 62, 63, 64, 65, 66, 67, 68, 69, 70, 71, 72, 73, 74, 75, 76, 77, 78, 79, 80, 81, 82, 83, 84, 85, 86, 87, 88, 89, 90, 91, 92, 93, 94, 95, 96, 97, 98, 99, 100,…	[]	[]	[]	[]	[]	[39, 40, 41, 42, 43, 44, 45, 46, 47, 48, 49, 50, 51, 52, 53, 54, 55, 56, 57, 58, 59, 60, 61, 62, 63, 64, 65, 66, 67, 68, 69, 70, 71, 72, 73, 74, 75, 76, 77, 78, 79, 80]	[39, 40, 41, 42, 43, 44, 45, 46, 47, 48, 49, 50, 51, 52, 53, 54, 55, 56, 57, 58, 59, 60, 61, 62, 63, 64, 65, 66, 67, 68, 69, 70, 71, 72, 73, 74, 75, 76, 77, 78, 79, 80]	[(39, 81)]	[42]	[]	[]	[]	0.123001
1	CGAGCTGGACGGCGACGTAAAGTTTTAGAGCTACGTTCATCGACCGTC------------------------------------------TACTTGACTCGATGAACGTAGCAAGTTAAAATAAGGCTAGTCCGTTATCAACTTGAAAAAGTGGCACCGAGTCGG	-GAGCTGGACGGCGACGTAAAGTTTTAGAGCTACGTTCATCGACCGTCGTTGTACCGTCTACTTGACTTTTTTTCCGTCGTTGTACCGTCTACTTGACTCGATGAACGTAGCAAGTTAAAATAAGGCTAGTCCGTTATCAACTTGAAAAAGTGGCACCGAGTCGG	0	42	0	Reference	MODIFIED	Reference	73.939	[-1, 0, 1, 2, 3, 4, 5, 6, 7, 8, 9, 10, 11, 12, 13, 14, 15, 16, 17, 18, 19, 20, 21, 22, 23, 24, 25, 26, 27, 28, 29, 30, 31, 32, 33, 34, 35, 36, 37, 38, 39, 40, 41, 42, 43, 44, 45, 46, 47, 48, 49, 50, 51, 52, 53, 54, 55, 56, 57, 58, 59, 60, 61, 62, 63, 64, 65, 66, 67, 68, 69, 70, 71, 72, 73, 74, 75, 76, 77, 78, 79, 80, 81, 82, 83, 84, 85, 86, 87, 88, 89, 90, 91, 92, 93, 94, 95, 96, 97, 98, 99, 100,…	[]	[]	[]	[]	[]	[47, 48, 49, 50, 51, 52, 53, 54, 55, 56, 57, 58, 59, 60, 61, 62, 63, 64, 65, 66, 67, 68, 69, 70, 71, 72, 73, 74, 75, 76, 77, 78, 79, 80, 81, 82, 83, 84, 85, 86, 87, 88]	[47, 48, 49, 50, 51, 52, 53, 54, 55, 56, 57, 58, 59, 60, 61, 62, 63, 64, 65, 66, 67, 68, 69, 70, 71, 72, 73, 74, 75, 76, 77, 78, 79, 80, 81, 82, 83, 84, 85, 86, 87, 88]	[(47, 89)]	[42]	[]	[]	[]	0.123001
1	CGAGCTGGACGGCGACGTAAAGTTTTAGAGCTACGTTCATCGACCGTCG----------------------------------------------------ATGAACGTAGCAAGTTAAAATAAGGCTAGTCCGTTATCAACTTGAAAAAGTGGCACCGAGTCGG	-GAGCTGGACGGCGACGTAAAGTTTTAGAGCTACGTTCATCGACCGTCGTTGTACCGTCTACTTGACTTTTTTTCCGTCGTTGTACCGTCTACTTGACTCGATGAACGTAGCAAGTTAAAATAAGGCTAGTCCGTTATCAACTTGAAAAAGTGGCACCGAGTCGG	0	52	0	Reference	MODIFIED	Reference	67.879	[-1, 0, 1, 2, 3, 4, 5, 6, 7, 8, 9, 10, 11, 12, 13, 14, 15, 16, 17, 18, 19, 20, 21, 22, 23, 24, 25, 26, 27, 28, 29, 30, 31, 32, 33, 34, 35, 36, 37, 38, 39, 40, 41, 42, 43, 44, 45, 46, 47, 48, 49, 50, 51, 52, 53, 54, 55, 56, 57, 58, 59, 60, 61, 62, 63, 64, 65, 66, 67, 68, 69, 70, 71, 72, 73, 74, 75, 76, 77, 78, 79, 80, 81, 82, 83, 84, 85, 86, 87, 88, 89, 90, 91, 92, 93, 94, 95, 96, 97, 98, 99, 100,…	[]	[]	[]	[]	[]	[48, 49, 50, 51, 52, 53, 54, 55, 56, 57, 58, 59, 60, 61, 62, 63, 64, 65, 66, 67, 68, 69, 70, 71, 72, 73, 74, 75, 76, 77, 78, 79, 80, 81, 82, 83, 84, 85, 86, 87, 88, 89, 90, 91, 92, 93, 94, 95, 96, 97, 98, 99]	[48, 49, 50, 51, 52, 53, 54, 55, 56, 57, 58, 59, 60, 61, 62, 63, 64, 65, 66, 67, 68, 69, 70, 71, 72, 73, 74, 75, 76, 77, 78, 79, 80, 81, 82, 83, 84, 85, 86, 87, 88, 89, 90, 91, 92, 93, 94, 95, 96, 97, 98, 99]	[(48, 100)]	[52]	[]	[]	[]	0.123001
1	GAACTG-------AGGCCATGATTAAGAGGGACGGCCGGGGGCATTCGTATTGCGCCGCTAGAGGTGAAATTCTTGGACCGGCGCAAGACGGACCA-----------GAGCGAAAGCATTT-------GCCAAGAATGTTTTCA--TTAATCAAGTGG-ACCGAGTCGG	GAGCTGGACGGCGACGTAAAGTTTTAGAGCTACGTTCATCGACCGTCGT--TGTACCG-TCTACTTGACTTTTTTT--CCGTCGTTGTACCGTCTACTTGACTCGATGAACGTAGCAAGTTAAAATAAGGCTAGTCCGTTATCAACTTGAAAAAGTGGCACCGAGTCGG	0	11	0	Reference	MODIFIED	Reference	50.888	[0, 1, 2, 3, 4, 5, 6, 7, 8, 9, 10, 11, 12, 13, 14, 15, 16, 17, 18, 19, 20, 21, 22, 23, 24, 25, 26, 27, 28, 29, 30, 31, 32, 33, 34, 35, 36, 37, 38, 39, 40, 41, 42, 43, 44, 45, 46, 47, 48, -49, -49, 49, 50, 51, 52, 53, 54, 55, -56, 56, 57, 58, 59, 60, 61, 62, 63, 64, 65, 66, 67, 68, 69, 70, 71, 72, -73, -73, 73, 74, 75, 76, 77, 78, 79, 80, 81, 82, 83, 84, 85, 86, 87, 88, 89, 90, 91, 92, 93, 94, 95,…	[48, 49, 55, 56, 72, 73]	[48, 55, 72]	[]	[]	[]	[6, 7, 8, 9, 10, 11, 12, 91, 92, 93, 94, 95, 96, 97, 98, 99, 100, 101, 116, 117, 118, 119, 120, 121, 122, 139, 140, 153]	[91, 92, 93, 94, 95, 96, 97, 98, 99, 100, 101]	[(91, 102)]	[11]	[2, 14, 16, 17, 19, 21, 24, 29, 30, 34, 35, 37, 38, 39, 41, 43, 44, 51, 52, 57, 58, 60, 61, 65, 66, 69, 72, 76, 79, 80, 81, 82, 85, 87, 89, 104, 107, 109, 110, 111, 113, 124, 126, 129, 130, 131, 135, 143, 145, 146]	[]	[]	0.123001
1	GAACTG-------AGGCCATGATTAAGAGGGACGGCCGGGGGCATTCGTATTGCGCCGCTAGAGGTGAAATTCTTGGACCGGCGCAAGACGGACCA-----------GAGCGAAAGCATTT-------GCCAAGAATGTTTTCA--TTAATCAAGTGGCACC-AGTCGG	GAGCTGGACGGCGACGTAAAGTTTTAGAGCTACGTTCATCGACCGTCGT--TGTACCG-TCTACTTGACTTTTTTT--CCGTCGTTGTACCGTCTACTTGACTCGATGAACGTAGCAAGTTAAAATAAGGCTAGTCCGTTATCAACTTGAAAAAGTGGCACCGAGTCGG	0	11	0	Reference	MODIFIED	Reference	50.888	[0, 1, 2, 3, 4, 5, 6, 7, 8, 9, 10, 11, 12, 13, 14, 15, 16, 17, 18, 19, 20, 21, 22, 23, 24, 25, 26, 27, 28, 29, 30, 31, 32, 33, 34, 35, 36, 37, 38, 39, 40, 41, 42, 43, 44, 45, 46, 47, 48, -49, -49, 49, 50, 51, 52, 53, 54, 55, -56, 56, 57, 58, 59, 60, 61, 62, 63, 64, 65, 66, 67, 68, 69, 70, 71, 72, -73, -73, 73, 74, 75, 76, 77, 78, 79, 80, 81, 82, 83, 84, 85, 86, 87, 88, 89, 90, 91, 92, 93, 94, 95,…	[48, 49, 55, 56, 72, 73]	[48, 55, 72]	[]	[]	[]	[6, 7, 8, 9, 10, 11, 12, 91, 92, 93, 94, 95, 96, 97, 98, 99, 100, 101, 116, 117, 118, 119, 120, 121, 122, 139, 140, 157]	[91, 92, 93, 94, 95, 96, 97, 98, 99, 100, 101]	[(91, 102)]	[11]	[2, 14, 16, 17, 19, 21, 24, 29, 30, 34, 35, 37, 38, 39, 41, 43, 44, 51, 52, 57, 58, 60, 61, 65, 66, 69, 72, 76, 79, 80, 81, 82, 85, 87, 89, 104, 107, 109, 110, 111, 113, 124, 126, 129, 130, 131, 135, 143, 145, 146]	[]	[]	0.123001
1	GAACTG-------AGGCCATGATTAAGAGGGACGGCCGGGGGCATTCGTATTGCGCCGCTAGAGGTGAAATTCTTGGACCGGCGCGAGACGGACCA-----------GAGCGAAAGCATTT-------GCCAAGAATGTTTTCA--TTAATCAAGTGGCACCGAGTCGG	GAGCTGGACGGCGACGTAAAGTTTTAGAGCTACGTTCATCGACCGTCGT--TGTACCG-TCTACTTGACTTTTTTT--CCGTCGTTGTACCGTCTACTTGACTCGATGAACGTAGCAAGTTAAAATAAGGCTAGTCCGTTATCAACTTGAAAAAGTGGCACCGAGTCGG	0	11	0	Reference	MODIFIED	Reference	51.479	[0, 1, 2, 3, 4, 5, 6, 7, 8, 9, 10, 11, 12, 13, 14, 15, 16, 17, 18, 19, 20, 21, 22, 23, 24, 25, 26, 27, 28, 29, 30, 31, 32, 33, 34, 35, 36, 37, 38, 39, 40, 41, 42, 43, 44, 45, 46, 47, 48, -49, -49, 49, 50, 51, 52, 53, 54, 55, -56, 56, 57, 58, 59, 60, 61, 62, 63, 64, 65, 66, 67, 68, 69, 70, 71, 72, -73, -73, 73, 74, 75, 76, 77, 78, 79, 80, 81, 82, 83, 84, 85, 86, 87, 88, 89, 90, 91, 92, 93, 94, 95,…	[48, 49, 55, 56, 72, 73]	[48, 55, 72]	[]	[]	[]	[6, 7, 8, 9, 10, 11, 12, 91, 92, 93, 94, 95, 96, 97, 98, 99, 100, 101, 116, 117, 118, 119, 120, 121, 122, 139, 140]	[91, 92, 93, 94, 95, 96, 97, 98, 99, 100, 101]	[(91, 102)]	[11]	[2, 14, 16, 17, 19, 21, 24, 29, 30, 34, 35, 37, 38, 39, 41, 43, 44, 51, 52, 57, 58, 60, 61, 65, 66, 69, 72, 76, 79, 80, 81, 82, 85, 87, 89, 104, 107, 109, 110, 111, 113, 124, 126, 129, 130, 131, 135, 143, 145, 146]	[]	[]	0.123001
1	GACCGAGCTGGACGGCGACGTAAAGTTTTAGAGCTACGTTCATCGACCGTCGAA-----------------------------TTGTACCGTCTACTTGACTCGATGAACGTAGCAAGTTAAAATAAGGCTAGTCCGTTATCAACTTGAAAAAGTGGCACCGAGTCG-	----GAGCTGGACGGCGACGTAAAGTTTTAGAGCTACGTTCATCGACCGTCGTTGTACCGTCTACTTGACTTTTTTTCCGTCGTTGTACCGTCTACTTGACTCGATGAACGTAGCAAGTTAAAATAAGGCTAGTCCGTTATCAACTTGAAAAAGTGGCACCGAGTCGG	0	29	0	Reference	MODIFIED	Reference	78.571	[-1, -1, -1, -1, 0, 1, 2, 3, 4, 5, 6, 7, 8, 9, 10, 11, 12, 13, 14, 15, 16, 17, 18, 19, 20, 21, 22, 23, 24, 25, 26, 27, 28, 29, 30, 31, 32, 33, 34, 35, 36, 37, 38, 39, 40, 41, 42, 43, 44, 45, 46, 47, 48, 49, 50, 51, 52, 53, 54, 55, 56, 57, 58, 59, 60, 61, 62, 63, 64, 65, 66, 67, 68, 69, 70, 71, 72, 73, 74, 75, 76, 77, 78, 79, 80, 81, 82, 83, 84, 85, 86, 87, 88, 89, 90, 91, 92, 93, 94, 95, 96, 97, …	[]	[]	[]	[]	[]	[50, 51, 52, 53, 54, 55, 56, 57, 58, 59, 60, 61, 62, 63, 64, 65, 66, 67, 68, 69, 70, 71, 72, 73, 74, 75, 76, 77, 78]	[50, 51, 52, 53, 54, 55, 56, 57, 58, 59, 60, 61, 62, 63, 64, 65, 66, 67, 68, 69, 70, 71, 72, 73, 74, 75, 76, 77, 78]	[(50, 79)]	[29]	[48, 49]	[]	[]	0.123001
1	GACCGAGCTGGACGGCGACGTAAAGTTTTAGAGCTACGTTCATCGACCGTCGTT------------------------------TGTACCGTCTACTTGACTCGATGAACGTAGCAAGTTAAAATAAGGCTAGTCCGTTATCAACTTGAAAAAGTGGCACCGAGTCGG	----GAGCTGGACGGCGACGTAAAGTTTTAGAGCTACGTTCATCGACCGTCGTTGTACCGTCTACTTGACTTTTTTTCCGTCGTTGTACCGTCTACTTGACTCGATGAACGTAGCAAGTTAAAATAAGGCTAGTCCGTTATCAACTTGAAAAAGTGGCACCGAGTCGG	0	30	0	Reference	MODIFIED	Reference	79.762	[-1, -1, -1, -1, 0, 1, 2, 3, 4, 5, 6, 7, 8, 9, 10, 11, 12, 13, 14, 15, 16, 17, 18, 19, 20, 21, 22, 23, 24, 25, 26, 27, 28, 29, 30, 31, 32, 33, 34, 35, 36, 37, 38, 39, 40, 41, 42, 43, 44, 45, 46, 47, 48, 49, 50, 51, 52, 53, 54, 55, 56, 57, 58, 59, 60, 61, 62, 63, 64, 65, 66, 67, 68, 69, 70, 71, 72, 73, 74, 75, 76, 77, 78, 79, 80, 81, 82, 83, 84, 85, 86, 87, 88, 89, 90, 91, 92, 93, 94, 95, 96, 97, …	[]	[]	[]	[]	[]	[50, 51, 52, 53, 54, 55, 56, 57, 58, 59, 60, 61, 62, 63, 64, 65, 66, 67, 68, 69, 70, 71, 72, 73, 74, 75, 76, 77, 78, 79]	[50, 51, 52, 53, 54, 55, 56, 57, 58, 59, 60, 61, 62, 63, 64, 65, 66, 67, 68, 69, 70, 71, 72, 73, 74, 75, 76, 77, 78, 79]	[(50, 80)]	[30]	[]	[]	[]	0.123001
1	GAGCTGCACGGCGACGTAAAGTTTTAGAGCTACGTTCATCGACCGTCGTT------------------------------TGTACCGTCTACTTGACTCGATGAACGTAGCAAGTTAAAATAAGGCTAGTCCGTTATCAACTTGAAAAAGTGGCACCGAGTCGG	GAGCTGGACGGCGACGTAAAGTTTTAGAGCTACGTTCATCGACCGTCGTTGTACCGTCTACTTGACTTTTTTTCCGTCGTTGTACCGTCTACTTGACTCGATGAACGTAGCAAGTTAAAATAAGGCTAGTCCGTTATCAACTTGAAAAAGTGGCACCGAGTCGG	0	30	0	Reference	MODIFIED	Reference	81.098	[0, 1, 2, 3, 4, 5, 6, 7, 8, 9, 10, 11, 12, 13, 14, 15, 16, 17, 18, 19, 20, 21, 22, 23, 24, 25, 26, 27, 28, 29, 30, 31, 32, 33, 34, 35, 36, 37, 38, 39, 40, 41, 42, 43, 44, 45, 46, 47, 48, 49, 50, 51, 52, 53, 54, 55, 56, 57, 58, 59, 60, 61, 62, 63, 64, 65, 66, 67, 68, 69, 70, 71, 72, 73, 74, 75, 76, 77, 78, 79, 80, 81, 82, 83, 84, 85, 86, 87, 88, 89, 90, 91, 92, 93, 94, 95, 96, 97, 98, 99, 100, 101…	[]	[]	[]	[]	[]	[50, 51, 52, 53, 54, 55, 56, 57, 58, 59, 60, 61, 62, 63, 64, 65, 66, 67, 68, 69, 70, 71, 72, 73, 74, 75, 76, 77, 78, 79]	[50, 51, 52, 53, 54, 55, 56, 57, 58, 59, 60, 61, 62, 63, 64, 65, 66, 67, 68, 69, 70, 71, 72, 73, 74, 75, 76, 77, 78, 79]	[(50, 80)]	[30]	[6]	[]	[]	0.123001
1	GAGCTGGACG-----------------------------------------------------------------------------TCTACTTGACTCGATGAACGTAGCAAGTTAAAATAAGGCTAGTCCGTTATCAACTTGAAAAAGTGGCACCGAGTCGG	GAGCTGGACGGCGACGTAAAGTTTTAGAGCTACGTTCATCGACCGTCGTTGTACCGTCTACTTGACTTTTTTTCCGTCGTTGTACCGTCTACTTGACTCGATGAACGTAGCAAGTTAAAATAAGGCTAGTCCGTTATCAACTTGAAAAAGTGGCACCGAGTCGG	0	77	0	Reference	MODIFIED	Reference	53.049	[0, 1, 2, 3, 4, 5, 6, 7, 8, 9, 10, 11, 12, 13, 14, 15, 16, 17, 18, 19, 20, 21, 22, 23, 24, 25, 26, 27, 28, 29, 30, 31, 32, 33, 34, 35, 36, 37, 38, 39, 40, 41, 42, 43, 44, 45, 46, 47, 48, 49, 50, 51, 52, 53, 54, 55, 56, 57, 58, 59, 60, 61, 62, 63, 64, 65, 66, 67, 68, 69, 70, 71, 72, 73, 74, 75, 76, 77, 78, 79, 80, 81, 82, 83, 84, 85, 86, 87, 88, 89, 90, 91, 92, 93, 94, 95, 96, 97, 98, 99, 100, 101…	[]	[]	[]	[]	[]	[10, 11, 12, 13, 14, 15, 16, 17, 18, 19, 20, 21, 22, 23, 24, 25, 26, 27, 28, 29, 30, 31, 32, 33, 34, 35, 36, 37, 38, 39, 40, 41, 42, 43, 44, 45, 46, 47, 48, 49, 50, 51, 52, 53, 54, 55, 56, 57, 58, 59, 60, 61, 62, 63, 64, 65, 66, 67, 68, 69, 70, 71, 72, 73, 74, 75, 76, 77, 78, 79, 80, 81, 82, 83, 84, 85, 86]	[10, 11, 12, 13, 14, 15, 16, 17, 18, 19, 20, 21, 22, 23, 24, 25, 26, 27, 28, 29, 30, 31, 32, 33, 34, 35, 36, 37, 38, 39, 40, 41, 42, 43, 44, 45, 46, 47, 48, 49, 50, 51, 52, 53, 54, 55, 56, 57, 58, 59, 60, 61, 62, 63, 64, 65, 66, 67, 68, 69, 70, 71, 72, 73, 74, 75, 76, 77, 78, 79, 80, 81, 82, 83, 84, 85, 86]	[(10, 87)]	[77]	[]	[]	[]	0.123001
1	GAGCTGGACGGCGACCTAAAGTTTTAGAGCTACGTTCAT------------------------------------------GTACCGTCTACTTGACTCGATGAACGTAGCAAGTTAAAATAAGGCTAGTCCGTTATCAACTTGAAAAAGTGGCACCGAGTCGG	GAGCTGGACGGCGACGTAAAGTTTTAGAGCTACGTTCATCGACCGTCGTTGTACCGTCTACTTGACTTTTTTTCCGTCGTTGTACCGTCTACTTGACTCGATGAACGTAGCAAGTTAAAATAAGGCTAGTCCGTTATCAACTTGAAAAAGTGGCACCGAGTCGG	0	42	0	Reference	MODIFIED	Reference	73.78	[0, 1, 2, 3, 4, 5, 6, 7, 8, 9, 10, 11, 12, 13, 14, 15, 16, 17, 18, 19, 20, 21, 22, 23, 24, 25, 26, 27, 28, 29, 30, 31, 32, 33, 34, 35, 36, 37, 38, 39, 40, 41, 42, 43, 44, 45, 46, 47, 48, 49, 50, 51, 52, 53, 54, 55, 56, 57, 58, 59, 60, 61, 62, 63, 64, 65, 66, 67, 68, 69, 70, 71, 72, 73, 74, 75, 76, 77, 78, 79, 80, 81, 82, 83, 84, 85, 86, 87, 88, 89, 90, 91, 92, 93, 94, 95, 96, 97, 98, 99, 100, 101…	[]	[]	[]	[]	[]	[39, 40, 41, 42, 43, 44, 45, 46, 47, 48, 49, 50, 51, 52, 53, 54, 55, 56, 57, 58, 59, 60, 61, 62, 63, 64, 65, 66, 67, 68, 69, 70, 71, 72, 73, 74, 75, 76, 77, 78, 79, 80]	[39, 40, 41, 42, 43, 44, 45, 46, 47, 48, 49, 50, 51, 52, 53, 54, 55, 56, 57, 58, 59, 60, 61, 62, 63, 64, 65, 66, 67, 68, 69, 70, 71, 72, 73, 74, 75, 76, 77, 78, 79, 80]	[(39, 81)]	[42]	[15]	[]	[]	0.123001
1	GAGCTGGACGGCGACCTAAAGTTTTAGAGCTACGTTCATCGACCGTC------------------------------------------TACTTGACTCGATGAACGTAGCAAGTTAAAATAAGGCTAGTCCGTTATCAACTTGAAAAAGTGGCACCGAGTCGG	GAGCTGGACGGCGACGTAAAGTTTTAGAGCTACGTTCATCGACCGTCGTTGTACCGTCTACTTGACTTTTTTTCCGTCGTTGTACCGTCTACTTGACTCGATGAACGTAGCAAGTTAAAATAAGGCTAGTCCGTTATCAACTTGAAAAAGTGGCACCGAGTCGG	0	42	0	Reference	MODIFIED	Reference	73.78	[0, 1, 2, 3, 4, 5, 6, 7, 8, 9, 10, 11, 12, 13, 14, 15, 16, 17, 18, 19, 20, 21, 22, 23, 24, 25, 26, 27, 28, 29, 30, 31, 32, 33, 34, 35, 36, 37, 38, 39, 40, 41, 42, 43, 44, 45, 46, 47, 48, 49, 50, 51, 52, 53, 54, 55, 56, 57, 58, 59, 60, 61, 62, 63, 64, 65, 66, 67, 68, 69, 70, 71, 72, 73, 74, 75, 76, 77, 78, 79, 80, 81, 82, 83, 84, 85, 86, 87, 88, 89, 90, 91, 92, 93, 94, 95, 96, 97, 98, 99, 100, 101…	[]	[]	[]	[]	[]	[47, 48, 49, 50, 51, 52, 53, 54, 55, 56, 57, 58, 59, 60, 61, 62, 63, 64, 65, 66, 67, 68, 69, 70, 71, 72, 73, 74, 75, 76, 77, 78, 79, 80, 81, 82, 83, 84, 85, 86, 87, 88]	[47, 48, 49, 50, 51, 52, 53, 54, 55, 56, 57, 58, 59, 60, 61, 62, 63, 64, 65, 66, 67, 68, 69, 70, 71, 72, 73, 74, 75, 76, 77, 78, 79, 80, 81, 82, 83, 84, 85, 86, 87, 88]	[(47, 89)]	[42]	[15]	[]	[]	0.123001
1	GAGCTGGACGGCGACG---AGTTTTAGAGCTA----------------------------------------------------------------------GAAA-TAGCAAGTTAAAATAAGGCTAGTCCGTTATCAACTTGAAAAAGTGGCACCGAGTCGG	GAGCTGGACGGCGACGTAAAGTTTTAGAGCTACGTTCATCGACCGTCGTTGTACCGTCTACTTGACTTTTTTTCCGTCGTTGTACCGTCTACTTGACTCGATGAACGTAGCAAGTTAAAATAAGGCTAGTCCGTTATCAACTTGAAAAAGTGGCACCGAGTCGG	0	70	0	Reference	MODIFIED	Reference	54.268	[0, 1, 2, 3, 4, 5, 6, 7, 8, 9, 10, 11, 12, 13, 14, 15, 16, 17, 18, 19, 20, 21, 22, 23, 24, 25, 26, 27, 28, 29, 30, 31, 32, 33, 34, 35, 36, 37, 38, 39, 40, 41, 42, 43, 44, 45, 46, 47, 48, 49, 50, 51, 52, 53, 54, 55, 56, 57, 58, 59, 60, 61, 62, 63, 64, 65, 66, 67, 68, 69, 70, 71, 72, 73, 74, 75, 76, 77, 78, 79, 80, 81, 82, 83, 84, 85, 86, 87, 88, 89, 90, 91, 92, 93, 94, 95, 96, 97, 98, 99, 100, 101…	[]	[]	[]	[]	[]	[16, 17, 18, 32, 33, 34, 35, 36, 37, 38, 39, 40, 41, 42, 43, 44, 45, 46, 47, 48, 49, 50, 51, 52, 53, 54, 55, 56, 57, 58, 59, 60, 61, 62, 63, 64, 65, 66, 67, 68, 69, 70, 71, 72, 73, 74, 75, 76, 77, 78, 79, 80, 81, 82, 83, 84, 85, 86, 87, 88, 89, 90, 91, 92, 93, 94, 95, 96, 97, 98, 99, 100, 101, 106]	[32, 33, 34, 35, 36, 37, 38, 39, 40, 41, 42, 43, 44, 45, 46, 47, 48, 49, 50, 51, 52, 53, 54, 55, 56, 57, 58, 59, 60, 61, 62, 63, 64, 65, 66, 67, 68, 69, 70, 71, 72, 73, 74, 75, 76, 77, 78, 79, 80, 81, 82, 83, 84, 85, 86, 87, 88, 89, 90, 91, 92, 93, 94, 95, 96, 97, 98, 99, 100, 101]	[(32, 102)]	[70]	[105]	[]	[]	0.123001
1	GAGCTGGACGGCGACGCAAAGTTTTAGAGCTACGTTCATCGACCGTC------------------------------------------TACTTGACTCGATGAACGTAGCAAGTTAAAATAAGGCTAGTCCGTTATCAACTTGAAAAAGTGGCACAGA-TCGG	GAGCTGGACGGCGACGTAAAGTTTTAGAGCTACGTTCATCGACCGTCGTTGTACCGTCTACTTGACTTTTTTTCCGTCGTTGTACCGTCTACTTGACTCGATGAACGTAGCAAGTTAAAATAAGGCTAGTCCGTTATCAACTTGAAAAAGTGGCACCGAGTCGG	0	42	0	Reference	MODIFIED	Reference	72.561	[0, 1, 2, 3, 4, 5, 6, 7, 8, 9, 10, 11, 12, 13, 14, 15, 16, 17, 18, 19, 20, 21, 22, 23, 24, 25, 26, 27, 28, 29, 30, 31, 32, 33, 34, 35, 36, 37, 38, 39, 40, 41, 42, 43, 44, 45, 46, 47, 48, 49, 50, 51, 52, 53, 54, 55, 56, 57, 58, 59, 60, 61, 62, 63, 64, 65, 66, 67, 68, 69, 70, 71, 72, 73, 74, 75, 76, 77, 78, 79, 80, 81, 82, 83, 84, 85, 86, 87, 88, 89, 90, 91, 92, 93, 94, 95, 96, 97, 98, 99, 100, 101…	[]	[]	[]	[]	[]	[47, 48, 49, 50, 51, 52, 53, 54, 55, 56, 57, 58, 59, 60, 61, 62, 63, 64, 65, 66, 67, 68, 69, 70, 71, 72, 73, 74, 75, 76, 77, 78, 79, 80, 81, 82, 83, 84, 85, 86, 87, 88, 159]	[47, 48, 49, 50, 51, 52, 53, 54, 55, 56, 57, 58, 59, 60, 61, 62, 63, 64, 65, 66, 67, 68, 69, 70, 71, 72, 73, 74, 75, 76, 77, 78, 79, 80, 81, 82, 83, 84, 85, 86, 87, 88]	[(47, 89)]	[42]	[16, 156]	[]	[]	0.123001
1	GAGCTGGACGGCGACGTA------------------------------------------------------------------CCGTCTACTTGACTCGATGAACGTAGCAAGTTAAAATAAGGCTAGTCCGTTATCAACTTGAAAAAGTGGCACCGAGTCG-	GAGCTGGACGGCGACGTAAAGTTTTAGAGCTACGTTCATCGACCGTCGTTGTACCGTCTACTTGACTTTTTTTCCGTCGTTGTACCGTCTACTTGACTCGATGAACGTAGCAAGTTAAAATAAGGCTAGTCCGTTATCAACTTGAAAAAGTGGCACCGAGTCGG	0	66	0	Reference	MODIFIED	Reference	59.146	[0, 1, 2, 3, 4, 5, 6, 7, 8, 9, 10, 11, 12, 13, 14, 15, 16, 17, 18, 19, 20, 21, 22, 23, 24, 25, 26, 27, 28, 29, 30, 31, 32, 33, 34, 35, 36, 37, 38, 39, 40, 41, 42, 43, 44, 45, 46, 47, 48, 49, 50, 51, 52, 53, 54, 55, 56, 57, 58, 59, 60, 61, 62, 63, 64, 65, 66, 67, 68, 69, 70, 71, 72, 73, 74, 75, 76, 77, 78, 79, 80, 81, 82, 83, 84, 85, 86, 87, 88, 89, 90, 91, 92, 93, 94, 95, 96, 97, 98, 99, 100, 101…	[]	[]	[]	[]	[]	[18, 19, 20, 21, 22, 23, 24, 25, 26, 27, 28, 29, 30, 31, 32, 33, 34, 35, 36, 37, 38, 39, 40, 41, 42, 43, 44, 45, 46, 47, 48, 49, 50, 51, 52, 53, 54, 55, 56, 57, 58, 59, 60, 61, 62, 63, 64, 65, 66, 67, 68, 69, 70, 71, 72, 73, 74, 75, 76, 77, 78, 79, 80, 81, 82, 83]	[18, 19, 20, 21, 22, 23, 24, 25, 26, 27, 28, 29, 30, 31, 32, 33, 34, 35, 36, 37, 38, 39, 40, 41, 42, 43, 44, 45, 46, 47, 48, 49, 50, 51, 52, 53, 54, 55, 56, 57, 58, 59, 60, 61, 62, 63, 64, 65, 66, 67, 68, 69, 70, 71, 72, 73, 74, 75, 76, 77, 78, 79, 80, 81, 82, 83]	[(18, 84)]	[66]	[]	[]	[]	0.123001
1	GAGCTGGACGGCGACGTA------------------------------------------------------------------CCGTCTACTTGACTCGATGAACGTAGCAAGTTAAAATAAGGCTAGTCCGTTATCACCTTGAAAAAGTGGCACCGAGTCGG	GAGCTGGACGGCGACGTAAAGTTTTAGAGCTACGTTCATCGACCGTCGTTGTACCGTCTACTTGACTTTTTTTCCGTCGTTGTACCGTCTACTTGACTCGATGAACGTAGCAAGTTAAAATAAGGCTAGTCCGTTATCAACTTGAAAAAGTGGCACCGAGTCGG	0	66	0	Reference	MODIFIED	Reference	59.146	[0, 1, 2, 3, 4, 5, 6, 7, 8, 9, 10, 11, 12, 13, 14, 15, 16, 17, 18, 19, 20, 21, 22, 23, 24, 25, 26, 27, 28, 29, 30, 31, 32, 33, 34, 35, 36, 37, 38, 39, 40, 41, 42, 43, 44, 45, 46, 47, 48, 49, 50, 51, 52, 53, 54, 55, 56, 57, 58, 59, 60, 61, 62, 63, 64, 65, 66, 67, 68, 69, 70, 71, 72, 73, 74, 75, 76, 77, 78, 79, 80, 81, 82, 83, 84, 85, 86, 87, 88, 89, 90, 91, 92, 93, 94, 95, 96, 97, 98, 99, 100, 101…	[]	[]	[]	[]	[]	[18, 19, 20, 21, 22, 23, 24, 25, 26, 27, 28, 29, 30, 31, 32, 33, 34, 35, 36, 37, 38, 39, 40, 41, 42, 43, 44, 45, 46, 47, 48, 49, 50, 51, 52, 53, 54, 55, 56, 57, 58, 59, 60, 61, 62, 63, 64, 65, 66, 67, 68, 69, 70, 71, 72, 73, 74, 75, 76, 77, 78, 79, 80, 81, 82, 83]	[18, 19, 20, 21, 22, 23, 24, 25, 26, 27, 28, 29, 30, 31, 32, 33, 34, 35, 36, 37, 38, 39, 40, 41, 42, 43, 44, 45, 46, 47, 48, 49, 50, 51, 52, 53, 54, 55, 56, 57, 58, 59, 60, 61, 62, 63, 64, 65, 66, 67, 68, 69, 70, 71, 72, 73, 74, 75, 76, 77, 78, 79, 80, 81, 82, 83]	[(18, 84)]	[66]	[139]	[]	[]	0.123001
1	GAGCTGGACGGCGACGTA-------------------------------------------------------------TTGTACCGTCTACTTGACTCGATGAACGTAGCAAGTTAAAATAAGGCTAGTCCGTTATCAACTTGAAAAAGTGGCACCGAGTCGG	GAGCTGGACGGCGACGTAAAGTTTTAGAGCTACGTTCATCGACCGTCGTTGTACCGTCTACTTGACTTTTTTTCCGTCGTTGTACCGTCTACTTGACTCGATGAACGTAGCAAGTTAAAATAAGGCTAGTCCGTTATCAACTTGAAAAAGTGGCACCGAGTCGG	0	61	0	Reference	MODIFIED	Reference	62.805	[0, 1, 2, 3, 4, 5, 6, 7, 8, 9, 10, 11, 12, 13, 14, 15, 16, 17, 18, 19, 20, 21, 22, 23, 24, 25, 26, 27, 28, 29, 30, 31, 32, 33, 34, 35, 36, 37, 38, 39, 40, 41, 42, 43, 44, 45, 46, 47, 48, 49, 50, 51, 52, 53, 54, 55, 56, 57, 58, 59, 60, 61, 62, 63, 64, 65, 66, 67, 68, 69, 70, 71, 72, 73, 74, 75, 76, 77, 78, 79, 80, 81, 82, 83, 84, 85, 86, 87, 88, 89, 90, 91, 92, 93, 94, 95, 96, 97, 98, 99, 100, 101…	[]	[]	[]	[]	[]	[18, 19, 20, 21, 22, 23, 24, 25, 26, 27, 28, 29, 30, 31, 32, 33, 34, 35, 36, 37, 38, 39, 40, 41, 42, 43, 44, 45, 46, 47, 48, 49, 50, 51, 52, 53, 54, 55, 56, 57, 58, 59, 60, 61, 62, 63, 64, 65, 66, 67, 68, 69, 70, 71, 72, 73, 74, 75, 76, 77, 78]	[18, 19, 20, 21, 22, 23, 24, 25, 26, 27, 28, 29, 30, 31, 32, 33, 34, 35, 36, 37, 38, 39, 40, 41, 42, 43, 44, 45, 46, 47, 48, 49, 50, 51, 52, 53, 54, 55, 56, 57, 58, 59, 60, 61, 62, 63, 64, 65, 66, 67, 68, 69, 70, 71, 72, 73, 74, 75, 76, 77, 78]	[(18, 79)]	[61]	[]	[]	[]	0.123001
1	GAGCTGGACGGCGACGTAA------------------------------------------------------------TTGTACCGTCTACTTGACTCGATGAACGTAGCAAGTTAAAATAAGGCTAGTCCGTTATCAACTTGAAGAAGTGGCACCGAGTCGG	GAGCTGGACGGCGACGTAAAGTTTTAGAGCTACGTTCATCGACCGTCGTTGTACCGTCTACTTGACTTTTTTTCCGTCGTTGTACCGTCTACTTGACTCGATGAACGTAGCAAGTTAAAATAAGGCTAGTCCGTTATCAACTTGAAAAAGTGGCACCGAGTCGG	0	60	0	Reference	MODIFIED	Reference	62.805	[0, 1, 2, 3, 4, 5, 6, 7, 8, 9, 10, 11, 12, 13, 14, 15, 16, 17, 18, 19, 20, 21, 22, 23, 24, 25, 26, 27, 28, 29, 30, 31, 32, 33, 34, 35, 36, 37, 38, 39, 40, 41, 42, 43, 44, 45, 46, 47, 48, 49, 50, 51, 52, 53, 54, 55, 56, 57, 58, 59, 60, 61, 62, 63, 64, 65, 66, 67, 68, 69, 70, 71, 72, 73, 74, 75, 76, 77, 78, 79, 80, 81, 82, 83, 84, 85, 86, 87, 88, 89, 90, 91, 92, 93, 94, 95, 96, 97, 98, 99, 100, 101…	[]	[]	[]	[]	[]	[19, 20, 21, 22, 23, 24, 25, 26, 27, 28, 29, 30, 31, 32, 33, 34, 35, 36, 37, 38, 39, 40, 41, 42, 43, 44, 45, 46, 47, 48, 49, 50, 51, 52, 53, 54, 55, 56, 57, 58, 59, 60, 61, 62, 63, 64, 65, 66, 67, 68, 69, 70, 71, 72, 73, 74, 75, 76, 77, 78]	[19, 20, 21, 22, 23, 24, 25, 26, 27, 28, 29, 30, 31, 32, 33, 34, 35, 36, 37, 38, 39, 40, 41, 42, 43, 44, 45, 46, 47, 48, 49, 50, 51, 52, 53, 54, 55, 56, 57, 58, 59, 60, 61, 62, 63, 64, 65, 66, 67, 68, 69, 70, 71, 72, 73, 74, 75, 76, 77, 78]	[(19, 79)]	[60]	[146]	[]	[]	0.123001
1	GAGCTGGACGGCGACGTAA-GTTTTAGAGCTACGTTCATCGACCGT---------------------------------TTGTACCGTCTACTTGACTCGATGAACGTAGCAAGTTAAAATAAGGCTAGTCCGTTATCAACTTGAAAAAGTGGCACCGAGTCGG	GAGCTGGACGGCGACGTAAAGTTTTAGAGCTACGTTCATCGACCGTCGTTGTACCGTCTACTTGACTTTTTTTCCGTCGTTGTACCGTCTACTTGACTCGATGAACGTAGCAAGTTAAAATAAGGCTAGTCCGTTATCAACTTGAAAAAGTGGCACCGAGTCGG	0	33	0	Reference	MODIFIED	Reference	79.268	[0, 1, 2, 3, 4, 5, 6, 7, 8, 9, 10, 11, 12, 13, 14, 15, 16, 17, 18, 19, 20, 21, 22, 23, 24, 25, 26, 27, 28, 29, 30, 31, 32, 33, 34, 35, 36, 37, 38, 39, 40, 41, 42, 43, 44, 45, 46, 47, 48, 49, 50, 51, 52, 53, 54, 55, 56, 57, 58, 59, 60, 61, 62, 63, 64, 65, 66, 67, 68, 69, 70, 71, 72, 73, 74, 75, 76, 77, 78, 79, 80, 81, 82, 83, 84, 85, 86, 87, 88, 89, 90, 91, 92, 93, 94, 95, 96, 97, 98, 99, 100, 101…	[]	[]	[]	[]	[]	[19, 46, 47, 48, 49, 50, 51, 52, 53, 54, 55, 56, 57, 58, 59, 60, 61, 62, 63, 64, 65, 66, 67, 68, 69, 70, 71, 72, 73, 74, 75, 76, 77, 78]	[46, 47, 48, 49, 50, 51, 52, 53, 54, 55, 56, 57, 58, 59, 60, 61, 62, 63, 64, 65, 66, 67, 68, 69, 70, 71, 72, 73, 74, 75, 76, 77, 78]	[(46, 79)]	[33]	[]	[]	[]	0.123001
1	GAGCTGGACGGCGACGTAAA-----------------------------------------------------------TTGTACCGTCTACTTGACTCGATGAACGTAGCAAGTTAAAATAAGGCTAGTCCGTTATCAACTTGAAAAAGTGGCACCGAGTCGG	GAGCTGGACGGCGACGTAAAGTTTTAGAGCTACGTTCATCGACCGTCGTTGTACCGTCTACTTGACTTTTTTTCCGTCGTTGTACCGTCTACTTGACTCGATGAACGTAGCAAGTTAAAATAAGGCTAGTCCGTTATCAACTTGAAAAAGTGGCACCGAGTCGG	0	59	0	Reference	MODIFIED	Reference	64.024	[0, 1, 2, 3, 4, 5, 6, 7, 8, 9, 10, 11, 12, 13, 14, 15, 16, 17, 18, 19, 20, 21, 22, 23, 24, 25, 26, 27, 28, 29, 30, 31, 32, 33, 34, 35, 36, 37, 38, 39, 40, 41, 42, 43, 44, 45, 46, 47, 48, 49, 50, 51, 52, 53, 54, 55, 56, 57, 58, 59, 60, 61, 62, 63, 64, 65, 66, 67, 68, 69, 70, 71, 72, 73, 74, 75, 76, 77, 78, 79, 80, 81, 82, 83, 84, 85, 86, 87, 88, 89, 90, 91, 92, 93, 94, 95, 96, 97, 98, 99, 100, 101…	[]	[]	[]	[]	[]	[20, 21, 22, 23, 24, 25, 26, 27, 28, 29, 30, 31, 32, 33, 34, 35, 36, 37, 38, 39, 40, 41, 42, 43, 44, 45, 46, 47, 48, 49, 50, 51, 52, 53, 54, 55, 56, 57, 58, 59, 60, 61, 62, 63, 64, 65, 66, 67, 68, 69, 70, 71, 72, 73, 74, 75, 76, 77, 78]	[20, 21, 22, 23, 24, 25, 26, 27, 28, 29, 30, 31, 32, 33, 34, 35, 36, 37, 38, 39, 40, 41, 42, 43, 44, 45, 46, 47, 48, 49, 50, 51, 52, 53, 54, 55, 56, 57, 58, 59, 60, 61, 62, 63, 64, 65, 66, 67, 68, 69, 70, 71, 72, 73, 74, 75, 76, 77, 78]	[(20, 79)]	[59]	[]	[]	[]	0.123001
1	GAGCTGGACGGCGACGTAAAAGTTTTAGAGCTACGTTCATCGACCGTC--------------------------------TTGTACCGTCTACTTGACTCGATGAACGTAGCAAGTTAAAATAAGGCTAGTCCGTTATCAACTTGAAAAAGTGGCACCGAGTCGG	GAGCTGGACGGCGACGTAAA-GTTTTAGAGCTACGTTCATCGACCGTCGTTGTACCGTCTACTTGACTTTTTTTCCGTCGTTGTACCGTCTACTTGACTCGATGAACGTAGCAAGTTAAAATAAGGCTAGTCCGTTATCAACTTGAAAAAGTGGCACCGAGTCGG	0	32	0	Reference	MODIFIED	Reference	80	[0, 1, 2, 3, 4, 5, 6, 7, 8, 9, 10, 11, 12, 13, 14, 15, 16, 17, 18, 19, -20, 20, 21, 22, 23, 24, 25, 26, 27, 28, 29, 30, 31, 32, 33, 34, 35, 36, 37, 38, 39, 40, 41, 42, 43, 44, 45, 46, 47, 48, 49, 50, 51, 52, 53, 54, 55, 56, 57, 58, 59, 60, 61, 62, 63, 64, 65, 66, 67, 68, 69, 70, 71, 72, 73, 74, 75, 76, 77, 78, 79, 80, 81, 82, 83, 84, 85, 86, 87, 88, 89, 90, 91, 92, 93, 94, 95, 96, 97, 98, 99, 100…	[19, 20]	[19]	[]	[]	[]	[47, 48, 49, 50, 51, 52, 53, 54, 55, 56, 57, 58, 59, 60, 61, 62, 63, 64, 65, 66, 67, 68, 69, 70, 71, 72, 73, 74, 75, 76, 77, 78]	[47, 48, 49, 50, 51, 52, 53, 54, 55, 56, 57, 58, 59, 60, 61, 62, 63, 64, 65, 66, 67, 68, 69, 70, 71, 72, 73, 74, 75, 76, 77, 78]	[(47, 79)]	[32]	[]	[]	[]	0.123001
1	GAGCTGGACGGCGACGTAAAG-----------------------------------------------------------------GTCTACTTGACTCGTTGAACGTAGCAAGTTAAAATAAGGCTAGTCCGTTATCAACTTGAAAAAGTGGCACCGAGTCGG	GAGCTGGACGGCGACGTAAAGTTTTAGAGCTACGTTCATCGACCGTCGTTGTACCGTCTACTTGACTTTTTTTCCGTCGTTGTACCGTCTACTTGACTCGATGAACGTAGCAAGTTAAAATAAGGCTAGTCCGTTATCAACTTGAAAAAGTGGCACCGAGTCGG	0	65	0	Reference	MODIFIED	Reference	59.756	[0, 1, 2, 3, 4, 5, 6, 7, 8, 9, 10, 11, 12, 13, 14, 15, 16, 17, 18, 19, 20, 21, 22, 23, 24, 25, 26, 27, 28, 29, 30, 31, 32, 33, 34, 35, 36, 37, 38, 39, 40, 41, 42, 43, 44, 45, 46, 47, 48, 49, 50, 51, 52, 53, 54, 55, 56, 57, 58, 59, 60, 61, 62, 63, 64, 65, 66, 67, 68, 69, 70, 71, 72, 73, 74, 75, 76, 77, 78, 79, 80, 81, 82, 83, 84, 85, 86, 87, 88, 89, 90, 91, 92, 93, 94, 95, 96, 97, 98, 99, 100, 101…	[]	[]	[]	[]	[]	[21, 22, 23, 24, 25, 26, 27, 28, 29, 30, 31, 32, 33, 34, 35, 36, 37, 38, 39, 40, 41, 42, 43, 44, 45, 46, 47, 48, 49, 50, 51, 52, 53, 54, 55, 56, 57, 58, 59, 60, 61, 62, 63, 64, 65, 66, 67, 68, 69, 70, 71, 72, 73, 74, 75, 76, 77, 78, 79, 80, 81, 82, 83, 84, 85]	[21, 22, 23, 24, 25, 26, 27, 28, 29, 30, 31, 32, 33, 34, 35, 36, 37, 38, 39, 40, 41, 42, 43, 44, 45, 46, 47, 48, 49, 50, 51, 52, 53, 54, 55, 56, 57, 58, 59, 60, 61, 62, 63, 64, 65, 66, 67, 68, 69, 70, 71, 72, 73, 74, 75, 76, 77, 78, 79, 80, 81, 82, 83, 84, 85]	[(21, 86)]	[65]	[100]	[]	[]	0.123001
1	GAGCTGGACGGCGACGTAAAGT------------------------------------------------------------------CTACTTGACTCGATGAACGTAGCAAGTTAAAATAAGGCTAGTCCGTTATCAACTTGAAAAAGTGGCACCGAGTCGG	GAGCTGGACGGCGACGTAAAGTTTTAGAGCTACGTTCATCGACCGTCGTTGTACCGTCTACTTGACTTTTTTTCCGTCGTTGTACCGTCTACTTGACTCGATGAACGTAGCAAGTTAAAATAAGGCTAGTCCGTTATCAACTTGAAAAAGTGGCACCGAGTCGG	0	66	0	Reference	MODIFIED	Reference	59.756	[0, 1, 2, 3, 4, 5, 6, 7, 8, 9, 10, 11, 12, 13, 14, 15, 16, 17, 18, 19, 20, 21, 22, 23, 24, 25, 26, 27, 28, 29, 30, 31, 32, 33, 34, 35, 36, 37, 38, 39, 40, 41, 42, 43, 44, 45, 46, 47, 48, 49, 50, 51, 52, 53, 54, 55, 56, 57, 58, 59, 60, 61, 62, 63, 64, 65, 66, 67, 68, 69, 70, 71, 72, 73, 74, 75, 76, 77, 78, 79, 80, 81, 82, 83, 84, 85, 86, 87, 88, 89, 90, 91, 92, 93, 94, 95, 96, 97, 98, 99, 100, 101…	[]	[]	[]	[]	[]	[22, 23, 24, 25, 26, 27, 28, 29, 30, 31, 32, 33, 34, 35, 36, 37, 38, 39, 40, 41, 42, 43, 44, 45, 46, 47, 48, 49, 50, 51, 52, 53, 54, 55, 56, 57, 58, 59, 60, 61, 62, 63, 64, 65, 66, 67, 68, 69, 70, 71, 72, 73, 74, 75, 76, 77, 78, 79, 80, 81, 82, 83, 84, 85, 86, 87]	[22, 23, 24, 25, 26, 27, 28, 29, 30, 31, 32, 33, 34, 35, 36, 37, 38, 39, 40, 41, 42, 43, 44, 45, 46, 47, 48, 49, 50, 51, 52, 53, 54, 55, 56, 57, 58, 59, 60, 61, 62, 63, 64, 65, 66, 67, 68, 69, 70, 71, 72, 73, 74, 75, 76, 77, 78, 79, 80, 81, 82, 83, 84, 85, 86, 87]	[(22, 88)]	[66]	[]	[]	[]	0.123001
1	GAGCTGGACGGCGACGTAAAGT-------------------------------------------------------------ACCGTCTACTTGACTCGATGAACGTAGCAAGTTAAAATAAGGCTAGTCCGTTATCAACTTGAAAAAGTGGCACCGAGTCGG	GAGCTGGACGGCGACGTAAAGTTTTAGAGCTACGTTCATCGACCGTCGTTGTACCGTCTACTTGACTTTTTTTCCGTCGTTGTACCGTCTACTTGACTCGATGAACGTAGCAAGTTAAAATAAGGCTAGTCCGTTATCAACTTGAAAAAGTGGCACCGAGTCGG	0	61	0	Reference	MODIFIED	Reference	62.805	[0, 1, 2, 3, 4, 5, 6, 7, 8, 9, 10, 11, 12, 13, 14, 15, 16, 17, 18, 19, 20, 21, 22, 23, 24, 25, 26, 27, 28, 29, 30, 31, 32, 33, 34, 35, 36, 37, 38, 39, 40, 41, 42, 43, 44, 45, 46, 47, 48, 49, 50, 51, 52, 53, 54, 55, 56, 57, 58, 59, 60, 61, 62, 63, 64, 65, 66, 67, 68, 69, 70, 71, 72, 73, 74, 75, 76, 77, 78, 79, 80, 81, 82, 83, 84, 85, 86, 87, 88, 89, 90, 91, 92, 93, 94, 95, 96, 97, 98, 99, 100, 101…	[]	[]	[]	[]	[]	[22, 23, 24, 25, 26, 27, 28, 29, 30, 31, 32, 33, 34, 35, 36, 37, 38, 39, 40, 41, 42, 43, 44, 45, 46, 47, 48, 49, 50, 51, 52, 53, 54, 55, 56, 57, 58, 59, 60, 61, 62, 63, 64, 65, 66, 67, 68, 69, 70, 71, 72, 73, 74, 75, 76, 77, 78, 79, 80, 81, 82]	[22, 23, 24, 25, 26, 27, 28, 29, 30, 31, 32, 33, 34, 35, 36, 37, 38, 39, 40, 41, 42, 43, 44, 45, 46, 47, 48, 49, 50, 51, 52, 53, 54, 55, 56, 57, 58, 59, 60, 61, 62, 63, 64, 65, 66, 67, 68, 69, 70, 71, 72, 73, 74, 75, 76, 77, 78, 79, 80, 81, 82]	[(22, 83)]	[61]	[]	[]	[]	0.123001
1	GAGCTGGACGGCGACGTAAAGTATTAGAGCTAC-----------------------------------------------------------TTGACTCGATGAACGTAGCAAGTTAAAATAAGGCTAGTCCGTTATCAACTTGAAAAAGTGGCACCGAGTCGG	GAGCTGGACGGCGACGTAAAGTTTTAGAGCTACGTTCATCGACCGTCGTTGTACCGTCTACTTGACTTTTTTTCCGTCGTTGTACCGTCTACTTGACTCGATGAACGTAGCAAGTTAAAATAAGGCTAGTCCGTTATCAACTTGAAAAAGTGGCACCGAGTCGG	0	59	0	Reference	MODIFIED	Reference	63.415	[0, 1, 2, 3, 4, 5, 6, 7, 8, 9, 10, 11, 12, 13, 14, 15, 16, 17, 18, 19, 20, 21, 22, 23, 24, 25, 26, 27, 28, 29, 30, 31, 32, 33, 34, 35, 36, 37, 38, 39, 40, 41, 42, 43, 44, 45, 46, 47, 48, 49, 50, 51, 52, 53, 54, 55, 56, 57, 58, 59, 60, 61, 62, 63, 64, 65, 66, 67, 68, 69, 70, 71, 72, 73, 74, 75, 76, 77, 78, 79, 80, 81, 82, 83, 84, 85, 86, 87, 88, 89, 90, 91, 92, 93, 94, 95, 96, 97, 98, 99, 100, 101…	[]	[]	[]	[]	[]	[33, 34, 35, 36, 37, 38, 39, 40, 41, 42, 43, 44, 45, 46, 47, 48, 49, 50, 51, 52, 53, 54, 55, 56, 57, 58, 59, 60, 61, 62, 63, 64, 65, 66, 67, 68, 69, 70, 71, 72, 73, 74, 75, 76, 77, 78, 79, 80, 81, 82, 83, 84, 85, 86, 87, 88, 89, 90, 91]	[33, 34, 35, 36, 37, 38, 39, 40, 41, 42, 43, 44, 45, 46, 47, 48, 49, 50, 51, 52, 53, 54, 55, 56, 57, 58, 59, 60, 61, 62, 63, 64, 65, 66, 67, 68, 69, 70, 71, 72, 73, 74, 75, 76, 77, 78, 79, 80, 81, 82, 83, 84, 85, 86, 87, 88, 89, 90, 91]	[(33, 92)]	[59]	[22]	[]	[]	0.123001
1	GAGCTGGACGGCGACGTAAAGTCTTAGAGCTACGTTCATCGACCGTC------------------------------------------TACTTGACTCGATGAACGTAGCAAGTTAAAATAAGGCTAGTCCGTTATCAACTTGAAAAAGTGGCACCGAGTCG-	GAGCTGGACGGCGACGTAAAGTTTTAGAGCTACGTTCATCGACCGTCGTTGTACCGTCTACTTGACTTTTTTTCCGTCGTTGTACCGTCTACTTGACTCGATGAACGTAGCAAGTTAAAATAAGGCTAGTCCGTTATCAACTTGAAAAAGTGGCACCGAGTCGG	0	42	0	Reference	MODIFIED	Reference	73.171	[0, 1, 2, 3, 4, 5, 6, 7, 8, 9, 10, 11, 12, 13, 14, 15, 16, 17, 18, 19, 20, 21, 22, 23, 24, 25, 26, 27, 28, 29, 30, 31, 32, 33, 34, 35, 36, 37, 38, 39, 40, 41, 42, 43, 44, 45, 46, 47, 48, 49, 50, 51, 52, 53, 54, 55, 56, 57, 58, 59, 60, 61, 62, 63, 64, 65, 66, 67, 68, 69, 70, 71, 72, 73, 74, 75, 76, 77, 78, 79, 80, 81, 82, 83, 84, 85, 86, 87, 88, 89, 90, 91, 92, 93, 94, 95, 96, 97, 98, 99, 100, 101…	[]	[]	[]	[]	[]	[47, 48, 49, 50, 51, 52, 53, 54, 55, 56, 57, 58, 59, 60, 61, 62, 63, 64, 65, 66, 67, 68, 69, 70, 71, 72, 73, 74, 75, 76, 77, 78, 79, 80, 81, 82, 83, 84, 85, 86, 87, 88]	[47, 48, 49, 50, 51, 52, 53, 54, 55, 56, 57, 58, 59, 60, 61, 62, 63, 64, 65, 66, 67, 68, 69, 70, 71, 72, 73, 74, 75, 76, 77, 78, 79, 80, 81, 82, 83, 84, 85, 86, 87, 88]	[(47, 89)]	[42]	[22]	[]	[]	0.123001
1	GAGCTGGACGGCGACGTAAAGTT----------------------------------------------------------GTACCGTCTACTTGACTCGATGAACGTAGCAAGTTAAAATAAGGCTAGTCCGTTATCAACTTGAAAAAGTGGCACCGAGTCGG	GAGCTGGACGGCGACGTAAAGTTTTAGAGCTACGTTCATCGACCGTCGTTGTACCGTCTACTTGACTTTTTTTCCGTCGTTGTACCGTCTACTTGACTCGATGAACGTAGCAAGTTAAAATAAGGCTAGTCCGTTATCAACTTGAAAAAGTGGCACCGAGTCGG	0	58	0	Reference	MODIFIED	Reference	64.634	[0, 1, 2, 3, 4, 5, 6, 7, 8, 9, 10, 11, 12, 13, 14, 15, 16, 17, 18, 19, 20, 21, 22, 23, 24, 25, 26, 27, 28, 29, 30, 31, 32, 33, 34, 35, 36, 37, 38, 39, 40, 41, 42, 43, 44, 45, 46, 47, 48, 49, 50, 51, 52, 53, 54, 55, 56, 57, 58, 59, 60, 61, 62, 63, 64, 65, 66, 67, 68, 69, 70, 71, 72, 73, 74, 75, 76, 77, 78, 79, 80, 81, 82, 83, 84, 85, 86, 87, 88, 89, 90, 91, 92, 93, 94, 95, 96, 97, 98, 99, 100, 101…	[]	[]	[]	[]	[]	[23, 24, 25, 26, 27, 28, 29, 30, 31, 32, 33, 34, 35, 36, 37, 38, 39, 40, 41, 42, 43, 44, 45, 46, 47, 48, 49, 50, 51, 52, 53, 54, 55, 56, 57, 58, 59, 60, 61, 62, 63, 64, 65, 66, 67, 68, 69, 70, 71, 72, 73, 74, 75, 76, 77, 78, 79, 80]	[23, 24, 25, 26, 27, 28, 29, 30, 31, 32, 33, 34, 35, 36, 37, 38, 39, 40, 41, 42, 43, 44, 45, 46, 47, 48, 49, 50, 51, 52, 53, 54, 55, 56, 57, 58, 59, 60, 61, 62, 63, 64, 65, 66, 67, 68, 69, 70, 71, 72, 73, 74, 75, 76, 77, 78, 79, 80]	[(23, 81)]	[58]	[]	[]	[]	0.123001
1	GAGCTGGACGGCGACGTAAAGTTA-------------------------------------------------------------CGTCTACTTGACTCGATGAACGTAGCAAGTTAAAATAAGGCTAGTCCGTTATCAACTTGAAAAAGTGGCACCGAGTCGG	GAGCTGGACGGCGACGTAAAGTTTTAGAGCTACGTTCATCGACCGTCGTTGTACCGTCTACTTGACTTTTTTTCCGTCGTTGTACCGTCTACTTGACTCGATGAACGTAGCAAGTTAAAATAAGGCTAGTCCGTTATCAACTTGAAAAAGTGGCACCGAGTCGG	0	61	0	Reference	MODIFIED	Reference	62.195	[0, 1, 2, 3, 4, 5, 6, 7, 8, 9, 10, 11, 12, 13, 14, 15, 16, 17, 18, 19, 20, 21, 22, 23, 24, 25, 26, 27, 28, 29, 30, 31, 32, 33, 34, 35, 36, 37, 38, 39, 40, 41, 42, 43, 44, 45, 46, 47, 48, 49, 50, 51, 52, 53, 54, 55, 56, 57, 58, 59, 60, 61, 62, 63, 64, 65, 66, 67, 68, 69, 70, 71, 72, 73, 74, 75, 76, 77, 78, 79, 80, 81, 82, 83, 84, 85, 86, 87, 88, 89, 90, 91, 92, 93, 94, 95, 96, 97, 98, 99, 100, 101…	[]	[]	[]	[]	[]	[24, 25, 26, 27, 28, 29, 30, 31, 32, 33, 34, 35, 36, 37, 38, 39, 40, 41, 42, 43, 44, 45, 46, 47, 48, 49, 50, 51, 52, 53, 54, 55, 56, 57, 58, 59, 60, 61, 62, 63, 64, 65, 66, 67, 68, 69, 70, 71, 72, 73, 74, 75, 76, 77, 78, 79, 80, 81, 82, 83, 84]	[24, 25, 26, 27, 28, 29, 30, 31, 32, 33, 34, 35, 36, 37, 38, 39, 40, 41, 42, 43, 44, 45, 46, 47, 48, 49, 50, 51, 52, 53, 54, 55, 56, 57, 58, 59, 60, 61, 62, 63, 64, 65, 66, 67, 68, 69, 70, 71, 72, 73, 74, 75, 76, 77, 78, 79, 80, 81, 82, 83, 84]	[(24, 85)]	[61]	[23]	[]	[]	0.123001
1	GAGCTGGACGGCGACGTAAAGTTT-AGAGCTAC-----------------------------------------------------------TTGACTCGATGAACGTAGCAAGTTAAAATAAGGCTAGTCCGTTATCAACTTGAAAAAGTGGCACCGAGTCGG	GAGCTGGACGGCGACGTAAAGTTTTAGAGCTACGTTCATCGACCGTCGTTGTACCGTCTACTTGACTTTTTTTCCGTCGTTGTACCGTCTACTTGACTCGATGAACGTAGCAAGTTAAAATAAGGCTAGTCCGTTATCAACTTGAAAAAGTGGCACCGAGTCGG	0	59	0	Reference	MODIFIED	Reference	63.415	[0, 1, 2, 3, 4, 5, 6, 7, 8, 9, 10, 11, 12, 13, 14, 15, 16, 17, 18, 19, 20, 21, 22, 23, 24, 25, 26, 27, 28, 29, 30, 31, 32, 33, 34, 35, 36, 37, 38, 39, 40, 41, 42, 43, 44, 45, 46, 47, 48, 49, 50, 51, 52, 53, 54, 55, 56, 57, 58, 59, 60, 61, 62, 63, 64, 65, 66, 67, 68, 69, 70, 71, 72, 73, 74, 75, 76, 77, 78, 79, 80, 81, 82, 83, 84, 85, 86, 87, 88, 89, 90, 91, 92, 93, 94, 95, 96, 97, 98, 99, 100, 101…	[]	[]	[]	[]	[]	[24, 33, 34, 35, 36, 37, 38, 39, 40, 41, 42, 43, 44, 45, 46, 47, 48, 49, 50, 51, 52, 53, 54, 55, 56, 57, 58, 59, 60, 61, 62, 63, 64, 65, 66, 67, 68, 69, 70, 71, 72, 73, 74, 75, 76, 77, 78, 79, 80, 81, 82, 83, 84, 85, 86, 87, 88, 89, 90, 91]	[33, 34, 35, 36, 37, 38, 39, 40, 41, 42, 43, 44, 45, 46, 47, 48, 49, 50, 51, 52, 53, 54, 55, 56, 57, 58, 59, 60, 61, 62, 63, 64, 65, 66, 67, 68, 69, 70, 71, 72, 73, 74, 75, 76, 77, 78, 79, 80, 81, 82, 83, 84, 85, 86, 87, 88, 89, 90, 91]	[(33, 92)]	[59]	[]	[]	[]	0.123001
1	GAGCTGGACGGCGACGTAAAGTTT-AGAGCTACGTTCAT-----------------------------------------TGTACCGTCTACTTGACTCGATGAACGTAGCAAGTTAAAATAAGGCTAGTCCGTTATCAACTTGAAAAAGTGGCACGG--TCGG	GAGCTGGACGGCGACGTAAAGTTTTAGAGCTACGTTCATCGACCGTCGTTGTACCGTCTACTTGACTTTTTTTCCGTCGTTGTACCGTCTACTTGACTCGATGAACGTAGCAAGTTAAAATAAGGCTAGTCCGTTATCAACTTGAAAAAGTGGCACCGAGTCGG	0	41	0	Reference	MODIFIED	Reference	72.561	[0, 1, 2, 3, 4, 5, 6, 7, 8, 9, 10, 11, 12, 13, 14, 15, 16, 17, 18, 19, 20, 21, 22, 23, 24, 25, 26, 27, 28, 29, 30, 31, 32, 33, 34, 35, 36, 37, 38, 39, 40, 41, 42, 43, 44, 45, 46, 47, 48, 49, 50, 51, 52, 53, 54, 55, 56, 57, 58, 59, 60, 61, 62, 63, 64, 65, 66, 67, 68, 69, 70, 71, 72, 73, 74, 75, 76, 77, 78, 79, 80, 81, 82, 83, 84, 85, 86, 87, 88, 89, 90, 91, 92, 93, 94, 95, 96, 97, 98, 99, 100, 101…	[]	[]	[]	[]	[]	[24, 39, 40, 41, 42, 43, 44, 45, 46, 47, 48, 49, 50, 51, 52, 53, 54, 55, 56, 57, 58, 59, 60, 61, 62, 63, 64, 65, 66, 67, 68, 69, 70, 71, 72, 73, 74, 75, 76, 77, 78, 79, 158, 159]	[39, 40, 41, 42, 43, 44, 45, 46, 47, 48, 49, 50, 51, 52, 53, 54, 55, 56, 57, 58, 59, 60, 61, 62, 63, 64, 65, 66, 67, 68, 69, 70, 71, 72, 73, 74, 75, 76, 77, 78, 79]	[(39, 80)]	[41]	[156]	[]	[]	0.123001
1	GAGCTGGACGGCGACGTAAAGTTT-AGAGCTACGTTCATCGACCGTC------------------------------------------TACTTGACTCGATGAACGTAGCAAGTTAAAATAAGGCTAGTCCGTTATCAACTTGAAAAAGTGGCACCGAGTCGG	GAGCTGGACGGCGACGTAAAGTTTTAGAGCTACGTTCATCGACCGTCGTTGTACCGTCTACTTGACTTTTTTTCCGTCGTTGTACCGTCTACTTGACTCGATGAACGTAGCAAGTTAAAATAAGGCTAGTCCGTTATCAACTTGAAAAAGTGGCACCGAGTCGG	0	42	0	Reference	MODIFIED	Reference	73.78	[0, 1, 2, 3, 4, 5, 6, 7, 8, 9, 10, 11, 12, 13, 14, 15, 16, 17, 18, 19, 20, 21, 22, 23, 24, 25, 26, 27, 28, 29, 30, 31, 32, 33, 34, 35, 36, 37, 38, 39, 40, 41, 42, 43, 44, 45, 46, 47, 48, 49, 50, 51, 52, 53, 54, 55, 56, 57, 58, 59, 60, 61, 62, 63, 64, 65, 66, 67, 68, 69, 70, 71, 72, 73, 74, 75, 76, 77, 78, 79, 80, 81, 82, 83, 84, 85, 86, 87, 88, 89, 90, 91, 92, 93, 94, 95, 96, 97, 98, 99, 100, 101…	[]	[]	[]	[]	[]	[24, 47, 48, 49, 50, 51, 52, 53, 54, 55, 56, 57, 58, 59, 60, 61, 62, 63, 64, 65, 66, 67, 68, 69, 70, 71, 72, 73, 74, 75, 76, 77, 78, 79, 80, 81, 82, 83, 84, 85, 86, 87, 88]	[47, 48, 49, 50, 51, 52, 53, 54, 55, 56, 57, 58, 59, 60, 61, 62, 63, 64, 65, 66, 67, 68, 69, 70, 71, 72, 73, 74, 75, 76, 77, 78, 79, 80, 81, 82, 83, 84, 85, 86, 87, 88]	[(47, 89)]	[42]	[]	[]	[]	0.123001
1	GAGCTGGACGGCGACGTAAAGTTT-AGAGCTACGTTCATCGACCGTCGTTGT----------------------------TGTACCGTCTACTTGACTCGATGAACGTAGCAAGTTAAAATAAGGCTAGTCCGTTATCAACTTGAAAAAGTGGCACCGAGTCGG	GAGCTGGACGGCGACGTAAAGTTTTAGAGCTACGTTCATCGACCGTCGTTGTACCGTCTACTTGACTTTTTTTCCGTCGTTGTACCGTCTACTTGACTCGATGAACGTAGCAAGTTAAAATAAGGCTAGTCCGTTATCAACTTGAAAAAGTGGCACCGAGTCGG	0	28	0	Reference	MODIFIED	Reference	82.317	[0, 1, 2, 3, 4, 5, 6, 7, 8, 9, 10, 11, 12, 13, 14, 15, 16, 17, 18, 19, 20, 21, 22, 23, 24, 25, 26, 27, 28, 29, 30, 31, 32, 33, 34, 35, 36, 37, 38, 39, 40, 41, 42, 43, 44, 45, 46, 47, 48, 49, 50, 51, 52, 53, 54, 55, 56, 57, 58, 59, 60, 61, 62, 63, 64, 65, 66, 67, 68, 69, 70, 71, 72, 73, 74, 75, 76, 77, 78, 79, 80, 81, 82, 83, 84, 85, 86, 87, 88, 89, 90, 91, 92, 93, 94, 95, 96, 97, 98, 99, 100, 101…	[]	[]	[]	[]	[]	[24, 52, 53, 54, 55, 56, 57, 58, 59, 60, 61, 62, 63, 64, 65, 66, 67, 68, 69, 70, 71, 72, 73, 74, 75, 76, 77, 78, 79]	[52, 53, 54, 55, 56, 57, 58, 59, 60, 61, 62, 63, 64, 65, 66, 67, 68, 69, 70, 71, 72, 73, 74, 75, 76, 77, 78, 79]	[(52, 80)]	[28]	[]	[]	[]	0.123001
1	GAGCTGGACGGCGACGTAAAGTTTTAGAG----------------------------------------------------------TCTACTTGACTCGATGAACGTAGCAAGTTAAAATAAGGCTAGTCCGTTATCAACTTGAAAAAGTGGCACC-AGTCGG	GAGCTGGACGGCGACGTAAAGTTTTAGAGCTACGTTCATCGACCGTCGTTGTACCGTCTACTTGACTTTTTTTCCGTCGTTGTACCGTCTACTTGACTCGATGAACGTAGCAAGTTAAAATAAGGCTAGTCCGTTATCAACTTGAAAAAGTGGCACCGAGTCGG	0	58	0	Reference	MODIFIED	Reference	64.024	[0, 1, 2, 3, 4, 5, 6, 7, 8, 9, 10, 11, 12, 13, 14, 15, 16, 17, 18, 19, 20, 21, 22, 23, 24, 25, 26, 27, 28, 29, 30, 31, 32, 33, 34, 35, 36, 37, 38, 39, 40, 41, 42, 43, 44, 45, 46, 47, 48, 49, 50, 51, 52, 53, 54, 55, 56, 57, 58, 59, 60, 61, 62, 63, 64, 65, 66, 67, 68, 69, 70, 71, 72, 73, 74, 75, 76, 77, 78, 79, 80, 81, 82, 83, 84, 85, 86, 87, 88, 89, 90, 91, 92, 93, 94, 95, 96, 97, 98, 99, 100, 101…	[]	[]	[]	[]	[]	[29, 30, 31, 32, 33, 34, 35, 36, 37, 38, 39, 40, 41, 42, 43, 44, 45, 46, 47, 48, 49, 50, 51, 52, 53, 54, 55, 56, 57, 58, 59, 60, 61, 62, 63, 64, 65, 66, 67, 68, 69, 70, 71, 72, 73, 74, 75, 76, 77, 78, 79, 80, 81, 82, 83, 84, 85, 86, 157]	[29, 30, 31, 32, 33, 34, 35, 36, 37, 38, 39, 40, 41, 42, 43, 44, 45, 46, 47, 48, 49, 50, 51, 52, 53, 54, 55, 56, 57, 58, 59, 60, 61, 62, 63, 64, 65, 66, 67, 68, 69, 70, 71, 72, 73, 74, 75, 76, 77, 78, 79, 80, 81, 82, 83, 84, 85, 86]	[(29, 87)]	[58]	[]	[]	[]	0.123001
1	GAGCTGGACGGCGACGTAAAGTTTTAGAGCGACGTTC------------------------------------------TTGTACCGTCTACTTGACTCGATGAACGTAGCAAGTTAAAATAAGGCTAGTCCGTTATCAACTTGAAAAAGTGGCAC-GAGTCGG	GAGCTGGACGGCGACGTAAAGTTTTAGAGCTACGTTCATCGACCGTCGTTGTACCGTCTACTTGACTTTTTTTCCGTCGTTGTACCGTCTACTTGACTCGATGAACGTAGCAAGTTAAAATAAGGCTAGTCCGTTATCAACTTGAAAAAGTGGCACCGAGTCGG	0	42	0	Reference	MODIFIED	Reference	73.171	[0, 1, 2, 3, 4, 5, 6, 7, 8, 9, 10, 11, 12, 13, 14, 15, 16, 17, 18, 19, 20, 21, 22, 23, 24, 25, 26, 27, 28, 29, 30, 31, 32, 33, 34, 35, 36, 37, 38, 39, 40, 41, 42, 43, 44, 45, 46, 47, 48, 49, 50, 51, 52, 53, 54, 55, 56, 57, 58, 59, 60, 61, 62, 63, 64, 65, 66, 67, 68, 69, 70, 71, 72, 73, 74, 75, 76, 77, 78, 79, 80, 81, 82, 83, 84, 85, 86, 87, 88, 89, 90, 91, 92, 93, 94, 95, 96, 97, 98, 99, 100, 101…	[]	[]	[]	[]	[]	[37, 38, 39, 40, 41, 42, 43, 44, 45, 46, 47, 48, 49, 50, 51, 52, 53, 54, 55, 56, 57, 58, 59, 60, 61, 62, 63, 64, 65, 66, 67, 68, 69, 70, 71, 72, 73, 74, 75, 76, 77, 78, 156]	[37, 38, 39, 40, 41, 42, 43, 44, 45, 46, 47, 48, 49, 50, 51, 52, 53, 54, 55, 56, 57, 58, 59, 60, 61, 62, 63, 64, 65, 66, 67, 68, 69, 70, 71, 72, 73, 74, 75, 76, 77, 78]	[(37, 79)]	[42]	[30]	[]	[]	0.123001
1	GAGCTGGACGGCGACGTAAAGTTTTAGAGCGACGTTC------------------------------------------TTGTACCGTCTACTTGACTCGATGAACGTAGCAAGTTAAAATAAGGCTAGTCCGTTATCAACTTGAAAAAGTGGCACCGAGTCGG	GAGCTGGACGGCGACGTAAAGTTTTAGAGCTACGTTCATCGACCGTCGTTGTACCGTCTACTTGACTTTTTTTCCGTCGTTGTACCGTCTACTTGACTCGATGAACGTAGCAAGTTAAAATAAGGCTAGTCCGTTATCAACTTGAAAAAGTGGCACCGAGTCGG	0	42	0	Reference	MODIFIED	Reference	73.78	[0, 1, 2, 3, 4, 5, 6, 7, 8, 9, 10, 11, 12, 13, 14, 15, 16, 17, 18, 19, 20, 21, 22, 23, 24, 25, 26, 27, 28, 29, 30, 31, 32, 33, 34, 35, 36, 37, 38, 39, 40, 41, 42, 43, 44, 45, 46, 47, 48, 49, 50, 51, 52, 53, 54, 55, 56, 57, 58, 59, 60, 61, 62, 63, 64, 65, 66, 67, 68, 69, 70, 71, 72, 73, 74, 75, 76, 77, 78, 79, 80, 81, 82, 83, 84, 85, 86, 87, 88, 89, 90, 91, 92, 93, 94, 95, 96, 97, 98, 99, 100, 101…	[]	[]	[]	[]	[]	[37, 38, 39, 40, 41, 42, 43, 44, 45, 46, 47, 48, 49, 50, 51, 52, 53, 54, 55, 56, 57, 58, 59, 60, 61, 62, 63, 64, 65, 66, 67, 68, 69, 70, 71, 72, 73, 74, 75, 76, 77, 78]	[37, 38, 39, 40, 41, 42, 43, 44, 45, 46, 47, 48, 49, 50, 51, 52, 53, 54, 55, 56, 57, 58, 59, 60, 61, 62, 63, 64, 65, 66, 67, 68, 69, 70, 71, 72, 73, 74, 75, 76, 77, 78]	[(37, 79)]	[42]	[30]	[]	[]	0.123001
1	GAGCTGGACGGCGACGTAAAGTTTTAGAGCTA-----------------------------------------------TTGTACCGTCTACTTGACTCGATGAACGTAGCAAGTTAAAATAAGGCTAGTCCGTTATCAACTTGAAAAAGTGGCACCGAGTCGG	GAGCTGGACGGCGACGTAAAGTTTTAGAGCTACGTTCATCGACCGTCGTTGTACCGTCTACTTGACTTTTTTTCCGTCGTTGTACCGTCTACTTGACTCGATGAACGTAGCAAGTTAAAATAAGGCTAGTCCGTTATCAACTTGAAAAAGTGGCACCGAGTCGG	0	47	0	Reference	MODIFIED	Reference	71.341	[0, 1, 2, 3, 4, 5, 6, 7, 8, 9, 10, 11, 12, 13, 14, 15, 16, 17, 18, 19, 20, 21, 22, 23, 24, 25, 26, 27, 28, 29, 30, 31, 32, 33, 34, 35, 36, 37, 38, 39, 40, 41, 42, 43, 44, 45, 46, 47, 48, 49, 50, 51, 52, 53, 54, 55, 56, 57, 58, 59, 60, 61, 62, 63, 64, 65, 66, 67, 68, 69, 70, 71, 72, 73, 74, 75, 76, 77, 78, 79, 80, 81, 82, 83, 84, 85, 86, 87, 88, 89, 90, 91, 92, 93, 94, 95, 96, 97, 98, 99, 100, 101…	[]	[]	[]	[]	[]	[32, 33, 34, 35, 36, 37, 38, 39, 40, 41, 42, 43, 44, 45, 46, 47, 48, 49, 50, 51, 52, 53, 54, 55, 56, 57, 58, 59, 60, 61, 62, 63, 64, 65, 66, 67, 68, 69, 70, 71, 72, 73, 74, 75, 76, 77, 78]	[32, 33, 34, 35, 36, 37, 38, 39, 40, 41, 42, 43, 44, 45, 46, 47, 48, 49, 50, 51, 52, 53, 54, 55, 56, 57, 58, 59, 60, 61, 62, 63, 64, 65, 66, 67, 68, 69, 70, 71, 72, 73, 74, 75, 76, 77, 78]	[(32, 79)]	[47]	[]	[]	[]	0.123001
1	GAGCTGGACGGCGACGTAAAGTTTTAGAGCTAC-----------------------------------------------------------TTGACTCGATGAACGTAGCAAGTTAAAATAAGGCTAGTCCGTTATCAACTTGAAAAAGTGG-ACCGAGTCGG	GAGCTGGACGGCGACGTAAAGTTTTAGAGCTACGTTCATCGACCGTCGTTGTACCGTCTACTTGACTTTTTTTCCGTCGTTGTACCGTCTACTTGACTCGATGAACGTAGCAAGTTAAAATAAGGCTAGTCCGTTATCAACTTGAAAAAGTGGCACCGAGTCGG	0	59	0	Reference	MODIFIED	Reference	63.415	[0, 1, 2, 3, 4, 5, 6, 7, 8, 9, 10, 11, 12, 13, 14, 15, 16, 17, 18, 19, 20, 21, 22, 23, 24, 25, 26, 27, 28, 29, 30, 31, 32, 33, 34, 35, 36, 37, 38, 39, 40, 41, 42, 43, 44, 45, 46, 47, 48, 49, 50, 51, 52, 53, 54, 55, 56, 57, 58, 59, 60, 61, 62, 63, 64, 65, 66, 67, 68, 69, 70, 71, 72, 73, 74, 75, 76, 77, 78, 79, 80, 81, 82, 83, 84, 85, 86, 87, 88, 89, 90, 91, 92, 93, 94, 95, 96, 97, 98, 99, 100, 101…	[]	[]	[]	[]	[]	[33, 34, 35, 36, 37, 38, 39, 40, 41, 42, 43, 44, 45, 46, 47, 48, 49, 50, 51, 52, 53, 54, 55, 56, 57, 58, 59, 60, 61, 62, 63, 64, 65, 66, 67, 68, 69, 70, 71, 72, 73, 74, 75, 76, 77, 78, 79, 80, 81, 82, 83, 84, 85, 86, 87, 88, 89, 90, 91, 153]	[33, 34, 35, 36, 37, 38, 39, 40, 41, 42, 43, 44, 45, 46, 47, 48, 49, 50, 51, 52, 53, 54, 55, 56, 57, 58, 59, 60, 61, 62, 63, 64, 65, 66, 67, 68, 69, 70, 71, 72, 73, 74, 75, 76, 77, 78, 79, 80, 81, 82, 83, 84, 85, 86, 87, 88, 89, 90, 91]	[(33, 92)]	[59]	[]	[]	[]	0.123001
1	GAGCTGGACGGCGACGTAAAGTTTTAGAGCTAC-----------------------------------------------------------TTGACTCGATGAACGTAGCAAGTTAAAATAAGGCTAGTCCGTTATCAACTTGAAAAAGTGGCAC-GAGTCGG	GAGCTGGACGGCGACGTAAAGTTTTAGAGCTACGTTCATCGACCGTCGTTGTACCGTCTACTTGACTTTTTTTCCGTCGTTGTACCGTCTACTTGACTCGATGAACGTAGCAAGTTAAAATAAGGCTAGTCCGTTATCAACTTGAAAAAGTGGCACCGAGTCGG	0	59	0	Reference	MODIFIED	Reference	63.415	[0, 1, 2, 3, 4, 5, 6, 7, 8, 9, 10, 11, 12, 13, 14, 15, 16, 17, 18, 19, 20, 21, 22, 23, 24, 25, 26, 27, 28, 29, 30, 31, 32, 33, 34, 35, 36, 37, 38, 39, 40, 41, 42, 43, 44, 45, 46, 47, 48, 49, 50, 51, 52, 53, 54, 55, 56, 57, 58, 59, 60, 61, 62, 63, 64, 65, 66, 67, 68, 69, 70, 71, 72, 73, 74, 75, 76, 77, 78, 79, 80, 81, 82, 83, 84, 85, 86, 87, 88, 89, 90, 91, 92, 93, 94, 95, 96, 97, 98, 99, 100, 101…	[]	[]	[]	[]	[]	[33, 34, 35, 36, 37, 38, 39, 40, 41, 42, 43, 44, 45, 46, 47, 48, 49, 50, 51, 52, 53, 54, 55, 56, 57, 58, 59, 60, 61, 62, 63, 64, 65, 66, 67, 68, 69, 70, 71, 72, 73, 74, 75, 76, 77, 78, 79, 80, 81, 82, 83, 84, 85, 86, 87, 88, 89, 90, 91, 156]	[33, 34, 35, 36, 37, 38, 39, 40, 41, 42, 43, 44, 45, 46, 47, 48, 49, 50, 51, 52, 53, 54, 55, 56, 57, 58, 59, 60, 61, 62, 63, 64, 65, 66, 67, 68, 69, 70, 71, 72, 73, 74, 75, 76, 77, 78, 79, 80, 81, 82, 83, 84, 85, 86, 87, 88, 89, 90, 91]	[(33, 92)]	[59]	[]	[]	[]	0.123001
1	GAGCTGGACGGCGACGTAAAGTTTTAGAGCTAC----------------------------------------------------CGTCTACTTGACTCGATGAACGTAGCAAGTTAAAATAAGGCTAGTCCGTTATCAACTTGAAAAAGTGGCACC-AGTCGG	GAGCTGGACGGCGACGTAAAGTTTTAGAGCTACGTTCATCGACCGTCGTTGTACCGTCTACTTGACTTTTTTTCCGTCGTTGTACCGTCTACTTGACTCGATGAACGTAGCAAGTTAAAATAAGGCTAGTCCGTTATCAACTTGAAAAAGTGGCACCGAGTCGG	0	52	0	Reference	MODIFIED	Reference	67.683	[0, 1, 2, 3, 4, 5, 6, 7, 8, 9, 10, 11, 12, 13, 14, 15, 16, 17, 18, 19, 20, 21, 22, 23, 24, 25, 26, 27, 28, 29, 30, 31, 32, 33, 34, 35, 36, 37, 38, 39, 40, 41, 42, 43, 44, 45, 46, 47, 48, 49, 50, 51, 52, 53, 54, 55, 56, 57, 58, 59, 60, 61, 62, 63, 64, 65, 66, 67, 68, 69, 70, 71, 72, 73, 74, 75, 76, 77, 78, 79, 80, 81, 82, 83, 84, 85, 86, 87, 88, 89, 90, 91, 92, 93, 94, 95, 96, 97, 98, 99, 100, 101…	[]	[]	[]	[]	[]	[33, 34, 35, 36, 37, 38, 39, 40, 41, 42, 43, 44, 45, 46, 47, 48, 49, 50, 51, 52, 53, 54, 55, 56, 57, 58, 59, 60, 61, 62, 63, 64, 65, 66, 67, 68, 69, 70, 71, 72, 73, 74, 75, 76, 77, 78, 79, 80, 81, 82, 83, 84, 157]	[33, 34, 35, 36, 37, 38, 39, 40, 41, 42, 43, 44, 45, 46, 47, 48, 49, 50, 51, 52, 53, 54, 55, 56, 57, 58, 59, 60, 61, 62, 63, 64, 65, 66, 67, 68, 69, 70, 71, 72, 73, 74, 75, 76, 77, 78, 79, 80, 81, 82, 83, 84]	[(33, 85)]	[52]	[]	[]	[]	0.123001
1	GAGCTGGACGGCGACGTAAAGTTTTAGAGCTACAAT--------------------------------------------TGTACCGTCTACTTGACTCGATGAACGTAGCAAGTTAAAATAAGGCTAGTCCGTTATCAACTTGAAAAAGTGGCACCGAGTCGG	GAGCTGGACGGCGACGTAAAGTTTTAGAGCTACGTTCATCGACCGTCGTTGTACCGTCTACTTGACTTTTTTTCCGTCGTTGTACCGTCTACTTGACTCGATGAACGTAGCAAGTTAAAATAAGGCTAGTCCGTTATCAACTTGAAAAAGTGGCACCGAGTCGG	0	44	0	Reference	MODIFIED	Reference	71.951	[0, 1, 2, 3, 4, 5, 6, 7, 8, 9, 10, 11, 12, 13, 14, 15, 16, 17, 18, 19, 20, 21, 22, 23, 24, 25, 26, 27, 28, 29, 30, 31, 32, 33, 34, 35, 36, 37, 38, 39, 40, 41, 42, 43, 44, 45, 46, 47, 48, 49, 50, 51, 52, 53, 54, 55, 56, 57, 58, 59, 60, 61, 62, 63, 64, 65, 66, 67, 68, 69, 70, 71, 72, 73, 74, 75, 76, 77, 78, 79, 80, 81, 82, 83, 84, 85, 86, 87, 88, 89, 90, 91, 92, 93, 94, 95, 96, 97, 98, 99, 100, 101…	[]	[]	[]	[]	[]	[36, 37, 38, 39, 40, 41, 42, 43, 44, 45, 46, 47, 48, 49, 50, 51, 52, 53, 54, 55, 56, 57, 58, 59, 60, 61, 62, 63, 64, 65, 66, 67, 68, 69, 70, 71, 72, 73, 74, 75, 76, 77, 78, 79]	[36, 37, 38, 39, 40, 41, 42, 43, 44, 45, 46, 47, 48, 49, 50, 51, 52, 53, 54, 55, 56, 57, 58, 59, 60, 61, 62, 63, 64, 65, 66, 67, 68, 69, 70, 71, 72, 73, 74, 75, 76, 77, 78, 79]	[(36, 80)]	[44]	[33, 34]	[]	[]	0.123001
1	GAGCTGGACGGCGACGTAAAGTTTTAGAGCTACG----------------GTACA------------------------------------------TCGGTGAACGTAGCAAGTTAAAATAAGGCTAGTCCGTTATCAACTTGAAAAAGTGGCACCGAGTCGG	GAGCTGGACGGCGACGTAAAGTTTTAGAGCTACGTTCATCGACCGTCGTTGTACCGTCTACTTGACTTTTTTTCCGTCGTTGTACCGTCTACTTGACTCGATGAACGTAGCAAGTTAAAATAAGGCTAGTCCGTTATCAACTTGAAAAAGTGGCACCGAGTCGG	0	42	0	Reference	MODIFIED	Reference	63.415	[0, 1, 2, 3, 4, 5, 6, 7, 8, 9, 10, 11, 12, 13, 14, 15, 16, 17, 18, 19, 20, 21, 22, 23, 24, 25, 26, 27, 28, 29, 30, 31, 32, 33, 34, 35, 36, 37, 38, 39, 40, 41, 42, 43, 44, 45, 46, 47, 48, 49, 50, 51, 52, 53, 54, 55, 56, 57, 58, 59, 60, 61, 62, 63, 64, 65, 66, 67, 68, 69, 70, 71, 72, 73, 74, 75, 76, 77, 78, 79, 80, 81, 82, 83, 84, 85, 86, 87, 88, 89, 90, 91, 92, 93, 94, 95, 96, 97, 98, 99, 100, 101…	[]	[]	[]	[]	[]	[34, 35, 36, 37, 38, 39, 40, 41, 42, 43, 44, 45, 46, 47, 48, 49, 55, 56, 57, 58, 59, 60, 61, 62, 63, 64, 65, 66, 67, 68, 69, 70, 71, 72, 73, 74, 75, 76, 77, 78, 79, 80, 81, 82, 83, 84, 85, 86, 87, 88, 89, 90, 91, 92, 93, 94, 95, 96]	[55, 56, 57, 58, 59, 60, 61, 62, 63, 64, 65, 66, 67, 68, 69, 70, 71, 72, 73, 74, 75, 76, 77, 78, 79, 80, 81, 82, 83, 84, 85, 86, 87, 88, 89, 90, 91, 92, 93, 94, 95, 96]	[(55, 97)]	[42]	[54, 100]	[]	[]	0.123001
1	GAGCTGGACGGCGACGTAAAGTTTTAGAGCTACGT-----------------------------------------------------CTACTTGACTCGATGAACGTAGCAAGTTAAAATAAGGCTAGTCCGTTATCAACTTGAAAAAGTGGCACCGAGTCGG	GAGCTGGACGGCGACGTAAAGTTTTAGAGCTACGTTCATCGACCGTCGTTGTACCGTCTACTTGACTTTTTTTCCGTCGTTGTACCGTCTACTTGACTCGATGAACGTAGCAAGTTAAAATAAGGCTAGTCCGTTATCAACTTGAAAAAGTGGCACCGAGTCGG	0	53	0	Reference	MODIFIED	Reference	67.683	[0, 1, 2, 3, 4, 5, 6, 7, 8, 9, 10, 11, 12, 13, 14, 15, 16, 17, 18, 19, 20, 21, 22, 23, 24, 25, 26, 27, 28, 29, 30, 31, 32, 33, 34, 35, 36, 37, 38, 39, 40, 41, 42, 43, 44, 45, 46, 47, 48, 49, 50, 51, 52, 53, 54, 55, 56, 57, 58, 59, 60, 61, 62, 63, 64, 65, 66, 67, 68, 69, 70, 71, 72, 73, 74, 75, 76, 77, 78, 79, 80, 81, 82, 83, 84, 85, 86, 87, 88, 89, 90, 91, 92, 93, 94, 95, 96, 97, 98, 99, 100, 101…	[]	[]	[]	[]	[]	[35, 36, 37, 38, 39, 40, 41, 42, 43, 44, 45, 46, 47, 48, 49, 50, 51, 52, 53, 54, 55, 56, 57, 58, 59, 60, 61, 62, 63, 64, 65, 66, 67, 68, 69, 70, 71, 72, 73, 74, 75, 76, 77, 78, 79, 80, 81, 82, 83, 84, 85, 86, 87]	[35, 36, 37, 38, 39, 40, 41, 42, 43, 44, 45, 46, 47, 48, 49, 50, 51, 52, 53, 54, 55, 56, 57, 58, 59, 60, 61, 62, 63, 64, 65, 66, 67, 68, 69, 70, 71, 72, 73, 74, 75, 76, 77, 78, 79, 80, 81, 82, 83, 84, 85, 86, 87]	[(35, 88)]	[53]	[]	[]	[]	0.123001
1	GAGCTGGACGGCGACGTAAAGTTTTAGAGCTACGTT---------------------------------------------GTACCGTCTACTTGACTCGATGAACGTAGCAAGTTAAAATAAGGCTAGTCCGTTATCAACTTGAAAAAGTGGCAC-GAGTCGG	GAGCTGGACGGCGACGTAAAGTTTTAGAGCTACGTTCATCGACCGTCGTTGTACCGTCTACTTGACTTTTTTTCCGTCGTTGTACCGTCTACTTGACTCGATGAACGTAGCAAGTTAAAATAAGGCTAGTCCGTTATCAACTTGAAAAAGTGGCACCGAGTCGG	0	45	0	Reference	MODIFIED	Reference	71.951	[0, 1, 2, 3, 4, 5, 6, 7, 8, 9, 10, 11, 12, 13, 14, 15, 16, 17, 18, 19, 20, 21, 22, 23, 24, 25, 26, 27, 28, 29, 30, 31, 32, 33, 34, 35, 36, 37, 38, 39, 40, 41, 42, 43, 44, 45, 46, 47, 48, 49, 50, 51, 52, 53, 54, 55, 56, 57, 58, 59, 60, 61, 62, 63, 64, 65, 66, 67, 68, 69, 70, 71, 72, 73, 74, 75, 76, 77, 78, 79, 80, 81, 82, 83, 84, 85, 86, 87, 88, 89, 90, 91, 92, 93, 94, 95, 96, 97, 98, 99, 100, 101…	[]	[]	[]	[]	[]	[36, 37, 38, 39, 40, 41, 42, 43, 44, 45, 46, 47, 48, 49, 50, 51, 52, 53, 54, 55, 56, 57, 58, 59, 60, 61, 62, 63, 64, 65, 66, 67, 68, 69, 70, 71, 72, 73, 74, 75, 76, 77, 78, 79, 80, 156]	[36, 37, 38, 39, 40, 41, 42, 43, 44, 45, 46, 47, 48, 49, 50, 51, 52, 53, 54, 55, 56, 57, 58, 59, 60, 61, 62, 63, 64, 65, 66, 67, 68, 69, 70, 71, 72, 73, 74, 75, 76, 77, 78, 79, 80]	[(36, 81)]	[45]	[]	[]	[]	0.123001
1	GAGCTGGACGGCGACGTAAAGTTTTAGAGCTACGTT---------------------------------------------GTACCGTCTACTTGACTCGATGAACGTAGCAAGTTAAAATAAGGCTAGTCCGTTATCAACTTGAAAAAGTGGCAC-GAGTGG-	GAGCTGGACGGCGACGTAAAGTTTTAGAGCTACGTTCATCGACCGTCGTTGTACCGTCTACTTGACTTTTTTTCCGTCGTTGTACCGTCTACTTGACTCGATGAACGTAGCAAGTTAAAATAAGGCTAGTCCGTTATCAACTTGAAAAAGTGGCACCGAGTCGG	0	45	0	Reference	MODIFIED	Reference	70.732	[0, 1, 2, 3, 4, 5, 6, 7, 8, 9, 10, 11, 12, 13, 14, 15, 16, 17, 18, 19, 20, 21, 22, 23, 24, 25, 26, 27, 28, 29, 30, 31, 32, 33, 34, 35, 36, 37, 38, 39, 40, 41, 42, 43, 44, 45, 46, 47, 48, 49, 50, 51, 52, 53, 54, 55, 56, 57, 58, 59, 60, 61, 62, 63, 64, 65, 66, 67, 68, 69, 70, 71, 72, 73, 74, 75, 76, 77, 78, 79, 80, 81, 82, 83, 84, 85, 86, 87, 88, 89, 90, 91, 92, 93, 94, 95, 96, 97, 98, 99, 100, 101…	[]	[]	[]	[]	[]	[36, 37, 38, 39, 40, 41, 42, 43, 44, 45, 46, 47, 48, 49, 50, 51, 52, 53, 54, 55, 56, 57, 58, 59, 60, 61, 62, 63, 64, 65, 66, 67, 68, 69, 70, 71, 72, 73, 74, 75, 76, 77, 78, 79, 80, 156]	[36, 37, 38, 39, 40, 41, 42, 43, 44, 45, 46, 47, 48, 49, 50, 51, 52, 53, 54, 55, 56, 57, 58, 59, 60, 61, 62, 63, 64, 65, 66, 67, 68, 69, 70, 71, 72, 73, 74, 75, 76, 77, 78, 79, 80]	[(36, 81)]	[45]	[161]	[]	[]	0.123001
1	GAGCTGGACGGCGACGTAAAGTTTTAGAGCTACGTT---------------------------------------------GTACCGTCTACTTGACTCGATGAACGTAGCAAGTTAAAATAAGGCTAGTCCGTTATCAACTTGAAAAAGTGGCACCGAGTCGG	GAGCTGGACGGCGACGTAAAGTTTTAGAGCTACGTTCATCGACCGTCGTTGTACCGTCTACTTGACTTTTTTTCCGTCGTTGTACCGTCTACTTGACTCGATGAACGTAGCAAGTTAAAATAAGGCTAGTCCGTTATCAACTTGAAAAAGTGGCACCGAGTCGG	0	45	0	Reference	MODIFIED	Reference	72.561	[0, 1, 2, 3, 4, 5, 6, 7, 8, 9, 10, 11, 12, 13, 14, 15, 16, 17, 18, 19, 20, 21, 22, 23, 24, 25, 26, 27, 28, 29, 30, 31, 32, 33, 34, 35, 36, 37, 38, 39, 40, 41, 42, 43, 44, 45, 46, 47, 48, 49, 50, 51, 52, 53, 54, 55, 56, 57, 58, 59, 60, 61, 62, 63, 64, 65, 66, 67, 68, 69, 70, 71, 72, 73, 74, 75, 76, 77, 78, 79, 80, 81, 82, 83, 84, 85, 86, 87, 88, 89, 90, 91, 92, 93, 94, 95, 96, 97, 98, 99, 100, 101…	[]	[]	[]	[]	[]	[36, 37, 38, 39, 40, 41, 42, 43, 44, 45, 46, 47, 48, 49, 50, 51, 52, 53, 54, 55, 56, 57, 58, 59, 60, 61, 62, 63, 64, 65, 66, 67, 68, 69, 70, 71, 72, 73, 74, 75, 76, 77, 78, 79, 80]	[36, 37, 38, 39, 40, 41, 42, 43, 44, 45, 46, 47, 48, 49, 50, 51, 52, 53, 54, 55, 56, 57, 58, 59, 60, 61, 62, 63, 64, 65, 66, 67, 68, 69, 70, 71, 72, 73, 74, 75, 76, 77, 78, 79, 80]	[(36, 81)]	[45]	[]	[]	[]	0.123001
1	GAGCTGGACGGCGACGTAAAGTTTTAGAGCTACGTT--------------------------------------------TGTACCGTCTACTTGACTCGATGAACGTAGCAAGTTAAAATAAGGCTAGTCCGTTATCAACTTGAAAAAGTGGCACCGAGTCGG	GAGCTGGACGGCGACGTAAAGTTTTAGAGCTACGTTCATCGACCGTCGTTGTACCGTCTACTTGACTTTTTTTCCGTCGTTGTACCGTCTACTTGACTCGATGAACGTAGCAAGTTAAAATAAGGCTAGTCCGTTATCAACTTGAAAAAGTGGCACCGAGTCGG	0	44	0	Reference	MODIFIED	Reference	73.171	[0, 1, 2, 3, 4, 5, 6, 7, 8, 9, 10, 11, 12, 13, 14, 15, 16, 17, 18, 19, 20, 21, 22, 23, 24, 25, 26, 27, 28, 29, 30, 31, 32, 33, 34, 35, 36, 37, 38, 39, 40, 41, 42, 43, 44, 45, 46, 47, 48, 49, 50, 51, 52, 53, 54, 55, 56, 57, 58, 59, 60, 61, 62, 63, 64, 65, 66, 67, 68, 69, 70, 71, 72, 73, 74, 75, 76, 77, 78, 79, 80, 81, 82, 83, 84, 85, 86, 87, 88, 89, 90, 91, 92, 93, 94, 95, 96, 97, 98, 99, 100, 101…	[]	[]	[]	[]	[]	[36, 37, 38, 39, 40, 41, 42, 43, 44, 45, 46, 47, 48, 49, 50, 51, 52, 53, 54, 55, 56, 57, 58, 59, 60, 61, 62, 63, 64, 65, 66, 67, 68, 69, 70, 71, 72, 73, 74, 75, 76, 77, 78, 79]	[36, 37, 38, 39, 40, 41, 42, 43, 44, 45, 46, 47, 48, 49, 50, 51, 52, 53, 54, 55, 56, 57, 58, 59, 60, 61, 62, 63, 64, 65, 66, 67, 68, 69, 70, 71, 72, 73, 74, 75, 76, 77, 78, 79]	[(36, 80)]	[44]	[]	[]	[]	0.123001
1	GAGCTGGACGGCGACGTAAAGTTTTAGAGCTACGTT--------------------------------------------TGTACCGTCTACTTGACTCGATGAACGTAGCAAGTTAAAATAAGGCTAGTCCGTTATCAACTTGAGAAAGTGGCACCGAGTCGG	GAGCTGGACGGCGACGTAAAGTTTTAGAGCTACGTTCATCGACCGTCGTTGTACCGTCTACTTGACTTTTTTTCCGTCGTTGTACCGTCTACTTGACTCGATGAACGTAGCAAGTTAAAATAAGGCTAGTCCGTTATCAACTTGAAAAAGTGGCACCGAGTCGG	0	44	0	Reference	MODIFIED	Reference	72.561	[0, 1, 2, 3, 4, 5, 6, 7, 8, 9, 10, 11, 12, 13, 14, 15, 16, 17, 18, 19, 20, 21, 22, 23, 24, 25, 26, 27, 28, 29, 30, 31, 32, 33, 34, 35, 36, 37, 38, 39, 40, 41, 42, 43, 44, 45, 46, 47, 48, 49, 50, 51, 52, 53, 54, 55, 56, 57, 58, 59, 60, 61, 62, 63, 64, 65, 66, 67, 68, 69, 70, 71, 72, 73, 74, 75, 76, 77, 78, 79, 80, 81, 82, 83, 84, 85, 86, 87, 88, 89, 90, 91, 92, 93, 94, 95, 96, 97, 98, 99, 100, 101…	[]	[]	[]	[]	[]	[36, 37, 38, 39, 40, 41, 42, 43, 44, 45, 46, 47, 48, 49, 50, 51, 52, 53, 54, 55, 56, 57, 58, 59, 60, 61, 62, 63, 64, 65, 66, 67, 68, 69, 70, 71, 72, 73, 74, 75, 76, 77, 78, 79]	[36, 37, 38, 39, 40, 41, 42, 43, 44, 45, 46, 47, 48, 49, 50, 51, 52, 53, 54, 55, 56, 57, 58, 59, 60, 61, 62, 63, 64, 65, 66, 67, 68, 69, 70, 71, 72, 73, 74, 75, 76, 77, 78, 79]	[(36, 80)]	[44]	[145]	[]	[]	0.123001
1	GAGCTGGACGGCGACGTAAAGTTTTAGAGCTACGTTC-------------------------------------------------------TTGACTCGATGAACGTAGCAAGTTAAAATAAGGCTAGTCCGTTATCAACTTGAAAAAGTGGCACCGAGTCGG	GAGCTGGACGGCGACGTAAAGTTTTAGAGCTACGTTCATCGACCGTCGTTGTACCGTCTACTTGACTTTTTTTCCGTCGTTGTACCGTCTACTTGACTCGATGAACGTAGCAAGTTAAAATAAGGCTAGTCCGTTATCAACTTGAAAAAGTGGCACCGAGTCGG	0	55	0	Reference	MODIFIED	Reference	66.463	[0, 1, 2, 3, 4, 5, 6, 7, 8, 9, 10, 11, 12, 13, 14, 15, 16, 17, 18, 19, 20, 21, 22, 23, 24, 25, 26, 27, 28, 29, 30, 31, 32, 33, 34, 35, 36, 37, 38, 39, 40, 41, 42, 43, 44, 45, 46, 47, 48, 49, 50, 51, 52, 53, 54, 55, 56, 57, 58, 59, 60, 61, 62, 63, 64, 65, 66, 67, 68, 69, 70, 71, 72, 73, 74, 75, 76, 77, 78, 79, 80, 81, 82, 83, 84, 85, 86, 87, 88, 89, 90, 91, 92, 93, 94, 95, 96, 97, 98, 99, 100, 101…	[]	[]	[]	[]	[]	[37, 38, 39, 40, 41, 42, 43, 44, 45, 46, 47, 48, 49, 50, 51, 52, 53, 54, 55, 56, 57, 58, 59, 60, 61, 62, 63, 64, 65, 66, 67, 68, 69, 70, 71, 72, 73, 74, 75, 76, 77, 78, 79, 80, 81, 82, 83, 84, 85, 86, 87, 88, 89, 90, 91]	[37, 38, 39, 40, 41, 42, 43, 44, 45, 46, 47, 48, 49, 50, 51, 52, 53, 54, 55, 56, 57, 58, 59, 60, 61, 62, 63, 64, 65, 66, 67, 68, 69, 70, 71, 72, 73, 74, 75, 76, 77, 78, 79, 80, 81, 82, 83, 84, 85, 86, 87, 88, 89, 90, 91]	[(37, 92)]	[55]	[]	[]	[]	0.123001
1	GAGCTGGACGGCGACGTAAAGTTTTAGAGCTACGTTC------------------------------------------------CGTCTACTTGACTCGATGAACGTAGCAAGTTAAAATAAGGCTAGTCCGTTATCAACTTGAAAAAGTGGCACCGAGTCGG	GAGCTGGACGGCGACGTAAAGTTTTAGAGCTACGTTCATCGACCGTCGTTGTACCGTCTACTTGACTTTTTTTCCGTCGTTGTACCGTCTACTTGACTCGATGAACGTAGCAAGTTAAAATAAGGCTAGTCCGTTATCAACTTGAAAAAGTGGCACCGAGTCGG	0	48	0	Reference	MODIFIED	Reference	70.732	[0, 1, 2, 3, 4, 5, 6, 7, 8, 9, 10, 11, 12, 13, 14, 15, 16, 17, 18, 19, 20, 21, 22, 23, 24, 25, 26, 27, 28, 29, 30, 31, 32, 33, 34, 35, 36, 37, 38, 39, 40, 41, 42, 43, 44, 45, 46, 47, 48, 49, 50, 51, 52, 53, 54, 55, 56, 57, 58, 59, 60, 61, 62, 63, 64, 65, 66, 67, 68, 69, 70, 71, 72, 73, 74, 75, 76, 77, 78, 79, 80, 81, 82, 83, 84, 85, 86, 87, 88, 89, 90, 91, 92, 93, 94, 95, 96, 97, 98, 99, 100, 101…	[]	[]	[]	[]	[]	[37, 38, 39, 40, 41, 42, 43, 44, 45, 46, 47, 48, 49, 50, 51, 52, 53, 54, 55, 56, 57, 58, 59, 60, 61, 62, 63, 64, 65, 66, 67, 68, 69, 70, 71, 72, 73, 74, 75, 76, 77, 78, 79, 80, 81, 82, 83, 84]	[37, 38, 39, 40, 41, 42, 43, 44, 45, 46, 47, 48, 49, 50, 51, 52, 53, 54, 55, 56, 57, 58, 59, 60, 61, 62, 63, 64, 65, 66, 67, 68, 69, 70, 71, 72, 73, 74, 75, 76, 77, 78, 79, 80, 81, 82, 83, 84]	[(37, 85)]	[48]	[]	[]	[]	0.123001
1	GAGCTGGACGGCGACGTAAAGTTTTAGAGCTACGTTC------------------------------------------TTGTACCGTCTACTTGACTCGATGAACGTAGCAAGTTAAAATAAGGCTAGTCCGTTATCAACTTGAAAAAGTGGCACCGAGTCGG	GAGCTGGACGGCGACGTAAAGTTTTAGAGCTACGTTCATCGACCGTCGTTGTACCGTCTACTTGACTTTTTTTCCGTCGTTGTACCGTCTACTTGACTCGATGAACGTAGCAAGTTAAAATAAGGCTAGTCCGTTATCAACTTGAAAAAGTGGCACCGAGTCGG	0	42	0	Reference	MODIFIED	Reference	74.39	[0, 1, 2, 3, 4, 5, 6, 7, 8, 9, 10, 11, 12, 13, 14, 15, 16, 17, 18, 19, 20, 21, 22, 23, 24, 25, 26, 27, 28, 29, 30, 31, 32, 33, 34, 35, 36, 37, 38, 39, 40, 41, 42, 43, 44, 45, 46, 47, 48, 49, 50, 51, 52, 53, 54, 55, 56, 57, 58, 59, 60, 61, 62, 63, 64, 65, 66, 67, 68, 69, 70, 71, 72, 73, 74, 75, 76, 77, 78, 79, 80, 81, 82, 83, 84, 85, 86, 87, 88, 89, 90, 91, 92, 93, 94, 95, 96, 97, 98, 99, 100, 101…	[]	[]	[]	[]	[]	[37, 38, 39, 40, 41, 42, 43, 44, 45, 46, 47, 48, 49, 50, 51, 52, 53, 54, 55, 56, 57, 58, 59, 60, 61, 62, 63, 64, 65, 66, 67, 68, 69, 70, 71, 72, 73, 74, 75, 76, 77, 78]	[37, 38, 39, 40, 41, 42, 43, 44, 45, 46, 47, 48, 49, 50, 51, 52, 53, 54, 55, 56, 57, 58, 59, 60, 61, 62, 63, 64, 65, 66, 67, 68, 69, 70, 71, 72, 73, 74, 75, 76, 77, 78]	[(37, 79)]	[42]	[]	[]	[]	0.123001
1	GAGCTGGACGGCGACGTAAAGTTTTAGAGCTACGTTC--------------------------------------GTCGTTGTACCGTCTACTTGACTCGATGAACGTAGCAAGTTAAAATAAGGCTAGTCCGTTATCAACTTGAAAAAGTGGCACCGAGTCGG	GAGCTGGACGGCGACGTAAAGTTTTAGAGCTACGTTCATCGACCGTCGTTGTACCGTCTACTTGACTTTTTTTCCGTCGTTGTACCGTCTACTTGACTCGATGAACGTAGCAAGTTAAAATAAGGCTAGTCCGTTATCAACTTGAAAAAGTGGCACCGAGTCGG	0	38	0	Reference	MODIFIED	Reference	76.829	[0, 1, 2, 3, 4, 5, 6, 7, 8, 9, 10, 11, 12, 13, 14, 15, 16, 17, 18, 19, 20, 21, 22, 23, 24, 25, 26, 27, 28, 29, 30, 31, 32, 33, 34, 35, 36, 37, 38, 39, 40, 41, 42, 43, 44, 45, 46, 47, 48, 49, 50, 51, 52, 53, 54, 55, 56, 57, 58, 59, 60, 61, 62, 63, 64, 65, 66, 67, 68, 69, 70, 71, 72, 73, 74, 75, 76, 77, 78, 79, 80, 81, 82, 83, 84, 85, 86, 87, 88, 89, 90, 91, 92, 93, 94, 95, 96, 97, 98, 99, 100, 101…	[]	[]	[]	[]	[]	[37, 38, 39, 40, 41, 42, 43, 44, 45, 46, 47, 48, 49, 50, 51, 52, 53, 54, 55, 56, 57, 58, 59, 60, 61, 62, 63, 64, 65, 66, 67, 68, 69, 70, 71, 72, 73, 74]	[37, 38, 39, 40, 41, 42, 43, 44, 45, 46, 47, 48, 49, 50, 51, 52, 53, 54, 55, 56, 57, 58, 59, 60, 61, 62, 63, 64, 65, 66, 67, 68, 69, 70, 71, 72, 73, 74]	[(37, 75)]	[38]	[]	[]	[]	0.123001
1	GAGCTGGACGGCGACGTAAAGTTTTAGAGCTACGTTCAATCGACCGTC------------------------------------------TACTTGACTCGATGAACGTAGCAAGTTAAAATAAGGCTAGTCCGTTATCAACTTGAAAAAGTGGCACC-AGTCGG	GAGCTGGACGGCGACGTAAAGTTTTAGAGCTACGTTCA-TCGACCGTCGTTGTACCGTCTACTTGACTTTTTTTCCGTCGTTGTACCGTCTACTTGACTCGATGAACGTAGCAAGTTAAAATAAGGCTAGTCCGTTATCAACTTGAAAAAGTGGCACCGAGTCGG	0	42	0	Reference	MODIFIED	Reference	73.333	[0, 1, 2, 3, 4, 5, 6, 7, 8, 9, 10, 11, 12, 13, 14, 15, 16, 17, 18, 19, 20, 21, 22, 23, 24, 25, 26, 27, 28, 29, 30, 31, 32, 33, 34, 35, 36, 37, -38, 38, 39, 40, 41, 42, 43, 44, 45, 46, 47, 48, 49, 50, 51, 52, 53, 54, 55, 56, 57, 58, 59, 60, 61, 62, 63, 64, 65, 66, 67, 68, 69, 70, 71, 72, 73, 74, 75, 76, 77, 78, 79, 80, 81, 82, 83, 84, 85, 86, 87, 88, 89, 90, 91, 92, 93, 94, 95, 96, 97, 98, 99, 100…	[37, 38]	[37]	[]	[]	[]	[47, 48, 49, 50, 51, 52, 53, 54, 55, 56, 57, 58, 59, 60, 61, 62, 63, 64, 65, 66, 67, 68, 69, 70, 71, 72, 73, 74, 75, 76, 77, 78, 79, 80, 81, 82, 83, 84, 85, 86, 87, 88, 157]	[47, 48, 49, 50, 51, 52, 53, 54, 55, 56, 57, 58, 59, 60, 61, 62, 63, 64, 65, 66, 67, 68, 69, 70, 71, 72, 73, 74, 75, 76, 77, 78, 79, 80, 81, 82, 83, 84, 85, 86, 87, 88]	[(47, 89)]	[42]	[]	[]	[]	0.123001
1	GAGCTGGACGGCGACGTAAAGTTTTAGAGCTACGTTCACC------------------------------------------TACCGTCTACTTGACTCGATGAACGTAGCAAGTTAAAATAAGGCTAGTCCGTTATCAACTTGAAAAAGTGGCACCGAGTCGG	GAGCTGGACGGCGACGTAAAGTTTTAGAGCTACGTTCATCGACCGTCGTTGTACCGTCTACTTGACTTTTTTTCCGTCGTTGTACCGTCTACTTGACTCGATGAACGTAGCAAGTTAAAATAAGGCTAGTCCGTTATCAACTTGAAAAAGTGGCACCGAGTCGG	0	42	0	Reference	MODIFIED	Reference	73.78	[0, 1, 2, 3, 4, 5, 6, 7, 8, 9, 10, 11, 12, 13, 14, 15, 16, 17, 18, 19, 20, 21, 22, 23, 24, 25, 26, 27, 28, 29, 30, 31, 32, 33, 34, 35, 36, 37, 38, 39, 40, 41, 42, 43, 44, 45, 46, 47, 48, 49, 50, 51, 52, 53, 54, 55, 56, 57, 58, 59, 60, 61, 62, 63, 64, 65, 66, 67, 68, 69, 70, 71, 72, 73, 74, 75, 76, 77, 78, 79, 80, 81, 82, 83, 84, 85, 86, 87, 88, 89, 90, 91, 92, 93, 94, 95, 96, 97, 98, 99, 100, 101…	[]	[]	[]	[]	[]	[40, 41, 42, 43, 44, 45, 46, 47, 48, 49, 50, 51, 52, 53, 54, 55, 56, 57, 58, 59, 60, 61, 62, 63, 64, 65, 66, 67, 68, 69, 70, 71, 72, 73, 74, 75, 76, 77, 78, 79, 80, 81]	[40, 41, 42, 43, 44, 45, 46, 47, 48, 49, 50, 51, 52, 53, 54, 55, 56, 57, 58, 59, 60, 61, 62, 63, 64, 65, 66, 67, 68, 69, 70, 71, 72, 73, 74, 75, 76, 77, 78, 79, 80, 81]	[(40, 82)]	[42]	[38]	[]	[]	0.123001
1	GAGCTGGACGGCGACGTAAAGTTTTAGAGCTACGTTCAT------------------------------------------------------TGACTCGATGAACGTAGCAAGTTAAAATAAGGCTAGTCCGTTATCAACTTGAAAAAGTGGCAC-GAGTCGG	GAGCTGGACGGCGACGTAAAGTTTTAGAGCTACGTTCATCGACCGTCGTTGTACCGTCTACTTGACTTTTTTTCCGTCGTTGTACCGTCTACTTGACTCGATGAACGTAGCAAGTTAAAATAAGGCTAGTCCGTTATCAACTTGAAAAAGTGGCACCGAGTCGG	0	54	0	Reference	MODIFIED	Reference	66.463	[0, 1, 2, 3, 4, 5, 6, 7, 8, 9, 10, 11, 12, 13, 14, 15, 16, 17, 18, 19, 20, 21, 22, 23, 24, 25, 26, 27, 28, 29, 30, 31, 32, 33, 34, 35, 36, 37, 38, 39, 40, 41, 42, 43, 44, 45, 46, 47, 48, 49, 50, 51, 52, 53, 54, 55, 56, 57, 58, 59, 60, 61, 62, 63, 64, 65, 66, 67, 68, 69, 70, 71, 72, 73, 74, 75, 76, 77, 78, 79, 80, 81, 82, 83, 84, 85, 86, 87, 88, 89, 90, 91, 92, 93, 94, 95, 96, 97, 98, 99, 100, 101…	[]	[]	[]	[]	[]	[39, 40, 41, 42, 43, 44, 45, 46, 47, 48, 49, 50, 51, 52, 53, 54, 55, 56, 57, 58, 59, 60, 61, 62, 63, 64, 65, 66, 67, 68, 69, 70, 71, 72, 73, 74, 75, 76, 77, 78, 79, 80, 81, 82, 83, 84, 85, 86, 87, 88, 89, 90, 91, 92, 156]	[39, 40, 41, 42, 43, 44, 45, 46, 47, 48, 49, 50, 51, 52, 53, 54, 55, 56, 57, 58, 59, 60, 61, 62, 63, 64, 65, 66, 67, 68, 69, 70, 71, 72, 73, 74, 75, 76, 77, 78, 79, 80, 81, 82, 83, 84, 85, 86, 87, 88, 89, 90, 91, 92]	[(39, 93)]	[54]	[]	[]	[]	0.123001
1	GAGCTGGACGGCGACGTAAAGTTTTAGAGCTACGTTCAT------------------------------------------------------TGACTCGATGAACGTAGCAAGTTAAAATAAGGCTAGTCCGTTATCAACTTGAAAAAGTGGCACCGAGTCGG	GAGCTGGACGGCGACGTAAAGTTTTAGAGCTACGTTCATCGACCGTCGTTGTACCGTCTACTTGACTTTTTTTCCGTCGTTGTACCGTCTACTTGACTCGATGAACGTAGCAAGTTAAAATAAGGCTAGTCCGTTATCAACTTGAAAAAGTGGCACCGAGTCGG	0	54	0	Reference	MODIFIED	Reference	67.073	[0, 1, 2, 3, 4, 5, 6, 7, 8, 9, 10, 11, 12, 13, 14, 15, 16, 17, 18, 19, 20, 21, 22, 23, 24, 25, 26, 27, 28, 29, 30, 31, 32, 33, 34, 35, 36, 37, 38, 39, 40, 41, 42, 43, 44, 45, 46, 47, 48, 49, 50, 51, 52, 53, 54, 55, 56, 57, 58, 59, 60, 61, 62, 63, 64, 65, 66, 67, 68, 69, 70, 71, 72, 73, 74, 75, 76, 77, 78, 79, 80, 81, 82, 83, 84, 85, 86, 87, 88, 89, 90, 91, 92, 93, 94, 95, 96, 97, 98, 99, 100, 101…	[]	[]	[]	[]	[]	[39, 40, 41, 42, 43, 44, 45, 46, 47, 48, 49, 50, 51, 52, 53, 54, 55, 56, 57, 58, 59, 60, 61, 62, 63, 64, 65, 66, 67, 68, 69, 70, 71, 72, 73, 74, 75, 76, 77, 78, 79, 80, 81, 82, 83, 84, 85, 86, 87, 88, 89, 90, 91, 92]	[39, 40, 41, 42, 43, 44, 45, 46, 47, 48, 49, 50, 51, 52, 53, 54, 55, 56, 57, 58, 59, 60, 61, 62, 63, 64, 65, 66, 67, 68, 69, 70, 71, 72, 73, 74, 75, 76, 77, 78, 79, 80, 81, 82, 83, 84, 85, 86, 87, 88, 89, 90, 91, 92]	[(39, 93)]	[54]	[]	[]	[]	0.123001
1	GAGCTGGACGGCGACGTAAAGTTTTAGAGCTACGTTCAT------------------------------------------GTACCGTCTACTTGACTCGATGAACGTAGCAAGTTAAAATAAGGCTAGTCCGTTATCAACTTGAAAAAAGTGGCACCGAGTCGG	GAGCTGGACGGCGACGTAAAGTTTTAGAGCTACGTTCATCGACCGTCGTTGTACCGTCTACTTGACTTTTTTTCCGTCGTTGTACCGTCTACTTGACTCGATGAACGTAGCAAGTTAAAATAAGGCTAGTCCGTTATCAACTTGAAAAA-GTGGCACCGAGTCGG	0	42	0	Reference	MODIFIED	Reference	73.939	[0, 1, 2, 3, 4, 5, 6, 7, 8, 9, 10, 11, 12, 13, 14, 15, 16, 17, 18, 19, 20, 21, 22, 23, 24, 25, 26, 27, 28, 29, 30, 31, 32, 33, 34, 35, 36, 37, 38, 39, 40, 41, 42, 43, 44, 45, 46, 47, 48, 49, 50, 51, 52, 53, 54, 55, 56, 57, 58, 59, 60, 61, 62, 63, 64, 65, 66, 67, 68, 69, 70, 71, 72, 73, 74, 75, 76, 77, 78, 79, 80, 81, 82, 83, 84, 85, 86, 87, 88, 89, 90, 91, 92, 93, 94, 95, 96, 97, 98, 99, 100, 101…	[148, 149]	[148]	[]	[]	[]	[39, 40, 41, 42, 43, 44, 45, 46, 47, 48, 49, 50, 51, 52, 53, 54, 55, 56, 57, 58, 59, 60, 61, 62, 63, 64, 65, 66, 67, 68, 69, 70, 71, 72, 73, 74, 75, 76, 77, 78, 79, 80]	[39, 40, 41, 42, 43, 44, 45, 46, 47, 48, 49, 50, 51, 52, 53, 54, 55, 56, 57, 58, 59, 60, 61, 62, 63, 64, 65, 66, 67, 68, 69, 70, 71, 72, 73, 74, 75, 76, 77, 78, 79, 80]	[(39, 81)]	[42]	[]	[]	[]	0.123001
1	GAGCTGGACGGCGACGTAAAGTTTTAGAGCTACGTTCAT------------------------------------------GTACCGTCTACTTGACTCGATGAACGTAGCAAGTTAAAATAAGGCTAGTCCGTTATCAACTTGAAAAAGTGGCACC-AGTCGG	GAGCTGGACGGCGACGTAAAGTTTTAGAGCTACGTTCATCGACCGTCGTTGTACCGTCTACTTGACTTTTTTTCCGTCGTTGTACCGTCTACTTGACTCGATGAACGTAGCAAGTTAAAATAAGGCTAGTCCGTTATCAACTTGAAAAAGTGGCACCGAGTCGG	0	42	0	Reference	MODIFIED	Reference	73.78	[0, 1, 2, 3, 4, 5, 6, 7, 8, 9, 10, 11, 12, 13, 14, 15, 16, 17, 18, 19, 20, 21, 22, 23, 24, 25, 26, 27, 28, 29, 30, 31, 32, 33, 34, 35, 36, 37, 38, 39, 40, 41, 42, 43, 44, 45, 46, 47, 48, 49, 50, 51, 52, 53, 54, 55, 56, 57, 58, 59, 60, 61, 62, 63, 64, 65, 66, 67, 68, 69, 70, 71, 72, 73, 74, 75, 76, 77, 78, 79, 80, 81, 82, 83, 84, 85, 86, 87, 88, 89, 90, 91, 92, 93, 94, 95, 96, 97, 98, 99, 100, 101…	[]	[]	[]	[]	[]	[39, 40, 41, 42, 43, 44, 45, 46, 47, 48, 49, 50, 51, 52, 53, 54, 55, 56, 57, 58, 59, 60, 61, 62, 63, 64, 65, 66, 67, 68, 69, 70, 71, 72, 73, 74, 75, 76, 77, 78, 79, 80, 157]	[39, 40, 41, 42, 43, 44, 45, 46, 47, 48, 49, 50, 51, 52, 53, 54, 55, 56, 57, 58, 59, 60, 61, 62, 63, 64, 65, 66, 67, 68, 69, 70, 71, 72, 73, 74, 75, 76, 77, 78, 79, 80]	[(39, 81)]	[42]	[]	[]	[]	0.123001
1	GAGCTGGACGGCGACGTAAAGTTTTAGAGCTACGTTCAT------------------------------------------GTACCGTCTACTTGACTCGATGAACTTAGCAAGTTAAAATAAGGCTAGTCCGTTATCAACTTGAAAAAGTGGCACCGAGTCGG	GAGCTGGACGGCGACGTAAAGTTTTAGAGCTACGTTCATCGACCGTCGTTGTACCGTCTACTTGACTTTTTTTCCGTCGTTGTACCGTCTACTTGACTCGATGAACGTAGCAAGTTAAAATAAGGCTAGTCCGTTATCAACTTGAAAAAGTGGCACCGAGTCGG	0	42	0	Reference	MODIFIED	Reference	73.78	[0, 1, 2, 3, 4, 5, 6, 7, 8, 9, 10, 11, 12, 13, 14, 15, 16, 17, 18, 19, 20, 21, 22, 23, 24, 25, 26, 27, 28, 29, 30, 31, 32, 33, 34, 35, 36, 37, 38, 39, 40, 41, 42, 43, 44, 45, 46, 47, 48, 49, 50, 51, 52, 53, 54, 55, 56, 57, 58, 59, 60, 61, 62, 63, 64, 65, 66, 67, 68, 69, 70, 71, 72, 73, 74, 75, 76, 77, 78, 79, 80, 81, 82, 83, 84, 85, 86, 87, 88, 89, 90, 91, 92, 93, 94, 95, 96, 97, 98, 99, 100, 101…	[]	[]	[]	[]	[]	[39, 40, 41, 42, 43, 44, 45, 46, 47, 48, 49, 50, 51, 52, 53, 54, 55, 56, 57, 58, 59, 60, 61, 62, 63, 64, 65, 66, 67, 68, 69, 70, 71, 72, 73, 74, 75, 76, 77, 78, 79, 80]	[39, 40, 41, 42, 43, 44, 45, 46, 47, 48, 49, 50, 51, 52, 53, 54, 55, 56, 57, 58, 59, 60, 61, 62, 63, 64, 65, 66, 67, 68, 69, 70, 71, 72, 73, 74, 75, 76, 77, 78, 79, 80]	[(39, 81)]	[42]	[106]	[]	[]	0.123001
1	GAGCTGGACGGCGACGTAAAGTTTTAGAGCTACGTTCAT-----------------------------------------TGTACCGTCTACTTGACTCGATGAACGTAGCAAGTTAAAACAAGGCTAGTCCGTTATCAACTTGAAAAAGTGGCACCGAGTCGG	GAGCTGGACGGCGACGTAAAGTTTTAGAGCTACGTTCATCGACCGTCGTTGTACCGTCTACTTGACTTTTTTTCCGTCGTTGTACCGTCTACTTGACTCGATGAACGTAGCAAGTTAAAATAAGGCTAGTCCGTTATCAACTTGAAAAAGTGGCACCGAGTCGG	0	41	0	Reference	MODIFIED	Reference	74.39	[0, 1, 2, 3, 4, 5, 6, 7, 8, 9, 10, 11, 12, 13, 14, 15, 16, 17, 18, 19, 20, 21, 22, 23, 24, 25, 26, 27, 28, 29, 30, 31, 32, 33, 34, 35, 36, 37, 38, 39, 40, 41, 42, 43, 44, 45, 46, 47, 48, 49, 50, 51, 52, 53, 54, 55, 56, 57, 58, 59, 60, 61, 62, 63, 64, 65, 66, 67, 68, 69, 70, 71, 72, 73, 74, 75, 76, 77, 78, 79, 80, 81, 82, 83, 84, 85, 86, 87, 88, 89, 90, 91, 92, 93, 94, 95, 96, 97, 98, 99, 100, 101…	[]	[]	[]	[]	[]	[39, 40, 41, 42, 43, 44, 45, 46, 47, 48, 49, 50, 51, 52, 53, 54, 55, 56, 57, 58, 59, 60, 61, 62, 63, 64, 65, 66, 67, 68, 69, 70, 71, 72, 73, 74, 75, 76, 77, 78, 79]	[39, 40, 41, 42, 43, 44, 45, 46, 47, 48, 49, 50, 51, 52, 53, 54, 55, 56, 57, 58, 59, 60, 61, 62, 63, 64, 65, 66, 67, 68, 69, 70, 71, 72, 73, 74, 75, 76, 77, 78, 79]	[(39, 80)]	[41]	[120]	[]	[]	0.123001
1	GAGCTGGACGGCGACGTAAAGTTTTAGAGCTACGTTCAT-----------------------------------------TGTACCGTCTACTTGACTCGATGAACGTAGCAAGTTAAAATAAGGCTAGTCCGTTATCAACTTGAAAAAAAAAGTGGCACCGAGTCGG	GAGCTGGACGGCGACGTAAAGTTTTAGAGCTACGTTCATCGACCGTCGTTGTACCGTCTACTTGACTTTTTTTCCGTCGTTGTACCGTCTACTTGACTCGATGAACGTAGCAAGTTAAAATAAGGCTAGTCCGTTATCAACTTGAAAAA----GTGGCACCGAGTCGG	0	41	0	Reference	MODIFIED	Reference	73.214	[0, 1, 2, 3, 4, 5, 6, 7, 8, 9, 10, 11, 12, 13, 14, 15, 16, 17, 18, 19, 20, 21, 22, 23, 24, 25, 26, 27, 28, 29, 30, 31, 32, 33, 34, 35, 36, 37, 38, 39, 40, 41, 42, 43, 44, 45, 46, 47, 48, 49, 50, 51, 52, 53, 54, 55, 56, 57, 58, 59, 60, 61, 62, 63, 64, 65, 66, 67, 68, 69, 70, 71, 72, 73, 74, 75, 76, 77, 78, 79, 80, 81, 82, 83, 84, 85, 86, 87, 88, 89, 90, 91, 92, 93, 94, 95, 96, 97, 98, 99, 100, 101…	[148, 149]	[148]	[]	[]	[]	[39, 40, 41, 42, 43, 44, 45, 46, 47, 48, 49, 50, 51, 52, 53, 54, 55, 56, 57, 58, 59, 60, 61, 62, 63, 64, 65, 66, 67, 68, 69, 70, 71, 72, 73, 74, 75, 76, 77, 78, 79]	[39, 40, 41, 42, 43, 44, 45, 46, 47, 48, 49, 50, 51, 52, 53, 54, 55, 56, 57, 58, 59, 60, 61, 62, 63, 64, 65, 66, 67, 68, 69, 70, 71, 72, 73, 74, 75, 76, 77, 78, 79]	[(39, 80)]	[41]	[]	[]	[]	0.123001
1	GAGCTGGACGGCGACGTAAAGTTTTAGAGCTACGTTCAT-----------------------------------------TGTACCGTCTACTTGACTCGATGAACGTAGCAAGTTAAAATAAGGCTAGTCCGTTATCAACTTGAAAAAGTGGCACC-AGTCGG	GAGCTGGACGGCGACGTAAAGTTTTAGAGCTACGTTCATCGACCGTCGTTGTACCGTCTACTTGACTTTTTTTCCGTCGTTGTACCGTCTACTTGACTCGATGAACGTAGCAAGTTAAAATAAGGCTAGTCCGTTATCAACTTGAAAAAGTGGCACCGAGTCGG	0	41	0	Reference	MODIFIED	Reference	74.39	[0, 1, 2, 3, 4, 5, 6, 7, 8, 9, 10, 11, 12, 13, 14, 15, 16, 17, 18, 19, 20, 21, 22, 23, 24, 25, 26, 27, 28, 29, 30, 31, 32, 33, 34, 35, 36, 37, 38, 39, 40, 41, 42, 43, 44, 45, 46, 47, 48, 49, 50, 51, 52, 53, 54, 55, 56, 57, 58, 59, 60, 61, 62, 63, 64, 65, 66, 67, 68, 69, 70, 71, 72, 73, 74, 75, 76, 77, 78, 79, 80, 81, 82, 83, 84, 85, 86, 87, 88, 89, 90, 91, 92, 93, 94, 95, 96, 97, 98, 99, 100, 101…	[]	[]	[]	[]	[]	[39, 40, 41, 42, 43, 44, 45, 46, 47, 48, 49, 50, 51, 52, 53, 54, 55, 56, 57, 58, 59, 60, 61, 62, 63, 64, 65, 66, 67, 68, 69, 70, 71, 72, 73, 74, 75, 76, 77, 78, 79, 157]	[39, 40, 41, 42, 43, 44, 45, 46, 47, 48, 49, 50, 51, 52, 53, 54, 55, 56, 57, 58, 59, 60, 61, 62, 63, 64, 65, 66, 67, 68, 69, 70, 71, 72, 73, 74, 75, 76, 77, 78, 79]	[(39, 80)]	[41]	[]	[]	[]	0.123001
1	GAGCTGGACGGCGACGTAAAGTTTTAGAGCTACGTTCAT-----------------------------------------TGTACCGTCTACTTGACTCGATGAACGTAGCAAGTTAAAATAAGGCTAGTCCGTTATCAACTTGAAAAAGTGGCACCG-GTCGG	GAGCTGGACGGCGACGTAAAGTTTTAGAGCTACGTTCATCGACCGTCGTTGTACCGTCTACTTGACTTTTTTTCCGTCGTTGTACCGTCTACTTGACTCGATGAACGTAGCAAGTTAAAATAAGGCTAGTCCGTTATCAACTTGAAAAAGTGGCACCGAGTCGG	0	41	0	Reference	MODIFIED	Reference	74.39	[0, 1, 2, 3, 4, 5, 6, 7, 8, 9, 10, 11, 12, 13, 14, 15, 16, 17, 18, 19, 20, 21, 22, 23, 24, 25, 26, 27, 28, 29, 30, 31, 32, 33, 34, 35, 36, 37, 38, 39, 40, 41, 42, 43, 44, 45, 46, 47, 48, 49, 50, 51, 52, 53, 54, 55, 56, 57, 58, 59, 60, 61, 62, 63, 64, 65, 66, 67, 68, 69, 70, 71, 72, 73, 74, 75, 76, 77, 78, 79, 80, 81, 82, 83, 84, 85, 86, 87, 88, 89, 90, 91, 92, 93, 94, 95, 96, 97, 98, 99, 100, 101…	[]	[]	[]	[]	[]	[39, 40, 41, 42, 43, 44, 45, 46, 47, 48, 49, 50, 51, 52, 53, 54, 55, 56, 57, 58, 59, 60, 61, 62, 63, 64, 65, 66, 67, 68, 69, 70, 71, 72, 73, 74, 75, 76, 77, 78, 79, 158]	[39, 40, 41, 42, 43, 44, 45, 46, 47, 48, 49, 50, 51, 52, 53, 54, 55, 56, 57, 58, 59, 60, 61, 62, 63, 64, 65, 66, 67, 68, 69, 70, 71, 72, 73, 74, 75, 76, 77, 78, 79]	[(39, 80)]	[41]	[]	[]	[]	0.123001
1	GAGCTGGACGGCGACGTAAAGTTTTAGAGCTACGTTCATAGACCGTC------------------------------------------TACTTGACTCGATGAACGTAGCAAGTTAAAATAAGGCTAGTCCGTTATCAACTTGAAAAAGTGGCACCGAGTCGG	GAGCTGGACGGCGACGTAAAGTTTTAGAGCTACGTTCATCGACCGTCGTTGTACCGTCTACTTGACTTTTTTTCCGTCGTTGTACCGTCTACTTGACTCGATGAACGTAGCAAGTTAAAATAAGGCTAGTCCGTTATCAACTTGAAAAAGTGGCACCGAGTCGG	0	42	0	Reference	MODIFIED	Reference	73.78	[0, 1, 2, 3, 4, 5, 6, 7, 8, 9, 10, 11, 12, 13, 14, 15, 16, 17, 18, 19, 20, 21, 22, 23, 24, 25, 26, 27, 28, 29, 30, 31, 32, 33, 34, 35, 36, 37, 38, 39, 40, 41, 42, 43, 44, 45, 46, 47, 48, 49, 50, 51, 52, 53, 54, 55, 56, 57, 58, 59, 60, 61, 62, 63, 64, 65, 66, 67, 68, 69, 70, 71, 72, 73, 74, 75, 76, 77, 78, 79, 80, 81, 82, 83, 84, 85, 86, 87, 88, 89, 90, 91, 92, 93, 94, 95, 96, 97, 98, 99, 100, 101…	[]	[]	[]	[]	[]	[47, 48, 49, 50, 51, 52, 53, 54, 55, 56, 57, 58, 59, 60, 61, 62, 63, 64, 65, 66, 67, 68, 69, 70, 71, 72, 73, 74, 75, 76, 77, 78, 79, 80, 81, 82, 83, 84, 85, 86, 87, 88]	[47, 48, 49, 50, 51, 52, 53, 54, 55, 56, 57, 58, 59, 60, 61, 62, 63, 64, 65, 66, 67, 68, 69, 70, 71, 72, 73, 74, 75, 76, 77, 78, 79, 80, 81, 82, 83, 84, 85, 86, 87, 88]	[(47, 89)]	[42]	[39]	[]	[]	0.123001
1	GAGCTGGACGGCGACGTAAAGTTTTAGAGCTACGTTCATC---------------------------------------TTGTACCGTCTACTTGACTCGATGAACGTAGCAAGTTAAAATAAGGCTAGTCCGTTATCAACTTGAAAAAGTGGCACATCG----	GAGCTGGACGGCGACGTAAAGTTTTAGAGCTACGTTCATCGACCGTCGTTGTACCGTCTACTTGACTTTTTTTCCGTCGTTGTACCGTCTACTTGACTCGATGAACGTAGCAAGTTAAAATAAGGCTAGTCCGTTATCAACTTGAAAAAGTGGCACCGAGTCGG	0	39	0	Reference	MODIFIED	Reference	71.951	[0, 1, 2, 3, 4, 5, 6, 7, 8, 9, 10, 11, 12, 13, 14, 15, 16, 17, 18, 19, 20, 21, 22, 23, 24, 25, 26, 27, 28, 29, 30, 31, 32, 33, 34, 35, 36, 37, 38, 39, 40, 41, 42, 43, 44, 45, 46, 47, 48, 49, 50, 51, 52, 53, 54, 55, 56, 57, 58, 59, 60, 61, 62, 63, 64, 65, 66, 67, 68, 69, 70, 71, 72, 73, 74, 75, 76, 77, 78, 79, 80, 81, 82, 83, 84, 85, 86, 87, 88, 89, 90, 91, 92, 93, 94, 95, 96, 97, 98, 99, 100, 101…	[]	[]	[]	[]	[]	[40, 41, 42, 43, 44, 45, 46, 47, 48, 49, 50, 51, 52, 53, 54, 55, 56, 57, 58, 59, 60, 61, 62, 63, 64, 65, 66, 67, 68, 69, 70, 71, 72, 73, 74, 75, 76, 77, 78, 160, 161, 162]	[40, 41, 42, 43, 44, 45, 46, 47, 48, 49, 50, 51, 52, 53, 54, 55, 56, 57, 58, 59, 60, 61, 62, 63, 64, 65, 66, 67, 68, 69, 70, 71, 72, 73, 74, 75, 76, 77, 78]	[(40, 79)]	[39]	[156, 157, 158]	[]	[]	0.123001
1	GAGCTGGACGGCGACGTAAAGTTTTAGAGCTACGTTCATCAACCGT--------------------------------------------ACTTGACTCGATGAACGTAGCAAGTTAAAATAAGGCTAGTCCGTTATCAACTTGAAAAAGTGGCACCGAGTCGG	GAGCTGGACGGCGACGTAAAGTTTTAGAGCTACGTTCATCGACCGTCGTTGTACCGTCTACTTGACTTTTTTTCCGTCGTTGTACCGTCTACTTGACTCGATGAACGTAGCAAGTTAAAATAAGGCTAGTCCGTTATCAACTTGAAAAAGTGGCACCGAGTCGG	0	44	0	Reference	MODIFIED	Reference	72.561	[0, 1, 2, 3, 4, 5, 6, 7, 8, 9, 10, 11, 12, 13, 14, 15, 16, 17, 18, 19, 20, 21, 22, 23, 24, 25, 26, 27, 28, 29, 30, 31, 32, 33, 34, 35, 36, 37, 38, 39, 40, 41, 42, 43, 44, 45, 46, 47, 48, 49, 50, 51, 52, 53, 54, 55, 56, 57, 58, 59, 60, 61, 62, 63, 64, 65, 66, 67, 68, 69, 70, 71, 72, 73, 74, 75, 76, 77, 78, 79, 80, 81, 82, 83, 84, 85, 86, 87, 88, 89, 90, 91, 92, 93, 94, 95, 96, 97, 98, 99, 100, 101…	[]	[]	[]	[]	[]	[46, 47, 48, 49, 50, 51, 52, 53, 54, 55, 56, 57, 58, 59, 60, 61, 62, 63, 64, 65, 66, 67, 68, 69, 70, 71, 72, 73, 74, 75, 76, 77, 78, 79, 80, 81, 82, 83, 84, 85, 86, 87, 88, 89]	[46, 47, 48, 49, 50, 51, 52, 53, 54, 55, 56, 57, 58, 59, 60, 61, 62, 63, 64, 65, 66, 67, 68, 69, 70, 71, 72, 73, 74, 75, 76, 77, 78, 79, 80, 81, 82, 83, 84, 85, 86, 87, 88, 89]	[(46, 90)]	[44]	[40]	[]	[]	0.123001
1	GAGCTGGACGGCGACGTAAAGTTTTAGAGCTACGTTCATCG----------------------------------------------TCTACTTGACTCGATGAACGTAGCAAGTTAAAATAAGGCTAGTCCGTTATCAACTTGAAAAAGTGGCACCGAGTCGG	GAGCTGGACGGCGACGTAAAGTTTTAGAGCTACGTTCATCGACCGTCGTTGTACCGTCTACTTGACTTTTTTTCCGTCGTTGTACCGTCTACTTGACTCGATGAACGTAGCAAGTTAAAATAAGGCTAGTCCGTTATCAACTTGAAAAAGTGGCACCGAGTCGG	0	46	0	Reference	MODIFIED	Reference	71.951	[0, 1, 2, 3, 4, 5, 6, 7, 8, 9, 10, 11, 12, 13, 14, 15, 16, 17, 18, 19, 20, 21, 22, 23, 24, 25, 26, 27, 28, 29, 30, 31, 32, 33, 34, 35, 36, 37, 38, 39, 40, 41, 42, 43, 44, 45, 46, 47, 48, 49, 50, 51, 52, 53, 54, 55, 56, 57, 58, 59, 60, 61, 62, 63, 64, 65, 66, 67, 68, 69, 70, 71, 72, 73, 74, 75, 76, 77, 78, 79, 80, 81, 82, 83, 84, 85, 86, 87, 88, 89, 90, 91, 92, 93, 94, 95, 96, 97, 98, 99, 100, 101…	[]	[]	[]	[]	[]	[41, 42, 43, 44, 45, 46, 47, 48, 49, 50, 51, 52, 53, 54, 55, 56, 57, 58, 59, 60, 61, 62, 63, 64, 65, 66, 67, 68, 69, 70, 71, 72, 73, 74, 75, 76, 77, 78, 79, 80, 81, 82, 83, 84, 85, 86]	[41, 42, 43, 44, 45, 46, 47, 48, 49, 50, 51, 52, 53, 54, 55, 56, 57, 58, 59, 60, 61, 62, 63, 64, 65, 66, 67, 68, 69, 70, 71, 72, 73, 74, 75, 76, 77, 78, 79, 80, 81, 82, 83, 84, 85, 86]	[(41, 87)]	[46]	[]	[]	[]	0.123001
1	GAGCTGGACGGCGACGTAAAGTTTTAGAGCTACGTTCATCG---------------------------------------TGTACCGTCTACTTGACTCGATGAACGTAGCAAGTTAAAATAAGGCTAGTCCGTTATCAACTTGAAAAAGTGGCACCGAGTCGG	GAGCTGGACGGCGACGTAAAGTTTTAGAGCTACGTTCATCGACCGTCGTTGTACCGTCTACTTGACTTTTTTTCCGTCGTTGTACCGTCTACTTGACTCGATGAACGTAGCAAGTTAAAATAAGGCTAGTCCGTTATCAACTTGAAAAAGTGGCACCGAGTCGG	0	39	0	Reference	MODIFIED	Reference	76.22	[0, 1, 2, 3, 4, 5, 6, 7, 8, 9, 10, 11, 12, 13, 14, 15, 16, 17, 18, 19, 20, 21, 22, 23, 24, 25, 26, 27, 28, 29, 30, 31, 32, 33, 34, 35, 36, 37, 38, 39, 40, 41, 42, 43, 44, 45, 46, 47, 48, 49, 50, 51, 52, 53, 54, 55, 56, 57, 58, 59, 60, 61, 62, 63, 64, 65, 66, 67, 68, 69, 70, 71, 72, 73, 74, 75, 76, 77, 78, 79, 80, 81, 82, 83, 84, 85, 86, 87, 88, 89, 90, 91, 92, 93, 94, 95, 96, 97, 98, 99, 100, 101…	[]	[]	[]	[]	[]	[41, 42, 43, 44, 45, 46, 47, 48, 49, 50, 51, 52, 53, 54, 55, 56, 57, 58, 59, 60, 61, 62, 63, 64, 65, 66, 67, 68, 69, 70, 71, 72, 73, 74, 75, 76, 77, 78, 79]	[41, 42, 43, 44, 45, 46, 47, 48, 49, 50, 51, 52, 53, 54, 55, 56, 57, 58, 59, 60, 61, 62, 63, 64, 65, 66, 67, 68, 69, 70, 71, 72, 73, 74, 75, 76, 77, 78, 79]	[(41, 80)]	[39]	[]	[]	[]	0.123001
1	GAGCTGGACGGCGACGTAAAGTTTTAGAGCTACGTTCATCGA---------------------------------------GTACCGTCTACTTGACTCGATGAACGTAGCAAGTTAAAATAAGGCTAGTCCGTTATCAACTTGAAAAAGTGGCACCGAGTCGG	GAGCTGGACGGCGACGTAAAGTTTTAGAGCTACGTTCATCGACCGTCGTTGTACCGTCTACTTGACTTTTTTTCCGTCGTTGTACCGTCTACTTGACTCGATGAACGTAGCAAGTTAAAATAAGGCTAGTCCGTTATCAACTTGAAAAAGTGGCACCGAGTCGG	0	39	0	Reference	MODIFIED	Reference	76.22	[0, 1, 2, 3, 4, 5, 6, 7, 8, 9, 10, 11, 12, 13, 14, 15, 16, 17, 18, 19, 20, 21, 22, 23, 24, 25, 26, 27, 28, 29, 30, 31, 32, 33, 34, 35, 36, 37, 38, 39, 40, 41, 42, 43, 44, 45, 46, 47, 48, 49, 50, 51, 52, 53, 54, 55, 56, 57, 58, 59, 60, 61, 62, 63, 64, 65, 66, 67, 68, 69, 70, 71, 72, 73, 74, 75, 76, 77, 78, 79, 80, 81, 82, 83, 84, 85, 86, 87, 88, 89, 90, 91, 92, 93, 94, 95, 96, 97, 98, 99, 100, 101…	[]	[]	[]	[]	[]	[42, 43, 44, 45, 46, 47, 48, 49, 50, 51, 52, 53, 54, 55, 56, 57, 58, 59, 60, 61, 62, 63, 64, 65, 66, 67, 68, 69, 70, 71, 72, 73, 74, 75, 76, 77, 78, 79, 80]	[42, 43, 44, 45, 46, 47, 48, 49, 50, 51, 52, 53, 54, 55, 56, 57, 58, 59, 60, 61, 62, 63, 64, 65, 66, 67, 68, 69, 70, 71, 72, 73, 74, 75, 76, 77, 78, 79, 80]	[(42, 81)]	[39]	[]	[]	[]	0.123001
1	GAGCTGGACGGCGACGTAAAGTTTTAGAGCTACGTTCATCGA-------------GTCAAGTAGGCT--------------GTACCGTCTACTTGACTCGATGAACGTAGCAAGTTAAAATAAGGCTAGTCCGTTATCAACTTGAAAAAGTGGCACCGAGTCGG	GAGCTGGACGGCGACGTAAAGTTTTAGAGCTACGTTCATCGACCGTCGTTGTACCGTCTACTTGACTTTTTTTCCGTCGTTGTACCGTCTACTTGACTCGATGAACGTAGCAAGTTAAAATAAGGCTAGTCCGTTATCAACTTGAAAAAGTGGCACCGAGTCGG	0	0	1	Reference	MODIFIED	Reference	81.098	[0, 1, 2, 3, 4, 5, 6, 7, 8, 9, 10, 11, 12, 13, 14, 15, 16, 17, 18, 19, 20, 21, 22, 23, 24, 25, 26, 27, 28, 29, 30, 31, 32, 33, 34, 35, 36, 37, 38, 39, 40, 41, 42, 43, 44, 45, 46, 47, 48, 49, 50, 51, 52, 53, 54, 55, 56, 57, 58, 59, 60, 61, 62, 63, 64, 65, 66, 67, 68, 69, 70, 71, 72, 73, 74, 75, 76, 77, 78, 79, 80, 81, 82, 83, 84, 85, 86, 87, 88, 89, 90, 91, 92, 93, 94, 95, 96, 97, 98, 99, 100, 101…	[]	[]	[]	[]	[]	[42, 43, 44, 45, 46, 47, 48, 49, 50, 51, 52, 53, 54, 67, 68, 69, 70, 71, 72, 73, 74, 75, 76, 77, 78, 79, 80]	[]	[]	[]	[58, 60, 62, 64]	[62]	['A']	0.123001
1	GAGCTGGACGGCGACGTAAAGTTTTAGAGCTACGTTCATCGAC---------------------------------------------------------------GTAGCAAGTTAAAATAAGGCTAGTCCGTTATCAACTTGAAAAAGTGGCACCGAGTCGG	GAGCTGGACGGCGACGTAAAGTTTTAGAGCTACGTTCATCGACCGTCGTTGTACCGTCTACTTGACTTTTTTTCCGTCGTTGTACCGTCTACTTGACTCGATGAACGTAGCAAGTTAAAATAAGGCTAGTCCGTTATCAACTTGAAAAAGTGGCACCGAGTCGG	0	63	0	Reference	MODIFIED	Reference	61.585	[0, 1, 2, 3, 4, 5, 6, 7, 8, 9, 10, 11, 12, 13, 14, 15, 16, 17, 18, 19, 20, 21, 22, 23, 24, 25, 26, 27, 28, 29, 30, 31, 32, 33, 34, 35, 36, 37, 38, 39, 40, 41, 42, 43, 44, 45, 46, 47, 48, 49, 50, 51, 52, 53, 54, 55, 56, 57, 58, 59, 60, 61, 62, 63, 64, 65, 66, 67, 68, 69, 70, 71, 72, 73, 74, 75, 76, 77, 78, 79, 80, 81, 82, 83, 84, 85, 86, 87, 88, 89, 90, 91, 92, 93, 94, 95, 96, 97, 98, 99, 100, 101…	[]	[]	[]	[]	[]	[43, 44, 45, 46, 47, 48, 49, 50, 51, 52, 53, 54, 55, 56, 57, 58, 59, 60, 61, 62, 63, 64, 65, 66, 67, 68, 69, 70, 71, 72, 73, 74, 75, 76, 77, 78, 79, 80, 81, 82, 83, 84, 85, 86, 87, 88, 89, 90, 91, 92, 93, 94, 95, 96, 97, 98, 99, 100, 101, 102, 103, 104, 105]	[43, 44, 45, 46, 47, 48, 49, 50, 51, 52, 53, 54, 55, 56, 57, 58, 59, 60, 61, 62, 63, 64, 65, 66, 67, 68, 69, 70, 71, 72, 73, 74, 75, 76, 77, 78, 79, 80, 81, 82, 83, 84, 85, 86, 87, 88, 89, 90, 91, 92, 93, 94, 95, 96, 97, 98, 99, 100, 101, 102, 103, 104, 105]	[(43, 106)]	[63]	[]	[]	[]	0.123001
1	GAGCTGGACGGCGACGTAAAGTTTTAGAGCTACGTTCATCGAC--------------------------------------GTACCGTCTACTTGACTCGATGAACGTAGCAAGTTAAAATAAGGCTAGTCCGTTATCAACTTGAAAAAGTGGCACCGAGTCGG	GAGCTGGACGGCGACGTAAAGTTTTAGAGCTACGTTCATCGACCGTCGTTGTACCGTCTACTTGACTTTTTTTCCGTCGTTGTACCGTCTACTTGACTCGATGAACGTAGCAAGTTAAAATAAGGCTAGTCCGTTATCAACTTGAAAAAGTGGCACCGAGTCGG	0	38	0	Reference	MODIFIED	Reference	76.829	[0, 1, 2, 3, 4, 5, 6, 7, 8, 9, 10, 11, 12, 13, 14, 15, 16, 17, 18, 19, 20, 21, 22, 23, 24, 25, 26, 27, 28, 29, 30, 31, 32, 33, 34, 35, 36, 37, 38, 39, 40, 41, 42, 43, 44, 45, 46, 47, 48, 49, 50, 51, 52, 53, 54, 55, 56, 57, 58, 59, 60, 61, 62, 63, 64, 65, 66, 67, 68, 69, 70, 71, 72, 73, 74, 75, 76, 77, 78, 79, 80, 81, 82, 83, 84, 85, 86, 87, 88, 89, 90, 91, 92, 93, 94, 95, 96, 97, 98, 99, 100, 101…	[]	[]	[]	[]	[]	[43, 44, 45, 46, 47, 48, 49, 50, 51, 52, 53, 54, 55, 56, 57, 58, 59, 60, 61, 62, 63, 64, 65, 66, 67, 68, 69, 70, 71, 72, 73, 74, 75, 76, 77, 78, 79, 80]	[43, 44, 45, 46, 47, 48, 49, 50, 51, 52, 53, 54, 55, 56, 57, 58, 59, 60, 61, 62, 63, 64, 65, 66, 67, 68, 69, 70, 71, 72, 73, 74, 75, 76, 77, 78, 79, 80]	[(43, 81)]	[38]	[]	[]	[]	0.123001
1	GAGCTGGACGGCGACGTAAAGTTTTAGAGCTACGTTCATCGAC-----------------------TTTAGGTAAGTC-TTGTACCGTCTACTTGACTCGATGAACGTAGCAAGTTAAAATAAGGCTAGTCCGTTATCAACTTGAAAAAGTGGCACCGAGTCGG	GAGCTGGACGGCGACGTAAAGTTTTAGAGCTACGTTCATCGACCGTCGTTGTACCGTCTACTTGACTTTTTTTCCGTCGTTGTACCGTCTACTTGACTCGATGAACGTAGCAAGTTAAAATAAGGCTAGTCCGTTATCAACTTGAAAAAGTGGCACCGAGTCGG	0	23	0	Reference	MODIFIED	Reference	82.317	[0, 1, 2, 3, 4, 5, 6, 7, 8, 9, 10, 11, 12, 13, 14, 15, 16, 17, 18, 19, 20, 21, 22, 23, 24, 25, 26, 27, 28, 29, 30, 31, 32, 33, 34, 35, 36, 37, 38, 39, 40, 41, 42, 43, 44, 45, 46, 47, 48, 49, 50, 51, 52, 53, 54, 55, 56, 57, 58, 59, 60, 61, 62, 63, 64, 65, 66, 67, 68, 69, 70, 71, 72, 73, 74, 75, 76, 77, 78, 79, 80, 81, 82, 83, 84, 85, 86, 87, 88, 89, 90, 91, 92, 93, 94, 95, 96, 97, 98, 99, 100, 101…	[]	[]	[]	[]	[]	[43, 44, 45, 46, 47, 48, 49, 50, 51, 52, 53, 54, 55, 56, 57, 58, 59, 60, 61, 62, 63, 64, 65, 78]	[43, 44, 45, 46, 47, 48, 49, 50, 51, 52, 53, 54, 55, 56, 57, 58, 59, 60, 61, 62, 63, 64, 65]	[(43, 66)]	[23]	[69, 70, 71, 73, 74]	[]	[]	0.123001
1	GAGCTGGACGGCGACGTAAAGTTTTAGAGCTACGTTCATCGAC-GTCGTT------------------------------TGTACCGTCTACTTGACTCGATGAACGTAGCAAGTTAAAATAAGGCTAGTCCGTTATCAACTTGAAAAAGTGGCACCGAGTCGG	GAGCTGGACGGCGACGTAAAGTTTTAGAGCTACGTTCATCGACCGTCGTTGTACCGTCTACTTGACTTTTTTTCCGTCGTTGTACCGTCTACTTGACTCGATGAACGTAGCAAGTTAAAATAAGGCTAGTCCGTTATCAACTTGAAAAAGTGGCACCGAGTCGG	0	30	0	Reference	MODIFIED	Reference	81.098	[0, 1, 2, 3, 4, 5, 6, 7, 8, 9, 10, 11, 12, 13, 14, 15, 16, 17, 18, 19, 20, 21, 22, 23, 24, 25, 26, 27, 28, 29, 30, 31, 32, 33, 34, 35, 36, 37, 38, 39, 40, 41, 42, 43, 44, 45, 46, 47, 48, 49, 50, 51, 52, 53, 54, 55, 56, 57, 58, 59, 60, 61, 62, 63, 64, 65, 66, 67, 68, 69, 70, 71, 72, 73, 74, 75, 76, 77, 78, 79, 80, 81, 82, 83, 84, 85, 86, 87, 88, 89, 90, 91, 92, 93, 94, 95, 96, 97, 98, 99, 100, 101…	[]	[]	[]	[]	[]	[43, 50, 51, 52, 53, 54, 55, 56, 57, 58, 59, 60, 61, 62, 63, 64, 65, 66, 67, 68, 69, 70, 71, 72, 73, 74, 75, 76, 77, 78, 79]	[50, 51, 52, 53, 54, 55, 56, 57, 58, 59, 60, 61, 62, 63, 64, 65, 66, 67, 68, 69, 70, 71, 72, 73, 74, 75, 76, 77, 78, 79]	[(50, 80)]	[30]	[]	[]	[]	0.123001
1	GAGCTGGACGGCGACGTAAAGTTTTAGAGCTACGTTCATCGACCG------------------------------------GTACCGTCTACTTGACTCGATGAACGTAGCAAGTTAAAATAAGGCTAGTCCGTTATCAACTTGAAAAAGTGGCACCGAGTCGG	GAGCTGGACGGCGACGTAAAGTTTTAGAGCTACGTTCATCGACCGTCGTTGTACCGTCTACTTGACTTTTTTTCCGTCGTTGTACCGTCTACTTGACTCGATGAACGTAGCAAGTTAAAATAAGGCTAGTCCGTTATCAACTTGAAAAAGTGGCACCGAGTCGG	0	36	0	Reference	MODIFIED	Reference	78.049	[0, 1, 2, 3, 4, 5, 6, 7, 8, 9, 10, 11, 12, 13, 14, 15, 16, 17, 18, 19, 20, 21, 22, 23, 24, 25, 26, 27, 28, 29, 30, 31, 32, 33, 34, 35, 36, 37, 38, 39, 40, 41, 42, 43, 44, 45, 46, 47, 48, 49, 50, 51, 52, 53, 54, 55, 56, 57, 58, 59, 60, 61, 62, 63, 64, 65, 66, 67, 68, 69, 70, 71, 72, 73, 74, 75, 76, 77, 78, 79, 80, 81, 82, 83, 84, 85, 86, 87, 88, 89, 90, 91, 92, 93, 94, 95, 96, 97, 98, 99, 100, 101…	[]	[]	[]	[]	[]	[45, 46, 47, 48, 49, 50, 51, 52, 53, 54, 55, 56, 57, 58, 59, 60, 61, 62, 63, 64, 65, 66, 67, 68, 69, 70, 71, 72, 73, 74, 75, 76, 77, 78, 79, 80]	[45, 46, 47, 48, 49, 50, 51, 52, 53, 54, 55, 56, 57, 58, 59, 60, 61, 62, 63, 64, 65, 66, 67, 68, 69, 70, 71, 72, 73, 74, 75, 76, 77, 78, 79, 80]	[(45, 81)]	[36]	[]	[]	[]	0.123001
1	GAGCTGGACGGCGACGTAAAGTTTTAGAGCTACGTTCATCGACCG-----GTA--------------------------TTGTACCGTCTACTTGACTCGATGAACGTAGCAAGTTAAAATAAGGCTAGTCCGTTATCAACTTGAAAAAGTGGCACCGAGTCGG	GAGCTGGACGGCGACGTAAAGTTTTAGAGCTACGTTCATCGACCGTCGTTGTACCGTCTACTTGACTTTTTTTCCGTCGTTGTACCGTCTACTTGACTCGATGAACGTAGCAAGTTAAAATAAGGCTAGTCCGTTATCAACTTGAAAAAGTGGCACCGAGTCGG	0	26	0	Reference	MODIFIED	Reference	81.098	[0, 1, 2, 3, 4, 5, 6, 7, 8, 9, 10, 11, 12, 13, 14, 15, 16, 17, 18, 19, 20, 21, 22, 23, 24, 25, 26, 27, 28, 29, 30, 31, 32, 33, 34, 35, 36, 37, 38, 39, 40, 41, 42, 43, 44, 45, 46, 47, 48, 49, 50, 51, 52, 53, 54, 55, 56, 57, 58, 59, 60, 61, 62, 63, 64, 65, 66, 67, 68, 69, 70, 71, 72, 73, 74, 75, 76, 77, 78, 79, 80, 81, 82, 83, 84, 85, 86, 87, 88, 89, 90, 91, 92, 93, 94, 95, 96, 97, 98, 99, 100, 101…	[]	[]	[]	[]	[]	[45, 46, 47, 48, 49, 53, 54, 55, 56, 57, 58, 59, 60, 61, 62, 63, 64, 65, 66, 67, 68, 69, 70, 71, 72, 73, 74, 75, 76, 77, 78]	[53, 54, 55, 56, 57, 58, 59, 60, 61, 62, 63, 64, 65, 66, 67, 68, 69, 70, 71, 72, 73, 74, 75, 76, 77, 78]	[(53, 79)]	[26]	[]	[]	[]	0.123001
1	GAGCTGGACGGCGACGTAAAGTTTTAGAGCTACGTTCATCGACCGT--------------------------------------------------------------AGCAAGTTAAAATAAGGCTAGTCCGTTATCAACTTGAAAAAGTGGCACCGGGTCGG	GAGCTGGACGGCGACGTAAAGTTTTAGAGCTACGTTCATCGACCGTCGTTGTACCGTCTACTTGACTTTTTTTCCGTCGTTGTACCGTCTACTTGACTCGATGAACGTAGCAAGTTAAAATAAGGCTAGTCCGTTATCAACTTGAAAAAGTGGCACCGAGTCGG	0	62	0	Reference	MODIFIED	Reference	61.585	[0, 1, 2, 3, 4, 5, 6, 7, 8, 9, 10, 11, 12, 13, 14, 15, 16, 17, 18, 19, 20, 21, 22, 23, 24, 25, 26, 27, 28, 29, 30, 31, 32, 33, 34, 35, 36, 37, 38, 39, 40, 41, 42, 43, 44, 45, 46, 47, 48, 49, 50, 51, 52, 53, 54, 55, 56, 57, 58, 59, 60, 61, 62, 63, 64, 65, 66, 67, 68, 69, 70, 71, 72, 73, 74, 75, 76, 77, 78, 79, 80, 81, 82, 83, 84, 85, 86, 87, 88, 89, 90, 91, 92, 93, 94, 95, 96, 97, 98, 99, 100, 101…	[]	[]	[]	[]	[]	[46, 47, 48, 49, 50, 51, 52, 53, 54, 55, 56, 57, 58, 59, 60, 61, 62, 63, 64, 65, 66, 67, 68, 69, 70, 71, 72, 73, 74, 75, 76, 77, 78, 79, 80, 81, 82, 83, 84, 85, 86, 87, 88, 89, 90, 91, 92, 93, 94, 95, 96, 97, 98, 99, 100, 101, 102, 103, 104, 105, 106, 107]	[46, 47, 48, 49, 50, 51, 52, 53, 54, 55, 56, 57, 58, 59, 60, 61, 62, 63, 64, 65, 66, 67, 68, 69, 70, 71, 72, 73, 74, 75, 76, 77, 78, 79, 80, 81, 82, 83, 84, 85, 86, 87, 88, 89, 90, 91, 92, 93, 94, 95, 96, 97, 98, 99, 100, 101, 102, 103, 104, 105, 106, 107]	[(46, 108)]	[62]	[158]	[]	[]	0.123001
1	GAGCTGGACGGCGACGTAAAGTTTTAGAGCTACGTTCATCGACCGT-------------------------------------ACCGTCTACTTGACTCGATGAACGTAGCAAGTTAAAATAAGGCTAGTCCGTTATCAACTTGAAAAAGTGCCACCGAGTCGG	GAGCTGGACGGCGACGTAAAGTTTTAGAGCTACGTTCATCGACCGTCGTTGTACCGTCTACTTGACTTTTTTTCCGTCGTTGTACCGTCTACTTGACTCGATGAACGTAGCAAGTTAAAATAAGGCTAGTCCGTTATCAACTTGAAAAAGTGGCACCGAGTCGG	0	37	0	Reference	MODIFIED	Reference	76.829	[0, 1, 2, 3, 4, 5, 6, 7, 8, 9, 10, 11, 12, 13, 14, 15, 16, 17, 18, 19, 20, 21, 22, 23, 24, 25, 26, 27, 28, 29, 30, 31, 32, 33, 34, 35, 36, 37, 38, 39, 40, 41, 42, 43, 44, 45, 46, 47, 48, 49, 50, 51, 52, 53, 54, 55, 56, 57, 58, 59, 60, 61, 62, 63, 64, 65, 66, 67, 68, 69, 70, 71, 72, 73, 74, 75, 76, 77, 78, 79, 80, 81, 82, 83, 84, 85, 86, 87, 88, 89, 90, 91, 92, 93, 94, 95, 96, 97, 98, 99, 100, 101…	[]	[]	[]	[]	[]	[46, 47, 48, 49, 50, 51, 52, 53, 54, 55, 56, 57, 58, 59, 60, 61, 62, 63, 64, 65, 66, 67, 68, 69, 70, 71, 72, 73, 74, 75, 76, 77, 78, 79, 80, 81, 82]	[46, 47, 48, 49, 50, 51, 52, 53, 54, 55, 56, 57, 58, 59, 60, 61, 62, 63, 64, 65, 66, 67, 68, 69, 70, 71, 72, 73, 74, 75, 76, 77, 78, 79, 80, 81, 82]	[(46, 83)]	[37]	[152]	[]	[]	0.123001
1	GAGCTGGACGGCGACGTAAAGTTTTAGAGCTACGTTCATCGACCGT-----------------------------------GTACCGTCTACTTGACTCGATGAACGTAGCAAGTTAAAATAAGGCTAGTCCGTTATCAACTTGAAAAAGTGGCACCGAGTCGG	GAGCTGGACGGCGACGTAAAGTTTTAGAGCTACGTTCATCGACCGTCGTTGTACCGTCTACTTGACTTTTTTTCCGTCGTTGTACCGTCTACTTGACTCGATGAACGTAGCAAGTTAAAATAAGGCTAGTCCGTTATCAACTTGAAAAAGTGGCACCGAGTCGG	0	35	0	Reference	MODIFIED	Reference	78.659	[0, 1, 2, 3, 4, 5, 6, 7, 8, 9, 10, 11, 12, 13, 14, 15, 16, 17, 18, 19, 20, 21, 22, 23, 24, 25, 26, 27, 28, 29, 30, 31, 32, 33, 34, 35, 36, 37, 38, 39, 40, 41, 42, 43, 44, 45, 46, 47, 48, 49, 50, 51, 52, 53, 54, 55, 56, 57, 58, 59, 60, 61, 62, 63, 64, 65, 66, 67, 68, 69, 70, 71, 72, 73, 74, 75, 76, 77, 78, 79, 80, 81, 82, 83, 84, 85, 86, 87, 88, 89, 90, 91, 92, 93, 94, 95, 96, 97, 98, 99, 100, 101…	[]	[]	[]	[]	[]	[46, 47, 48, 49, 50, 51, 52, 53, 54, 55, 56, 57, 58, 59, 60, 61, 62, 63, 64, 65, 66, 67, 68, 69, 70, 71, 72, 73, 74, 75, 76, 77, 78, 79, 80]	[46, 47, 48, 49, 50, 51, 52, 53, 54, 55, 56, 57, 58, 59, 60, 61, 62, 63, 64, 65, 66, 67, 68, 69, 70, 71, 72, 73, 74, 75, 76, 77, 78, 79, 80]	[(46, 81)]	[35]	[]	[]	[]	0.123001
1	GAGCTGGACGGCGACGTAAAGTTTTAGAGCTACGTTCATCGACCGT----------------------------------TGTACCGTCTACTTGACTCGATGAACGTAGCAAGTTAAAATAAGGCTAGTCCGTTATCAACTTGAAAAAGTGGCACCGA-TCGG	GAGCTGGACGGCGACGTAAAGTTTTAGAGCTACGTTCATCGACCGTCGTTGTACCGTCTACTTGACTTTTTTTCCGTCGTTGTACCGTCTACTTGACTCGATGAACGTAGCAAGTTAAAATAAGGCTAGTCCGTTATCAACTTGAAAAAGTGGCACCGAGTCGG	0	34	0	Reference	MODIFIED	Reference	78.659	[0, 1, 2, 3, 4, 5, 6, 7, 8, 9, 10, 11, 12, 13, 14, 15, 16, 17, 18, 19, 20, 21, 22, 23, 24, 25, 26, 27, 28, 29, 30, 31, 32, 33, 34, 35, 36, 37, 38, 39, 40, 41, 42, 43, 44, 45, 46, 47, 48, 49, 50, 51, 52, 53, 54, 55, 56, 57, 58, 59, 60, 61, 62, 63, 64, 65, 66, 67, 68, 69, 70, 71, 72, 73, 74, 75, 76, 77, 78, 79, 80, 81, 82, 83, 84, 85, 86, 87, 88, 89, 90, 91, 92, 93, 94, 95, 96, 97, 98, 99, 100, 101…	[]	[]	[]	[]	[]	[46, 47, 48, 49, 50, 51, 52, 53, 54, 55, 56, 57, 58, 59, 60, 61, 62, 63, 64, 65, 66, 67, 68, 69, 70, 71, 72, 73, 74, 75, 76, 77, 78, 79, 159]	[46, 47, 48, 49, 50, 51, 52, 53, 54, 55, 56, 57, 58, 59, 60, 61, 62, 63, 64, 65, 66, 67, 68, 69, 70, 71, 72, 73, 74, 75, 76, 77, 78, 79]	[(46, 80)]	[34]	[]	[]	[]	0.123001
1	GAGCTGGACGGCGACGTAAAGTTTTAGAGCTACGTTCATCGACCGTACAAGTAG-----------------------------ACGGTCTACTTGACTCGATGAACGTAGCAAGTTAAAATAAGGCTAGTCCGTTATCAACTTGAAAAAGTGGCACCGAGTCGG	GAGCTGGACGGCGACGTAAAGTTTTAGAGCTACGTTCATCGACCGTCGTTGTACCGTCTACTTGACTTTTTTTCCGTCGTTGTACCGTCTACTTGACTCGATGAACGTAGCAAGTTAAAATAAGGCTAGTCCGTTATCAACTTGAAAAAGTGGCACCGAGTCGG	0	29	0	Reference	MODIFIED	Reference	78.659	[0, 1, 2, 3, 4, 5, 6, 7, 8, 9, 10, 11, 12, 13, 14, 15, 16, 17, 18, 19, 20, 21, 22, 23, 24, 25, 26, 27, 28, 29, 30, 31, 32, 33, 34, 35, 36, 37, 38, 39, 40, 41, 42, 43, 44, 45, 46, 47, 48, 49, 50, 51, 52, 53, 54, 55, 56, 57, 58, 59, 60, 61, 62, 63, 64, 65, 66, 67, 68, 69, 70, 71, 72, 73, 74, 75, 76, 77, 78, 79, 80, 81, 82, 83, 84, 85, 86, 87, 88, 89, 90, 91, 92, 93, 94, 95, 96, 97, 98, 99, 100, 101…	[]	[]	[]	[]	[]	[54, 55, 56, 57, 58, 59, 60, 61, 62, 63, 64, 65, 66, 67, 68, 69, 70, 71, 72, 73, 74, 75, 76, 77, 78, 79, 80, 81, 82]	[54, 55, 56, 57, 58, 59, 60, 61, 62, 63, 64, 65, 66, 67, 68, 69, 70, 71, 72, 73, 74, 75, 76, 77, 78, 79, 80, 81, 82]	[(54, 83)]	[29]	[46, 47, 48, 49, 53, 85]	[]	[]	0.123001
1	GAGCTGGACGGCGACGTAAAGTTTTAGAGCTACGTTCATCGACCGTACTTGTACCGTCTACTT-------------------------------GACTCGATGAACGTAGCAAGTTAAAATAAGGCTAGTCCGTTATCAACTTGAAAAAGTGGCACCGAGTCGG	GAGCTGGACGGCGACGTAAAGTTTTAGAGCTACGTTCATCGACCGTCGTTGTACCGTCTACTTGACTTTTTTTCCGTCGTTGTACCGTCTACTTGACTCGATGAACGTAGCAAGTTAAAATAAGGCTAGTCCGTTATCAACTTGAAAAAGTGGCACCGAGTCGG	0	31	0	Reference	MODIFIED	Reference	79.878	[0, 1, 2, 3, 4, 5, 6, 7, 8, 9, 10, 11, 12, 13, 14, 15, 16, 17, 18, 19, 20, 21, 22, 23, 24, 25, 26, 27, 28, 29, 30, 31, 32, 33, 34, 35, 36, 37, 38, 39, 40, 41, 42, 43, 44, 45, 46, 47, 48, 49, 50, 51, 52, 53, 54, 55, 56, 57, 58, 59, 60, 61, 62, 63, 64, 65, 66, 67, 68, 69, 70, 71, 72, 73, 74, 75, 76, 77, 78, 79, 80, 81, 82, 83, 84, 85, 86, 87, 88, 89, 90, 91, 92, 93, 94, 95, 96, 97, 98, 99, 100, 101…	[]	[]	[]	[]	[]	[63, 64, 65, 66, 67, 68, 69, 70, 71, 72, 73, 74, 75, 76, 77, 78, 79, 80, 81, 82, 83, 84, 85, 86, 87, 88, 89, 90, 91, 92, 93]	[63, 64, 65, 66, 67, 68, 69, 70, 71, 72, 73, 74, 75, 76, 77, 78, 79, 80, 81, 82, 83, 84, 85, 86, 87, 88, 89, 90, 91, 92, 93]	[(63, 94)]	[31]	[46, 47]	[]	[]	0.123001
1	GAGCTGGACGGCGACGTAAAGTTTTAGAGCTACGTTCATCGACCGTC--------------------------------------------------TCGATGAACGTAGCAAGTTAAAATAAGGCTAGTCCGTTATCAACTTGAAAAAGTGGCACCGAGTCGG	GAGCTGGACGGCGACGTAAAGTTTTAGAGCTACGTTCATCGACCGTCGTTGTACCGTCTACTTGACTTTTTTTCCGTCGTTGTACCGTCTACTTGACTCGATGAACGTAGCAAGTTAAAATAAGGCTAGTCCGTTATCAACTTGAAAAAGTGGCACCGAGTCGG	0	50	0	Reference	MODIFIED	Reference	69.512	[0, 1, 2, 3, 4, 5, 6, 7, 8, 9, 10, 11, 12, 13, 14, 15, 16, 17, 18, 19, 20, 21, 22, 23, 24, 25, 26, 27, 28, 29, 30, 31, 32, 33, 34, 35, 36, 37, 38, 39, 40, 41, 42, 43, 44, 45, 46, 47, 48, 49, 50, 51, 52, 53, 54, 55, 56, 57, 58, 59, 60, 61, 62, 63, 64, 65, 66, 67, 68, 69, 70, 71, 72, 73, 74, 75, 76, 77, 78, 79, 80, 81, 82, 83, 84, 85, 86, 87, 88, 89, 90, 91, 92, 93, 94, 95, 96, 97, 98, 99, 100, 101…	[]	[]	[]	[]	[]	[47, 48, 49, 50, 51, 52, 53, 54, 55, 56, 57, 58, 59, 60, 61, 62, 63, 64, 65, 66, 67, 68, 69, 70, 71, 72, 73, 74, 75, 76, 77, 78, 79, 80, 81, 82, 83, 84, 85, 86, 87, 88, 89, 90, 91, 92, 93, 94, 95, 96]	[47, 48, 49, 50, 51, 52, 53, 54, 55, 56, 57, 58, 59, 60, 61, 62, 63, 64, 65, 66, 67, 68, 69, 70, 71, 72, 73, 74, 75, 76, 77, 78, 79, 80, 81, 82, 83, 84, 85, 86, 87, 88, 89, 90, 91, 92, 93, 94, 95, 96]	[(47, 97)]	[50]	[]	[]	[]	0.123001
1	GAGCTGGACGGCGACGTAAAGTTTTAGAGCTACGTTCATCGACCGTC------------------------------------------TACCTGACTCGATGAACGTAGCAAGTTAAAATAAGGCTAGTCCGTTATCAACTTGAAAAAGTGGCACCGAGTCGG	GAGCTGGACGGCGACGTAAAGTTTTAGAGCTACGTTCATCGACCGTCGTTGTACCGTCTACTTGACTTTTTTTCCGTCGTTGTACCGTCTACTTGACTCGATGAACGTAGCAAGTTAAAATAAGGCTAGTCCGTTATCAACTTGAAAAAGTGGCACCGAGTCGG	0	42	0	Reference	MODIFIED	Reference	73.78	[0, 1, 2, 3, 4, 5, 6, 7, 8, 9, 10, 11, 12, 13, 14, 15, 16, 17, 18, 19, 20, 21, 22, 23, 24, 25, 26, 27, 28, 29, 30, 31, 32, 33, 34, 35, 36, 37, 38, 39, 40, 41, 42, 43, 44, 45, 46, 47, 48, 49, 50, 51, 52, 53, 54, 55, 56, 57, 58, 59, 60, 61, 62, 63, 64, 65, 66, 67, 68, 69, 70, 71, 72, 73, 74, 75, 76, 77, 78, 79, 80, 81, 82, 83, 84, 85, 86, 87, 88, 89, 90, 91, 92, 93, 94, 95, 96, 97, 98, 99, 100, 101…	[]	[]	[]	[]	[]	[47, 48, 49, 50, 51, 52, 53, 54, 55, 56, 57, 58, 59, 60, 61, 62, 63, 64, 65, 66, 67, 68, 69, 70, 71, 72, 73, 74, 75, 76, 77, 78, 79, 80, 81, 82, 83, 84, 85, 86, 87, 88]	[47, 48, 49, 50, 51, 52, 53, 54, 55, 56, 57, 58, 59, 60, 61, 62, 63, 64, 65, 66, 67, 68, 69, 70, 71, 72, 73, 74, 75, 76, 77, 78, 79, 80, 81, 82, 83, 84, 85, 86, 87, 88]	[(47, 89)]	[42]	[92]	[]	[]	0.123001
1	GAGCTGGACGGCGACGTAAAGTTTTAGAGCTACGTTCATCGACCGTC------------------------------------------TACTTGACTCGATGAACGTAGCAAGTTAAAATAAGGCTAGTCCGTTATCAACTTGAAAAAAAAAGTGGCACCGAGTCGG	GAGCTGGACGGCGACGTAAAGTTTTAGAGCTACGTTCATCGACCGTCGTTGTACCGTCTACTTGACTTTTTTTCCGTCGTTGTACCGTCTACTTGACTCGATGAACGTAGCAAGTTAAAATAAGGCTAGTCCGTTATCAACTTGAAAAA----GTGGCACCGAGTCGG	0	42	0	Reference	MODIFIED	Reference	72.619	[0, 1, 2, 3, 4, 5, 6, 7, 8, 9, 10, 11, 12, 13, 14, 15, 16, 17, 18, 19, 20, 21, 22, 23, 24, 25, 26, 27, 28, 29, 30, 31, 32, 33, 34, 35, 36, 37, 38, 39, 40, 41, 42, 43, 44, 45, 46, 47, 48, 49, 50, 51, 52, 53, 54, 55, 56, 57, 58, 59, 60, 61, 62, 63, 64, 65, 66, 67, 68, 69, 70, 71, 72, 73, 74, 75, 76, 77, 78, 79, 80, 81, 82, 83, 84, 85, 86, 87, 88, 89, 90, 91, 92, 93, 94, 95, 96, 97, 98, 99, 100, 101…	[148, 149]	[148]	[]	[]	[]	[47, 48, 49, 50, 51, 52, 53, 54, 55, 56, 57, 58, 59, 60, 61, 62, 63, 64, 65, 66, 67, 68, 69, 70, 71, 72, 73, 74, 75, 76, 77, 78, 79, 80, 81, 82, 83, 84, 85, 86, 87, 88]	[47, 48, 49, 50, 51, 52, 53, 54, 55, 56, 57, 58, 59, 60, 61, 62, 63, 64, 65, 66, 67, 68, 69, 70, 71, 72, 73, 74, 75, 76, 77, 78, 79, 80, 81, 82, 83, 84, 85, 86, 87, 88]	[(47, 89)]	[42]	[]	[]	[]	0.123001
1	GAGCTGGACGGCGACGTAAAGTTTTAGAGCTACGTTCATCGACCGTC------------------------------------------TACTTGACTCGATGAACGTAGCAAGTTAAAATAAGGCTAGTCCGTTATCAACTTGAAAAAAAGTGGCACCGAGTCGG	GAGCTGGACGGCGACGTAAAGTTTTAGAGCTACGTTCATCGACCGTCGTTGTACCGTCTACTTGACTTTTTTTCCGTCGTTGTACCGTCTACTTGACTCGATGAACGTAGCAAGTTAAAATAAGGCTAGTCCGTTATCAACTTGAAAAA--GTGGCACCGAGTCGG	0	42	0	Reference	MODIFIED	Reference	73.494	[0, 1, 2, 3, 4, 5, 6, 7, 8, 9, 10, 11, 12, 13, 14, 15, 16, 17, 18, 19, 20, 21, 22, 23, 24, 25, 26, 27, 28, 29, 30, 31, 32, 33, 34, 35, 36, 37, 38, 39, 40, 41, 42, 43, 44, 45, 46, 47, 48, 49, 50, 51, 52, 53, 54, 55, 56, 57, 58, 59, 60, 61, 62, 63, 64, 65, 66, 67, 68, 69, 70, 71, 72, 73, 74, 75, 76, 77, 78, 79, 80, 81, 82, 83, 84, 85, 86, 87, 88, 89, 90, 91, 92, 93, 94, 95, 96, 97, 98, 99, 100, 101…	[148, 149]	[148]	[]	[]	[]	[47, 48, 49, 50, 51, 52, 53, 54, 55, 56, 57, 58, 59, 60, 61, 62, 63, 64, 65, 66, 67, 68, 69, 70, 71, 72, 73, 74, 75, 76, 77, 78, 79, 80, 81, 82, 83, 84, 85, 86, 87, 88]	[47, 48, 49, 50, 51, 52, 53, 54, 55, 56, 57, 58, 59, 60, 61, 62, 63, 64, 65, 66, 67, 68, 69, 70, 71, 72, 73, 74, 75, 76, 77, 78, 79, 80, 81, 82, 83, 84, 85, 86, 87, 88]	[(47, 89)]	[42]	[]	[]	[]	0.123001
1	GAGCTGGACGGCGACGTAAAGTTTTAGAGCTACGTTCATCGACCGTC------------------------------------------TACTTGACTCGATGAACGTAGCAAGTTAAAATAAGGCTAGTCCGTTATCAACTTGAAAAAAGTGGC-CCGAGTCGG	GAGCTGGACGGCGACGTAAAGTTTTAGAGCTACGTTCATCGACCGTCGTTGTACCGTCTACTTGACTTTTTTTCCGTCGTTGTACCGTCTACTTGACTCGATGAACGTAGCAAGTTAAAATAAGGCTAGTCCGTTATCAACTTGAAAAA-GTGGCACCGAGTCGG	0	42	0	Reference	MODIFIED	Reference	73.333	[0, 1, 2, 3, 4, 5, 6, 7, 8, 9, 10, 11, 12, 13, 14, 15, 16, 17, 18, 19, 20, 21, 22, 23, 24, 25, 26, 27, 28, 29, 30, 31, 32, 33, 34, 35, 36, 37, 38, 39, 40, 41, 42, 43, 44, 45, 46, 47, 48, 49, 50, 51, 52, 53, 54, 55, 56, 57, 58, 59, 60, 61, 62, 63, 64, 65, 66, 67, 68, 69, 70, 71, 72, 73, 74, 75, 76, 77, 78, 79, 80, 81, 82, 83, 84, 85, 86, 87, 88, 89, 90, 91, 92, 93, 94, 95, 96, 97, 98, 99, 100, 101…	[148, 149]	[148]	[]	[]	[]	[47, 48, 49, 50, 51, 52, 53, 54, 55, 56, 57, 58, 59, 60, 61, 62, 63, 64, 65, 66, 67, 68, 69, 70, 71, 72, 73, 74, 75, 76, 77, 78, 79, 80, 81, 82, 83, 84, 85, 86, 87, 88, 154]	[47, 48, 49, 50, 51, 52, 53, 54, 55, 56, 57, 58, 59, 60, 61, 62, 63, 64, 65, 66, 67, 68, 69, 70, 71, 72, 73, 74, 75, 76, 77, 78, 79, 80, 81, 82, 83, 84, 85, 86, 87, 88]	[(47, 89)]	[42]	[]	[]	[]	0.123001
1	GAGCTGGACGGCGACGTAAAGTTTTAGAGCTACGTTCATCGACCGTC------------------------------------------TACTTGACTCGATGAACGTAGCAAGTTAAAATAAGGCTAGTCCGTTATCAACTTGAAAAAG-GGCACCGAGTCGG	GAGCTGGACGGCGACGTAAAGTTTTAGAGCTACGTTCATCGACCGTCGTTGTACCGTCTACTTGACTTTTTTTCCGTCGTTGTACCGTCTACTTGACTCGATGAACGTAGCAAGTTAAAATAAGGCTAGTCCGTTATCAACTTGAAAAAGTGGCACCGAGTCGG	0	42	0	Reference	MODIFIED	Reference	73.78	[0, 1, 2, 3, 4, 5, 6, 7, 8, 9, 10, 11, 12, 13, 14, 15, 16, 17, 18, 19, 20, 21, 22, 23, 24, 25, 26, 27, 28, 29, 30, 31, 32, 33, 34, 35, 36, 37, 38, 39, 40, 41, 42, 43, 44, 45, 46, 47, 48, 49, 50, 51, 52, 53, 54, 55, 56, 57, 58, 59, 60, 61, 62, 63, 64, 65, 66, 67, 68, 69, 70, 71, 72, 73, 74, 75, 76, 77, 78, 79, 80, 81, 82, 83, 84, 85, 86, 87, 88, 89, 90, 91, 92, 93, 94, 95, 96, 97, 98, 99, 100, 101…	[]	[]	[]	[]	[]	[47, 48, 49, 50, 51, 52, 53, 54, 55, 56, 57, 58, 59, 60, 61, 62, 63, 64, 65, 66, 67, 68, 69, 70, 71, 72, 73, 74, 75, 76, 77, 78, 79, 80, 81, 82, 83, 84, 85, 86, 87, 88, 150]	[47, 48, 49, 50, 51, 52, 53, 54, 55, 56, 57, 58, 59, 60, 61, 62, 63, 64, 65, 66, 67, 68, 69, 70, 71, 72, 73, 74, 75, 76, 77, 78, 79, 80, 81, 82, 83, 84, 85, 86, 87, 88]	[(47, 89)]	[42]	[]	[]	[]	0.123001
1	GAGCTGGACGGCGACGTAAAGTTTTAGAGCTACGTTCATCGACCGTC------------------------------------------TACTTGACTCGATGAACGTAGCAAGTTAAAATAAGGCTAGTCCGTTATCAACTTGAAAAAGAGGCACCGAGTCGG	GAGCTGGACGGCGACGTAAAGTTTTAGAGCTACGTTCATCGACCGTCGTTGTACCGTCTACTTGACTTTTTTTCCGTCGTTGTACCGTCTACTTGACTCGATGAACGTAGCAAGTTAAAATAAGGCTAGTCCGTTATCAACTTGAAAAAGTGGCACCGAGTCGG	0	42	0	Reference	MODIFIED	Reference	73.78	[0, 1, 2, 3, 4, 5, 6, 7, 8, 9, 10, 11, 12, 13, 14, 15, 16, 17, 18, 19, 20, 21, 22, 23, 24, 25, 26, 27, 28, 29, 30, 31, 32, 33, 34, 35, 36, 37, 38, 39, 40, 41, 42, 43, 44, 45, 46, 47, 48, 49, 50, 51, 52, 53, 54, 55, 56, 57, 58, 59, 60, 61, 62, 63, 64, 65, 66, 67, 68, 69, 70, 71, 72, 73, 74, 75, 76, 77, 78, 79, 80, 81, 82, 83, 84, 85, 86, 87, 88, 89, 90, 91, 92, 93, 94, 95, 96, 97, 98, 99, 100, 101…	[]	[]	[]	[]	[]	[47, 48, 49, 50, 51, 52, 53, 54, 55, 56, 57, 58, 59, 60, 61, 62, 63, 64, 65, 66, 67, 68, 69, 70, 71, 72, 73, 74, 75, 76, 77, 78, 79, 80, 81, 82, 83, 84, 85, 86, 87, 88]	[47, 48, 49, 50, 51, 52, 53, 54, 55, 56, 57, 58, 59, 60, 61, 62, 63, 64, 65, 66, 67, 68, 69, 70, 71, 72, 73, 74, 75, 76, 77, 78, 79, 80, 81, 82, 83, 84, 85, 86, 87, 88]	[(47, 89)]	[42]	[150]	[]	[]	0.123001
1	GAGCTGGACGGCGACGTAAAGTTTTAGAGCTACGTTCATCGACCGTC------------------------------------------TACTTGACTCGATGAACGTAGCAAGTTAAAATAAGGCTAGTCCGTTATCAACTTGAAAAAGTGG-ACCGAGTCGG	GAGCTGGACGGCGACGTAAAGTTTTAGAGCTACGTTCATCGACCGTCGTTGTACCGTCTACTTGACTTTTTTTCCGTCGTTGTACCGTCTACTTGACTCGATGAACGTAGCAAGTTAAAATAAGGCTAGTCCGTTATCAACTTGAAAAAGTGGCACCGAGTCGG	0	42	0	Reference	MODIFIED	Reference	73.78	[0, 1, 2, 3, 4, 5, 6, 7, 8, 9, 10, 11, 12, 13, 14, 15, 16, 17, 18, 19, 20, 21, 22, 23, 24, 25, 26, 27, 28, 29, 30, 31, 32, 33, 34, 35, 36, 37, 38, 39, 40, 41, 42, 43, 44, 45, 46, 47, 48, 49, 50, 51, 52, 53, 54, 55, 56, 57, 58, 59, 60, 61, 62, 63, 64, 65, 66, 67, 68, 69, 70, 71, 72, 73, 74, 75, 76, 77, 78, 79, 80, 81, 82, 83, 84, 85, 86, 87, 88, 89, 90, 91, 92, 93, 94, 95, 96, 97, 98, 99, 100, 101…	[]	[]	[]	[]	[]	[47, 48, 49, 50, 51, 52, 53, 54, 55, 56, 57, 58, 59, 60, 61, 62, 63, 64, 65, 66, 67, 68, 69, 70, 71, 72, 73, 74, 75, 76, 77, 78, 79, 80, 81, 82, 83, 84, 85, 86, 87, 88, 153]	[47, 48, 49, 50, 51, 52, 53, 54, 55, 56, 57, 58, 59, 60, 61, 62, 63, 64, 65, 66, 67, 68, 69, 70, 71, 72, 73, 74, 75, 76, 77, 78, 79, 80, 81, 82, 83, 84, 85, 86, 87, 88]	[(47, 89)]	[42]	[]	[]	[]	0.123001
1	GAGCTGGACGGCGACGTAAAGTTTTAGAGCTACGTTCATCGACCGTC------------------------------------------TACTTGACTCGATGAACGTAGCAAGTTAAAATAAGGCTAGTCCGTTATCAACTTGAAAAAGTGGCAC--AGTCGG	GAGCTGGACGGCGACGTAAAGTTTTAGAGCTACGTTCATCGACCGTCGTTGTACCGTCTACTTGACTTTTTTTCCGTCGTTGTACCGTCTACTTGACTCGATGAACGTAGCAAGTTAAAATAAGGCTAGTCCGTTATCAACTTGAAAAAGTGGCACCGAGTCGG	0	42	0	Reference	MODIFIED	Reference	73.171	[0, 1, 2, 3, 4, 5, 6, 7, 8, 9, 10, 11, 12, 13, 14, 15, 16, 17, 18, 19, 20, 21, 22, 23, 24, 25, 26, 27, 28, 29, 30, 31, 32, 33, 34, 35, 36, 37, 38, 39, 40, 41, 42, 43, 44, 45, 46, 47, 48, 49, 50, 51, 52, 53, 54, 55, 56, 57, 58, 59, 60, 61, 62, 63, 64, 65, 66, 67, 68, 69, 70, 71, 72, 73, 74, 75, 76, 77, 78, 79, 80, 81, 82, 83, 84, 85, 86, 87, 88, 89, 90, 91, 92, 93, 94, 95, 96, 97, 98, 99, 100, 101…	[]	[]	[]	[]	[]	[47, 48, 49, 50, 51, 52, 53, 54, 55, 56, 57, 58, 59, 60, 61, 62, 63, 64, 65, 66, 67, 68, 69, 70, 71, 72, 73, 74, 75, 76, 77, 78, 79, 80, 81, 82, 83, 84, 85, 86, 87, 88, 156, 157]	[47, 48, 49, 50, 51, 52, 53, 54, 55, 56, 57, 58, 59, 60, 61, 62, 63, 64, 65, 66, 67, 68, 69, 70, 71, 72, 73, 74, 75, 76, 77, 78, 79, 80, 81, 82, 83, 84, 85, 86, 87, 88]	[(47, 89)]	[42]	[]	[]	[]	0.123001
1	GAGCTGGACGGCGACGTAAAGTTTTAGAGCTACGTTCATCGACCGTC------------------------------------------TACTTGACTCGATGAACGTAGCAAGTTAAAATAAGGCTAGTCCGTTATCAACTTGAAAAAGTGGCAC-GAGCGG-	GAGCTGGACGGCGACGTAAAGTTTTAGAGCTACGTTCATCGACCGTCGTTGTACCGTCTACTTGACTTTTTTTCCGTCGTTGTACCGTCTACTTGACTCGATGAACGTAGCAAGTTAAAATAAGGCTAGTCCGTTATCAACTTGAAAAAGTGGCACCGAGTCGG	0	42	0	Reference	MODIFIED	Reference	71.951	[0, 1, 2, 3, 4, 5, 6, 7, 8, 9, 10, 11, 12, 13, 14, 15, 16, 17, 18, 19, 20, 21, 22, 23, 24, 25, 26, 27, 28, 29, 30, 31, 32, 33, 34, 35, 36, 37, 38, 39, 40, 41, 42, 43, 44, 45, 46, 47, 48, 49, 50, 51, 52, 53, 54, 55, 56, 57, 58, 59, 60, 61, 62, 63, 64, 65, 66, 67, 68, 69, 70, 71, 72, 73, 74, 75, 76, 77, 78, 79, 80, 81, 82, 83, 84, 85, 86, 87, 88, 89, 90, 91, 92, 93, 94, 95, 96, 97, 98, 99, 100, 101…	[]	[]	[]	[]	[]	[47, 48, 49, 50, 51, 52, 53, 54, 55, 56, 57, 58, 59, 60, 61, 62, 63, 64, 65, 66, 67, 68, 69, 70, 71, 72, 73, 74, 75, 76, 77, 78, 79, 80, 81, 82, 83, 84, 85, 86, 87, 88, 156]	[47, 48, 49, 50, 51, 52, 53, 54, 55, 56, 57, 58, 59, 60, 61, 62, 63, 64, 65, 66, 67, 68, 69, 70, 71, 72, 73, 74, 75, 76, 77, 78, 79, 80, 81, 82, 83, 84, 85, 86, 87, 88]	[(47, 89)]	[42]	[160, 161]	[]	[]	0.123001
1	GAGCTGGACGGCGACGTAAAGTTTTAGAGCTACGTTCATCGACCGTC------------------------------------------TACTTGACTCGATGAACGTAGCAAGTTAAAATAAGGCTAGTCCGTTATCAACTTGAAAAAGTGGCACCAGCG----	GAGCTGGACGGCGACGTAAAGTTTTAGAGCTACGTTCATCGACCGTCGTTGTACCGTCTACTTGACTTTTTTTCCGTCGTTGTACCGTCTACTTGACTCGATGAACGTAGCAAGTTAAAATAAGGCTAGTCCGTTATCAACTTGAAAAAGTGGCACC-GAGTCGG	0	42	0	Reference	MODIFIED	Reference	70.909	[0, 1, 2, 3, 4, 5, 6, 7, 8, 9, 10, 11, 12, 13, 14, 15, 16, 17, 18, 19, 20, 21, 22, 23, 24, 25, 26, 27, 28, 29, 30, 31, 32, 33, 34, 35, 36, 37, 38, 39, 40, 41, 42, 43, 44, 45, 46, 47, 48, 49, 50, 51, 52, 53, 54, 55, 56, 57, 58, 59, 60, 61, 62, 63, 64, 65, 66, 67, 68, 69, 70, 71, 72, 73, 74, 75, 76, 77, 78, 79, 80, 81, 82, 83, 84, 85, 86, 87, 88, 89, 90, 91, 92, 93, 94, 95, 96, 97, 98, 99, 100, 101…	[156, 157]	[156]	[]	[]	[]	[47, 48, 49, 50, 51, 52, 53, 54, 55, 56, 57, 58, 59, 60, 61, 62, 63, 64, 65, 66, 67, 68, 69, 70, 71, 72, 73, 74, 75, 76, 77, 78, 79, 80, 81, 82, 83, 84, 85, 86, 87, 88, 160, 161, 162]	[47, 48, 49, 50, 51, 52, 53, 54, 55, 56, 57, 58, 59, 60, 61, 62, 63, 64, 65, 66, 67, 68, 69, 70, 71, 72, 73, 74, 75, 76, 77, 78, 79, 80, 81, 82, 83, 84, 85, 86, 87, 88]	[(47, 89)]	[42]	[158]	[]	[]	0.123001
1	GAGCTGGACGGCGACGTAAAGTTTTAGAGCTACGTTCATCGACCGTC------------------------------------------TACTTGACTCGATGAACGTAGCAAGTTAAAATAAGGCTAGTCCGTTATCAACTTGAAAAAGTGGCACCGA--CGG	GAGCTGGACGGCGACGTAAAGTTTTAGAGCTACGTTCATCGACCGTCGTTGTACCGTCTACTTGACTTTTTTTCCGTCGTTGTACCGTCTACTTGACTCGATGAACGTAGCAAGTTAAAATAAGGCTAGTCCGTTATCAACTTGAAAAAGTGGCACCGAGTCGG	0	42	0	Reference	MODIFIED	Reference	73.171	[0, 1, 2, 3, 4, 5, 6, 7, 8, 9, 10, 11, 12, 13, 14, 15, 16, 17, 18, 19, 20, 21, 22, 23, 24, 25, 26, 27, 28, 29, 30, 31, 32, 33, 34, 35, 36, 37, 38, 39, 40, 41, 42, 43, 44, 45, 46, 47, 48, 49, 50, 51, 52, 53, 54, 55, 56, 57, 58, 59, 60, 61, 62, 63, 64, 65, 66, 67, 68, 69, 70, 71, 72, 73, 74, 75, 76, 77, 78, 79, 80, 81, 82, 83, 84, 85, 86, 87, 88, 89, 90, 91, 92, 93, 94, 95, 96, 97, 98, 99, 100, 101…	[]	[]	[]	[]	[]	[47, 48, 49, 50, 51, 52, 53, 54, 55, 56, 57, 58, 59, 60, 61, 62, 63, 64, 65, 66, 67, 68, 69, 70, 71, 72, 73, 74, 75, 76, 77, 78, 79, 80, 81, 82, 83, 84, 85, 86, 87, 88, 159, 160]	[47, 48, 49, 50, 51, 52, 53, 54, 55, 56, 57, 58, 59, 60, 61, 62, 63, 64, 65, 66, 67, 68, 69, 70, 71, 72, 73, 74, 75, 76, 77, 78, 79, 80, 81, 82, 83, 84, 85, 86, 87, 88]	[(47, 89)]	[42]	[]	[]	[]	0.123001
1	GAGCTGGACGGCGACGTAAAGTTTTAGAGCTACGTTCATCGACCGTC------------------------------------------TACTTGACTCGATGAACGTAGCAAGTTAAAATAAGGCTAGTCCGTTATCAACTTGAAAAAGTGGCACCGAGT---	GAGCTGGACGGCGACGTAAAGTTTTAGAGCTACGTTCATCGACCGTCGTTGTACCGTCTACTTGACTTTTTTTCCGTCGTTGTACCGTCTACTTGACTCGATGAACGTAGCAAGTTAAAATAAGGCTAGTCCGTTATCAACTTGAAAAAGTGGCACCGAGTCGG	0	42	0	Reference	MODIFIED	Reference	72.561	[0, 1, 2, 3, 4, 5, 6, 7, 8, 9, 10, 11, 12, 13, 14, 15, 16, 17, 18, 19, 20, 21, 22, 23, 24, 25, 26, 27, 28, 29, 30, 31, 32, 33, 34, 35, 36, 37, 38, 39, 40, 41, 42, 43, 44, 45, 46, 47, 48, 49, 50, 51, 52, 53, 54, 55, 56, 57, 58, 59, 60, 61, 62, 63, 64, 65, 66, 67, 68, 69, 70, 71, 72, 73, 74, 75, 76, 77, 78, 79, 80, 81, 82, 83, 84, 85, 86, 87, 88, 89, 90, 91, 92, 93, 94, 95, 96, 97, 98, 99, 100, 101…	[]	[]	[]	[]	[]	[47, 48, 49, 50, 51, 52, 53, 54, 55, 56, 57, 58, 59, 60, 61, 62, 63, 64, 65, 66, 67, 68, 69, 70, 71, 72, 73, 74, 75, 76, 77, 78, 79, 80, 81, 82, 83, 84, 85, 86, 87, 88, 161, 162]	[47, 48, 49, 50, 51, 52, 53, 54, 55, 56, 57, 58, 59, 60, 61, 62, 63, 64, 65, 66, 67, 68, 69, 70, 71, 72, 73, 74, 75, 76, 77, 78, 79, 80, 81, 82, 83, 84, 85, 86, 87, 88]	[(47, 89)]	[42]	[]	[]	[]	0.123001
1	GAGCTGGACGGCGACGTAAAGTTTTAGAGCTACGTTCATCGACCGTC------------------------------------------TACTTGACTCGATGAACGTAGCAAGTTAAAATAAGGCTAGTCCGTTATCAACTTGAAAAAGTGGCACCGAGTCCGG	GAGCTGGACGGCGACGTAAAGTTTTAGAGCTACGTTCATCGACCGTCGTTGTACCGTCTACTTGACTTTTTTTCCGTCGTTGTACCGTCTACTTGACTCGATGAACGTAGCAAGTTAAAATAAGGCTAGTCCGTTATCAACTTGAAAAAGTGGCACCGAGTCGG-	0	42	0	Reference	MODIFIED	Reference	73.333	[0, 1, 2, 3, 4, 5, 6, 7, 8, 9, 10, 11, 12, 13, 14, 15, 16, 17, 18, 19, 20, 21, 22, 23, 24, 25, 26, 27, 28, 29, 30, 31, 32, 33, 34, 35, 36, 37, 38, 39, 40, 41, 42, 43, 44, 45, 46, 47, 48, 49, 50, 51, 52, 53, 54, 55, 56, 57, 58, 59, 60, 61, 62, 63, 64, 65, 66, 67, 68, 69, 70, 71, 72, 73, 74, 75, 76, 77, 78, 79, 80, 81, 82, 83, 84, 85, 86, 87, 88, 89, 90, 91, 92, 93, 94, 95, 96, 97, 98, 99, 100, 101…	[]	[]	[]	[]	[]	[47, 48, 49, 50, 51, 52, 53, 54, 55, 56, 57, 58, 59, 60, 61, 62, 63, 64, 65, 66, 67, 68, 69, 70, 71, 72, 73, 74, 75, 76, 77, 78, 79, 80, 81, 82, 83, 84, 85, 86, 87, 88]	[47, 48, 49, 50, 51, 52, 53, 54, 55, 56, 57, 58, 59, 60, 61, 62, 63, 64, 65, 66, 67, 68, 69, 70, 71, 72, 73, 74, 75, 76, 77, 78, 79, 80, 81, 82, 83, 84, 85, 86, 87, 88]	[(47, 89)]	[42]	[162]	[]	[]	0.123001
1	GAGCTGGACGGCGACGTAAAGTTTTAGAGCTACGTTCATCGACCGTC------------------------------------------TACTTGACTCGATGAACGTAGCAAGTTAAAATAAGGCTAGTCCGTTATCAACTTGAAAAAGTGGCACGA--TCGG	GAGCTGGACGGCGACGTAAAGTTTTAGAGCTACGTTCATCGACCGTCGTTGTACCGTCTACTTGACTTTTTTTCCGTCGTTGTACCGTCTACTTGACTCGATGAACGTAGCAAGTTAAAATAAGGCTAGTCCGTTATCAACTTGAAAAAGTGGCACCGAGTCGG	0	42	0	Reference	MODIFIED	Reference	71.951	[0, 1, 2, 3, 4, 5, 6, 7, 8, 9, 10, 11, 12, 13, 14, 15, 16, 17, 18, 19, 20, 21, 22, 23, 24, 25, 26, 27, 28, 29, 30, 31, 32, 33, 34, 35, 36, 37, 38, 39, 40, 41, 42, 43, 44, 45, 46, 47, 48, 49, 50, 51, 52, 53, 54, 55, 56, 57, 58, 59, 60, 61, 62, 63, 64, 65, 66, 67, 68, 69, 70, 71, 72, 73, 74, 75, 76, 77, 78, 79, 80, 81, 82, 83, 84, 85, 86, 87, 88, 89, 90, 91, 92, 93, 94, 95, 96, 97, 98, 99, 100, 101…	[]	[]	[]	[]	[]	[47, 48, 49, 50, 51, 52, 53, 54, 55, 56, 57, 58, 59, 60, 61, 62, 63, 64, 65, 66, 67, 68, 69, 70, 71, 72, 73, 74, 75, 76, 77, 78, 79, 80, 81, 82, 83, 84, 85, 86, 87, 88, 158, 159]	[47, 48, 49, 50, 51, 52, 53, 54, 55, 56, 57, 58, 59, 60, 61, 62, 63, 64, 65, 66, 67, 68, 69, 70, 71, 72, 73, 74, 75, 76, 77, 78, 79, 80, 81, 82, 83, 84, 85, 86, 87, 88]	[(47, 89)]	[42]	[156, 157]	[]	[]	0.123001
1	GAGCTGGACGGCGACGTAAAGTTTTAGAGCTACGTTCATCGACCGTC------------------------------------------TACTTGACTCGATGAACGTAGCAAGTTAAAATAAGGCTAGTCCGTTATCAACTTGAAAAAGTGGCACGG--TCGG	GAGCTGGACGGCGACGTAAAGTTTTAGAGCTACGTTCATCGACCGTCGTTGTACCGTCTACTTGACTTTTTTTCCGTCGTTGTACCGTCTACTTGACTCGATGAACGTAGCAAGTTAAAATAAGGCTAGTCCGTTATCAACTTGAAAAAGTGGCACCGAGTCGG	0	42	0	Reference	MODIFIED	Reference	72.561	[0, 1, 2, 3, 4, 5, 6, 7, 8, 9, 10, 11, 12, 13, 14, 15, 16, 17, 18, 19, 20, 21, 22, 23, 24, 25, 26, 27, 28, 29, 30, 31, 32, 33, 34, 35, 36, 37, 38, 39, 40, 41, 42, 43, 44, 45, 46, 47, 48, 49, 50, 51, 52, 53, 54, 55, 56, 57, 58, 59, 60, 61, 62, 63, 64, 65, 66, 67, 68, 69, 70, 71, 72, 73, 74, 75, 76, 77, 78, 79, 80, 81, 82, 83, 84, 85, 86, 87, 88, 89, 90, 91, 92, 93, 94, 95, 96, 97, 98, 99, 100, 101…	[]	[]	[]	[]	[]	[47, 48, 49, 50, 51, 52, 53, 54, 55, 56, 57, 58, 59, 60, 61, 62, 63, 64, 65, 66, 67, 68, 69, 70, 71, 72, 73, 74, 75, 76, 77, 78, 79, 80, 81, 82, 83, 84, 85, 86, 87, 88, 158, 159]	[47, 48, 49, 50, 51, 52, 53, 54, 55, 56, 57, 58, 59, 60, 61, 62, 63, 64, 65, 66, 67, 68, 69, 70, 71, 72, 73, 74, 75, 76, 77, 78, 79, 80, 81, 82, 83, 84, 85, 86, 87, 88]	[(47, 89)]	[42]	[156]	[]	[]	0.123001
1	GAGCTGGACGGCGACGTAAAGTTTTAGAGCTACGTTCATCGACCGTC------------------------------------------TACTTGACTCGATGAACGTAGCAAGTTAAAATAAGGCTAGTCCGTTATCAACTTGAAAAAGTGGTACCGAGTCGG	GAGCTGGACGGCGACGTAAAGTTTTAGAGCTACGTTCATCGACCGTCGTTGTACCGTCTACTTGACTTTTTTTCCGTCGTTGTACCGTCTACTTGACTCGATGAACGTAGCAAGTTAAAATAAGGCTAGTCCGTTATCAACTTGAAAAAGTGGCACCGAGTCGG	0	42	0	Reference	MODIFIED	Reference	73.78	[0, 1, 2, 3, 4, 5, 6, 7, 8, 9, 10, 11, 12, 13, 14, 15, 16, 17, 18, 19, 20, 21, 22, 23, 24, 25, 26, 27, 28, 29, 30, 31, 32, 33, 34, 35, 36, 37, 38, 39, 40, 41, 42, 43, 44, 45, 46, 47, 48, 49, 50, 51, 52, 53, 54, 55, 56, 57, 58, 59, 60, 61, 62, 63, 64, 65, 66, 67, 68, 69, 70, 71, 72, 73, 74, 75, 76, 77, 78, 79, 80, 81, 82, 83, 84, 85, 86, 87, 88, 89, 90, 91, 92, 93, 94, 95, 96, 97, 98, 99, 100, 101…	[]	[]	[]	[]	[]	[47, 48, 49, 50, 51, 52, 53, 54, 55, 56, 57, 58, 59, 60, 61, 62, 63, 64, 65, 66, 67, 68, 69, 70, 71, 72, 73, 74, 75, 76, 77, 78, 79, 80, 81, 82, 83, 84, 85, 86, 87, 88]	[47, 48, 49, 50, 51, 52, 53, 54, 55, 56, 57, 58, 59, 60, 61, 62, 63, 64, 65, 66, 67, 68, 69, 70, 71, 72, 73, 74, 75, 76, 77, 78, 79, 80, 81, 82, 83, 84, 85, 86, 87, 88]	[(47, 89)]	[42]	[153]	[]	[]	0.123001
1	GAGCTGGACGGCGACGTAAAGTTTTAGAGCTACGTTCATCGACCGTC------------------------------------------TACTTGACTCGATGAACGTAGCAAGTTAAAATAAGGCTAGTCCGTTATCAACTTGAATAAGTGGCACCG-GTCGG	GAGCTGGACGGCGACGTAAAGTTTTAGAGCTACGTTCATCGACCGTCGTTGTACCGTCTACTTGACTTTTTTTCCGTCGTTGTACCGTCTACTTGACTCGATGAACGTAGCAAGTTAAAATAAGGCTAGTCCGTTATCAACTTGAAAAAGTGGCACCGAGTCGG	0	42	0	Reference	MODIFIED	Reference	73.171	[0, 1, 2, 3, 4, 5, 6, 7, 8, 9, 10, 11, 12, 13, 14, 15, 16, 17, 18, 19, 20, 21, 22, 23, 24, 25, 26, 27, 28, 29, 30, 31, 32, 33, 34, 35, 36, 37, 38, 39, 40, 41, 42, 43, 44, 45, 46, 47, 48, 49, 50, 51, 52, 53, 54, 55, 56, 57, 58, 59, 60, 61, 62, 63, 64, 65, 66, 67, 68, 69, 70, 71, 72, 73, 74, 75, 76, 77, 78, 79, 80, 81, 82, 83, 84, 85, 86, 87, 88, 89, 90, 91, 92, 93, 94, 95, 96, 97, 98, 99, 100, 101…	[]	[]	[]	[]	[]	[47, 48, 49, 50, 51, 52, 53, 54, 55, 56, 57, 58, 59, 60, 61, 62, 63, 64, 65, 66, 67, 68, 69, 70, 71, 72, 73, 74, 75, 76, 77, 78, 79, 80, 81, 82, 83, 84, 85, 86, 87, 88, 158]	[47, 48, 49, 50, 51, 52, 53, 54, 55, 56, 57, 58, 59, 60, 61, 62, 63, 64, 65, 66, 67, 68, 69, 70, 71, 72, 73, 74, 75, 76, 77, 78, 79, 80, 81, 82, 83, 84, 85, 86, 87, 88]	[(47, 89)]	[42]	[146]	[]	[]	0.123001
1	GAGCTGGACGGCGACGTAAAGTTTTAGAGCTACGTTCATCGACCGTC------------------------------------------TACTTGACTCGATGAACGTAGCAAGTTAAAATATGGCTAGTCCGTTATCAACTTGAAAAAGTGGCACCGAGTCGG	GAGCTGGACGGCGACGTAAAGTTTTAGAGCTACGTTCATCGACCGTCGTTGTACCGTCTACTTGACTTTTTTTCCGTCGTTGTACCGTCTACTTGACTCGATGAACGTAGCAAGTTAAAATAAGGCTAGTCCGTTATCAACTTGAAAAAGTGGCACCGAGTCGG	0	42	0	Reference	MODIFIED	Reference	73.78	[0, 1, 2, 3, 4, 5, 6, 7, 8, 9, 10, 11, 12, 13, 14, 15, 16, 17, 18, 19, 20, 21, 22, 23, 24, 25, 26, 27, 28, 29, 30, 31, 32, 33, 34, 35, 36, 37, 38, 39, 40, 41, 42, 43, 44, 45, 46, 47, 48, 49, 50, 51, 52, 53, 54, 55, 56, 57, 58, 59, 60, 61, 62, 63, 64, 65, 66, 67, 68, 69, 70, 71, 72, 73, 74, 75, 76, 77, 78, 79, 80, 81, 82, 83, 84, 85, 86, 87, 88, 89, 90, 91, 92, 93, 94, 95, 96, 97, 98, 99, 100, 101…	[]	[]	[]	[]	[]	[47, 48, 49, 50, 51, 52, 53, 54, 55, 56, 57, 58, 59, 60, 61, 62, 63, 64, 65, 66, 67, 68, 69, 70, 71, 72, 73, 74, 75, 76, 77, 78, 79, 80, 81, 82, 83, 84, 85, 86, 87, 88]	[47, 48, 49, 50, 51, 52, 53, 54, 55, 56, 57, 58, 59, 60, 61, 62, 63, 64, 65, 66, 67, 68, 69, 70, 71, 72, 73, 74, 75, 76, 77, 78, 79, 80, 81, 82, 83, 84, 85, 86, 87, 88]	[(47, 89)]	[42]	[122]	[]	[]	0.123001
1	GAGCTGGACGGCGACGTAAAGTTTTAGAGCTACGTTCATCGACCGTC------------------------------------------TACTTGACTCGATGAATGTAGCAAGTTAAAATAAGGCTAGTCCGTTATCAACTTGAAAAAGTGGCACCGAGTCGG	GAGCTGGACGGCGACGTAAAGTTTTAGAGCTACGTTCATCGACCGTCGTTGTACCGTCTACTTGACTTTTTTTCCGTCGTTGTACCGTCTACTTGACTCGATGAACGTAGCAAGTTAAAATAAGGCTAGTCCGTTATCAACTTGAAAAAGTGGCACCGAGTCGG	0	42	0	Reference	MODIFIED	Reference	73.78	[0, 1, 2, 3, 4, 5, 6, 7, 8, 9, 10, 11, 12, 13, 14, 15, 16, 17, 18, 19, 20, 21, 22, 23, 24, 25, 26, 27, 28, 29, 30, 31, 32, 33, 34, 35, 36, 37, 38, 39, 40, 41, 42, 43, 44, 45, 46, 47, 48, 49, 50, 51, 52, 53, 54, 55, 56, 57, 58, 59, 60, 61, 62, 63, 64, 65, 66, 67, 68, 69, 70, 71, 72, 73, 74, 75, 76, 77, 78, 79, 80, 81, 82, 83, 84, 85, 86, 87, 88, 89, 90, 91, 92, 93, 94, 95, 96, 97, 98, 99, 100, 101…	[]	[]	[]	[]	[]	[47, 48, 49, 50, 51, 52, 53, 54, 55, 56, 57, 58, 59, 60, 61, 62, 63, 64, 65, 66, 67, 68, 69, 70, 71, 72, 73, 74, 75, 76, 77, 78, 79, 80, 81, 82, 83, 84, 85, 86, 87, 88]	[47, 48, 49, 50, 51, 52, 53, 54, 55, 56, 57, 58, 59, 60, 61, 62, 63, 64, 65, 66, 67, 68, 69, 70, 71, 72, 73, 74, 75, 76, 77, 78, 79, 80, 81, 82, 83, 84, 85, 86, 87, 88]	[(47, 89)]	[42]	[105]	[]	[]	0.123001
1	GAGCTGGACGGCGACGTAAAGTTTTAGAGCTACGTTCATCGACCGTC------------------------------------------TACTTGACTCGATGTACGTAGCAAGTTAAAATAAGGCTAGTCCGTTATCAACTTGAAAAAGTGGCACCGAGTCGG	GAGCTGGACGGCGACGTAAAGTTTTAGAGCTACGTTCATCGACCGTCGTTGTACCGTCTACTTGACTTTTTTTCCGTCGTTGTACCGTCTACTTGACTCGATGAACGTAGCAAGTTAAAATAAGGCTAGTCCGTTATCAACTTGAAAAAGTGGCACCGAGTCGG	0	42	0	Reference	MODIFIED	Reference	73.78	[0, 1, 2, 3, 4, 5, 6, 7, 8, 9, 10, 11, 12, 13, 14, 15, 16, 17, 18, 19, 20, 21, 22, 23, 24, 25, 26, 27, 28, 29, 30, 31, 32, 33, 34, 35, 36, 37, 38, 39, 40, 41, 42, 43, 44, 45, 46, 47, 48, 49, 50, 51, 52, 53, 54, 55, 56, 57, 58, 59, 60, 61, 62, 63, 64, 65, 66, 67, 68, 69, 70, 71, 72, 73, 74, 75, 76, 77, 78, 79, 80, 81, 82, 83, 84, 85, 86, 87, 88, 89, 90, 91, 92, 93, 94, 95, 96, 97, 98, 99, 100, 101…	[]	[]	[]	[]	[]	[47, 48, 49, 50, 51, 52, 53, 54, 55, 56, 57, 58, 59, 60, 61, 62, 63, 64, 65, 66, 67, 68, 69, 70, 71, 72, 73, 74, 75, 76, 77, 78, 79, 80, 81, 82, 83, 84, 85, 86, 87, 88]	[47, 48, 49, 50, 51, 52, 53, 54, 55, 56, 57, 58, 59, 60, 61, 62, 63, 64, 65, 66, 67, 68, 69, 70, 71, 72, 73, 74, 75, 76, 77, 78, 79, 80, 81, 82, 83, 84, 85, 86, 87, 88]	[(47, 89)]	[42]	[103]	[]	[]	0.123001
1	GAGCTGGACGGCGACGTAAAGTTTTAGAGCTACGTTCATCGACCGTC------------------------------------------TACTTGACTCGTTGAACGTAGCAAGTTAAAATAAGGCTAGTCCGTTATCAACTTGAAAAAGTGGCACCGAGTCGG	GAGCTGGACGGCGACGTAAAGTTTTAGAGCTACGTTCATCGACCGTCGTTGTACCGTCTACTTGACTTTTTTTCCGTCGTTGTACCGTCTACTTGACTCGATGAACGTAGCAAGTTAAAATAAGGCTAGTCCGTTATCAACTTGAAAAAGTGGCACCGAGTCGG	0	42	0	Reference	MODIFIED	Reference	73.78	[0, 1, 2, 3, 4, 5, 6, 7, 8, 9, 10, 11, 12, 13, 14, 15, 16, 17, 18, 19, 20, 21, 22, 23, 24, 25, 26, 27, 28, 29, 30, 31, 32, 33, 34, 35, 36, 37, 38, 39, 40, 41, 42, 43, 44, 45, 46, 47, 48, 49, 50, 51, 52, 53, 54, 55, 56, 57, 58, 59, 60, 61, 62, 63, 64, 65, 66, 67, 68, 69, 70, 71, 72, 73, 74, 75, 76, 77, 78, 79, 80, 81, 82, 83, 84, 85, 86, 87, 88, 89, 90, 91, 92, 93, 94, 95, 96, 97, 98, 99, 100, 101…	[]	[]	[]	[]	[]	[47, 48, 49, 50, 51, 52, 53, 54, 55, 56, 57, 58, 59, 60, 61, 62, 63, 64, 65, 66, 67, 68, 69, 70, 71, 72, 73, 74, 75, 76, 77, 78, 79, 80, 81, 82, 83, 84, 85, 86, 87, 88]	[47, 48, 49, 50, 51, 52, 53, 54, 55, 56, 57, 58, 59, 60, 61, 62, 63, 64, 65, 66, 67, 68, 69, 70, 71, 72, 73, 74, 75, 76, 77, 78, 79, 80, 81, 82, 83, 84, 85, 86, 87, 88]	[(47, 89)]	[42]	[100]	[]	[]	0.123001
1	GAGCTGGACGGCGACGTAAAGTTTTAGAGCTACGTTCATCGACCGTC------------------------------------------TACTTGATTCGATGAACGTAGCAAGTTAAAATAAGGCTAGTCCGTTATCAACTTGAAAAAGTGGCACCGAGTCGG	GAGCTGGACGGCGACGTAAAGTTTTAGAGCTACGTTCATCGACCGTCGTTGTACCGTCTACTTGACTTTTTTTCCGTCGTTGTACCGTCTACTTGACTCGATGAACGTAGCAAGTTAAAATAAGGCTAGTCCGTTATCAACTTGAAAAAGTGGCACCGAGTCGG	0	42	0	Reference	MODIFIED	Reference	73.78	[0, 1, 2, 3, 4, 5, 6, 7, 8, 9, 10, 11, 12, 13, 14, 15, 16, 17, 18, 19, 20, 21, 22, 23, 24, 25, 26, 27, 28, 29, 30, 31, 32, 33, 34, 35, 36, 37, 38, 39, 40, 41, 42, 43, 44, 45, 46, 47, 48, 49, 50, 51, 52, 53, 54, 55, 56, 57, 58, 59, 60, 61, 62, 63, 64, 65, 66, 67, 68, 69, 70, 71, 72, 73, 74, 75, 76, 77, 78, 79, 80, 81, 82, 83, 84, 85, 86, 87, 88, 89, 90, 91, 92, 93, 94, 95, 96, 97, 98, 99, 100, 101…	[]	[]	[]	[]	[]	[47, 48, 49, 50, 51, 52, 53, 54, 55, 56, 57, 58, 59, 60, 61, 62, 63, 64, 65, 66, 67, 68, 69, 70, 71, 72, 73, 74, 75, 76, 77, 78, 79, 80, 81, 82, 83, 84, 85, 86, 87, 88]	[47, 48, 49, 50, 51, 52, 53, 54, 55, 56, 57, 58, 59, 60, 61, 62, 63, 64, 65, 66, 67, 68, 69, 70, 71, 72, 73, 74, 75, 76, 77, 78, 79, 80, 81, 82, 83, 84, 85, 86, 87, 88]	[(47, 89)]	[42]	[96]	[]	[]	0.123001
1	GAGCTGGACGGCGACGTAAAGTTTTAGAGCTACGTTCATCGACCGTC------------------------------------------TACTTGTACCGATGAACGTAGCAAGTTAAAATAAGGCTAGTCCGTTATCAACTTGAAAAAGTGGCACCGAGTCGG	GAGCTGGACGGCGACGTAAAGTTTTAGAGCTACGTTCATCGACCGTCGTTGTACCGTCTACTTGACTTTTTTTCCGTCGTTGTACCGTCTACTTGACTCGATGAACGTAGCAAGTTAAAATAAGGCTAGTCCGTTATCAACTTGAAAAAGTGGCACCGAGTCGG	0	42	0	Reference	MODIFIED	Reference	72.561	[0, 1, 2, 3, 4, 5, 6, 7, 8, 9, 10, 11, 12, 13, 14, 15, 16, 17, 18, 19, 20, 21, 22, 23, 24, 25, 26, 27, 28, 29, 30, 31, 32, 33, 34, 35, 36, 37, 38, 39, 40, 41, 42, 43, 44, 45, 46, 47, 48, 49, 50, 51, 52, 53, 54, 55, 56, 57, 58, 59, 60, 61, 62, 63, 64, 65, 66, 67, 68, 69, 70, 71, 72, 73, 74, 75, 76, 77, 78, 79, 80, 81, 82, 83, 84, 85, 86, 87, 88, 89, 90, 91, 92, 93, 94, 95, 96, 97, 98, 99, 100, 101…	[]	[]	[]	[]	[]	[47, 48, 49, 50, 51, 52, 53, 54, 55, 56, 57, 58, 59, 60, 61, 62, 63, 64, 65, 66, 67, 68, 69, 70, 71, 72, 73, 74, 75, 76, 77, 78, 79, 80, 81, 82, 83, 84, 85, 86, 87, 88]	[47, 48, 49, 50, 51, 52, 53, 54, 55, 56, 57, 58, 59, 60, 61, 62, 63, 64, 65, 66, 67, 68, 69, 70, 71, 72, 73, 74, 75, 76, 77, 78, 79, 80, 81, 82, 83, 84, 85, 86, 87, 88]	[(47, 89)]	[42]	[95, 96, 97]	[]	[]	0.123001
1	GAGCTGGACGGCGACGTAAAGTTTTAGAGCTACGTTCATCGACCGTC------------------------------------------TGCTTGACTCGATGAACGTAGCAAGTTAAAATAAGGCTAGTCCGTTATCAACTTGAAAAAGTGGCACCGAGTCGG	GAGCTGGACGGCGACGTAAAGTTTTAGAGCTACGTTCATCGACCGTCGTTGTACCGTCTACTTGACTTTTTTTCCGTCGTTGTACCGTCTACTTGACTCGATGAACGTAGCAAGTTAAAATAAGGCTAGTCCGTTATCAACTTGAAAAAGTGGCACCGAGTCGG	0	42	0	Reference	MODIFIED	Reference	73.78	[0, 1, 2, 3, 4, 5, 6, 7, 8, 9, 10, 11, 12, 13, 14, 15, 16, 17, 18, 19, 20, 21, 22, 23, 24, 25, 26, 27, 28, 29, 30, 31, 32, 33, 34, 35, 36, 37, 38, 39, 40, 41, 42, 43, 44, 45, 46, 47, 48, 49, 50, 51, 52, 53, 54, 55, 56, 57, 58, 59, 60, 61, 62, 63, 64, 65, 66, 67, 68, 69, 70, 71, 72, 73, 74, 75, 76, 77, 78, 79, 80, 81, 82, 83, 84, 85, 86, 87, 88, 89, 90, 91, 92, 93, 94, 95, 96, 97, 98, 99, 100, 101…	[]	[]	[]	[]	[]	[47, 48, 49, 50, 51, 52, 53, 54, 55, 56, 57, 58, 59, 60, 61, 62, 63, 64, 65, 66, 67, 68, 69, 70, 71, 72, 73, 74, 75, 76, 77, 78, 79, 80, 81, 82, 83, 84, 85, 86, 87, 88]	[47, 48, 49, 50, 51, 52, 53, 54, 55, 56, 57, 58, 59, 60, 61, 62, 63, 64, 65, 66, 67, 68, 69, 70, 71, 72, 73, 74, 75, 76, 77, 78, 79, 80, 81, 82, 83, 84, 85, 86, 87, 88]	[(47, 89)]	[42]	[90]	[]	[]	0.123001
1	GAGCTGGACGGCGACGTAAAGTTTTAGAGCTACGTTCATCGACCGTC---------------------------------TGTACCGTCTACTTGACTCGATGAACGTAGCAAGTTAAAATAAGGCTAGTCCGTTATCAACTTGAAAAAGTGGCACCGAGTC--	GAGCTGGACGGCGACGTAAAGTTTTAGAGCTACGTTCATCGACCGTCGTTGTACCGTCTACTTGACTTTTTTTCCGTCGTTGTACCGTCTACTTGACTCGATGAACGTAGCAAGTTAAAATAAGGCTAGTCCGTTATCAACTTGAAAAAGTGGCACCGAGTCGG	0	33	0	Reference	MODIFIED	Reference	78.659	[0, 1, 2, 3, 4, 5, 6, 7, 8, 9, 10, 11, 12, 13, 14, 15, 16, 17, 18, 19, 20, 21, 22, 23, 24, 25, 26, 27, 28, 29, 30, 31, 32, 33, 34, 35, 36, 37, 38, 39, 40, 41, 42, 43, 44, 45, 46, 47, 48, 49, 50, 51, 52, 53, 54, 55, 56, 57, 58, 59, 60, 61, 62, 63, 64, 65, 66, 67, 68, 69, 70, 71, 72, 73, 74, 75, 76, 77, 78, 79, 80, 81, 82, 83, 84, 85, 86, 87, 88, 89, 90, 91, 92, 93, 94, 95, 96, 97, 98, 99, 100, 101…	[]	[]	[]	[]	[]	[47, 48, 49, 50, 51, 52, 53, 54, 55, 56, 57, 58, 59, 60, 61, 62, 63, 64, 65, 66, 67, 68, 69, 70, 71, 72, 73, 74, 75, 76, 77, 78, 79, 162]	[47, 48, 49, 50, 51, 52, 53, 54, 55, 56, 57, 58, 59, 60, 61, 62, 63, 64, 65, 66, 67, 68, 69, 70, 71, 72, 73, 74, 75, 76, 77, 78, 79]	[(47, 80)]	[33]	[]	[]	[]	0.123001
1	GAGCTGGACGGCGACGTAAAGTTTTAGAGCTACGTTCATCGACCGTC---------------------------------TGTACCGTCTACTTGACTCGATGAACGTAGCAAGTTAAAATAAGGCTAGTCCGTTATCAACTTGAAAAAGTGGCACCGAGTCGG	GAGCTGGACGGCGACGTAAAGTTTTAGAGCTACGTTCATCGACCGTCGTTGTACCGTCTACTTGACTTTTTTTCCGTCGTTGTACCGTCTACTTGACTCGATGAACGTAGCAAGTTAAAATAAGGCTAGTCCGTTATCAACTTGAAAAAGTGGCACCGAGTCGG	0	33	0	Reference	MODIFIED	Reference	79.878	[0, 1, 2, 3, 4, 5, 6, 7, 8, 9, 10, 11, 12, 13, 14, 15, 16, 17, 18, 19, 20, 21, 22, 23, 24, 25, 26, 27, 28, 29, 30, 31, 32, 33, 34, 35, 36, 37, 38, 39, 40, 41, 42, 43, 44, 45, 46, 47, 48, 49, 50, 51, 52, 53, 54, 55, 56, 57, 58, 59, 60, 61, 62, 63, 64, 65, 66, 67, 68, 69, 70, 71, 72, 73, 74, 75, 76, 77, 78, 79, 80, 81, 82, 83, 84, 85, 86, 87, 88, 89, 90, 91, 92, 93, 94, 95, 96, 97, 98, 99, 100, 101…	[]	[]	[]	[]	[]	[47, 48, 49, 50, 51, 52, 53, 54, 55, 56, 57, 58, 59, 60, 61, 62, 63, 64, 65, 66, 67, 68, 69, 70, 71, 72, 73, 74, 75, 76, 77, 78, 79]	[47, 48, 49, 50, 51, 52, 53, 54, 55, 56, 57, 58, 59, 60, 61, 62, 63, 64, 65, 66, 67, 68, 69, 70, 71, 72, 73, 74, 75, 76, 77, 78, 79]	[(47, 80)]	[33]	[]	[]	[]	0.123001
1	GAGCTGGACGGCGACGTAAAGTTTTAGAGCTACGTTCATCGACCGTC--------------------------------TTGTACCGTCTACTTGACTCGATGAACGTAGCAAGTTAAAATAAGGCTAGTCCGTTATCAACTTGAAAAAAAAAAGTGGCACCGAGTCGG	GAGCTGGACGGCGACGTAAAGTTTTAGAGCTACGTTCATCGACCGTCGTTGTACCGTCTACTTGACTTTTTTTCCGTCGTTGTACCGTCTACTTGACTCGATGAACGTAGCAAGTTAAAATAAGGCTAGTCCGTTATCAACTTGAAAAA-----GTGGCACCGAGTCGG	0	32	0	Reference	MODIFIED	Reference	78.107	[0, 1, 2, 3, 4, 5, 6, 7, 8, 9, 10, 11, 12, 13, 14, 15, 16, 17, 18, 19, 20, 21, 22, 23, 24, 25, 26, 27, 28, 29, 30, 31, 32, 33, 34, 35, 36, 37, 38, 39, 40, 41, 42, 43, 44, 45, 46, 47, 48, 49, 50, 51, 52, 53, 54, 55, 56, 57, 58, 59, 60, 61, 62, 63, 64, 65, 66, 67, 68, 69, 70, 71, 72, 73, 74, 75, 76, 77, 78, 79, 80, 81, 82, 83, 84, 85, 86, 87, 88, 89, 90, 91, 92, 93, 94, 95, 96, 97, 98, 99, 100, 101…	[148, 149]	[148]	[]	[]	[]	[47, 48, 49, 50, 51, 52, 53, 54, 55, 56, 57, 58, 59, 60, 61, 62, 63, 64, 65, 66, 67, 68, 69, 70, 71, 72, 73, 74, 75, 76, 77, 78]	[47, 48, 49, 50, 51, 52, 53, 54, 55, 56, 57, 58, 59, 60, 61, 62, 63, 64, 65, 66, 67, 68, 69, 70, 71, 72, 73, 74, 75, 76, 77, 78]	[(47, 79)]	[32]	[]	[]	[]	0.123001
1	GAGCTGGACGGCGACGTAAAGTTTTAGAGCTACGTTCATCGACCGTC--------------------------------TTGTACCGTCTACTTGACTCGATGAACGTAGCAAGTTAAAATAAGGCTAGTCCGTTATCAACTTGAAAAAGTGGCAC-GAGTCG-	GAGCTGGACGGCGACGTAAAGTTTTAGAGCTACGTTCATCGACCGTCGTTGTACCGTCTACTTGACTTTTTTTCCGTCGTTGTACCGTCTACTTGACTCGATGAACGTAGCAAGTTAAAATAAGGCTAGTCCGTTATCAACTTGAAAAAGTGGCACCGAGTCGG	0	32	0	Reference	MODIFIED	Reference	79.268	[0, 1, 2, 3, 4, 5, 6, 7, 8, 9, 10, 11, 12, 13, 14, 15, 16, 17, 18, 19, 20, 21, 22, 23, 24, 25, 26, 27, 28, 29, 30, 31, 32, 33, 34, 35, 36, 37, 38, 39, 40, 41, 42, 43, 44, 45, 46, 47, 48, 49, 50, 51, 52, 53, 54, 55, 56, 57, 58, 59, 60, 61, 62, 63, 64, 65, 66, 67, 68, 69, 70, 71, 72, 73, 74, 75, 76, 77, 78, 79, 80, 81, 82, 83, 84, 85, 86, 87, 88, 89, 90, 91, 92, 93, 94, 95, 96, 97, 98, 99, 100, 101…	[]	[]	[]	[]	[]	[47, 48, 49, 50, 51, 52, 53, 54, 55, 56, 57, 58, 59, 60, 61, 62, 63, 64, 65, 66, 67, 68, 69, 70, 71, 72, 73, 74, 75, 76, 77, 78, 156]	[47, 48, 49, 50, 51, 52, 53, 54, 55, 56, 57, 58, 59, 60, 61, 62, 63, 64, 65, 66, 67, 68, 69, 70, 71, 72, 73, 74, 75, 76, 77, 78]	[(47, 79)]	[32]	[]	[]	[]	0.123001
1	GAGCTGGACGGCGACGTAAAGTTTTAGAGCTACGTTCATCGACCGTC--------------------------------TTGTACCGTCTACTTGACTCGATGAACGTAGCAAGTTAAAATAAGGCTAGTCCGTTATCAACTTGAAAAAGTGGCAC-GAGTCGG	GAGCTGGACGGCGACGTAAAGTTTTAGAGCTACGTTCATCGACCGTCGTTGTACCGTCTACTTGACTTTTTTTCCGTCGTTGTACCGTCTACTTGACTCGATGAACGTAGCAAGTTAAAATAAGGCTAGTCCGTTATCAACTTGAAAAAGTGGCACCGAGTCGG	0	32	0	Reference	MODIFIED	Reference	79.878	[0, 1, 2, 3, 4, 5, 6, 7, 8, 9, 10, 11, 12, 13, 14, 15, 16, 17, 18, 19, 20, 21, 22, 23, 24, 25, 26, 27, 28, 29, 30, 31, 32, 33, 34, 35, 36, 37, 38, 39, 40, 41, 42, 43, 44, 45, 46, 47, 48, 49, 50, 51, 52, 53, 54, 55, 56, 57, 58, 59, 60, 61, 62, 63, 64, 65, 66, 67, 68, 69, 70, 71, 72, 73, 74, 75, 76, 77, 78, 79, 80, 81, 82, 83, 84, 85, 86, 87, 88, 89, 90, 91, 92, 93, 94, 95, 96, 97, 98, 99, 100, 101…	[]	[]	[]	[]	[]	[47, 48, 49, 50, 51, 52, 53, 54, 55, 56, 57, 58, 59, 60, 61, 62, 63, 64, 65, 66, 67, 68, 69, 70, 71, 72, 73, 74, 75, 76, 77, 78, 156]	[47, 48, 49, 50, 51, 52, 53, 54, 55, 56, 57, 58, 59, 60, 61, 62, 63, 64, 65, 66, 67, 68, 69, 70, 71, 72, 73, 74, 75, 76, 77, 78]	[(47, 79)]	[32]	[]	[]	[]	0.123001
1	GAGCTGGACGGCGACGTAAAGTTTTAGAGCTACGTTCATCGACCGTC--------------------------------TTGTACCGTCTACTTGACTCGATGAACGTAGCAAGTTAAAATAAGGCTAGTCCGTTATCAACTTGAAAAAGTGGCACCGAGTCG-	GAGCTGGACGGCGACGTAAAGTTTTAGAGCTACGTTCATCGACCGTCGTTGTACCGTCTACTTGACTTTTTTTCCGTCGTTGTACCGTCTACTTGACTCGATGAACGTAGCAAGTTAAAATAAGGCTAGTCCGTTATCAACTTGAAAAAGTGGCACCGAGTCGG	0	32	0	Reference	MODIFIED	Reference	79.878	[0, 1, 2, 3, 4, 5, 6, 7, 8, 9, 10, 11, 12, 13, 14, 15, 16, 17, 18, 19, 20, 21, 22, 23, 24, 25, 26, 27, 28, 29, 30, 31, 32, 33, 34, 35, 36, 37, 38, 39, 40, 41, 42, 43, 44, 45, 46, 47, 48, 49, 50, 51, 52, 53, 54, 55, 56, 57, 58, 59, 60, 61, 62, 63, 64, 65, 66, 67, 68, 69, 70, 71, 72, 73, 74, 75, 76, 77, 78, 79, 80, 81, 82, 83, 84, 85, 86, 87, 88, 89, 90, 91, 92, 93, 94, 95, 96, 97, 98, 99, 100, 101…	[]	[]	[]	[]	[]	[47, 48, 49, 50, 51, 52, 53, 54, 55, 56, 57, 58, 59, 60, 61, 62, 63, 64, 65, 66, 67, 68, 69, 70, 71, 72, 73, 74, 75, 76, 77, 78]	[47, 48, 49, 50, 51, 52, 53, 54, 55, 56, 57, 58, 59, 60, 61, 62, 63, 64, 65, 66, 67, 68, 69, 70, 71, 72, 73, 74, 75, 76, 77, 78]	[(47, 79)]	[32]	[]	[]	[]	0.123001
1	GAGCTGGACGGCGACGTAAAGTTTTAGAGCTACGTTCATCGACCGTC-----------TACTT-----------------TGTACCGTCTACTTGACTCGATGAACGTAGCAAGTTAAAATAAGGCTAGTCCGTTATCAACTTGAAAAAGTGGCACCGAGTCGG	GAGCTGGACGGCGACGTAAAGTTTTAGAGCTACGTTCATCGACCGTCGTTGTACCGTCTACTTGACTTTTTTTCCGTCGTTGTACCGTCTACTTGACTCGATGAACGTAGCAAGTTAAAATAAGGCTAGTCCGTTATCAACTTGAAAAAGTGGCACCGAGTCGG	0	17	0	Reference	MODIFIED	Reference	82.927	[0, 1, 2, 3, 4, 5, 6, 7, 8, 9, 10, 11, 12, 13, 14, 15, 16, 17, 18, 19, 20, 21, 22, 23, 24, 25, 26, 27, 28, 29, 30, 31, 32, 33, 34, 35, 36, 37, 38, 39, 40, 41, 42, 43, 44, 45, 46, 47, 48, 49, 50, 51, 52, 53, 54, 55, 56, 57, 58, 59, 60, 61, 62, 63, 64, 65, 66, 67, 68, 69, 70, 71, 72, 73, 74, 75, 76, 77, 78, 79, 80, 81, 82, 83, 84, 85, 86, 87, 88, 89, 90, 91, 92, 93, 94, 95, 96, 97, 98, 99, 100, 101…	[]	[]	[]	[]	[]	[47, 48, 49, 50, 51, 52, 53, 54, 55, 56, 57, 63, 64, 65, 66, 67, 68, 69, 70, 71, 72, 73, 74, 75, 76, 77, 78, 79]	[63, 64, 65, 66, 67, 68, 69, 70, 71, 72, 73, 74, 75, 76, 77, 78, 79]	[(63, 80)]	[17]	[]	[]	[]	0.123001
1	GAGCTGGACGGCGACGTAAAGTTTTAGAGCTACGTTCATCGACCGTC----TAC---------------------------GTACCGTCTACTTGACTCGATGAACGTAGCAAGTTAAAATAAGGCTAGTCCGTTATCAACTTGAAAAAGTGGCACCGAGTCGG	GAGCTGGACGGCGACGTAAAGTTTTAGAGCTACGTTCATCGACCGTCGTTGTACCGTCTACTTGACTTTTTTTCCGTCGTTGTACCGTCTACTTGACTCGATGAACGTAGCAAGTTAAAATAAGGCTAGTCCGTTATCAACTTGAAAAAGTGGCACCGAGTCGG	0	27	0	Reference	MODIFIED	Reference	81.098	[0, 1, 2, 3, 4, 5, 6, 7, 8, 9, 10, 11, 12, 13, 14, 15, 16, 17, 18, 19, 20, 21, 22, 23, 24, 25, 26, 27, 28, 29, 30, 31, 32, 33, 34, 35, 36, 37, 38, 39, 40, 41, 42, 43, 44, 45, 46, 47, 48, 49, 50, 51, 52, 53, 54, 55, 56, 57, 58, 59, 60, 61, 62, 63, 64, 65, 66, 67, 68, 69, 70, 71, 72, 73, 74, 75, 76, 77, 78, 79, 80, 81, 82, 83, 84, 85, 86, 87, 88, 89, 90, 91, 92, 93, 94, 95, 96, 97, 98, 99, 100, 101…	[]	[]	[]	[]	[]	[47, 48, 49, 50, 54, 55, 56, 57, 58, 59, 60, 61, 62, 63, 64, 65, 66, 67, 68, 69, 70, 71, 72, 73, 74, 75, 76, 77, 78, 79, 80]	[54, 55, 56, 57, 58, 59, 60, 61, 62, 63, 64, 65, 66, 67, 68, 69, 70, 71, 72, 73, 74, 75, 76, 77, 78, 79, 80]	[(54, 81)]	[27]	[]	[]	[]	0.123001
1	GAGCTGGACGGCGACGTAAAGTTTTAGAGCTACGTTCATCGACCGTC-TTGTACCGTCTACTTGACTTTTT-----------------CTACTTGACTCGATGAACGTAGCAAGTTAAAATAAGGCTAGTCCGTTATCAACTTGAAAAAGTGGCACCGAGTCGG	GAGCTGGACGGCGACGTAAAGTTTTAGAGCTACGTTCATCGACCGTCGTTGTACCGTCTACTTGACTTTTTTTCCGTCGTTGTACCGTCTACTTGACTCGATGAACGTAGCAAGTTAAAATAAGGCTAGTCCGTTATCAACTTGAAAAAGTGGCACCGAGTCGG	0	0	0	Reference	UNMODIFIED	Reference	89.024	[0, 1, 2, 3, 4, 5, 6, 7, 8, 9, 10, 11, 12, 13, 14, 15, 16, 17, 18, 19, 20, 21, 22, 23, 24, 25, 26, 27, 28, 29, 30, 31, 32, 33, 34, 35, 36, 37, 38, 39, 40, 41, 42, 43, 44, 45, 46, 47, 48, 49, 50, 51, 52, 53, 54, 55, 56, 57, 58, 59, 60, 61, 62, 63, 64, 65, 66, 67, 68, 69, 70, 71, 72, 73, 74, 75, 76, 77, 78, 79, 80, 81, 82, 83, 84, 85, 86, 87, 88, 89, 90, 91, 92, 93, 94, 95, 96, 97, 98, 99, 100, 101…	[]	[]	[]	[]	[]	[47, 71, 72, 73, 74, 75, 76, 77, 78, 79, 80, 81, 82, 83, 84, 85, 86, 87]	[]	[]	[]	[]	[]	[]	0.123001
1	GAGCTGGACGGCGACGTAAAGTTTTAGAGCTACGTTCATCGACCGTCA------------------------------GCTGTACCGTCTACTTGACTCGATGAACGTAGCAAGTTAAAATAAGGCTAGTCCGTTATCAACTTGAAAAAGTGG-ACCGAGTCGG	GAGCTGGACGGCGACGTAAAGTTTTAGAGCTACGTTCATCGACCGTCGTTGTACCGTCTACTTGACTTTTTTTCCGTCGTTGTACCGTCTACTTGACTCGATGAACGTAGCAAGTTAAAATAAGGCTAGTCCGTTATCAACTTGAAAAAGTGGCACCGAGTCGG	0	30	0	Reference	MODIFIED	Reference	79.878	[0, 1, 2, 3, 4, 5, 6, 7, 8, 9, 10, 11, 12, 13, 14, 15, 16, 17, 18, 19, 20, 21, 22, 23, 24, 25, 26, 27, 28, 29, 30, 31, 32, 33, 34, 35, 36, 37, 38, 39, 40, 41, 42, 43, 44, 45, 46, 47, 48, 49, 50, 51, 52, 53, 54, 55, 56, 57, 58, 59, 60, 61, 62, 63, 64, 65, 66, 67, 68, 69, 70, 71, 72, 73, 74, 75, 76, 77, 78, 79, 80, 81, 82, 83, 84, 85, 86, 87, 88, 89, 90, 91, 92, 93, 94, 95, 96, 97, 98, 99, 100, 101…	[]	[]	[]	[]	[]	[48, 49, 50, 51, 52, 53, 54, 55, 56, 57, 58, 59, 60, 61, 62, 63, 64, 65, 66, 67, 68, 69, 70, 71, 72, 73, 74, 75, 76, 77, 153]	[48, 49, 50, 51, 52, 53, 54, 55, 56, 57, 58, 59, 60, 61, 62, 63, 64, 65, 66, 67, 68, 69, 70, 71, 72, 73, 74, 75, 76, 77]	[(48, 78)]	[30]	[47, 79]	[]	[]	0.123001
1	GAGCTGGACGGCGACGTAAAGTTTTAGAGCTACGTTCATCGACCGTCC-----------ACTT------------------GTACCGTCTACTTGACTCGATGAACGTAGCAAGTTAAAATAAGGCTAGTCCGTTATCAACTTGAAAAAGTGGCACC-AGTCGG	GAGCTGGACGGCGACGTAAAGTTTTAGAGCTACGTTCATCGACCGTCGTTGTACCGTCTACTTGACTTTTTTTCCGTCGTTGTACCGTCTACTTGACTCGATGAACGTAGCAAGTTAAAATAAGGCTAGTCCGTTATCAACTTGAAAAAGTGGCACCGAGTCGG	0	18	0	Reference	MODIFIED	Reference	81.098	[0, 1, 2, 3, 4, 5, 6, 7, 8, 9, 10, 11, 12, 13, 14, 15, 16, 17, 18, 19, 20, 21, 22, 23, 24, 25, 26, 27, 28, 29, 30, 31, 32, 33, 34, 35, 36, 37, 38, 39, 40, 41, 42, 43, 44, 45, 46, 47, 48, 49, 50, 51, 52, 53, 54, 55, 56, 57, 58, 59, 60, 61, 62, 63, 64, 65, 66, 67, 68, 69, 70, 71, 72, 73, 74, 75, 76, 77, 78, 79, 80, 81, 82, 83, 84, 85, 86, 87, 88, 89, 90, 91, 92, 93, 94, 95, 96, 97, 98, 99, 100, 101…	[]	[]	[]	[]	[]	[48, 49, 50, 51, 52, 53, 54, 55, 56, 57, 58, 63, 64, 65, 66, 67, 68, 69, 70, 71, 72, 73, 74, 75, 76, 77, 78, 79, 80, 157]	[63, 64, 65, 66, 67, 68, 69, 70, 71, 72, 73, 74, 75, 76, 77, 78, 79, 80]	[(63, 81)]	[18]	[47]	[]	[]	0.123001
1	GAGCTGGACGGCGACGTAAAGTTTTAGAGCTACGTTCATCGACCGTCCTTGTACCGTCTACTT-------------------------------GACTCGATGAACGTAGCAAGTTAAAATAAGGCTAGTCCGTTATCAACTTGAAAAAGTGGCACC-AGTCGG	GAGCTGGACGGCGACGTAAAGTTTTAGAGCTACGTTCATCGACCGTCGTTGTACCGTCTACTTGACTTTTTTTCCGTCGTTGTACCGTCTACTTGACTCGATGAACGTAGCAAGTTAAAATAAGGCTAGTCCGTTATCAACTTGAAAAAGTGGCACCGAGTCGG	0	31	0	Reference	MODIFIED	Reference	79.878	[0, 1, 2, 3, 4, 5, 6, 7, 8, 9, 10, 11, 12, 13, 14, 15, 16, 17, 18, 19, 20, 21, 22, 23, 24, 25, 26, 27, 28, 29, 30, 31, 32, 33, 34, 35, 36, 37, 38, 39, 40, 41, 42, 43, 44, 45, 46, 47, 48, 49, 50, 51, 52, 53, 54, 55, 56, 57, 58, 59, 60, 61, 62, 63, 64, 65, 66, 67, 68, 69, 70, 71, 72, 73, 74, 75, 76, 77, 78, 79, 80, 81, 82, 83, 84, 85, 86, 87, 88, 89, 90, 91, 92, 93, 94, 95, 96, 97, 98, 99, 100, 101…	[]	[]	[]	[]	[]	[63, 64, 65, 66, 67, 68, 69, 70, 71, 72, 73, 74, 75, 76, 77, 78, 79, 80, 81, 82, 83, 84, 85, 86, 87, 88, 89, 90, 91, 92, 93, 157]	[63, 64, 65, 66, 67, 68, 69, 70, 71, 72, 73, 74, 75, 76, 77, 78, 79, 80, 81, 82, 83, 84, 85, 86, 87, 88, 89, 90, 91, 92, 93]	[(63, 94)]	[31]	[47]	[]	[]	0.123001
1	GAGCTGGACGGCGACGTAAAGTTTTAGAGCTACGTTCATCGACCGTCG-----------------------------------------------ACTCGATGAACGTAGCAAGTTAAAATAAGGCTAGTCCGTTATCAACTTGAAAAAGTGGCACCGAGTCGG	GAGCTGGACGGCGACGTAAAGTTTTAGAGCTACGTTCATCGACCGTCGTTGTACCGTCTACTTGACTTTTTTTCCGTCGTTGTACCGTCTACTTGACTCGATGAACGTAGCAAGTTAAAATAAGGCTAGTCCGTTATCAACTTGAAAAAGTGGCACCGAGTCGG	0	47	0	Reference	MODIFIED	Reference	71.341	[0, 1, 2, 3, 4, 5, 6, 7, 8, 9, 10, 11, 12, 13, 14, 15, 16, 17, 18, 19, 20, 21, 22, 23, 24, 25, 26, 27, 28, 29, 30, 31, 32, 33, 34, 35, 36, 37, 38, 39, 40, 41, 42, 43, 44, 45, 46, 47, 48, 49, 50, 51, 52, 53, 54, 55, 56, 57, 58, 59, 60, 61, 62, 63, 64, 65, 66, 67, 68, 69, 70, 71, 72, 73, 74, 75, 76, 77, 78, 79, 80, 81, 82, 83, 84, 85, 86, 87, 88, 89, 90, 91, 92, 93, 94, 95, 96, 97, 98, 99, 100, 101…	[]	[]	[]	[]	[]	[48, 49, 50, 51, 52, 53, 54, 55, 56, 57, 58, 59, 60, 61, 62, 63, 64, 65, 66, 67, 68, 69, 70, 71, 72, 73, 74, 75, 76, 77, 78, 79, 80, 81, 82, 83, 84, 85, 86, 87, 88, 89, 90, 91, 92, 93, 94]	[48, 49, 50, 51, 52, 53, 54, 55, 56, 57, 58, 59, 60, 61, 62, 63, 64, 65, 66, 67, 68, 69, 70, 71, 72, 73, 74, 75, 76, 77, 78, 79, 80, 81, 82, 83, 84, 85, 86, 87, 88, 89, 90, 91, 92, 93, 94]	[(48, 95)]	[47]	[]	[]	[]	0.123001
1	GAGCTGGACGGCGACGTAAAGTTTTAGAGCTACGTTCATCGACCGTCG--------------------------------------GTCTACTTGACTCGATGAACGTAGCAAGTTAAAATAAGGCTAGTCCGTTATCAACTTGAAAAAGTGGCACCGAGTCGG	GAGCTGGACGGCGACGTAAAGTTTTAGAGCTACGTTCATCGACCGTCGTTGTACCGTCTACTTGACTTTTTTTCCGTCGTTGTACCGTCTACTTGACTCGATGAACGTAGCAAGTTAAAATAAGGCTAGTCCGTTATCAACTTGAAAAAGTGGCACCGAGTCGG	0	38	0	Reference	MODIFIED	Reference	76.829	[0, 1, 2, 3, 4, 5, 6, 7, 8, 9, 10, 11, 12, 13, 14, 15, 16, 17, 18, 19, 20, 21, 22, 23, 24, 25, 26, 27, 28, 29, 30, 31, 32, 33, 34, 35, 36, 37, 38, 39, 40, 41, 42, 43, 44, 45, 46, 47, 48, 49, 50, 51, 52, 53, 54, 55, 56, 57, 58, 59, 60, 61, 62, 63, 64, 65, 66, 67, 68, 69, 70, 71, 72, 73, 74, 75, 76, 77, 78, 79, 80, 81, 82, 83, 84, 85, 86, 87, 88, 89, 90, 91, 92, 93, 94, 95, 96, 97, 98, 99, 100, 101…	[]	[]	[]	[]	[]	[48, 49, 50, 51, 52, 53, 54, 55, 56, 57, 58, 59, 60, 61, 62, 63, 64, 65, 66, 67, 68, 69, 70, 71, 72, 73, 74, 75, 76, 77, 78, 79, 80, 81, 82, 83, 84, 85]	[48, 49, 50, 51, 52, 53, 54, 55, 56, 57, 58, 59, 60, 61, 62, 63, 64, 65, 66, 67, 68, 69, 70, 71, 72, 73, 74, 75, 76, 77, 78, 79, 80, 81, 82, 83, 84, 85]	[(48, 86)]	[38]	[]	[]	[]	0.123001
1	GAGCTGGACGGCGACGTAAAGTTTTAGAGCTACGTTCATCGACCGTCG-------------------------------------CGTCTACTTGACTCGATGAACGTAGCAAGTTAAAATAAGGCTAGTCCGTTATCAACTTGAAAAAGTGGCACCGA-TCGG	GAGCTGGACGGCGACGTAAAGTTTTAGAGCTACGTTCATCGACCGTCGTTGTACCGTCTACTTGACTTTTTTTCCGTCGTTGTACCGTCTACTTGACTCGATGAACGTAGCAAGTTAAAATAAGGCTAGTCCGTTATCAACTTGAAAAAGTGGCACCGAGTCGG	0	37	0	Reference	MODIFIED	Reference	76.829	[0, 1, 2, 3, 4, 5, 6, 7, 8, 9, 10, 11, 12, 13, 14, 15, 16, 17, 18, 19, 20, 21, 22, 23, 24, 25, 26, 27, 28, 29, 30, 31, 32, 33, 34, 35, 36, 37, 38, 39, 40, 41, 42, 43, 44, 45, 46, 47, 48, 49, 50, 51, 52, 53, 54, 55, 56, 57, 58, 59, 60, 61, 62, 63, 64, 65, 66, 67, 68, 69, 70, 71, 72, 73, 74, 75, 76, 77, 78, 79, 80, 81, 82, 83, 84, 85, 86, 87, 88, 89, 90, 91, 92, 93, 94, 95, 96, 97, 98, 99, 100, 101…	[]	[]	[]	[]	[]	[48, 49, 50, 51, 52, 53, 54, 55, 56, 57, 58, 59, 60, 61, 62, 63, 64, 65, 66, 67, 68, 69, 70, 71, 72, 73, 74, 75, 76, 77, 78, 79, 80, 81, 82, 83, 84, 159]	[48, 49, 50, 51, 52, 53, 54, 55, 56, 57, 58, 59, 60, 61, 62, 63, 64, 65, 66, 67, 68, 69, 70, 71, 72, 73, 74, 75, 76, 77, 78, 79, 80, 81, 82, 83, 84]	[(48, 85)]	[37]	[]	[]	[]	0.123001
1	GAGCTGGACGGCGACGTAAAGTTTTAGAGCTACGTTCATCGACCGTCG---------------------------------GTACCGTCTACTTGACTCGATGAACGTAGCAAGTTAAAATAAGGCTAGTCCGTTATCAACTTGAAAAAGTGGCACCGA-TCGG	GAGCTGGACGGCGACGTAAAGTTTTAGAGCTACGTTCATCGACCGTCGTTGTACCGTCTACTTGACTTTTTTTCCGTCGTTGTACCGTCTACTTGACTCGATGAACGTAGCAAGTTAAAATAAGGCTAGTCCGTTATCAACTTGAAAAAGTGGCACCGAGTCGG	0	33	0	Reference	MODIFIED	Reference	79.268	[0, 1, 2, 3, 4, 5, 6, 7, 8, 9, 10, 11, 12, 13, 14, 15, 16, 17, 18, 19, 20, 21, 22, 23, 24, 25, 26, 27, 28, 29, 30, 31, 32, 33, 34, 35, 36, 37, 38, 39, 40, 41, 42, 43, 44, 45, 46, 47, 48, 49, 50, 51, 52, 53, 54, 55, 56, 57, 58, 59, 60, 61, 62, 63, 64, 65, 66, 67, 68, 69, 70, 71, 72, 73, 74, 75, 76, 77, 78, 79, 80, 81, 82, 83, 84, 85, 86, 87, 88, 89, 90, 91, 92, 93, 94, 95, 96, 97, 98, 99, 100, 101…	[]	[]	[]	[]	[]	[48, 49, 50, 51, 52, 53, 54, 55, 56, 57, 58, 59, 60, 61, 62, 63, 64, 65, 66, 67, 68, 69, 70, 71, 72, 73, 74, 75, 76, 77, 78, 79, 80, 159]	[48, 49, 50, 51, 52, 53, 54, 55, 56, 57, 58, 59, 60, 61, 62, 63, 64, 65, 66, 67, 68, 69, 70, 71, 72, 73, 74, 75, 76, 77, 78, 79, 80]	[(48, 81)]	[33]	[]	[]	[]	0.123001
1	GAGCTGGACGGCGACGTAAAGTTTTAGAGCTACGTTCATCGACCGTCG---------------------------------GTACCGTCTACTTGACTCGATGAACGTAGCAAGTTAAAATAAGGCTAGTCCGTTATCAACTTGAAAAAGTGGCACCGAGGTCGG	GAGCTGGACGGCGACGTAAAGTTTTAGAGCTACGTTCATCGACCGTCGTTGTACCGTCTACTTGACTTTTTTTCCGTCGTTGTACCGTCTACTTGACTCGATGAACGTAGCAAGTTAAAATAAGGCTAGTCCGTTATCAACTTGAAAAAGTGGCACCGAG-TCGG	0	33	0	Reference	MODIFIED	Reference	79.394	[0, 1, 2, 3, 4, 5, 6, 7, 8, 9, 10, 11, 12, 13, 14, 15, 16, 17, 18, 19, 20, 21, 22, 23, 24, 25, 26, 27, 28, 29, 30, 31, 32, 33, 34, 35, 36, 37, 38, 39, 40, 41, 42, 43, 44, 45, 46, 47, 48, 49, 50, 51, 52, 53, 54, 55, 56, 57, 58, 59, 60, 61, 62, 63, 64, 65, 66, 67, 68, 69, 70, 71, 72, 73, 74, 75, 76, 77, 78, 79, 80, 81, 82, 83, 84, 85, 86, 87, 88, 89, 90, 91, 92, 93, 94, 95, 96, 97, 98, 99, 100, 101…	[159, 160]	[159]	[]	[]	[]	[48, 49, 50, 51, 52, 53, 54, 55, 56, 57, 58, 59, 60, 61, 62, 63, 64, 65, 66, 67, 68, 69, 70, 71, 72, 73, 74, 75, 76, 77, 78, 79, 80]	[48, 49, 50, 51, 52, 53, 54, 55, 56, 57, 58, 59, 60, 61, 62, 63, 64, 65, 66, 67, 68, 69, 70, 71, 72, 73, 74, 75, 76, 77, 78, 79, 80]	[(48, 81)]	[33]	[]	[]	[]	0.123001
1	GAGCTGGACGGCGACGTAAAGTTTTAGAGCTACGTTCATCGACCGTCG------------------------------GTTGTACCGTCTACTTGACTCGATGAACGTAGCAAGTTAAAATAAGGCTAGTCCGTTATCAACTTGAAAAAGTGGCACCGAGTCGG	GAGCTGGACGGCGACGTAAAGTTTTAGAGCTACGTTCATCGACCGTCGTTGTACCGTCTACTTGACTTTTTTTCCGTCGTTGTACCGTCTACTTGACTCGATGAACGTAGCAAGTTAAAATAAGGCTAGTCCGTTATCAACTTGAAAAAGTGGCACCGAGTCGG	0	30	0	Reference	MODIFIED	Reference	81.707	[0, 1, 2, 3, 4, 5, 6, 7, 8, 9, 10, 11, 12, 13, 14, 15, 16, 17, 18, 19, 20, 21, 22, 23, 24, 25, 26, 27, 28, 29, 30, 31, 32, 33, 34, 35, 36, 37, 38, 39, 40, 41, 42, 43, 44, 45, 46, 47, 48, 49, 50, 51, 52, 53, 54, 55, 56, 57, 58, 59, 60, 61, 62, 63, 64, 65, 66, 67, 68, 69, 70, 71, 72, 73, 74, 75, 76, 77, 78, 79, 80, 81, 82, 83, 84, 85, 86, 87, 88, 89, 90, 91, 92, 93, 94, 95, 96, 97, 98, 99, 100, 101…	[]	[]	[]	[]	[]	[48, 49, 50, 51, 52, 53, 54, 55, 56, 57, 58, 59, 60, 61, 62, 63, 64, 65, 66, 67, 68, 69, 70, 71, 72, 73, 74, 75, 76, 77]	[48, 49, 50, 51, 52, 53, 54, 55, 56, 57, 58, 59, 60, 61, 62, 63, 64, 65, 66, 67, 68, 69, 70, 71, 72, 73, 74, 75, 76, 77]	[(48, 78)]	[30]	[]	[]	[]	0.123001
1	GAGCTGGACGGCGACGTAAAGTTTTAGAGCTACGTTCATCGACCGTCG-----------------------------CATTGTACCGTCTACTTGACTCGATGAACGTAGCAAGTTAAAATAAGGCTAGTCCGTTATCAACTTGAAAAAGTGGCACCGAGTCGG	GAGCTGGACGGCGACGTAAAGTTTTAGAGCTACGTTCATCGACCGTCGTTGTACCGTCTACTTGACTTTTTTTCCGTCGTTGTACCGTCTACTTGACTCGATGAACGTAGCAAGTTAAAATAAGGCTAGTCCGTTATCAACTTGAAAAAGTGGCACCGAGTCGG	0	29	0	Reference	MODIFIED	Reference	81.707	[0, 1, 2, 3, 4, 5, 6, 7, 8, 9, 10, 11, 12, 13, 14, 15, 16, 17, 18, 19, 20, 21, 22, 23, 24, 25, 26, 27, 28, 29, 30, 31, 32, 33, 34, 35, 36, 37, 38, 39, 40, 41, 42, 43, 44, 45, 46, 47, 48, 49, 50, 51, 52, 53, 54, 55, 56, 57, 58, 59, 60, 61, 62, 63, 64, 65, 66, 67, 68, 69, 70, 71, 72, 73, 74, 75, 76, 77, 78, 79, 80, 81, 82, 83, 84, 85, 86, 87, 88, 89, 90, 91, 92, 93, 94, 95, 96, 97, 98, 99, 100, 101…	[]	[]	[]	[]	[]	[48, 49, 50, 51, 52, 53, 54, 55, 56, 57, 58, 59, 60, 61, 62, 63, 64, 65, 66, 67, 68, 69, 70, 71, 72, 73, 74, 75, 76]	[48, 49, 50, 51, 52, 53, 54, 55, 56, 57, 58, 59, 60, 61, 62, 63, 64, 65, 66, 67, 68, 69, 70, 71, 72, 73, 74, 75, 76]	[(48, 77)]	[29]	[78]	[]	[]	0.123001
1	GAGCTGGACGGCGACGTAAAGTTTTAGAGCTACGTTCATCGACCGTCG-----------------------------CGTTGTACCGTCTACTTGACTCGATGAACGTAGCAAGTTAAAATAAGGCTAGTCCGTTATCAACTTGAAAAAGTGGCACCGA-TCGG	GAGCTGGACGGCGACGTAAAGTTTTAGAGCTACGTTCATCGACCGTCGTTGTACCGTCTACTTGACTTTTTTTCCGTCGTTGTACCGTCTACTTGACTCGATGAACGTAGCAAGTTAAAATAAGGCTAGTCCGTTATCAACTTGAAAAAGTGGCACCGAGTCGG	0	29	0	Reference	MODIFIED	Reference	81.707	[0, 1, 2, 3, 4, 5, 6, 7, 8, 9, 10, 11, 12, 13, 14, 15, 16, 17, 18, 19, 20, 21, 22, 23, 24, 25, 26, 27, 28, 29, 30, 31, 32, 33, 34, 35, 36, 37, 38, 39, 40, 41, 42, 43, 44, 45, 46, 47, 48, 49, 50, 51, 52, 53, 54, 55, 56, 57, 58, 59, 60, 61, 62, 63, 64, 65, 66, 67, 68, 69, 70, 71, 72, 73, 74, 75, 76, 77, 78, 79, 80, 81, 82, 83, 84, 85, 86, 87, 88, 89, 90, 91, 92, 93, 94, 95, 96, 97, 98, 99, 100, 101…	[]	[]	[]	[]	[]	[48, 49, 50, 51, 52, 53, 54, 55, 56, 57, 58, 59, 60, 61, 62, 63, 64, 65, 66, 67, 68, 69, 70, 71, 72, 73, 74, 75, 76, 159]	[48, 49, 50, 51, 52, 53, 54, 55, 56, 57, 58, 59, 60, 61, 62, 63, 64, 65, 66, 67, 68, 69, 70, 71, 72, 73, 74, 75, 76]	[(48, 77)]	[29]	[]	[]	[]	0.123001
1	GAGCTGGACGGCGACGTAAAGTTTTAGAGCTACGTTCATCGACCGTCG--------------------------CGACG---------CTACTTGACTCGATGAACGTAGCAAGTTAAAATAAGGCTAGTCCGTTATCAACTTGAAAAAGTGGCACCGAGTCGG	GAGCTGGACGGCGACGTAAAGTTTTAGAGCTACGTTCATCGACCGTCGTTGTACCGTCTACTTGACTTTTTTTCCGTCGTTGTACCGTCTACTTGACTCGATGAACGTAGCAAGTTAAAATAAGGCTAGTCCGTTATCAACTTGAAAAAGTGGCACCGAGTCGG	0	26	0	Reference	MODIFIED	Reference	78.049	[0, 1, 2, 3, 4, 5, 6, 7, 8, 9, 10, 11, 12, 13, 14, 15, 16, 17, 18, 19, 20, 21, 22, 23, 24, 25, 26, 27, 28, 29, 30, 31, 32, 33, 34, 35, 36, 37, 38, 39, 40, 41, 42, 43, 44, 45, 46, 47, 48, 49, 50, 51, 52, 53, 54, 55, 56, 57, 58, 59, 60, 61, 62, 63, 64, 65, 66, 67, 68, 69, 70, 71, 72, 73, 74, 75, 76, 77, 78, 79, 80, 81, 82, 83, 84, 85, 86, 87, 88, 89, 90, 91, 92, 93, 94, 95, 96, 97, 98, 99, 100, 101…	[]	[]	[]	[]	[]	[48, 49, 50, 51, 52, 53, 54, 55, 56, 57, 58, 59, 60, 61, 62, 63, 64, 65, 66, 67, 68, 69, 70, 71, 72, 73, 79, 80, 81, 82, 83, 84, 85, 86, 87]	[48, 49, 50, 51, 52, 53, 54, 55, 56, 57, 58, 59, 60, 61, 62, 63, 64, 65, 66, 67, 68, 69, 70, 71, 72, 73]	[(48, 74)]	[26]	[76]	[]	[]	0.123001
1	GAGCTGGACGGCGACGTAAAGTTTTAGAGCTACGTTCATCGACCGTCG---------------GACGGTTT----------GTACCGTCTACTTGACTCGATGAACGTAGCAAGTTAAAATAAGGCTAGTCCGTTATCAACTTGAAAAAGTGGCACCGAGTCGG	GAGCTGGACGGCGACGTAAAGTTTTAGAGCTACGTTCATCGACCGTCGTTGTACCGTCTACTTGACTTTTTTTCCGTCGTTGTACCGTCTACTTGACTCGATGAACGTAGCAAGTTAAAATAAGGCTAGTCCGTTATCAACTTGAAAAAGTGGCACCGAGTCGG	0	15	0	Reference	MODIFIED	Reference	83.537	[0, 1, 2, 3, 4, 5, 6, 7, 8, 9, 10, 11, 12, 13, 14, 15, 16, 17, 18, 19, 20, 21, 22, 23, 24, 25, 26, 27, 28, 29, 30, 31, 32, 33, 34, 35, 36, 37, 38, 39, 40, 41, 42, 43, 44, 45, 46, 47, 48, 49, 50, 51, 52, 53, 54, 55, 56, 57, 58, 59, 60, 61, 62, 63, 64, 65, 66, 67, 68, 69, 70, 71, 72, 73, 74, 75, 76, 77, 78, 79, 80, 81, 82, 83, 84, 85, 86, 87, 88, 89, 90, 91, 92, 93, 94, 95, 96, 97, 98, 99, 100, 101…	[]	[]	[]	[]	[]	[48, 49, 50, 51, 52, 53, 54, 55, 56, 57, 58, 59, 60, 61, 62, 71, 72, 73, 74, 75, 76, 77, 78, 79, 80]	[48, 49, 50, 51, 52, 53, 54, 55, 56, 57, 58, 59, 60, 61, 62]	[(48, 63)]	[15]	[66, 67]	[]	[]	0.123001
1	GAGCTGGACGGCGACGTAAAGTTTTAGAGCTACGTTCATCGACCGTCG---------------GGCTT-------------GTACCGTCTACTTGACTCGATGAACGTAGCAAGTTAAAATAAGGCTAGTCCGTTATCAACTTGAAAAAGTGGCACCGAGTCGG	GAGCTGGACGGCGACGTAAAGTTTTAGAGCTACGTTCATCGACCGTCGTTGTACCGTCTACTTGACTTTTTTTCCGTCGTTGTACCGTCTACTTGACTCGATGAACGTAGCAAGTTAAAATAAGGCTAGTCCGTTATCAACTTGAAAAAGTGGCACCGAGTCGG	0	15	0	Reference	MODIFIED	Reference	82.317	[0, 1, 2, 3, 4, 5, 6, 7, 8, 9, 10, 11, 12, 13, 14, 15, 16, 17, 18, 19, 20, 21, 22, 23, 24, 25, 26, 27, 28, 29, 30, 31, 32, 33, 34, 35, 36, 37, 38, 39, 40, 41, 42, 43, 44, 45, 46, 47, 48, 49, 50, 51, 52, 53, 54, 55, 56, 57, 58, 59, 60, 61, 62, 63, 64, 65, 66, 67, 68, 69, 70, 71, 72, 73, 74, 75, 76, 77, 78, 79, 80, 81, 82, 83, 84, 85, 86, 87, 88, 89, 90, 91, 92, 93, 94, 95, 96, 97, 98, 99, 100, 101…	[]	[]	[]	[]	[]	[48, 49, 50, 51, 52, 53, 54, 55, 56, 57, 58, 59, 60, 61, 62, 68, 69, 70, 71, 72, 73, 74, 75, 76, 77, 78, 79, 80]	[48, 49, 50, 51, 52, 53, 54, 55, 56, 57, 58, 59, 60, 61, 62]	[(48, 63)]	[15]	[64]	[]	[]	0.123001
1	GAGCTGGACGGCGACGTAAAGTTTTAGAGCTACGTTCATCGACCGTCG-----------ACTT-----------------TGTACCGTCTACTTGACTCGATGAACGTAGCAAGTTAAAATAAGGCTAGTCCGTTATCAACTTGAAAAAGTGGCACCGAGTCGG	GAGCTGGACGGCGACGTAAAGTTTTAGAGCTACGTTCATCGACCGTCGTTGTACCGTCTACTTGACTTTTTTTCCGTCGTTGTACCGTCTACTTGACTCGATGAACGTAGCAAGTTAAAATAAGGCTAGTCCGTTATCAACTTGAAAAAGTGGCACCGAGTCGG	0	17	0	Reference	MODIFIED	Reference	82.927	[0, 1, 2, 3, 4, 5, 6, 7, 8, 9, 10, 11, 12, 13, 14, 15, 16, 17, 18, 19, 20, 21, 22, 23, 24, 25, 26, 27, 28, 29, 30, 31, 32, 33, 34, 35, 36, 37, 38, 39, 40, 41, 42, 43, 44, 45, 46, 47, 48, 49, 50, 51, 52, 53, 54, 55, 56, 57, 58, 59, 60, 61, 62, 63, 64, 65, 66, 67, 68, 69, 70, 71, 72, 73, 74, 75, 76, 77, 78, 79, 80, 81, 82, 83, 84, 85, 86, 87, 88, 89, 90, 91, 92, 93, 94, 95, 96, 97, 98, 99, 100, 101…	[]	[]	[]	[]	[]	[48, 49, 50, 51, 52, 53, 54, 55, 56, 57, 58, 63, 64, 65, 66, 67, 68, 69, 70, 71, 72, 73, 74, 75, 76, 77, 78, 79]	[63, 64, 65, 66, 67, 68, 69, 70, 71, 72, 73, 74, 75, 76, 77, 78, 79]	[(63, 80)]	[17]	[]	[]	[]	0.123001
1	GAGCTGGACGGCGACGTAAAGTTTTAGAGCTACGTTCATCGACCGTCGAA-----------------------------TTGTACCGTCTACTTGACTCGATGAACGTAGCAAGTTAAAATAAGGCTAGTCCGTTATCAACTTGAAAAAGTGGC-CCGAGTCGG	GAGCTGGACGGCGACGTAAAGTTTTAGAGCTACGTTCATCGACCGTCGTTGTACCGTCTACTTGACTTTTTTTCCGTCGTTGTACCGTCTACTTGACTCGATGAACGTAGCAAGTTAAAATAAGGCTAGTCCGTTATCAACTTGAAAAAGTGGCACCGAGTCGG	0	29	0	Reference	MODIFIED	Reference	80.488	[0, 1, 2, 3, 4, 5, 6, 7, 8, 9, 10, 11, 12, 13, 14, 15, 16, 17, 18, 19, 20, 21, 22, 23, 24, 25, 26, 27, 28, 29, 30, 31, 32, 33, 34, 35, 36, 37, 38, 39, 40, 41, 42, 43, 44, 45, 46, 47, 48, 49, 50, 51, 52, 53, 54, 55, 56, 57, 58, 59, 60, 61, 62, 63, 64, 65, 66, 67, 68, 69, 70, 71, 72, 73, 74, 75, 76, 77, 78, 79, 80, 81, 82, 83, 84, 85, 86, 87, 88, 89, 90, 91, 92, 93, 94, 95, 96, 97, 98, 99, 100, 101…	[]	[]	[]	[]	[]	[50, 51, 52, 53, 54, 55, 56, 57, 58, 59, 60, 61, 62, 63, 64, 65, 66, 67, 68, 69, 70, 71, 72, 73, 74, 75, 76, 77, 78, 154]	[50, 51, 52, 53, 54, 55, 56, 57, 58, 59, 60, 61, 62, 63, 64, 65, 66, 67, 68, 69, 70, 71, 72, 73, 74, 75, 76, 77, 78]	[(50, 79)]	[29]	[48, 49]	[]	[]	0.123001
1	GAGCTGGACGGCGACGTAAAGTTTTAGAGCTACGTTCATCGACCGTCGAAGT----------------------------TGTACCGTCTACTTGACTCGATGAACGTAGCAAGTTAAAATAAGGCTAGTCCGTTATCAACTTGAAAAAGTGGCACCGAGTCGG	GAGCTGGACGGCGACGTAAAGTTTTAGAGCTACGTTCATCGACCGTCGTTGTACCGTCTACTTGACTTTTTTTCCGTCGTTGTACCGTCTACTTGACTCGATGAACGTAGCAAGTTAAAATAAGGCTAGTCCGTTATCAACTTGAAAAAGTGGCACCGAGTCGG	0	28	0	Reference	MODIFIED	Reference	81.707	[0, 1, 2, 3, 4, 5, 6, 7, 8, 9, 10, 11, 12, 13, 14, 15, 16, 17, 18, 19, 20, 21, 22, 23, 24, 25, 26, 27, 28, 29, 30, 31, 32, 33, 34, 35, 36, 37, 38, 39, 40, 41, 42, 43, 44, 45, 46, 47, 48, 49, 50, 51, 52, 53, 54, 55, 56, 57, 58, 59, 60, 61, 62, 63, 64, 65, 66, 67, 68, 69, 70, 71, 72, 73, 74, 75, 76, 77, 78, 79, 80, 81, 82, 83, 84, 85, 86, 87, 88, 89, 90, 91, 92, 93, 94, 95, 96, 97, 98, 99, 100, 101…	[]	[]	[]	[]	[]	[52, 53, 54, 55, 56, 57, 58, 59, 60, 61, 62, 63, 64, 65, 66, 67, 68, 69, 70, 71, 72, 73, 74, 75, 76, 77, 78, 79]	[52, 53, 54, 55, 56, 57, 58, 59, 60, 61, 62, 63, 64, 65, 66, 67, 68, 69, 70, 71, 72, 73, 74, 75, 76, 77, 78, 79]	[(52, 80)]	[28]	[48, 49]	[]	[]	0.123001
1	GAGCTGGACGGCGACGTAAAGTTTTAGAGCTACGTTCATCGACCGTCGACGA---------------------------------CGTCTACTTGACTCGATGAACGTAGCAAGTTAAAATAAGGCTAGTCCGTTATCAACTTGAAAAAGTGGCACCGAGTCGG	GAGCTGGACGGCGACGTAAAGTTTTAGAGCTACGTTCATCGACCGTCGTTGTACCGTCTACTTGACTTTTTTTCCGTCGTTGTACCGTCTACTTGACTCGATGAACGTAGCAAGTTAAAATAAGGCTAGTCCGTTATCAACTTGAAAAAGTGGCACCGAGTCGG	0	33	0	Reference	MODIFIED	Reference	78.049	[0, 1, 2, 3, 4, 5, 6, 7, 8, 9, 10, 11, 12, 13, 14, 15, 16, 17, 18, 19, 20, 21, 22, 23, 24, 25, 26, 27, 28, 29, 30, 31, 32, 33, 34, 35, 36, 37, 38, 39, 40, 41, 42, 43, 44, 45, 46, 47, 48, 49, 50, 51, 52, 53, 54, 55, 56, 57, 58, 59, 60, 61, 62, 63, 64, 65, 66, 67, 68, 69, 70, 71, 72, 73, 74, 75, 76, 77, 78, 79, 80, 81, 82, 83, 84, 85, 86, 87, 88, 89, 90, 91, 92, 93, 94, 95, 96, 97, 98, 99, 100, 101…	[]	[]	[]	[]	[]	[52, 53, 54, 55, 56, 57, 58, 59, 60, 61, 62, 63, 64, 65, 66, 67, 68, 69, 70, 71, 72, 73, 74, 75, 76, 77, 78, 79, 80, 81, 82, 83, 84]	[52, 53, 54, 55, 56, 57, 58, 59, 60, 61, 62, 63, 64, 65, 66, 67, 68, 69, 70, 71, 72, 73, 74, 75, 76, 77, 78, 79, 80, 81, 82, 83, 84]	[(52, 85)]	[33]	[48, 49, 51]	[]	[]	0.123001
1	GAGCTGGACGGCGACGTAAAGTTTTAGAGCTACGTTCATCGACCGTCGACGGA------------------------------ACCGTCTACTTGACTCGATGAACGTAGCAAGTTAAAATAAGGCTAGTCCGTTATCAACTTGAAAAAGTGGCACCGAGTCGG	GAGCTGGACGGCGACGTAAAGTTTTAGAGCTACGTTCATCGACCGTCGTTGTACCGTCTACTTGACTTTTTTTCCGTCGTTGTACCGTCTACTTGACTCGATGAACGTAGCAAGTTAAAATAAGGCTAGTCCGTTATCAACTTGAAAAAGTGGCACCGAGTCGG	0	30	0	Reference	MODIFIED	Reference	79.878	[0, 1, 2, 3, 4, 5, 6, 7, 8, 9, 10, 11, 12, 13, 14, 15, 16, 17, 18, 19, 20, 21, 22, 23, 24, 25, 26, 27, 28, 29, 30, 31, 32, 33, 34, 35, 36, 37, 38, 39, 40, 41, 42, 43, 44, 45, 46, 47, 48, 49, 50, 51, 52, 53, 54, 55, 56, 57, 58, 59, 60, 61, 62, 63, 64, 65, 66, 67, 68, 69, 70, 71, 72, 73, 74, 75, 76, 77, 78, 79, 80, 81, 82, 83, 84, 85, 86, 87, 88, 89, 90, 91, 92, 93, 94, 95, 96, 97, 98, 99, 100, 101…	[]	[]	[]	[]	[]	[53, 54, 55, 56, 57, 58, 59, 60, 61, 62, 63, 64, 65, 66, 67, 68, 69, 70, 71, 72, 73, 74, 75, 76, 77, 78, 79, 80, 81, 82]	[53, 54, 55, 56, 57, 58, 59, 60, 61, 62, 63, 64, 65, 66, 67, 68, 69, 70, 71, 72, 73, 74, 75, 76, 77, 78, 79, 80, 81, 82]	[(53, 83)]	[30]	[48, 49, 51]	[]	[]	0.123001
1	GAGCTGGACGGCGACGTAAAGTTTTAGAGCTACGTTCATCGACCGTCGAT------------------------------TGTACCGTCTACTTGACTCGATGAACGTAGCAAGTTAAAAATAAGGCTAGTCCGTTATCAACTTGAAAAAGTGGCACCGAGTCGG	GAGCTGGACGGCGACGTAAAGTTTTAGAGCTACGTTCATCGACCGTCGTTGTACCGTCTACTTGACTTTTTTTCCGTCGTTGTACCGTCTACTTGACTCGATGAACGTAGCAAGTTAAAA-TAAGGCTAGTCCGTTATCAACTTGAAAAAGTGGCACCGAGTCGG	0	30	0	Reference	MODIFIED	Reference	80.606	[0, 1, 2, 3, 4, 5, 6, 7, 8, 9, 10, 11, 12, 13, 14, 15, 16, 17, 18, 19, 20, 21, 22, 23, 24, 25, 26, 27, 28, 29, 30, 31, 32, 33, 34, 35, 36, 37, 38, 39, 40, 41, 42, 43, 44, 45, 46, 47, 48, 49, 50, 51, 52, 53, 54, 55, 56, 57, 58, 59, 60, 61, 62, 63, 64, 65, 66, 67, 68, 69, 70, 71, 72, 73, 74, 75, 76, 77, 78, 79, 80, 81, 82, 83, 84, 85, 86, 87, 88, 89, 90, 91, 92, 93, 94, 95, 96, 97, 98, 99, 100, 101…	[119, 120]	[119]	[]	[]	[]	[50, 51, 52, 53, 54, 55, 56, 57, 58, 59, 60, 61, 62, 63, 64, 65, 66, 67, 68, 69, 70, 71, 72, 73, 74, 75, 76, 77, 78, 79]	[50, 51, 52, 53, 54, 55, 56, 57, 58, 59, 60, 61, 62, 63, 64, 65, 66, 67, 68, 69, 70, 71, 72, 73, 74, 75, 76, 77, 78, 79]	[(50, 80)]	[30]	[48]	[]	[]	0.123001
1	GAGCTGGACGGCGACGTAAAGTTTTAGAGCTACGTTCATCGACCGTCGATGA---------------------------TTGTACCGTCTACTTGACTCGATGAACGTAGCAAGTTAAAATAAGGCTAGTCCGTTATCAACTTGAAAAAGTGGCACCGAGTCGG	GAGCTGGACGGCGACGTAAAGTTTTAGAGCTACGTTCATCGACCGTCGTTGTACCGTCTACTTGACTTTTTTTCCGTCGTTGTACCGTCTACTTGACTCGATGAACGTAGCAAGTTAAAATAAGGCTAGTCCGTTATCAACTTGAAAAAGTGGCACCGAGTCGG	0	27	0	Reference	MODIFIED	Reference	82.317	[0, 1, 2, 3, 4, 5, 6, 7, 8, 9, 10, 11, 12, 13, 14, 15, 16, 17, 18, 19, 20, 21, 22, 23, 24, 25, 26, 27, 28, 29, 30, 31, 32, 33, 34, 35, 36, 37, 38, 39, 40, 41, 42, 43, 44, 45, 46, 47, 48, 49, 50, 51, 52, 53, 54, 55, 56, 57, 58, 59, 60, 61, 62, 63, 64, 65, 66, 67, 68, 69, 70, 71, 72, 73, 74, 75, 76, 77, 78, 79, 80, 81, 82, 83, 84, 85, 86, 87, 88, 89, 90, 91, 92, 93, 94, 95, 96, 97, 98, 99, 100, 101…	[]	[]	[]	[]	[]	[52, 53, 54, 55, 56, 57, 58, 59, 60, 61, 62, 63, 64, 65, 66, 67, 68, 69, 70, 71, 72, 73, 74, 75, 76, 77, 78]	[52, 53, 54, 55, 56, 57, 58, 59, 60, 61, 62, 63, 64, 65, 66, 67, 68, 69, 70, 71, 72, 73, 74, 75, 76, 77, 78]	[(52, 79)]	[27]	[48, 51]	[]	[]	0.123001
1	GAGCTGGACGGCGACGTAAAGTTTTAGAGCTACGTTCATCGACCGTCGATGTAC----------------------------------------------------GTAGCAAGTTAAAATAAGGCTAGTCCGTTATCAACTTGAAAAAGTGGCACCGAGTCGG	GAGCTGGACGGCGACGTAAAGTTTTAGAGCTACGTTCATCGACCGTCGTTGTACCGTCTACTTGACTTTTTTTCCGTCGTTGTACCGTCTACTTGACTCGATGAACGTAGCAAGTTAAAATAAGGCTAGTCCGTTATCAACTTGAAAAAGTGGCACCGAGTCGG	0	52	0	Reference	MODIFIED	Reference	67.683	[0, 1, 2, 3, 4, 5, 6, 7, 8, 9, 10, 11, 12, 13, 14, 15, 16, 17, 18, 19, 20, 21, 22, 23, 24, 25, 26, 27, 28, 29, 30, 31, 32, 33, 34, 35, 36, 37, 38, 39, 40, 41, 42, 43, 44, 45, 46, 47, 48, 49, 50, 51, 52, 53, 54, 55, 56, 57, 58, 59, 60, 61, 62, 63, 64, 65, 66, 67, 68, 69, 70, 71, 72, 73, 74, 75, 76, 77, 78, 79, 80, 81, 82, 83, 84, 85, 86, 87, 88, 89, 90, 91, 92, 93, 94, 95, 96, 97, 98, 99, 100, 101…	[]	[]	[]	[]	[]	[54, 55, 56, 57, 58, 59, 60, 61, 62, 63, 64, 65, 66, 67, 68, 69, 70, 71, 72, 73, 74, 75, 76, 77, 78, 79, 80, 81, 82, 83, 84, 85, 86, 87, 88, 89, 90, 91, 92, 93, 94, 95, 96, 97, 98, 99, 100, 101, 102, 103, 104, 105]	[54, 55, 56, 57, 58, 59, 60, 61, 62, 63, 64, 65, 66, 67, 68, 69, 70, 71, 72, 73, 74, 75, 76, 77, 78, 79, 80, 81, 82, 83, 84, 85, 86, 87, 88, 89, 90, 91, 92, 93, 94, 95, 96, 97, 98, 99, 100, 101, 102, 103, 104, 105]	[(54, 106)]	[52]	[48]	[]	[]	0.123001
1	GAGCTGGACGGCGACGTAAAGTTTTAGAGCTACGTTCATCGACCGTCGATGTT--------------------------TTGTACCGTCTACTTGACTCGATGAACGTAGCAAGTTAAAATAAGGCTAGTCCGTTATCAACTTGAAAAAGTGGCACCGAGTCGG	GAGCTGGACGGCGACGTAAAGTTTTAGAGCTACGTTCATCGACCGTCGTTGTACCGTCTACTTGACTTTTTTTCCGTCGTTGTACCGTCTACTTGACTCGATGAACGTAGCAAGTTAAAATAAGGCTAGTCCGTTATCAACTTGAAAAAGTGGCACCGAGTCGG	0	26	0	Reference	MODIFIED	Reference	82.927	[0, 1, 2, 3, 4, 5, 6, 7, 8, 9, 10, 11, 12, 13, 14, 15, 16, 17, 18, 19, 20, 21, 22, 23, 24, 25, 26, 27, 28, 29, 30, 31, 32, 33, 34, 35, 36, 37, 38, 39, 40, 41, 42, 43, 44, 45, 46, 47, 48, 49, 50, 51, 52, 53, 54, 55, 56, 57, 58, 59, 60, 61, 62, 63, 64, 65, 66, 67, 68, 69, 70, 71, 72, 73, 74, 75, 76, 77, 78, 79, 80, 81, 82, 83, 84, 85, 86, 87, 88, 89, 90, 91, 92, 93, 94, 95, 96, 97, 98, 99, 100, 101…	[]	[]	[]	[]	[]	[53, 54, 55, 56, 57, 58, 59, 60, 61, 62, 63, 64, 65, 66, 67, 68, 69, 70, 71, 72, 73, 74, 75, 76, 77, 78]	[53, 54, 55, 56, 57, 58, 59, 60, 61, 62, 63, 64, 65, 66, 67, 68, 69, 70, 71, 72, 73, 74, 75, 76, 77, 78]	[(53, 79)]	[26]	[48, 52]	[]	[]	0.123001
1	GAGCTGGACGGCGACGTAAAGTTTTAGAGCTACGTTCATCGACCGTCGCAGT----------------------------TGTACCGTCTACTTGACTCGATGAACGTAGCAAGTTAAAATAAGGCTAGTCCGTTATCAACTTGAAAAAGTGGCACCGAGTCGG	GAGCTGGACGGCGACGTAAAGTTTTAGAGCTACGTTCATCGACCGTCGTTGTACCGTCTACTTGACTTTTTTTCCGTCGTTGTACCGTCTACTTGACTCGATGAACGTAGCAAGTTAAAATAAGGCTAGTCCGTTATCAACTTGAAAAAGTGGCACCGAGTCGG	0	28	0	Reference	MODIFIED	Reference	81.707	[0, 1, 2, 3, 4, 5, 6, 7, 8, 9, 10, 11, 12, 13, 14, 15, 16, 17, 18, 19, 20, 21, 22, 23, 24, 25, 26, 27, 28, 29, 30, 31, 32, 33, 34, 35, 36, 37, 38, 39, 40, 41, 42, 43, 44, 45, 46, 47, 48, 49, 50, 51, 52, 53, 54, 55, 56, 57, 58, 59, 60, 61, 62, 63, 64, 65, 66, 67, 68, 69, 70, 71, 72, 73, 74, 75, 76, 77, 78, 79, 80, 81, 82, 83, 84, 85, 86, 87, 88, 89, 90, 91, 92, 93, 94, 95, 96, 97, 98, 99, 100, 101…	[]	[]	[]	[]	[]	[52, 53, 54, 55, 56, 57, 58, 59, 60, 61, 62, 63, 64, 65, 66, 67, 68, 69, 70, 71, 72, 73, 74, 75, 76, 77, 78, 79]	[52, 53, 54, 55, 56, 57, 58, 59, 60, 61, 62, 63, 64, 65, 66, 67, 68, 69, 70, 71, 72, 73, 74, 75, 76, 77, 78, 79]	[(52, 80)]	[28]	[48, 49]	[]	[]	0.123001
1	GAGCTGGACGGCGACGTAAAGTTTTAGAGCTACGTTCATCGACCGTCGCT------------------------------TGTACCGTCTACTTGACTCGATGAACGTAGCAAGTTAAAATAAGGCTAGTCCGTTATCAACTTGAAAAAGTGGCACCGAGTCGG	GAGCTGGACGGCGACGTAAAGTTTTAGAGCTACGTTCATCGACCGTCGTTGTACCGTCTACTTGACTTTTTTTCCGTCGTTGTACCGTCTACTTGACTCGATGAACGTAGCAAGTTAAAATAAGGCTAGTCCGTTATCAACTTGAAAAAGTGGCACCGAGTCGG	0	30	0	Reference	MODIFIED	Reference	81.098	[0, 1, 2, 3, 4, 5, 6, 7, 8, 9, 10, 11, 12, 13, 14, 15, 16, 17, 18, 19, 20, 21, 22, 23, 24, 25, 26, 27, 28, 29, 30, 31, 32, 33, 34, 35, 36, 37, 38, 39, 40, 41, 42, 43, 44, 45, 46, 47, 48, 49, 50, 51, 52, 53, 54, 55, 56, 57, 58, 59, 60, 61, 62, 63, 64, 65, 66, 67, 68, 69, 70, 71, 72, 73, 74, 75, 76, 77, 78, 79, 80, 81, 82, 83, 84, 85, 86, 87, 88, 89, 90, 91, 92, 93, 94, 95, 96, 97, 98, 99, 100, 101…	[]	[]	[]	[]	[]	[50, 51, 52, 53, 54, 55, 56, 57, 58, 59, 60, 61, 62, 63, 64, 65, 66, 67, 68, 69, 70, 71, 72, 73, 74, 75, 76, 77, 78, 79]	[50, 51, 52, 53, 54, 55, 56, 57, 58, 59, 60, 61, 62, 63, 64, 65, 66, 67, 68, 69, 70, 71, 72, 73, 74, 75, 76, 77, 78, 79]	[(50, 80)]	[30]	[48]	[]	[]	0.123001
1	GAGCTGGACGGCGACGTAAAGTTTTAGAGCTACGTTCATCGACCGTCGCT-----------------------------TTGTACCGTCTACTTGACTCGATGAACGTAGCAAGTAAAAATAAGGCTAGTCCGTTATCAACTTGAAAAAGTGGCACCGAGTCGG	GAGCTGGACGGCGACGTAAAGTTTTAGAGCTACGTTCATCGACCGTCGTTGTACCGTCTACTTGACTTTTTTTCCGTCGTTGTACCGTCTACTTGACTCGATGAACGTAGCAAGTTAAAATAAGGCTAGTCCGTTATCAACTTGAAAAAGTGGCACCGAGTCGG	0	29	0	Reference	MODIFIED	Reference	81.098	[0, 1, 2, 3, 4, 5, 6, 7, 8, 9, 10, 11, 12, 13, 14, 15, 16, 17, 18, 19, 20, 21, 22, 23, 24, 25, 26, 27, 28, 29, 30, 31, 32, 33, 34, 35, 36, 37, 38, 39, 40, 41, 42, 43, 44, 45, 46, 47, 48, 49, 50, 51, 52, 53, 54, 55, 56, 57, 58, 59, 60, 61, 62, 63, 64, 65, 66, 67, 68, 69, 70, 71, 72, 73, 74, 75, 76, 77, 78, 79, 80, 81, 82, 83, 84, 85, 86, 87, 88, 89, 90, 91, 92, 93, 94, 95, 96, 97, 98, 99, 100, 101…	[]	[]	[]	[]	[]	[50, 51, 52, 53, 54, 55, 56, 57, 58, 59, 60, 61, 62, 63, 64, 65, 66, 67, 68, 69, 70, 71, 72, 73, 74, 75, 76, 77, 78]	[50, 51, 52, 53, 54, 55, 56, 57, 58, 59, 60, 61, 62, 63, 64, 65, 66, 67, 68, 69, 70, 71, 72, 73, 74, 75, 76, 77, 78]	[(50, 79)]	[29]	[48, 115]	[]	[]	0.123001
1	GAGCTGGACGGCGACGTAAAGTTTTAGAGCTACGTTCATCGACCGTCGCT-----------------------------TTGTACCGTCTACTTGACTCGATGAACGTAGCAAGTTAAAATAAGGCTAGTCCGTTATCAACTTGAAAAAGTGGCACCGAGTCGG	GAGCTGGACGGCGACGTAAAGTTTTAGAGCTACGTTCATCGACCGTCGTTGTACCGTCTACTTGACTTTTTTTCCGTCGTTGTACCGTCTACTTGACTCGATGAACGTAGCAAGTTAAAATAAGGCTAGTCCGTTATCAACTTGAAAAAGTGGCACCGAGTCGG	0	29	0	Reference	MODIFIED	Reference	81.707	[0, 1, 2, 3, 4, 5, 6, 7, 8, 9, 10, 11, 12, 13, 14, 15, 16, 17, 18, 19, 20, 21, 22, 23, 24, 25, 26, 27, 28, 29, 30, 31, 32, 33, 34, 35, 36, 37, 38, 39, 40, 41, 42, 43, 44, 45, 46, 47, 48, 49, 50, 51, 52, 53, 54, 55, 56, 57, 58, 59, 60, 61, 62, 63, 64, 65, 66, 67, 68, 69, 70, 71, 72, 73, 74, 75, 76, 77, 78, 79, 80, 81, 82, 83, 84, 85, 86, 87, 88, 89, 90, 91, 92, 93, 94, 95, 96, 97, 98, 99, 100, 101…	[]	[]	[]	[]	[]	[50, 51, 52, 53, 54, 55, 56, 57, 58, 59, 60, 61, 62, 63, 64, 65, 66, 67, 68, 69, 70, 71, 72, 73, 74, 75, 76, 77, 78]	[50, 51, 52, 53, 54, 55, 56, 57, 58, 59, 60, 61, 62, 63, 64, 65, 66, 67, 68, 69, 70, 71, 72, 73, 74, 75, 76, 77, 78]	[(50, 79)]	[29]	[48]	[]	[]	0.123001
1	GAGCTGGACGGCGACGTAAAGTTTTAGAGCTACGTTCATCGACCGTCGCTCT----------------------------TGTACCGTCTACTTGACTCGATGAACGTAGCAAGTTAAAATAAGGCTAGTCCGTTATCAACTTGAAAAAGTGGCACCGAGTCGG	GAGCTGGACGGCGACGTAAAGTTTTAGAGCTACGTTCATCGACCGTCGTTGTACCGTCTACTTGACTTTTTTTCCGTCGTTGTACCGTCTACTTGACTCGATGAACGTAGCAAGTTAAAATAAGGCTAGTCCGTTATCAACTTGAAAAAGTGGCACCGAGTCGG	0	28	0	Reference	MODIFIED	Reference	81.707	[0, 1, 2, 3, 4, 5, 6, 7, 8, 9, 10, 11, 12, 13, 14, 15, 16, 17, 18, 19, 20, 21, 22, 23, 24, 25, 26, 27, 28, 29, 30, 31, 32, 33, 34, 35, 36, 37, 38, 39, 40, 41, 42, 43, 44, 45, 46, 47, 48, 49, 50, 51, 52, 53, 54, 55, 56, 57, 58, 59, 60, 61, 62, 63, 64, 65, 66, 67, 68, 69, 70, 71, 72, 73, 74, 75, 76, 77, 78, 79, 80, 81, 82, 83, 84, 85, 86, 87, 88, 89, 90, 91, 92, 93, 94, 95, 96, 97, 98, 99, 100, 101…	[]	[]	[]	[]	[]	[52, 53, 54, 55, 56, 57, 58, 59, 60, 61, 62, 63, 64, 65, 66, 67, 68, 69, 70, 71, 72, 73, 74, 75, 76, 77, 78, 79]	[52, 53, 54, 55, 56, 57, 58, 59, 60, 61, 62, 63, 64, 65, 66, 67, 68, 69, 70, 71, 72, 73, 74, 75, 76, 77, 78, 79]	[(52, 80)]	[28]	[48, 50]	[]	[]	0.123001
1	GAGCTGGACGGCGACGTAAAGTTTTAGAGCTACGTTCATCGACCGTCGGTGT----------------------------TGTACCGTCTACTTGACTCGATGAACGTAGCAAGTTAAAATAAGGCTAGTCCGTTATCAACTTGAAAAAGTGGCACCGAGTCGG	GAGCTGGACGGCGACGTAAAGTTTTAGAGCTACGTTCATCGACCGTCGTTGTACCGTCTACTTGACTTTTTTTCCGTCGTTGTACCGTCTACTTGACTCGATGAACGTAGCAAGTTAAAATAAGGCTAGTCCGTTATCAACTTGAAAAAGTGGCACCGAGTCGG	0	28	0	Reference	MODIFIED	Reference	82.317	[0, 1, 2, 3, 4, 5, 6, 7, 8, 9, 10, 11, 12, 13, 14, 15, 16, 17, 18, 19, 20, 21, 22, 23, 24, 25, 26, 27, 28, 29, 30, 31, 32, 33, 34, 35, 36, 37, 38, 39, 40, 41, 42, 43, 44, 45, 46, 47, 48, 49, 50, 51, 52, 53, 54, 55, 56, 57, 58, 59, 60, 61, 62, 63, 64, 65, 66, 67, 68, 69, 70, 71, 72, 73, 74, 75, 76, 77, 78, 79, 80, 81, 82, 83, 84, 85, 86, 87, 88, 89, 90, 91, 92, 93, 94, 95, 96, 97, 98, 99, 100, 101…	[]	[]	[]	[]	[]	[52, 53, 54, 55, 56, 57, 58, 59, 60, 61, 62, 63, 64, 65, 66, 67, 68, 69, 70, 71, 72, 73, 74, 75, 76, 77, 78, 79]	[52, 53, 54, 55, 56, 57, 58, 59, 60, 61, 62, 63, 64, 65, 66, 67, 68, 69, 70, 71, 72, 73, 74, 75, 76, 77, 78, 79]	[(52, 80)]	[28]	[48]	[]	[]	0.123001
1	GAGCTGGACGGCGACGTAAAGTTTTAGAGCTACGTTCATCGACCGTCGT-----------------------------------------------------------AGCAAGTTAAAATAAGGCTAGTCCGTTATCAACTTGAAAAAGTGGCACC-AGTCGG	GAGCTGGACGGCGACGTAAAGTTTTAGAGCTACGTTCATCGACCGTCGTTGTACCGTCTACTTGACTTTTTTTCCGTCGTTGTACCGTCTACTTGACTCGATGAACGTAGCAAGTTAAAATAAGGCTAGTCCGTTATCAACTTGAAAAAGTGGCACCGAGTCGG	0	59	0	Reference	MODIFIED	Reference	63.415	[0, 1, 2, 3, 4, 5, 6, 7, 8, 9, 10, 11, 12, 13, 14, 15, 16, 17, 18, 19, 20, 21, 22, 23, 24, 25, 26, 27, 28, 29, 30, 31, 32, 33, 34, 35, 36, 37, 38, 39, 40, 41, 42, 43, 44, 45, 46, 47, 48, 49, 50, 51, 52, 53, 54, 55, 56, 57, 58, 59, 60, 61, 62, 63, 64, 65, 66, 67, 68, 69, 70, 71, 72, 73, 74, 75, 76, 77, 78, 79, 80, 81, 82, 83, 84, 85, 86, 87, 88, 89, 90, 91, 92, 93, 94, 95, 96, 97, 98, 99, 100, 101…	[]	[]	[]	[]	[]	[49, 50, 51, 52, 53, 54, 55, 56, 57, 58, 59, 60, 61, 62, 63, 64, 65, 66, 67, 68, 69, 70, 71, 72, 73, 74, 75, 76, 77, 78, 79, 80, 81, 82, 83, 84, 85, 86, 87, 88, 89, 90, 91, 92, 93, 94, 95, 96, 97, 98, 99, 100, 101, 102, 103, 104, 105, 106, 107, 157]	[49, 50, 51, 52, 53, 54, 55, 56, 57, 58, 59, 60, 61, 62, 63, 64, 65, 66, 67, 68, 69, 70, 71, 72, 73, 74, 75, 76, 77, 78, 79, 80, 81, 82, 83, 84, 85, 86, 87, 88, 89, 90, 91, 92, 93, 94, 95, 96, 97, 98, 99, 100, 101, 102, 103, 104, 105, 106, 107]	[(49, 108)]	[59]	[]	[]	[]	0.123001
1	GAGCTGGACGGCGACGTAAAGTTTTAGAGCTACGTTCATCGACCGTCGT-------------------------------------GTCTACTTGACTCGATGAACGTAGCAAGTTAAAATAAGGCTAGTCCGTTATCAACTTGAAAAAGTGGCACCGAGTCGG	GAGCTGGACGGCGACGTAAAGTTTTAGAGCTACGTTCATCGACCGTCGTTGTACCGTCTACTTGACTTTTTTTCCGTCGTTGTACCGTCTACTTGACTCGATGAACGTAGCAAGTTAAAATAAGGCTAGTCCGTTATCAACTTGAAAAAGTGGCACCGAGTCGG	0	37	0	Reference	MODIFIED	Reference	77.439	[0, 1, 2, 3, 4, 5, 6, 7, 8, 9, 10, 11, 12, 13, 14, 15, 16, 17, 18, 19, 20, 21, 22, 23, 24, 25, 26, 27, 28, 29, 30, 31, 32, 33, 34, 35, 36, 37, 38, 39, 40, 41, 42, 43, 44, 45, 46, 47, 48, 49, 50, 51, 52, 53, 54, 55, 56, 57, 58, 59, 60, 61, 62, 63, 64, 65, 66, 67, 68, 69, 70, 71, 72, 73, 74, 75, 76, 77, 78, 79, 80, 81, 82, 83, 84, 85, 86, 87, 88, 89, 90, 91, 92, 93, 94, 95, 96, 97, 98, 99, 100, 101…	[]	[]	[]	[]	[]	[49, 50, 51, 52, 53, 54, 55, 56, 57, 58, 59, 60, 61, 62, 63, 64, 65, 66, 67, 68, 69, 70, 71, 72, 73, 74, 75, 76, 77, 78, 79, 80, 81, 82, 83, 84, 85]	[49, 50, 51, 52, 53, 54, 55, 56, 57, 58, 59, 60, 61, 62, 63, 64, 65, 66, 67, 68, 69, 70, 71, 72, 73, 74, 75, 76, 77, 78, 79, 80, 81, 82, 83, 84, 85]	[(49, 86)]	[37]	[]	[]	[]	0.123001
1	GAGCTGGACGGCGACGTAAAGTTTTAGAGCTACGTTCATCGACCGTCGT--------------------------------GTACCGTCTACTTGACTCGATGAACGTAGCAAGTTAAAATAAGGCTAGTCCGTTATCAACTTGAAAAAGTAGCACCGAGTCGG	GAGCTGGACGGCGACGTAAAGTTTTAGAGCTACGTTCATCGACCGTCGTTGTACCGTCTACTTGACTTTTTTTCCGTCGTTGTACCGTCTACTTGACTCGATGAACGTAGCAAGTTAAAATAAGGCTAGTCCGTTATCAACTTGAAAAAGTGGCACCGAGTCGG	0	32	0	Reference	MODIFIED	Reference	79.878	[0, 1, 2, 3, 4, 5, 6, 7, 8, 9, 10, 11, 12, 13, 14, 15, 16, 17, 18, 19, 20, 21, 22, 23, 24, 25, 26, 27, 28, 29, 30, 31, 32, 33, 34, 35, 36, 37, 38, 39, 40, 41, 42, 43, 44, 45, 46, 47, 48, 49, 50, 51, 52, 53, 54, 55, 56, 57, 58, 59, 60, 61, 62, 63, 64, 65, 66, 67, 68, 69, 70, 71, 72, 73, 74, 75, 76, 77, 78, 79, 80, 81, 82, 83, 84, 85, 86, 87, 88, 89, 90, 91, 92, 93, 94, 95, 96, 97, 98, 99, 100, 101…	[]	[]	[]	[]	[]	[49, 50, 51, 52, 53, 54, 55, 56, 57, 58, 59, 60, 61, 62, 63, 64, 65, 66, 67, 68, 69, 70, 71, 72, 73, 74, 75, 76, 77, 78, 79, 80]	[49, 50, 51, 52, 53, 54, 55, 56, 57, 58, 59, 60, 61, 62, 63, 64, 65, 66, 67, 68, 69, 70, 71, 72, 73, 74, 75, 76, 77, 78, 79, 80]	[(49, 81)]	[32]	[151]	[]	[]	0.123001
1	GAGCTGGACGGCGACGTAAAGTTTTAGAGCTACGTTCATCGACCGTCGT--------------------------------GTACCGTCTACTTGACTCGATGAACGTAGCAAGTTAAAATAAGGCTAGTCCGTTATCAACTTGAAAAAGTGGC-CCGAGCGG-	GAGCTGGACGGCGACGTAAAGTTTTAGAGCTACGTTCATCGACCGTCGTTGTACCGTCTACTTGACTTTTTTTCCGTCGTTGTACCGTCTACTTGACTCGATGAACGTAGCAAGTTAAAATAAGGCTAGTCCGTTATCAACTTGAAAAAGTGGCACCGAGTCGG	0	32	0	Reference	MODIFIED	Reference	78.049	[0, 1, 2, 3, 4, 5, 6, 7, 8, 9, 10, 11, 12, 13, 14, 15, 16, 17, 18, 19, 20, 21, 22, 23, 24, 25, 26, 27, 28, 29, 30, 31, 32, 33, 34, 35, 36, 37, 38, 39, 40, 41, 42, 43, 44, 45, 46, 47, 48, 49, 50, 51, 52, 53, 54, 55, 56, 57, 58, 59, 60, 61, 62, 63, 64, 65, 66, 67, 68, 69, 70, 71, 72, 73, 74, 75, 76, 77, 78, 79, 80, 81, 82, 83, 84, 85, 86, 87, 88, 89, 90, 91, 92, 93, 94, 95, 96, 97, 98, 99, 100, 101…	[]	[]	[]	[]	[]	[49, 50, 51, 52, 53, 54, 55, 56, 57, 58, 59, 60, 61, 62, 63, 64, 65, 66, 67, 68, 69, 70, 71, 72, 73, 74, 75, 76, 77, 78, 79, 80, 154]	[49, 50, 51, 52, 53, 54, 55, 56, 57, 58, 59, 60, 61, 62, 63, 64, 65, 66, 67, 68, 69, 70, 71, 72, 73, 74, 75, 76, 77, 78, 79, 80]	[(49, 81)]	[32]	[160, 161]	[]	[]	0.123001
1	GAGCTGGACGGCGACGTAAAGTTTTAGAGCTACGTTCATCGACCGTCGT--------------------------------GTACCGTCTACTTGACTCGATGAACGTAGCAAGTTAAAATAAGGCTAGTCCGTTATCAACTTGAAAAAGTGGC-CCGAGTCGG	GAGCTGGACGGCGACGTAAAGTTTTAGAGCTACGTTCATCGACCGTCGTTGTACCGTCTACTTGACTTTTTTTCCGTCGTTGTACCGTCTACTTGACTCGATGAACGTAGCAAGTTAAAATAAGGCTAGTCCGTTATCAACTTGAAAAAGTGGCACCGAGTCGG	0	32	0	Reference	MODIFIED	Reference	79.878	[0, 1, 2, 3, 4, 5, 6, 7, 8, 9, 10, 11, 12, 13, 14, 15, 16, 17, 18, 19, 20, 21, 22, 23, 24, 25, 26, 27, 28, 29, 30, 31, 32, 33, 34, 35, 36, 37, 38, 39, 40, 41, 42, 43, 44, 45, 46, 47, 48, 49, 50, 51, 52, 53, 54, 55, 56, 57, 58, 59, 60, 61, 62, 63, 64, 65, 66, 67, 68, 69, 70, 71, 72, 73, 74, 75, 76, 77, 78, 79, 80, 81, 82, 83, 84, 85, 86, 87, 88, 89, 90, 91, 92, 93, 94, 95, 96, 97, 98, 99, 100, 101…	[]	[]	[]	[]	[]	[49, 50, 51, 52, 53, 54, 55, 56, 57, 58, 59, 60, 61, 62, 63, 64, 65, 66, 67, 68, 69, 70, 71, 72, 73, 74, 75, 76, 77, 78, 79, 80, 154]	[49, 50, 51, 52, 53, 54, 55, 56, 57, 58, 59, 60, 61, 62, 63, 64, 65, 66, 67, 68, 69, 70, 71, 72, 73, 74, 75, 76, 77, 78, 79, 80]	[(49, 81)]	[32]	[]	[]	[]	0.123001
1	GAGCTGGACGGCGACGTAAAGTTTTAGAGCTACGTTCATCGACCGTCGT--------------------------------GTACCGTCTACTTGACTCGATGAACGTAGCAAGTTAAAATAAGGCTAGTCCGTTATCAACTTGAAAAAGTGGCCCCGAGTCGG	GAGCTGGACGGCGACGTAAAGTTTTAGAGCTACGTTCATCGACCGTCGTTGTACCGTCTACTTGACTTTTTTTCCGTCGTTGTACCGTCTACTTGACTCGATGAACGTAGCAAGTTAAAATAAGGCTAGTCCGTTATCAACTTGAAAAAGTGGCACCGAGTCGG	0	32	0	Reference	MODIFIED	Reference	79.878	[0, 1, 2, 3, 4, 5, 6, 7, 8, 9, 10, 11, 12, 13, 14, 15, 16, 17, 18, 19, 20, 21, 22, 23, 24, 25, 26, 27, 28, 29, 30, 31, 32, 33, 34, 35, 36, 37, 38, 39, 40, 41, 42, 43, 44, 45, 46, 47, 48, 49, 50, 51, 52, 53, 54, 55, 56, 57, 58, 59, 60, 61, 62, 63, 64, 65, 66, 67, 68, 69, 70, 71, 72, 73, 74, 75, 76, 77, 78, 79, 80, 81, 82, 83, 84, 85, 86, 87, 88, 89, 90, 91, 92, 93, 94, 95, 96, 97, 98, 99, 100, 101…	[]	[]	[]	[]	[]	[49, 50, 51, 52, 53, 54, 55, 56, 57, 58, 59, 60, 61, 62, 63, 64, 65, 66, 67, 68, 69, 70, 71, 72, 73, 74, 75, 76, 77, 78, 79, 80]	[49, 50, 51, 52, 53, 54, 55, 56, 57, 58, 59, 60, 61, 62, 63, 64, 65, 66, 67, 68, 69, 70, 71, 72, 73, 74, 75, 76, 77, 78, 79, 80]	[(49, 81)]	[32]	[154]	[]	[]	0.123001
1	GAGCTGGACGGCGACGTAAAGTTTTAGAGCTACGTTCATCGACCGTCGT-----------------------------GTTGTACCGTCTACTTGACTCGATGAACGTAGCAAGCTAAAATAAGGCTAGTCCGTTATCAACTTGAAAAAGTGGCACCGAGTCGG	GAGCTGGACGGCGACGTAAAGTTTTAGAGCTACGTTCATCGACCGTCGTTGTACCGTCTACTTGACTTTTTTTCCGTCGTTGTACCGTCTACTTGACTCGATGAACGTAGCAAGTTAAAATAAGGCTAGTCCGTTATCAACTTGAAAAAGTGGCACCGAGTCGG	0	29	0	Reference	MODIFIED	Reference	81.707	[0, 1, 2, 3, 4, 5, 6, 7, 8, 9, 10, 11, 12, 13, 14, 15, 16, 17, 18, 19, 20, 21, 22, 23, 24, 25, 26, 27, 28, 29, 30, 31, 32, 33, 34, 35, 36, 37, 38, 39, 40, 41, 42, 43, 44, 45, 46, 47, 48, 49, 50, 51, 52, 53, 54, 55, 56, 57, 58, 59, 60, 61, 62, 63, 64, 65, 66, 67, 68, 69, 70, 71, 72, 73, 74, 75, 76, 77, 78, 79, 80, 81, 82, 83, 84, 85, 86, 87, 88, 89, 90, 91, 92, 93, 94, 95, 96, 97, 98, 99, 100, 101…	[]	[]	[]	[]	[]	[49, 50, 51, 52, 53, 54, 55, 56, 57, 58, 59, 60, 61, 62, 63, 64, 65, 66, 67, 68, 69, 70, 71, 72, 73, 74, 75, 76, 77]	[49, 50, 51, 52, 53, 54, 55, 56, 57, 58, 59, 60, 61, 62, 63, 64, 65, 66, 67, 68, 69, 70, 71, 72, 73, 74, 75, 76, 77]	[(49, 78)]	[29]	[114]	[]	[]	0.123001
1	GAGCTGGACGGCGACGTAAAGTTTTAGAGCTACGTTCATCGACCGTCGT-----------------------------GTTGTACCGTCTACTTGACTCGATGAACGTAGCAAGTTAAAATAAGGCTAGTCCGTTATCAACTTGAAAAAGTGGCACCGG-----	GAGCTGGACGGCGACGTAAAGTTTTAGAGCTACGTTCATCGACCGTCGTTGTACCGTCTACTTGACTTTTTTTCCGTCGTTGTACCGTCTACTTGACTCGATGAACGTAGCAAGTTAAAATAAGGCTAGTCCGTTATCAACTTGAAAAAGTGGCACCGAGTCGG	0	29	0	Reference	MODIFIED	Reference	78.659	[0, 1, 2, 3, 4, 5, 6, 7, 8, 9, 10, 11, 12, 13, 14, 15, 16, 17, 18, 19, 20, 21, 22, 23, 24, 25, 26, 27, 28, 29, 30, 31, 32, 33, 34, 35, 36, 37, 38, 39, 40, 41, 42, 43, 44, 45, 46, 47, 48, 49, 50, 51, 52, 53, 54, 55, 56, 57, 58, 59, 60, 61, 62, 63, 64, 65, 66, 67, 68, 69, 70, 71, 72, 73, 74, 75, 76, 77, 78, 79, 80, 81, 82, 83, 84, 85, 86, 87, 88, 89, 90, 91, 92, 93, 94, 95, 96, 97, 98, 99, 100, 101…	[]	[]	[]	[]	[]	[49, 50, 51, 52, 53, 54, 55, 56, 57, 58, 59, 60, 61, 62, 63, 64, 65, 66, 67, 68, 69, 70, 71, 72, 73, 74, 75, 76, 77, 159, 160, 161, 162]	[49, 50, 51, 52, 53, 54, 55, 56, 57, 58, 59, 60, 61, 62, 63, 64, 65, 66, 67, 68, 69, 70, 71, 72, 73, 74, 75, 76, 77]	[(49, 78)]	[29]	[158]	[]	[]	0.123001
1	GAGCTGGACGGCGACGTAAAGTTTTAGAGCTACGTTCATCGACCGTCGT-----------------------------GTTGTGCCGTCTACTTGACTCGATGAACGTAGCAAGTTAAGATAAGGCTAGTCCGTTATCAACTTGAAAAAGTGGCACCGAGTCGG	GAGCTGGACGGCGACGTAAAGTTTTAGAGCTACGTTCATCGACCGTCGTTGTACCGTCTACTTGACTTTTTTTCCGTCGTTGTACCGTCTACTTGACTCGATGAACGTAGCAAGTTAAAATAAGGCTAGTCCGTTATCAACTTGAAAAAGTGGCACCGAGTCGG	0	29	0	Reference	MODIFIED	Reference	81.098	[0, 1, 2, 3, 4, 5, 6, 7, 8, 9, 10, 11, 12, 13, 14, 15, 16, 17, 18, 19, 20, 21, 22, 23, 24, 25, 26, 27, 28, 29, 30, 31, 32, 33, 34, 35, 36, 37, 38, 39, 40, 41, 42, 43, 44, 45, 46, 47, 48, 49, 50, 51, 52, 53, 54, 55, 56, 57, 58, 59, 60, 61, 62, 63, 64, 65, 66, 67, 68, 69, 70, 71, 72, 73, 74, 75, 76, 77, 78, 79, 80, 81, 82, 83, 84, 85, 86, 87, 88, 89, 90, 91, 92, 93, 94, 95, 96, 97, 98, 99, 100, 101…	[]	[]	[]	[]	[]	[49, 50, 51, 52, 53, 54, 55, 56, 57, 58, 59, 60, 61, 62, 63, 64, 65, 66, 67, 68, 69, 70, 71, 72, 73, 74, 75, 76, 77]	[49, 50, 51, 52, 53, 54, 55, 56, 57, 58, 59, 60, 61, 62, 63, 64, 65, 66, 67, 68, 69, 70, 71, 72, 73, 74, 75, 76, 77]	[(49, 78)]	[29]	[83, 118]	[]	[]	0.123001
1	GAGCTGGACGGCGACGTAAAGTTTTAGAGCTACGTTCATCGACCGTCGTA-----------------------------TTGTACCGTCTACTTGACTCGATGAACGTAGCAAGTTAAAATAAGGCTAGTCCGTTATCAACTTGAAAAAGTGGCACC-AGTCGG	GAGCTGGACGGCGACGTAAAGTTTTAGAGCTACGTTCATCGACCGTCGTTGTACCGTCTACTTGACTTTTTTTCCGTCGTTGTACCGTCTACTTGACTCGATGAACGTAGCAAGTTAAAATAAGGCTAGTCCGTTATCAACTTGAAAAAGTGGCACCGAGTCGG	0	29	0	Reference	MODIFIED	Reference	81.098	[0, 1, 2, 3, 4, 5, 6, 7, 8, 9, 10, 11, 12, 13, 14, 15, 16, 17, 18, 19, 20, 21, 22, 23, 24, 25, 26, 27, 28, 29, 30, 31, 32, 33, 34, 35, 36, 37, 38, 39, 40, 41, 42, 43, 44, 45, 46, 47, 48, 49, 50, 51, 52, 53, 54, 55, 56, 57, 58, 59, 60, 61, 62, 63, 64, 65, 66, 67, 68, 69, 70, 71, 72, 73, 74, 75, 76, 77, 78, 79, 80, 81, 82, 83, 84, 85, 86, 87, 88, 89, 90, 91, 92, 93, 94, 95, 96, 97, 98, 99, 100, 101…	[]	[]	[]	[]	[]	[50, 51, 52, 53, 54, 55, 56, 57, 58, 59, 60, 61, 62, 63, 64, 65, 66, 67, 68, 69, 70, 71, 72, 73, 74, 75, 76, 77, 78, 157]	[50, 51, 52, 53, 54, 55, 56, 57, 58, 59, 60, 61, 62, 63, 64, 65, 66, 67, 68, 69, 70, 71, 72, 73, 74, 75, 76, 77, 78]	[(50, 79)]	[29]	[49]	[]	[]	0.123001
1	GAGCTGGACGGCGACGTAAAGTTTTAGAGCTACGTTCATCGACCGTCGTAAT----------------------------TGTACCGTCTACTTGACTCGATGAACGTAGCAAGTTAAAATAAGGCTAGTCCGTTATCAACTTGAAAAAGTGGCACCGAGTCGG	GAGCTGGACGGCGACGTAAAGTTTTAGAGCTACGTTCATCGACCGTCGTTGTACCGTCTACTTGACTTTTTTTCCGTCGTTGTACCGTCTACTTGACTCGATGAACGTAGCAAGTTAAAATAAGGCTAGTCCGTTATCAACTTGAAAAAGTGGCACCGAGTCGG	0	28	0	Reference	MODIFIED	Reference	81.707	[0, 1, 2, 3, 4, 5, 6, 7, 8, 9, 10, 11, 12, 13, 14, 15, 16, 17, 18, 19, 20, 21, 22, 23, 24, 25, 26, 27, 28, 29, 30, 31, 32, 33, 34, 35, 36, 37, 38, 39, 40, 41, 42, 43, 44, 45, 46, 47, 48, 49, 50, 51, 52, 53, 54, 55, 56, 57, 58, 59, 60, 61, 62, 63, 64, 65, 66, 67, 68, 69, 70, 71, 72, 73, 74, 75, 76, 77, 78, 79, 80, 81, 82, 83, 84, 85, 86, 87, 88, 89, 90, 91, 92, 93, 94, 95, 96, 97, 98, 99, 100, 101…	[]	[]	[]	[]	[]	[52, 53, 54, 55, 56, 57, 58, 59, 60, 61, 62, 63, 64, 65, 66, 67, 68, 69, 70, 71, 72, 73, 74, 75, 76, 77, 78, 79]	[52, 53, 54, 55, 56, 57, 58, 59, 60, 61, 62, 63, 64, 65, 66, 67, 68, 69, 70, 71, 72, 73, 74, 75, 76, 77, 78, 79]	[(52, 80)]	[28]	[49, 50]	[]	[]	0.123001
1	GAGCTGGACGGCGACGTAAAGTTTTAGAGCTACGTTCATCGACCGTCGTT------------------------------TGAACCGTCTACTTGACTCGATGAACGTAGCAAGTTAAAATAAGGCTAGTCCGTTATCAACTTGAAAAAGTGGCACCGAGTCGG	GAGCTGGACGGCGACGTAAAGTTTTAGAGCTACGTTCATCGACCGTCGTTGTACCGTCTACTTGACTTTTTTTCCGTCGTTGTACCGTCTACTTGACTCGATGAACGTAGCAAGTTAAAATAAGGCTAGTCCGTTATCAACTTGAAAAAGTGGCACCGAGTCGG	0	30	0	Reference	MODIFIED	Reference	81.098	[0, 1, 2, 3, 4, 5, 6, 7, 8, 9, 10, 11, 12, 13, 14, 15, 16, 17, 18, 19, 20, 21, 22, 23, 24, 25, 26, 27, 28, 29, 30, 31, 32, 33, 34, 35, 36, 37, 38, 39, 40, 41, 42, 43, 44, 45, 46, 47, 48, 49, 50, 51, 52, 53, 54, 55, 56, 57, 58, 59, 60, 61, 62, 63, 64, 65, 66, 67, 68, 69, 70, 71, 72, 73, 74, 75, 76, 77, 78, 79, 80, 81, 82, 83, 84, 85, 86, 87, 88, 89, 90, 91, 92, 93, 94, 95, 96, 97, 98, 99, 100, 101…	[]	[]	[]	[]	[]	[50, 51, 52, 53, 54, 55, 56, 57, 58, 59, 60, 61, 62, 63, 64, 65, 66, 67, 68, 69, 70, 71, 72, 73, 74, 75, 76, 77, 78, 79]	[50, 51, 52, 53, 54, 55, 56, 57, 58, 59, 60, 61, 62, 63, 64, 65, 66, 67, 68, 69, 70, 71, 72, 73, 74, 75, 76, 77, 78, 79]	[(50, 80)]	[30]	[82]	[]	[]	0.123001
1	GAGCTGGACGGCGACGTAAAGTTTTAGAGCTACGTTCATCGACCGTCGTT------------------------------TGTACCGTCTACTTGACTCGATGAACGTAGCAAGTTAAAATAAGGCTAGTCCGTTATCAACTTGAAAAAGTGGCAC-GAGTCGG	GAGCTGGACGGCGACGTAAAGTTTTAGAGCTACGTTCATCGACCGTCGTTGTACCGTCTACTTGACTTTTTTTCCGTCGTTGTACCGTCTACTTGACTCGATGAACGTAGCAAGTTAAAATAAGGCTAGTCCGTTATCAACTTGAAAAAGTGGCACCGAGTCGG	0	30	0	Reference	MODIFIED	Reference	81.098	[0, 1, 2, 3, 4, 5, 6, 7, 8, 9, 10, 11, 12, 13, 14, 15, 16, 17, 18, 19, 20, 21, 22, 23, 24, 25, 26, 27, 28, 29, 30, 31, 32, 33, 34, 35, 36, 37, 38, 39, 40, 41, 42, 43, 44, 45, 46, 47, 48, 49, 50, 51, 52, 53, 54, 55, 56, 57, 58, 59, 60, 61, 62, 63, 64, 65, 66, 67, 68, 69, 70, 71, 72, 73, 74, 75, 76, 77, 78, 79, 80, 81, 82, 83, 84, 85, 86, 87, 88, 89, 90, 91, 92, 93, 94, 95, 96, 97, 98, 99, 100, 101…	[]	[]	[]	[]	[]	[50, 51, 52, 53, 54, 55, 56, 57, 58, 59, 60, 61, 62, 63, 64, 65, 66, 67, 68, 69, 70, 71, 72, 73, 74, 75, 76, 77, 78, 79, 156]	[50, 51, 52, 53, 54, 55, 56, 57, 58, 59, 60, 61, 62, 63, 64, 65, 66, 67, 68, 69, 70, 71, 72, 73, 74, 75, 76, 77, 78, 79]	[(50, 80)]	[30]	[]	[]	[]	0.123001
1	GAGCTGGACGGCGACGTAAAGTTTTAGAGCTACGTTCATCGACCGTCGTT------------------------------TGTACCGTCTACTTGACTCGATGAACGTAGCAAGTTAAAATAAGGCTAGTCCGTTATCAACTTGAAAAAGTGGCACCG-GTGG-	GAGCTGGACGGCGACGTAAAGTTTTAGAGCTACGTTCATCGACCGTCGTTGTACCGTCTACTTGACTTTTTTTCCGTCGTTGTACCGTCTACTTGACTCGATGAACGTAGCAAGTTAAAATAAGGCTAGTCCGTTATCAACTTGAAAAAGTGGCACCGAGTCGG	0	30	0	Reference	MODIFIED	Reference	79.878	[0, 1, 2, 3, 4, 5, 6, 7, 8, 9, 10, 11, 12, 13, 14, 15, 16, 17, 18, 19, 20, 21, 22, 23, 24, 25, 26, 27, 28, 29, 30, 31, 32, 33, 34, 35, 36, 37, 38, 39, 40, 41, 42, 43, 44, 45, 46, 47, 48, 49, 50, 51, 52, 53, 54, 55, 56, 57, 58, 59, 60, 61, 62, 63, 64, 65, 66, 67, 68, 69, 70, 71, 72, 73, 74, 75, 76, 77, 78, 79, 80, 81, 82, 83, 84, 85, 86, 87, 88, 89, 90, 91, 92, 93, 94, 95, 96, 97, 98, 99, 100, 101…	[]	[]	[]	[]	[]	[50, 51, 52, 53, 54, 55, 56, 57, 58, 59, 60, 61, 62, 63, 64, 65, 66, 67, 68, 69, 70, 71, 72, 73, 74, 75, 76, 77, 78, 79, 158]	[50, 51, 52, 53, 54, 55, 56, 57, 58, 59, 60, 61, 62, 63, 64, 65, 66, 67, 68, 69, 70, 71, 72, 73, 74, 75, 76, 77, 78, 79]	[(50, 80)]	[30]	[161]	[]	[]	0.123001
1	GAGCTGGACGGCGACGTAAAGTTTTAGAGCTACGTTCATCGACCGTCGTT------------------------------TGTACCGTCTACTTGACTCGATGAACGTAGCAAGTTAAAATAAGGCTAGTCCGTTATCAACTTGAAAAAGTGGCACCGAGTGG-	GAGCTGGACGGCGACGTAAAGTTTTAGAGCTACGTTCATCGACCGTCGTTGTACCGTCTACTTGACTTTTTTTCCGTCGTTGTACCGTCTACTTGACTCGATGAACGTAGCAAGTTAAAATAAGGCTAGTCCGTTATCAACTTGAAAAAGTGGCACCGAGTCGG	0	30	0	Reference	MODIFIED	Reference	80.488	[0, 1, 2, 3, 4, 5, 6, 7, 8, 9, 10, 11, 12, 13, 14, 15, 16, 17, 18, 19, 20, 21, 22, 23, 24, 25, 26, 27, 28, 29, 30, 31, 32, 33, 34, 35, 36, 37, 38, 39, 40, 41, 42, 43, 44, 45, 46, 47, 48, 49, 50, 51, 52, 53, 54, 55, 56, 57, 58, 59, 60, 61, 62, 63, 64, 65, 66, 67, 68, 69, 70, 71, 72, 73, 74, 75, 76, 77, 78, 79, 80, 81, 82, 83, 84, 85, 86, 87, 88, 89, 90, 91, 92, 93, 94, 95, 96, 97, 98, 99, 100, 101…	[]	[]	[]	[]	[]	[50, 51, 52, 53, 54, 55, 56, 57, 58, 59, 60, 61, 62, 63, 64, 65, 66, 67, 68, 69, 70, 71, 72, 73, 74, 75, 76, 77, 78, 79]	[50, 51, 52, 53, 54, 55, 56, 57, 58, 59, 60, 61, 62, 63, 64, 65, 66, 67, 68, 69, 70, 71, 72, 73, 74, 75, 76, 77, 78, 79]	[(50, 80)]	[30]	[161]	[]	[]	0.123001
1	GAGCTGGACGGCGACGTAAAGTTTTAGAGCTACGTTCATCGACCGTCGTT-----------------------------TTGTACCGTCTACTTGACTCGATGAACGTAGCAAGTTAAAATAAGGCTAGTCCGTTATCAACTTGAAAAAAGTGGCACCGAGTCGG	GAGCTGGACGGCGACGTAAAGTTTTAGAGCTACGTTCATCGACCGTCGTTGTACCGTCTACTTGACTTTTTTTCCGTCGTTGTACCGTCTACTTGACTCGATGAACGTAGCAAGTTAAAATAAGGCTAGTCCGTTATCAACTTGAAAAA-GTGGCACCGAGTCGG	0	29	0	Reference	MODIFIED	Reference	81.818	[0, 1, 2, 3, 4, 5, 6, 7, 8, 9, 10, 11, 12, 13, 14, 15, 16, 17, 18, 19, 20, 21, 22, 23, 24, 25, 26, 27, 28, 29, 30, 31, 32, 33, 34, 35, 36, 37, 38, 39, 40, 41, 42, 43, 44, 45, 46, 47, 48, 49, 50, 51, 52, 53, 54, 55, 56, 57, 58, 59, 60, 61, 62, 63, 64, 65, 66, 67, 68, 69, 70, 71, 72, 73, 74, 75, 76, 77, 78, 79, 80, 81, 82, 83, 84, 85, 86, 87, 88, 89, 90, 91, 92, 93, 94, 95, 96, 97, 98, 99, 100, 101…	[148, 149]	[148]	[]	[]	[]	[50, 51, 52, 53, 54, 55, 56, 57, 58, 59, 60, 61, 62, 63, 64, 65, 66, 67, 68, 69, 70, 71, 72, 73, 74, 75, 76, 77, 78]	[50, 51, 52, 53, 54, 55, 56, 57, 58, 59, 60, 61, 62, 63, 64, 65, 66, 67, 68, 69, 70, 71, 72, 73, 74, 75, 76, 77, 78]	[(50, 79)]	[29]	[]	[]	[]	0.123001
1	GAGCTGGACGGCGACGTAAAGTTTTAGAGCTACGTTCATCGACCGTCGTT-----------------------------TTGTACCGTCTACTTGACTCGATGAACGTAGCAAGTTAAAATAAGGCTAGTCCGTTATCAACTTGAAAAAGTGGCACCGAGTCG-	GAGCTGGACGGCGACGTAAAGTTTTAGAGCTACGTTCATCGACCGTCGTTGTACCGTCTACTTGACTTTTTTTCCGTCGTTGTACCGTCTACTTGACTCGATGAACGTAGCAAGTTAAAATAAGGCTAGTCCGTTATCAACTTGAAAAAGTGGCACCGAGTCGG	0	29	0	Reference	MODIFIED	Reference	81.707	[0, 1, 2, 3, 4, 5, 6, 7, 8, 9, 10, 11, 12, 13, 14, 15, 16, 17, 18, 19, 20, 21, 22, 23, 24, 25, 26, 27, 28, 29, 30, 31, 32, 33, 34, 35, 36, 37, 38, 39, 40, 41, 42, 43, 44, 45, 46, 47, 48, 49, 50, 51, 52, 53, 54, 55, 56, 57, 58, 59, 60, 61, 62, 63, 64, 65, 66, 67, 68, 69, 70, 71, 72, 73, 74, 75, 76, 77, 78, 79, 80, 81, 82, 83, 84, 85, 86, 87, 88, 89, 90, 91, 92, 93, 94, 95, 96, 97, 98, 99, 100, 101…	[]	[]	[]	[]	[]	[50, 51, 52, 53, 54, 55, 56, 57, 58, 59, 60, 61, 62, 63, 64, 65, 66, 67, 68, 69, 70, 71, 72, 73, 74, 75, 76, 77, 78]	[50, 51, 52, 53, 54, 55, 56, 57, 58, 59, 60, 61, 62, 63, 64, 65, 66, 67, 68, 69, 70, 71, 72, 73, 74, 75, 76, 77, 78]	[(50, 79)]	[29]	[]	[]	[]	0.123001
1	GAGCTGGACGGCGACGTAAAGTTTTAGAGCTACGTTCATCGACCGTCGTT-----------------------------TTGTACCGTCTACTTGACTCGATGAACGTAGCAAGTTAAAATAAGGCTAGTCCGTTATCAACTTGAAAAAGTGGCACCGAGTCGGG	GAGCTGGACGGCGACGTAAAGTTTTAGAGCTACGTTCATCGACCGTCGTTGTACCGTCTACTTGACTTTTTTTCCGTCGTTGTACCGTCTACTTGACTCGATGAACGTAGCAAGTTAAAATAAGGCTAGTCCGTTATCAACTTGAAAAAGTGGCACCGAGTCGG-	0	29	0	Reference	MODIFIED	Reference	81.818	[0, 1, 2, 3, 4, 5, 6, 7, 8, 9, 10, 11, 12, 13, 14, 15, 16, 17, 18, 19, 20, 21, 22, 23, 24, 25, 26, 27, 28, 29, 30, 31, 32, 33, 34, 35, 36, 37, 38, 39, 40, 41, 42, 43, 44, 45, 46, 47, 48, 49, 50, 51, 52, 53, 54, 55, 56, 57, 58, 59, 60, 61, 62, 63, 64, 65, 66, 67, 68, 69, 70, 71, 72, 73, 74, 75, 76, 77, 78, 79, 80, 81, 82, 83, 84, 85, 86, 87, 88, 89, 90, 91, 92, 93, 94, 95, 96, 97, 98, 99, 100, 101…	[]	[]	[]	[]	[]	[50, 51, 52, 53, 54, 55, 56, 57, 58, 59, 60, 61, 62, 63, 64, 65, 66, 67, 68, 69, 70, 71, 72, 73, 74, 75, 76, 77, 78]	[50, 51, 52, 53, 54, 55, 56, 57, 58, 59, 60, 61, 62, 63, 64, 65, 66, 67, 68, 69, 70, 71, 72, 73, 74, 75, 76, 77, 78]	[(50, 79)]	[29]	[]	[]	[]	0.123001
1	GAGCTGGACGGCGACGTAAAGTTTTAGAGCTACGTTCATCGACCGTCGTT-----------------------------TTGTACCGTCTACTTGACTCGATGAACGTAGCAAGTTAAAATAAGGCTAGTCCGTTATCAACTTGAAAAAGTGGCACCGAGTGG-	GAGCTGGACGGCGACGTAAAGTTTTAGAGCTACGTTCATCGACCGTCGTTGTACCGTCTACTTGACTTTTTTTCCGTCGTTGTACCGTCTACTTGACTCGATGAACGTAGCAAGTTAAAATAAGGCTAGTCCGTTATCAACTTGAAAAAGTGGCACCGAGTCGG	0	29	0	Reference	MODIFIED	Reference	81.098	[0, 1, 2, 3, 4, 5, 6, 7, 8, 9, 10, 11, 12, 13, 14, 15, 16, 17, 18, 19, 20, 21, 22, 23, 24, 25, 26, 27, 28, 29, 30, 31, 32, 33, 34, 35, 36, 37, 38, 39, 40, 41, 42, 43, 44, 45, 46, 47, 48, 49, 50, 51, 52, 53, 54, 55, 56, 57, 58, 59, 60, 61, 62, 63, 64, 65, 66, 67, 68, 69, 70, 71, 72, 73, 74, 75, 76, 77, 78, 79, 80, 81, 82, 83, 84, 85, 86, 87, 88, 89, 90, 91, 92, 93, 94, 95, 96, 97, 98, 99, 100, 101…	[]	[]	[]	[]	[]	[50, 51, 52, 53, 54, 55, 56, 57, 58, 59, 60, 61, 62, 63, 64, 65, 66, 67, 68, 69, 70, 71, 72, 73, 74, 75, 76, 77, 78]	[50, 51, 52, 53, 54, 55, 56, 57, 58, 59, 60, 61, 62, 63, 64, 65, 66, 67, 68, 69, 70, 71, 72, 73, 74, 75, 76, 77, 78]	[(50, 79)]	[29]	[161]	[]	[]	0.123001
1	GAGCTGGACGGCGACGTAAAGTTTTAGAGCTACGTTCATCGACCGTCGTT--ACC------------------------TTGTACCGTCTACTTGACTCGATGAACGTAGCAAGTTAAAATAAGGCTAGTCCGTTATCAACTTGAAAAAGTGGCACCGAGTCGG	GAGCTGGACGGCGACGTAAAGTTTTAGAGCTACGTTCATCGACCGTCGTTGTACCGTCTACTTGACTTTTTTTCCGTCGTTGTACCGTCTACTTGACTCGATGAACGTAGCAAGTTAAAATAAGGCTAGTCCGTTATCAACTTGAAAAAGTGGCACCGAGTCGG	0	24	0	Reference	MODIFIED	Reference	84.146	[0, 1, 2, 3, 4, 5, 6, 7, 8, 9, 10, 11, 12, 13, 14, 15, 16, 17, 18, 19, 20, 21, 22, 23, 24, 25, 26, 27, 28, 29, 30, 31, 32, 33, 34, 35, 36, 37, 38, 39, 40, 41, 42, 43, 44, 45, 46, 47, 48, 49, 50, 51, 52, 53, 54, 55, 56, 57, 58, 59, 60, 61, 62, 63, 64, 65, 66, 67, 68, 69, 70, 71, 72, 73, 74, 75, 76, 77, 78, 79, 80, 81, 82, 83, 84, 85, 86, 87, 88, 89, 90, 91, 92, 93, 94, 95, 96, 97, 98, 99, 100, 101…	[]	[]	[]	[]	[]	[50, 51, 55, 56, 57, 58, 59, 60, 61, 62, 63, 64, 65, 66, 67, 68, 69, 70, 71, 72, 73, 74, 75, 76, 77, 78]	[55, 56, 57, 58, 59, 60, 61, 62, 63, 64, 65, 66, 67, 68, 69, 70, 71, 72, 73, 74, 75, 76, 77, 78]	[(55, 79)]	[24]	[]	[]	[]	0.123001
1	GAGCTGGACGGCGACGTAAAGTTTTAGAGCTACGTTCATCGACCGTCGTTAGAGC----------------------------------------------TAGAAATAGCAAGTTAAAATAAGGCTAGTCCGTTATCAACTTGAAAAAGTGGCACCGAGTCAG	GAGCTGGACGGCGACGTAAAGTTTTAGAGCTACGTTCATCGACCGTCGTTGTACCGTCTACTTGACTTTTTTTCCGTCGTTGTACCGTCTACTTGACTCGATGAACGTAGCAAGTTAAAATAAGGCTAGTCCGTTATCAACTTGAAAAAGTGGCACCGAGTCGG	0	46	0	Reference	MODIFIED	Reference	67.073	[0, 1, 2, 3, 4, 5, 6, 7, 8, 9, 10, 11, 12, 13, 14, 15, 16, 17, 18, 19, 20, 21, 22, 23, 24, 25, 26, 27, 28, 29, 30, 31, 32, 33, 34, 35, 36, 37, 38, 39, 40, 41, 42, 43, 44, 45, 46, 47, 48, 49, 50, 51, 52, 53, 54, 55, 56, 57, 58, 59, 60, 61, 62, 63, 64, 65, 66, 67, 68, 69, 70, 71, 72, 73, 74, 75, 76, 77, 78, 79, 80, 81, 82, 83, 84, 85, 86, 87, 88, 89, 90, 91, 92, 93, 94, 95, 96, 97, 98, 99, 100, 101…	[]	[]	[]	[]	[]	[55, 56, 57, 58, 59, 60, 61, 62, 63, 64, 65, 66, 67, 68, 69, 70, 71, 72, 73, 74, 75, 76, 77, 78, 79, 80, 81, 82, 83, 84, 85, 86, 87, 88, 89, 90, 91, 92, 93, 94, 95, 96, 97, 98, 99, 100]	[55, 56, 57, 58, 59, 60, 61, 62, 63, 64, 65, 66, 67, 68, 69, 70, 71, 72, 73, 74, 75, 76, 77, 78, 79, 80, 81, 82, 83, 84, 85, 86, 87, 88, 89, 90, 91, 92, 93, 94, 95, 96, 97, 98, 99, 100]	[(55, 101)]	[46]	[50, 51, 53, 102, 103, 105, 106, 162]	[]	[]	0.123001
1	GAGCTGGACGGCGACGTAAAGTTTTAGAGCTACGTTCATCGACCGTCGTTAT----------------------------TGTACCGTCTACTTGACTCGATGAACGTAGCAAGTTAAAATAAGGCTAGTCCGTTATCAACTTGAAAAAGTGGCACCGA-TCGG	GAGCTGGACGGCGACGTAAAGTTTTAGAGCTACGTTCATCGACCGTCGTTGTACCGTCTACTTGACTTTTTTTCCGTCGTTGTACCGTCTACTTGACTCGATGAACGTAGCAAGTTAAAATAAGGCTAGTCCGTTATCAACTTGAAAAAGTGGCACCGAGTCGG	0	28	0	Reference	MODIFIED	Reference	81.707	[0, 1, 2, 3, 4, 5, 6, 7, 8, 9, 10, 11, 12, 13, 14, 15, 16, 17, 18, 19, 20, 21, 22, 23, 24, 25, 26, 27, 28, 29, 30, 31, 32, 33, 34, 35, 36, 37, 38, 39, 40, 41, 42, 43, 44, 45, 46, 47, 48, 49, 50, 51, 52, 53, 54, 55, 56, 57, 58, 59, 60, 61, 62, 63, 64, 65, 66, 67, 68, 69, 70, 71, 72, 73, 74, 75, 76, 77, 78, 79, 80, 81, 82, 83, 84, 85, 86, 87, 88, 89, 90, 91, 92, 93, 94, 95, 96, 97, 98, 99, 100, 101…	[]	[]	[]	[]	[]	[52, 53, 54, 55, 56, 57, 58, 59, 60, 61, 62, 63, 64, 65, 66, 67, 68, 69, 70, 71, 72, 73, 74, 75, 76, 77, 78, 79, 159]	[52, 53, 54, 55, 56, 57, 58, 59, 60, 61, 62, 63, 64, 65, 66, 67, 68, 69, 70, 71, 72, 73, 74, 75, 76, 77, 78, 79]	[(52, 80)]	[28]	[50]	[]	[]	0.123001
1	GAGCTGGACGGCGACGTAAAGTTTTAGAGCTACGTTCATCGACCGTCGTTGT----------------------------TGTACCGTCTACTTGACTCGATGAACGTAGCAAGTTAAAATAAGGCTAGTCCGTTATCAACTTGAAAAAGTGGCACCG-GTCGG	GAGCTGGACGGCGACGTAAAGTTTTAGAGCTACGTTCATCGACCGTCGTTGTACCGTCTACTTGACTTTTTTTCCGTCGTTGTACCGTCTACTTGACTCGATGAACGTAGCAAGTTAAAATAAGGCTAGTCCGTTATCAACTTGAAAAAGTGGCACCGAGTCGG	0	28	0	Reference	MODIFIED	Reference	82.317	[0, 1, 2, 3, 4, 5, 6, 7, 8, 9, 10, 11, 12, 13, 14, 15, 16, 17, 18, 19, 20, 21, 22, 23, 24, 25, 26, 27, 28, 29, 30, 31, 32, 33, 34, 35, 36, 37, 38, 39, 40, 41, 42, 43, 44, 45, 46, 47, 48, 49, 50, 51, 52, 53, 54, 55, 56, 57, 58, 59, 60, 61, 62, 63, 64, 65, 66, 67, 68, 69, 70, 71, 72, 73, 74, 75, 76, 77, 78, 79, 80, 81, 82, 83, 84, 85, 86, 87, 88, 89, 90, 91, 92, 93, 94, 95, 96, 97, 98, 99, 100, 101…	[]	[]	[]	[]	[]	[52, 53, 54, 55, 56, 57, 58, 59, 60, 61, 62, 63, 64, 65, 66, 67, 68, 69, 70, 71, 72, 73, 74, 75, 76, 77, 78, 79, 158]	[52, 53, 54, 55, 56, 57, 58, 59, 60, 61, 62, 63, 64, 65, 66, 67, 68, 69, 70, 71, 72, 73, 74, 75, 76, 77, 78, 79]	[(52, 80)]	[28]	[]	[]	[]	0.123001
1	GAGCTGGACGGCGACGTAAAGTTTTAGAGCTACGTTCATCGACCGTCGTTGT---------------------------TTGTACCGTCTACTTGACTCGATGAACGTAGCAAGTTAAAATAAGGCTAGTCCGTTATCAACTTGAAAAAGTGGCACCGAGTCGG	GAGCTGGACGGCGACGTAAAGTTTTAGAGCTACGTTCATCGACCGTCGTTGTACCGTCTACTTGACTTTTTTTCCGTCGTTGTACCGTCTACTTGACTCGATGAACGTAGCAAGTTAAAATAAGGCTAGTCCGTTATCAACTTGAAAAAGTGGCACCGAGTCGG	0	27	0	Reference	MODIFIED	Reference	83.537	[0, 1, 2, 3, 4, 5, 6, 7, 8, 9, 10, 11, 12, 13, 14, 15, 16, 17, 18, 19, 20, 21, 22, 23, 24, 25, 26, 27, 28, 29, 30, 31, 32, 33, 34, 35, 36, 37, 38, 39, 40, 41, 42, 43, 44, 45, 46, 47, 48, 49, 50, 51, 52, 53, 54, 55, 56, 57, 58, 59, 60, 61, 62, 63, 64, 65, 66, 67, 68, 69, 70, 71, 72, 73, 74, 75, 76, 77, 78, 79, 80, 81, 82, 83, 84, 85, 86, 87, 88, 89, 90, 91, 92, 93, 94, 95, 96, 97, 98, 99, 100, 101…	[]	[]	[]	[]	[]	[52, 53, 54, 55, 56, 57, 58, 59, 60, 61, 62, 63, 64, 65, 66, 67, 68, 69, 70, 71, 72, 73, 74, 75, 76, 77, 78]	[52, 53, 54, 55, 56, 57, 58, 59, 60, 61, 62, 63, 64, 65, 66, 67, 68, 69, 70, 71, 72, 73, 74, 75, 76, 77, 78]	[(52, 79)]	[27]	[]	[]	[]	0.123001
1	GAGCTGGACGGCGACGTAAAGTTTTAGAGCTACGTTCATCGACCGTCGTTGT------------------------TGTTTGTACCGTCTACTTGACTCGATGAACGTAGCAAGTTAAAATAAGGCTAGTCCGTTATCAACTTGAAAAAGTGGCACCGAGTCGG	GAGCTGGACGGCGACGTAAAGTTTTAGAGCTACGTTCATCGACCGTCGTTGTACCGTCTACTTGACTTTTTTTCCGTCGTTGTACCGTCTACTTGACTCGATGAACGTAGCAAGTTAAAATAAGGCTAGTCCGTTATCAACTTGAAAAAGTGGCACCGAGTCGG	0	24	0	Reference	MODIFIED	Reference	84.146	[0, 1, 2, 3, 4, 5, 6, 7, 8, 9, 10, 11, 12, 13, 14, 15, 16, 17, 18, 19, 20, 21, 22, 23, 24, 25, 26, 27, 28, 29, 30, 31, 32, 33, 34, 35, 36, 37, 38, 39, 40, 41, 42, 43, 44, 45, 46, 47, 48, 49, 50, 51, 52, 53, 54, 55, 56, 57, 58, 59, 60, 61, 62, 63, 64, 65, 66, 67, 68, 69, 70, 71, 72, 73, 74, 75, 76, 77, 78, 79, 80, 81, 82, 83, 84, 85, 86, 87, 88, 89, 90, 91, 92, 93, 94, 95, 96, 97, 98, 99, 100, 101…	[]	[]	[]	[]	[]	[52, 53, 54, 55, 56, 57, 58, 59, 60, 61, 62, 63, 64, 65, 66, 67, 68, 69, 70, 71, 72, 73, 74, 75]	[52, 53, 54, 55, 56, 57, 58, 59, 60, 61, 62, 63, 64, 65, 66, 67, 68, 69, 70, 71, 72, 73, 74, 75]	[(52, 76)]	[24]	[77, 78]	[]	[]	0.123001
1	GAGCTGGACGGCGACGTAAAGTTTTAGAGCTACGTTCATCGACCGTCGTTGTACCGT-----------------------TGTACCGTCTACTTGACTCGATGAACGTAGCAAGTTAAAATAAGGCTAGTCCGTTATCAACTTGAAAAAGTGGCACCGAGTCGG	GAGCTGGACGGCGACGTAAAGTTTTAGAGCTACGTTCATCGACCGTCGTTGTACCGTCTACTTGACTTTTTTTCCGTCGTTGTACCGTCTACTTGACTCGATGAACGTAGCAAGTTAAAATAAGGCTAGTCCGTTATCAACTTGAAAAAGTGGCACCGAGTCGG	0	23	0	Reference	MODIFIED	Reference	85.976	[0, 1, 2, 3, 4, 5, 6, 7, 8, 9, 10, 11, 12, 13, 14, 15, 16, 17, 18, 19, 20, 21, 22, 23, 24, 25, 26, 27, 28, 29, 30, 31, 32, 33, 34, 35, 36, 37, 38, 39, 40, 41, 42, 43, 44, 45, 46, 47, 48, 49, 50, 51, 52, 53, 54, 55, 56, 57, 58, 59, 60, 61, 62, 63, 64, 65, 66, 67, 68, 69, 70, 71, 72, 73, 74, 75, 76, 77, 78, 79, 80, 81, 82, 83, 84, 85, 86, 87, 88, 89, 90, 91, 92, 93, 94, 95, 96, 97, 98, 99, 100, 101…	[]	[]	[]	[]	[]	[57, 58, 59, 60, 61, 62, 63, 64, 65, 66, 67, 68, 69, 70, 71, 72, 73, 74, 75, 76, 77, 78, 79]	[57, 58, 59, 60, 61, 62, 63, 64, 65, 66, 67, 68, 69, 70, 71, 72, 73, 74, 75, 76, 77, 78, 79]	[(57, 80)]	[23]	[]	[]	[]	0.123001
1	GAGCTGGACGGCGACGTAAAGTTTTAGAGCTACGTTCATCGACCGTCGTTGTACCGTCC--------------------TTGTACCGTCTACTTGACTCGATGAACGTAGCAAGTTAAAATAAGGCTAGTCCGTTATCAACTTGAAAAAGTGGCACCGAGTCGG	GAGCTGGACGGCGACGTAAAGTTTTAGAGCTACGTTCATCGACCGTCGTTGTACCGTCTACTTGACTTTTTTTCCGTCGTTGTACCGTCTACTTGACTCGATGAACGTAGCAAGTTAAAATAAGGCTAGTCCGTTATCAACTTGAAAAAGTGGCACCGAGTCGG	0	20	0	Reference	MODIFIED	Reference	87.195	[0, 1, 2, 3, 4, 5, 6, 7, 8, 9, 10, 11, 12, 13, 14, 15, 16, 17, 18, 19, 20, 21, 22, 23, 24, 25, 26, 27, 28, 29, 30, 31, 32, 33, 34, 35, 36, 37, 38, 39, 40, 41, 42, 43, 44, 45, 46, 47, 48, 49, 50, 51, 52, 53, 54, 55, 56, 57, 58, 59, 60, 61, 62, 63, 64, 65, 66, 67, 68, 69, 70, 71, 72, 73, 74, 75, 76, 77, 78, 79, 80, 81, 82, 83, 84, 85, 86, 87, 88, 89, 90, 91, 92, 93, 94, 95, 96, 97, 98, 99, 100, 101…	[]	[]	[]	[]	[]	[59, 60, 61, 62, 63, 64, 65, 66, 67, 68, 69, 70, 71, 72, 73, 74, 75, 76, 77, 78]	[59, 60, 61, 62, 63, 64, 65, 66, 67, 68, 69, 70, 71, 72, 73, 74, 75, 76, 77, 78]	[(59, 79)]	[20]	[58]	[]	[]	0.123001
1	GAGCTGGACGGCGACGTAAAGTTTTAGAGCTACGTTCATCGACCGTCGTTGTACCGTCTACTT-------------------------------GACTCGATGAACGTAGCAAGTTAAAATAAGGCTAGTCCGTTATCAACTTGAAAAAGTGGCACCGA-TCGG	GAGCTGGACGGCGACGTAAAGTTTTAGAGCTACGTTCATCGACCGTCGTTGTACCGTCTACTTGACTTTTTTTCCGTCGTTGTACCGTCTACTTGACTCGATGAACGTAGCAAGTTAAAATAAGGCTAGTCCGTTATCAACTTGAAAAAGTGGCACCGAGTCGG	0	31	0	Reference	MODIFIED	Reference	80.488	[0, 1, 2, 3, 4, 5, 6, 7, 8, 9, 10, 11, 12, 13, 14, 15, 16, 17, 18, 19, 20, 21, 22, 23, 24, 25, 26, 27, 28, 29, 30, 31, 32, 33, 34, 35, 36, 37, 38, 39, 40, 41, 42, 43, 44, 45, 46, 47, 48, 49, 50, 51, 52, 53, 54, 55, 56, 57, 58, 59, 60, 61, 62, 63, 64, 65, 66, 67, 68, 69, 70, 71, 72, 73, 74, 75, 76, 77, 78, 79, 80, 81, 82, 83, 84, 85, 86, 87, 88, 89, 90, 91, 92, 93, 94, 95, 96, 97, 98, 99, 100, 101…	[]	[]	[]	[]	[]	[63, 64, 65, 66, 67, 68, 69, 70, 71, 72, 73, 74, 75, 76, 77, 78, 79, 80, 81, 82, 83, 84, 85, 86, 87, 88, 89, 90, 91, 92, 93, 159]	[63, 64, 65, 66, 67, 68, 69, 70, 71, 72, 73, 74, 75, 76, 77, 78, 79, 80, 81, 82, 83, 84, 85, 86, 87, 88, 89, 90, 91, 92, 93]	[(63, 94)]	[31]	[]	[]	[]	0.123001
1	GAGCTGGACGGCGACGTAAAGTTTTAGAGCTACGTTCATCGACCGTCGTTGTACCGTCTACTT-------------------------------GACTCGATGAACGTAGCAAGTTAAAATAAGGCTAGTCCGTTATCAACTTGAAAAAGTGGCACCGAGTCCG	GAGCTGGACGGCGACGTAAAGTTTTAGAGCTACGTTCATCGACCGTCGTTGTACCGTCTACTTGACTTTTTTTCCGTCGTTGTACCGTCTACTTGACTCGATGAACGTAGCAAGTTAAAATAAGGCTAGTCCGTTATCAACTTGAAAAAGTGGCACCGAGTCGG	0	31	0	Reference	MODIFIED	Reference	80.488	[0, 1, 2, 3, 4, 5, 6, 7, 8, 9, 10, 11, 12, 13, 14, 15, 16, 17, 18, 19, 20, 21, 22, 23, 24, 25, 26, 27, 28, 29, 30, 31, 32, 33, 34, 35, 36, 37, 38, 39, 40, 41, 42, 43, 44, 45, 46, 47, 48, 49, 50, 51, 52, 53, 54, 55, 56, 57, 58, 59, 60, 61, 62, 63, 64, 65, 66, 67, 68, 69, 70, 71, 72, 73, 74, 75, 76, 77, 78, 79, 80, 81, 82, 83, 84, 85, 86, 87, 88, 89, 90, 91, 92, 93, 94, 95, 96, 97, 98, 99, 100, 101…	[]	[]	[]	[]	[]	[63, 64, 65, 66, 67, 68, 69, 70, 71, 72, 73, 74, 75, 76, 77, 78, 79, 80, 81, 82, 83, 84, 85, 86, 87, 88, 89, 90, 91, 92, 93]	[63, 64, 65, 66, 67, 68, 69, 70, 71, 72, 73, 74, 75, 76, 77, 78, 79, 80, 81, 82, 83, 84, 85, 86, 87, 88, 89, 90, 91, 92, 93]	[(63, 94)]	[31]	[162]	[]	[]	0.123001
1	GAGCTGGACGGCGACGTAAAGTTTTAGAGCTACGTTCATCGACGGTC--------------------------------TTGTACCGTCTACTTGACTCGATGAACGTAGCAAGTTAAAATAAGGCTAGTCCGTTATCAACTTGAAAAAGTGGCACCGAGTCGG	GAGCTGGACGGCGACGTAAAGTTTTAGAGCTACGTTCATCGACCGTCGTTGTACCGTCTACTTGACTTTTTTTCCGTCGTTGTACCGTCTACTTGACTCGATGAACGTAGCAAGTTAAAATAAGGCTAGTCCGTTATCAACTTGAAAAAGTGGCACCGAGTCGG	0	32	0	Reference	MODIFIED	Reference	79.878	[0, 1, 2, 3, 4, 5, 6, 7, 8, 9, 10, 11, 12, 13, 14, 15, 16, 17, 18, 19, 20, 21, 22, 23, 24, 25, 26, 27, 28, 29, 30, 31, 32, 33, 34, 35, 36, 37, 38, 39, 40, 41, 42, 43, 44, 45, 46, 47, 48, 49, 50, 51, 52, 53, 54, 55, 56, 57, 58, 59, 60, 61, 62, 63, 64, 65, 66, 67, 68, 69, 70, 71, 72, 73, 74, 75, 76, 77, 78, 79, 80, 81, 82, 83, 84, 85, 86, 87, 88, 89, 90, 91, 92, 93, 94, 95, 96, 97, 98, 99, 100, 101…	[]	[]	[]	[]	[]	[47, 48, 49, 50, 51, 52, 53, 54, 55, 56, 57, 58, 59, 60, 61, 62, 63, 64, 65, 66, 67, 68, 69, 70, 71, 72, 73, 74, 75, 76, 77, 78]	[47, 48, 49, 50, 51, 52, 53, 54, 55, 56, 57, 58, 59, 60, 61, 62, 63, 64, 65, 66, 67, 68, 69, 70, 71, 72, 73, 74, 75, 76, 77, 78]	[(47, 79)]	[32]	[43]	[]	[]	0.123001
1	GAGCTGGACGGCGACGTAAAGTTTTAGAGCTACGTTCATCGACGGTCG-----------------------------CGTTGTACCGTCTACTTGACTCGATGAACGTAGCAAGTTAAAATAAGGCTAGTCCGTTATCAACTTGAAAAAGTGGCACCGAGTCGG	GAGCTGGACGGCGACGTAAAGTTTTAGAGCTACGTTCATCGACCGTCGTTGTACCGTCTACTTGACTTTTTTTCCGTCGTTGTACCGTCTACTTGACTCGATGAACGTAGCAAGTTAAAATAAGGCTAGTCCGTTATCAACTTGAAAAAGTGGCACCGAGTCGG	0	29	0	Reference	MODIFIED	Reference	81.707	[0, 1, 2, 3, 4, 5, 6, 7, 8, 9, 10, 11, 12, 13, 14, 15, 16, 17, 18, 19, 20, 21, 22, 23, 24, 25, 26, 27, 28, 29, 30, 31, 32, 33, 34, 35, 36, 37, 38, 39, 40, 41, 42, 43, 44, 45, 46, 47, 48, 49, 50, 51, 52, 53, 54, 55, 56, 57, 58, 59, 60, 61, 62, 63, 64, 65, 66, 67, 68, 69, 70, 71, 72, 73, 74, 75, 76, 77, 78, 79, 80, 81, 82, 83, 84, 85, 86, 87, 88, 89, 90, 91, 92, 93, 94, 95, 96, 97, 98, 99, 100, 101…	[]	[]	[]	[]	[]	[48, 49, 50, 51, 52, 53, 54, 55, 56, 57, 58, 59, 60, 61, 62, 63, 64, 65, 66, 67, 68, 69, 70, 71, 72, 73, 74, 75, 76]	[48, 49, 50, 51, 52, 53, 54, 55, 56, 57, 58, 59, 60, 61, 62, 63, 64, 65, 66, 67, 68, 69, 70, 71, 72, 73, 74, 75, 76]	[(48, 77)]	[29]	[43]	[]	[]	0.123001
1	GAGCTGGACGGCGACGTAAAGTTTTAGAGCTACGTTCATCGAG------------------------------------------------------TCGATGAACGTAGCAAGTTAAAATAAGGCTAGTCCGTTATCAACTTGAAAAAGTGGCACCGAGTCGG	GAGCTGGACGGCGACGTAAAGTTTTAGAGCTACGTTCATCGACCGTCGTTGTACCGTCTACTTGACTTTTTTTCCGTCGTTGTACCGTCTACTTGACTCGATGAACGTAGCAAGTTAAAATAAGGCTAGTCCGTTATCAACTTGAAAAAGTGGCACCGAGTCGG	0	54	0	Reference	MODIFIED	Reference	66.463	[0, 1, 2, 3, 4, 5, 6, 7, 8, 9, 10, 11, 12, 13, 14, 15, 16, 17, 18, 19, 20, 21, 22, 23, 24, 25, 26, 27, 28, 29, 30, 31, 32, 33, 34, 35, 36, 37, 38, 39, 40, 41, 42, 43, 44, 45, 46, 47, 48, 49, 50, 51, 52, 53, 54, 55, 56, 57, 58, 59, 60, 61, 62, 63, 64, 65, 66, 67, 68, 69, 70, 71, 72, 73, 74, 75, 76, 77, 78, 79, 80, 81, 82, 83, 84, 85, 86, 87, 88, 89, 90, 91, 92, 93, 94, 95, 96, 97, 98, 99, 100, 101…	[]	[]	[]	[]	[]	[43, 44, 45, 46, 47, 48, 49, 50, 51, 52, 53, 54, 55, 56, 57, 58, 59, 60, 61, 62, 63, 64, 65, 66, 67, 68, 69, 70, 71, 72, 73, 74, 75, 76, 77, 78, 79, 80, 81, 82, 83, 84, 85, 86, 87, 88, 89, 90, 91, 92, 93, 94, 95, 96]	[43, 44, 45, 46, 47, 48, 49, 50, 51, 52, 53, 54, 55, 56, 57, 58, 59, 60, 61, 62, 63, 64, 65, 66, 67, 68, 69, 70, 71, 72, 73, 74, 75, 76, 77, 78, 79, 80, 81, 82, 83, 84, 85, 86, 87, 88, 89, 90, 91, 92, 93, 94, 95, 96]	[(43, 97)]	[54]	[42]	[]	[]	0.123001
1	GAGCTGGACGGCGACGTAAAGTTTTAGAGCTACGTTCATCGATCGTCG-----------------------------------ACCGTCTACTTGACTCGATGAACGTAGCAAGTTAAAATAAGGCTAGTCCGTTATCAACTTGAAAAAGTGGCACCGAGTCGG	GAGCTGGACGGCGACGTAAAGTTTTAGAGCTACGTTCATCGACCGTCGTTGTACCGTCTACTTGACTTTTTTTCCGTCGTTGTACCGTCTACTTGACTCGATGAACGTAGCAAGTTAAAATAAGGCTAGTCCGTTATCAACTTGAAAAAGTGGCACCGAGTCGG	0	35	0	Reference	MODIFIED	Reference	78.049	[0, 1, 2, 3, 4, 5, 6, 7, 8, 9, 10, 11, 12, 13, 14, 15, 16, 17, 18, 19, 20, 21, 22, 23, 24, 25, 26, 27, 28, 29, 30, 31, 32, 33, 34, 35, 36, 37, 38, 39, 40, 41, 42, 43, 44, 45, 46, 47, 48, 49, 50, 51, 52, 53, 54, 55, 56, 57, 58, 59, 60, 61, 62, 63, 64, 65, 66, 67, 68, 69, 70, 71, 72, 73, 74, 75, 76, 77, 78, 79, 80, 81, 82, 83, 84, 85, 86, 87, 88, 89, 90, 91, 92, 93, 94, 95, 96, 97, 98, 99, 100, 101…	[]	[]	[]	[]	[]	[48, 49, 50, 51, 52, 53, 54, 55, 56, 57, 58, 59, 60, 61, 62, 63, 64, 65, 66, 67, 68, 69, 70, 71, 72, 73, 74, 75, 76, 77, 78, 79, 80, 81, 82]	[48, 49, 50, 51, 52, 53, 54, 55, 56, 57, 58, 59, 60, 61, 62, 63, 64, 65, 66, 67, 68, 69, 70, 71, 72, 73, 74, 75, 76, 77, 78, 79, 80, 81, 82]	[(48, 83)]	[35]	[42]	[]	[]	0.123001
1	GAGCTGGACGGCGACGTAAAGTTTTAGAGCTACGTTCATCGTCCGTC------------------------------------------TACTTGACTCGATGAACGTAGCAAGTTAAAATAAGGCTAGTCCGTTATCAACTTGAAAAAGTGGCACCGAGTCGG	GAGCTGGACGGCGACGTAAAGTTTTAGAGCTACGTTCATCGACCGTCGTTGTACCGTCTACTTGACTTTTTTTCCGTCGTTGTACCGTCTACTTGACTCGATGAACGTAGCAAGTTAAAATAAGGCTAGTCCGTTATCAACTTGAAAAAGTGGCACCGAGTCGG	0	42	0	Reference	MODIFIED	Reference	73.78	[0, 1, 2, 3, 4, 5, 6, 7, 8, 9, 10, 11, 12, 13, 14, 15, 16, 17, 18, 19, 20, 21, 22, 23, 24, 25, 26, 27, 28, 29, 30, 31, 32, 33, 34, 35, 36, 37, 38, 39, 40, 41, 42, 43, 44, 45, 46, 47, 48, 49, 50, 51, 52, 53, 54, 55, 56, 57, 58, 59, 60, 61, 62, 63, 64, 65, 66, 67, 68, 69, 70, 71, 72, 73, 74, 75, 76, 77, 78, 79, 80, 81, 82, 83, 84, 85, 86, 87, 88, 89, 90, 91, 92, 93, 94, 95, 96, 97, 98, 99, 100, 101…	[]	[]	[]	[]	[]	[47, 48, 49, 50, 51, 52, 53, 54, 55, 56, 57, 58, 59, 60, 61, 62, 63, 64, 65, 66, 67, 68, 69, 70, 71, 72, 73, 74, 75, 76, 77, 78, 79, 80, 81, 82, 83, 84, 85, 86, 87, 88]	[47, 48, 49, 50, 51, 52, 53, 54, 55, 56, 57, 58, 59, 60, 61, 62, 63, 64, 65, 66, 67, 68, 69, 70, 71, 72, 73, 74, 75, 76, 77, 78, 79, 80, 81, 82, 83, 84, 85, 86, 87, 88]	[(47, 89)]	[42]	[41]	[]	[]	0.123001
1	GAGCTGGACGGCGACGTAAAGTTTTAGAGCTACGTTTATCG-----------------------------------------TACCGTCTACTTGACTCGATGAACGTAGCAAGTTAAAATAAGGCTAGTCCGTTATCAACTTGAAAAAGTGGCACCGAGTCGG	GAGCTGGACGGCGACGTAAAGTTTTAGAGCTACGTTCATCGACCGTCGTTGTACCGTCTACTTGACTTTTTTTCCGTCGTTGTACCGTCTACTTGACTCGATGAACGTAGCAAGTTAAAATAAGGCTAGTCCGTTATCAACTTGAAAAAGTGGCACCGAGTCGG	0	41	0	Reference	MODIFIED	Reference	74.39	[0, 1, 2, 3, 4, 5, 6, 7, 8, 9, 10, 11, 12, 13, 14, 15, 16, 17, 18, 19, 20, 21, 22, 23, 24, 25, 26, 27, 28, 29, 30, 31, 32, 33, 34, 35, 36, 37, 38, 39, 40, 41, 42, 43, 44, 45, 46, 47, 48, 49, 50, 51, 52, 53, 54, 55, 56, 57, 58, 59, 60, 61, 62, 63, 64, 65, 66, 67, 68, 69, 70, 71, 72, 73, 74, 75, 76, 77, 78, 79, 80, 81, 82, 83, 84, 85, 86, 87, 88, 89, 90, 91, 92, 93, 94, 95, 96, 97, 98, 99, 100, 101…	[]	[]	[]	[]	[]	[41, 42, 43, 44, 45, 46, 47, 48, 49, 50, 51, 52, 53, 54, 55, 56, 57, 58, 59, 60, 61, 62, 63, 64, 65, 66, 67, 68, 69, 70, 71, 72, 73, 74, 75, 76, 77, 78, 79, 80, 81]	[41, 42, 43, 44, 45, 46, 47, 48, 49, 50, 51, 52, 53, 54, 55, 56, 57, 58, 59, 60, 61, 62, 63, 64, 65, 66, 67, 68, 69, 70, 71, 72, 73, 74, 75, 76, 77, 78, 79, 80, 81]	[(41, 82)]	[41]	[36]	[]	[]	0.123001
1	GAGCTGGACGTCGACGTAAAGTTTTAGAGCTACGTT--------------------------------------------TGTACCGTCTACTTGACTCGATGAACGTAGCAAGTTAAAATAAGGCTAGTCCGTTATCAACTTGAAAAAGTGGCACCGAGTCGG	GAGCTGGACGGCGACGTAAAGTTTTAGAGCTACGTTCATCGACCGTCGTTGTACCGTCTACTTGACTTTTTTTCCGTCGTTGTACCGTCTACTTGACTCGATGAACGTAGCAAGTTAAAATAAGGCTAGTCCGTTATCAACTTGAAAAAGTGGCACCGAGTCGG	0	44	0	Reference	MODIFIED	Reference	72.561	[0, 1, 2, 3, 4, 5, 6, 7, 8, 9, 10, 11, 12, 13, 14, 15, 16, 17, 18, 19, 20, 21, 22, 23, 24, 25, 26, 27, 28, 29, 30, 31, 32, 33, 34, 35, 36, 37, 38, 39, 40, 41, 42, 43, 44, 45, 46, 47, 48, 49, 50, 51, 52, 53, 54, 55, 56, 57, 58, 59, 60, 61, 62, 63, 64, 65, 66, 67, 68, 69, 70, 71, 72, 73, 74, 75, 76, 77, 78, 79, 80, 81, 82, 83, 84, 85, 86, 87, 88, 89, 90, 91, 92, 93, 94, 95, 96, 97, 98, 99, 100, 101…	[]	[]	[]	[]	[]	[36, 37, 38, 39, 40, 41, 42, 43, 44, 45, 46, 47, 48, 49, 50, 51, 52, 53, 54, 55, 56, 57, 58, 59, 60, 61, 62, 63, 64, 65, 66, 67, 68, 69, 70, 71, 72, 73, 74, 75, 76, 77, 78, 79]	[36, 37, 38, 39, 40, 41, 42, 43, 44, 45, 46, 47, 48, 49, 50, 51, 52, 53, 54, 55, 56, 57, 58, 59, 60, 61, 62, 63, 64, 65, 66, 67, 68, 69, 70, 71, 72, 73, 74, 75, 76, 77, 78, 79]	[(36, 80)]	[44]	[10]	[]	[]	0.123001
1	GAGTTGTGGAGTGGCGTAGAC-----GAGTTAAGTCC-TGGTCTGCGTGGAGGT--CGACGACT-----------CCGTCGCAGACTACGG---ACCTGTCTGGGTCTCAGCCGCCAAAGACCCCGTCCGGAAGTACTAGCCGGACATCAT-------AAGTGGCACCGAGTCGG	GAGCTGGACGGCGACGTAAAGTTTTAGAGCTACGTTCATCGAC--CGTCGTTGTACCGTCTACTTGACTTTTTTTCCGTCGTTG--TACCGTCTACTTGACTCGATGAACGTAGC--AAGTTAAAATAAGG-----CTAGTCCGTTATCAACTTGAAAAAGTGGCACCGAGTCGG	0	11	0	Reference	MODIFIED	Reference	51.429	[0, 1, 2, 3, 4, 5, 6, 7, 8, 9, 10, 11, 12, 13, 14, 15, 16, 17, 18, 19, 20, 21, 22, 23, 24, 25, 26, 27, 28, 29, 30, 31, 32, 33, 34, 35, 36, 37, 38, 39, 40, 41, 42, -43, -43, 43, 44, 45, 46, 47, 48, 49, 50, 51, 52, 53, 54, 55, 56, 57, 58, 59, 60, 61, 62, 63, 64, 65, 66, 67, 68, 69, 70, 71, 72, 73, 74, 75, 76, 77, 78, 79, 80, 81, -82, -82, 82, 83, 84, 85, 86, 87, 88, 89, 90, 91, 92, 93, 94, 95, 96, …	[42, 43, 81, 82, 110, 111, 124, 125]	[42, 81, 110, 124]	[]	[]	[]	[21, 22, 23, 24, 25, 37, 52, 53, 62, 63, 64, 65, 66, 67, 68, 69, 70, 71, 72, 87, 88, 89, 140, 141, 142, 143, 144, 145, 146]	[62, 63, 64, 65, 66, 67, 68, 69, 70, 71, 72]	[(62, 73)]	[11]	[3, 6, 7, 8, 9, 11, 13, 18, 20, 29, 32, 35, 39, 41, 46, 48, 49, 56, 58, 79, 80, 85, 92, 95, 98, 100, 102, 103, 104, 105, 107, 108, 114, 115, 116, 117, 118, 119, 121, 122, 129, 131, 133, 134, 139]	[]	[]	0.123001
1	GATGCTTTTCTGTGACTGGTGAGTACTCAACCAAG--TCAT------TCTGAGAATAGTGTA------------TGCGGCG----ACCGAGTTGCT--CTTGCCCGGCGTCAATACGGGATAATACCGC--GCCACATAGCAGAACTTTAAAA-GTGGCACCGAGTCGG	GA-GCTGGACGGCGAC-GTAAAGTTTTAGAGCTACGTTCATCGACCGTCGTTGTACCGTCTACTTGACTTTTTTTCCGTCGTTGTACCGTCTACTTGACTCGATGAACGT-AGCAAGTTAAAATAAGGCTAGTCCGTTATCA--ACTTGAAAAAGTGGCACCGAGTCGG	0	14	0	Reference	MODIFIED	Reference	50.888	[0, 1, -2, 2, 3, 4, 5, 6, 7, 8, 9, 10, 11, 12, 13, 14, -15, 15, 16, 17, 18, 19, 20, 21, 22, 23, 24, 25, 26, 27, 28, 29, 30, 31, 32, 33, 34, 35, 36, 37, 38, 39, 40, 41, 42, 43, 44, 45, 46, 47, 48, 49, 50, 51, 52, 53, 54, 55, 56, 57, 58, 59, 60, 61, 62, 63, 64, 65, 66, 67, 68, 69, 70, 71, 72, 73, 74, 75, 76, 77, 78, 79, 80, 81, 82, 83, 84, 85, 86, 87, 88, 89, 90, 91, 92, 93, 94, 95, 96, 97, 98, 99,…	[1, 2, 14, 15, 107, 108, 138, 139]	[1, 14, 107, 138]	[]	[]	[]	[33, 34, 39, 40, 41, 42, 43, 44, 60, 61, 62, 63, 64, 65, 66, 67, 68, 69, 70, 71, 79, 80, 81, 82, 94, 95, 126, 127, 148]	[60, 61, 62, 63, 64, 65, 66, 67, 68, 69, 70, 71, 94, 95]	[(60, 72), (94, 96)]	[12, 2]	[5, 6, 7, 9, 11, 16, 17, 18, 22, 23, 25, 26, 28, 30, 32, 47, 48, 49, 51, 53, 54, 57, 73, 76, 87, 88, 90, 91, 92, 98, 100, 101, 102, 103, 104, 109, 110, 112, 114, 115, 117, 122, 123, 129, 131, 132, 133, 136, 143]	[]	[]	0.123001
1	GCATTCGATAATTCCATTCGATTGCATCCGATAATTCCAT------TCGAT------TCCATTTGAGGATTATTCCATTTGAGTCC----------ATTCGATGATTGTTCCATTCGATTATATTCGGTGATTCCATTCGATTCCATTTGATAA-GTGGCACCGAGTCGG	GAGCTGGACGGCGACGTAAAGTTTTAGA-GCTACGTTCATCGACCGTCGTTGTACCGTCTACTTGACTTTTTTTCCGTCGTTGTACCGTCTACTTGACTCGATGAACGTAGCAA--GTTAAAATAAGGCTAGTCCGTTA---TCAACTTGAAAAAGTGGCACCGAGTCGG	0	10	0	Reference	MODIFIED	Reference	50.588	[0, 1, 2, 3, 4, 5, 6, 7, 8, 9, 10, 11, 12, 13, 14, 15, 16, 17, 18, 19, 20, 21, 22, 23, 24, 25, 26, 27, -28, 28, 29, 30, 31, 32, 33, 34, 35, 36, 37, 38, 39, 40, 41, 42, 43, 44, 45, 46, 47, 48, 49, 50, 51, 52, 53, 54, 55, 56, 57, 58, 59, 60, 61, 62, 63, 64, 65, 66, 67, 68, 69, 70, 71, 72, 73, 74, 75, 76, 77, 78, 79, 80, 81, 82, 83, 84, 85, 86, 87, 88, 89, 90, 91, 92, 93, 94, 95, 96, 97, 98, 99, 100…	[27, 28, 112, 113, 135, 136]	[27, 112, 135]	[]	[]	[]	[39, 40, 41, 42, 43, 44, 50, 51, 52, 53, 54, 55, 85, 86, 87, 88, 89, 90, 91, 92, 93, 94, 148]	[85, 86, 87, 88, 89, 90, 91, 92, 93, 94]	[(85, 95)]	[10]	[1, 2, 3, 5, 8, 9, 10, 11, 12, 13, 15, 17, 18, 19, 20, 23, 24, 26, 27, 29, 32, 33, 35, 48, 58, 60, 65, 66, 67, 70, 75, 77, 78, 79, 80, 83, 96, 104, 105, 108, 109, 112, 114, 116, 118, 121, 122, 125, 126, 128, 132, 135, 138, 140, 145]	[]	[]	0.123001
1	GGAACTG-------AGGCCATGATTAAGAGGGACGGCCGGGGGCATTCGTATTGCGCCGCTAGAGGTGAAATTCTT---------GGACCGGC----------GCAAGACGGACCAGAGCGAAAGCATTCGCCAAGAATGTTTTCA--TTAATCAAGTGGCACCGAGTCGG	-GAGCTGGACGGCGACGTAAAGTTTTAGAGCTACGTTCATCGACCGTCGT--TGTACCG-TCTACTTGACTTTTTTTCCGTCGTTGTACCGTCTACTTGACTCGATGAACGTAGCA-AGTTAAA--ATAAGGCTAGTCCGTTATCAACTTGAAAAAGTGGCACCGAGTCGG	0	10	0	Reference	MODIFIED	Reference	52.047	[-1, 0, 1, 2, 3, 4, 5, 6, 7, 8, 9, 10, 11, 12, 13, 14, 15, 16, 17, 18, 19, 20, 21, 22, 23, 24, 25, 26, 27, 28, 29, 30, 31, 32, 33, 34, 35, 36, 37, 38, 39, 40, 41, 42, 43, 44, 45, 46, 47, 48, -49, -49, 49, 50, 51, 52, 53, 54, 55, -56, 56, 57, 58, 59, 60, 61, 62, 63, 64, 65, 66, 67, 68, 69, 70, 71, 72, 73, 74, 75, 76, 77, 78, 79, 80, 81, 82, 83, 84, 85, 86, 87, 88, 89, 90, 91, 92, 93, 94, 95, 96, 9…	[48, 49, 55, 56, 111, 112, 118, 119]	[48, 55, 111, 118]	[]	[]	[]	[6, 7, 8, 9, 10, 11, 12, 72, 73, 74, 75, 76, 77, 78, 79, 80, 89, 90, 91, 92, 93, 94, 95, 96, 97, 98, 139, 140]	[89, 90, 91, 92, 93, 94, 95, 96, 97, 98]	[(89, 99)]	[10]	[2, 14, 16, 17, 19, 21, 24, 29, 30, 34, 35, 37, 38, 39, 41, 43, 44, 51, 52, 57, 58, 60, 61, 65, 66, 69, 82, 87, 100, 101, 102, 103, 107, 109, 114, 115, 121, 122, 124, 126, 129, 130, 131, 135, 143, 145, 146]	[]	[]	0.123001
1	GTCAACTAGACGGTACAACG---AGTTTTAGAGCTA----------------------------------------------------------------------GAAA-TAGCAAGTTAAAATAAGGCTAGTCCGTTATCAACTTGAAAAAGTGGCACCGAGTCGG	--GAGCTGGACGG--CGACGTAAAGTTTTAGAGCTACGTTCATCGACCGTCGTTGTACCGTCTACTTGACTTTTTTTCCGTCGTTGTACCGTCTACTTGACTCGATGAACGTAGCAAGTTAAAATAAGGCTAGTCCGTTATCAACTTGAAAAAGTGGCACCGAGTCGG	0	70	0	Reference	MODIFIED	Reference	50.595	[-1, -1, 0, 1, 2, 3, 4, 5, 6, 7, 8, 9, 10, -11, -11, 11, 12, 13, 14, 15, 16, 17, 18, 19, 20, 21, 22, 23, 24, 25, 26, 27, 28, 29, 30, 31, 32, 33, 34, 35, 36, 37, 38, 39, 40, 41, 42, 43, 44, 45, 46, 47, 48, 49, 50, 51, 52, 53, 54, 55, 56, 57, 58, 59, 60, 61, 62, 63, 64, 65, 66, 67, 68, 69, 70, 71, 72, 73, 74, 75, 76, 77, 78, 79, 80, 81, 82, 83, 84, 85, 86, 87, 88, 89, 90, 91, 92, 93, 94, 95, 96, 97…	[10, 11]	[10]	[]	[]	[]	[16, 17, 18, 32, 33, 34, 35, 36, 37, 38, 39, 40, 41, 42, 43, 44, 45, 46, 47, 48, 49, 50, 51, 52, 53, 54, 55, 56, 57, 58, 59, 60, 61, 62, 63, 64, 65, 66, 67, 68, 69, 70, 71, 72, 73, 74, 75, 76, 77, 78, 79, 80, 81, 82, 83, 84, 85, 86, 87, 88, 89, 90, 91, 92, 93, 94, 95, 96, 97, 98, 99, 100, 101, 106]	[32, 33, 34, 35, 36, 37, 38, 39, 40, 41, 42, 43, 44, 45, 46, 47, 48, 49, 50, 51, 52, 53, 54, 55, 56, 57, 58, 59, 60, 61, 62, 63, 64, 65, 66, 67, 68, 69, 70, 71, 72, 73, 74, 75, 76, 77, 78, 79, 80, 81, 82, 83, 84, 85, 86, 87, 88, 89, 90, 91, 92, 93, 94, 95, 96, 97, 98, 99, 100, 101]	[(32, 102)]	[70]	[0, 2, 5, 12, 105]	[]	[]	0.123001
1	GTCAAGTAGACGGACAACG---AGTTTTAGAGCTA----------------------------------------------------------------------GAAA-TAGCAAGTTAAAATAAGGCTAGTCCGTTATCAACTTGAAAAAGTGGCACCGAGTCGG	--GAGCTGGACGG-CGACGTAAAGTTTTAGAGCTACGTTCATCGACCGTCGTTGTACCGTCTACTTGACTTTTTTTCCGTCGTTGTACCGTCTACTTGACTCGATGAACGTAGCAAGTTAAAATAAGGCTAGTCCGTTATCAACTTGAAAAAGTGGCACCGAGTCGG	0	70	0	Reference	MODIFIED	Reference	50.299	[-1, -1, 0, 1, 2, 3, 4, 5, 6, 7, 8, 9, 10, -11, 11, 12, 13, 14, 15, 16, 17, 18, 19, 20, 21, 22, 23, 24, 25, 26, 27, 28, 29, 30, 31, 32, 33, 34, 35, 36, 37, 38, 39, 40, 41, 42, 43, 44, 45, 46, 47, 48, 49, 50, 51, 52, 53, 54, 55, 56, 57, 58, 59, 60, 61, 62, 63, 64, 65, 66, 67, 68, 69, 70, 71, 72, 73, 74, 75, 76, 77, 78, 79, 80, 81, 82, 83, 84, 85, 86, 87, 88, 89, 90, 91, 92, 93, 94, 95, 96, 97, 98,…	[10, 11]	[10]	[]	[]	[]	[16, 17, 18, 32, 33, 34, 35, 36, 37, 38, 39, 40, 41, 42, 43, 44, 45, 46, 47, 48, 49, 50, 51, 52, 53, 54, 55, 56, 57, 58, 59, 60, 61, 62, 63, 64, 65, 66, 67, 68, 69, 70, 71, 72, 73, 74, 75, 76, 77, 78, 79, 80, 81, 82, 83, 84, 85, 86, 87, 88, 89, 90, 91, 92, 93, 94, 95, 96, 97, 98, 99, 100, 101, 106]	[32, 33, 34, 35, 36, 37, 38, 39, 40, 41, 42, 43, 44, 45, 46, 47, 48, 49, 50, 51, 52, 53, 54, 55, 56, 57, 58, 59, 60, 61, 62, 63, 64, 65, 66, 67, 68, 69, 70, 71, 72, 73, 74, 75, 76, 77, 78, 79, 80, 81, 82, 83, 84, 85, 86, 87, 88, 89, 90, 91, 92, 93, 94, 95, 96, 97, 98, 99, 100, 101]	[(32, 102)]	[70]	[0, 2, 3, 5, 12, 105]	[]	[]	0.123001
1	TGGGCAAGTTACTTCTCTGT---GTTTTAAGTATTC--TCATC--------------CGTCAACTGGGATTG------GTAATAGTACAGGGCTGTT---AGGATGATTGCATGA-GATGAAATACATTTAGCACTTGGTAAGCACTCTATAAAAGTGGCACCGAGTCGG	-GAGCTGG--ACGGCGACGTAAAGTTTTAGAGCTACGTTCATCGACCGTCGTTGTACCGTCTACTTGACTTTTTTTCCGTCGTTGTACCGTCTACTTGACTCGATGAACGTAGCAAGTTAAAATAAGGCTAGTCC---GTTATCAACTTGAAAAAGTGGCACCGAGTCGG	0	3	1	Reference	MODIFIED	Reference	50.588	[-1, 0, 1, 2, 3, 4, 5, 6, -7, -7, 7, 8, 9, 10, 11, 12, 13, 14, 15, 16, 17, 18, 19, 20, 21, 22, 23, 24, 25, 26, 27, 28, 29, 30, 31, 32, 33, 34, 35, 36, 37, 38, 39, 40, 41, 42, 43, 44, 45, 46, 47, 48, 49, 50, 51, 52, 53, 54, 55, 56, 57, 58, 59, 60, 61, 62, 63, 64, 65, 66, 67, 68, 69, 70, 71, 72, 73, 74, 75, 76, 77, 78, 79, 80, 81, 82, 83, 84, 85, 86, 87, 88, 89, 90, 91, 92, 93, 94, 95, 96, 97, 98, …	[6, 7, 131, 132]	[6, 131]	[]	[]	[]	[17, 18, 19, 33, 34, 40, 41, 42, 43, 44, 45, 46, 47, 48, 49, 50, 51, 52, 53, 69, 70, 71, 72, 73, 74, 94, 95, 96, 112]	[94, 95, 96]	[(94, 97)]	[3]	[1, 4, 5, 9, 10, 12, 13, 14, 26, 27, 28, 29, 31, 58, 62, 64, 65, 68, 77, 78, 80, 85, 87, 88, 89, 90, 91, 97, 98, 104, 105, 107, 109, 110, 114, 116, 122, 123, 124, 125, 129, 130, 134, 136, 139, 140, 141, 143, 144]	[62]	['G']	0.123001
1	TGGTTCTACAGGGGAGCTGGACGGCGACGTAAAGTTTTAGAGCTACGTTCATCGACCGTC------------------------------------------TACTTGACTCGATGAACGTAGCAAGTTAAAATAAGGCTAGTCCGTTATCAACTTGAAAAAGTGGCACCGAGTGG-	-------------GAGCTGGACGGCGACGTAAAGTTTTAGAGCTACGTTCATCGACCGTCGTTGTACCGTCTACTTGACTTTTTTTCCGTCGTTGTACCGTCTACTTGACTCGATGAACGTAGCAAGTTAAAATAAGGCTAGTCCGTTATCAACTTGAAAAAGTGGCACCGAGTCGG	0	42	0	Reference	MODIFIED	Reference	67.797	[-1, -1, -1, -1, -1, -1, -1, -1, -1, -1, -1, -1, -1, 0, 1, 2, 3, 4, 5, 6, 7, 8, 9, 10, 11, 12, 13, 14, 15, 16, 17, 18, 19, 20, 21, 22, 23, 24, 25, 26, 27, 28, 29, 30, 31, 32, 33, 34, 35, 36, 37, 38, 39, 40, 41, 42, 43, 44, 45, 46, 47, 48, 49, 50, 51, 52, 53, 54, 55, 56, 57, 58, 59, 60, 61, 62, 63, 64, 65, 66, 67, 68, 69, 70, 71, 72, 73, 74, 75, 76, 77, 78, 79, 80, 81, 82, 83, 84, 85, 86, 87, 88, …	[]	[]	[]	[]	[]	[47, 48, 49, 50, 51, 52, 53, 54, 55, 56, 57, 58, 59, 60, 61, 62, 63, 64, 65, 66, 67, 68, 69, 70, 71, 72, 73, 74, 75, 76, 77, 78, 79, 80, 81, 82, 83, 84, 85, 86, 87, 88]	[47, 48, 49, 50, 51, 52, 53, 54, 55, 56, 57, 58, 59, 60, 61, 62, 63, 64, 65, 66, 67, 68, 69, 70, 71, 72, 73, 74, 75, 76, 77, 78, 79, 80, 81, 82, 83, 84, 85, 86, 87, 88]	[(47, 89)]	[42]	[161]	[]	[]	0.123001
1	TTTCGGAACTGAGGCC--ATGATTAAGAGGGACGGCCGGGGGCATTCGTATTGCGCCGCTAGAGGTGAAATTCTTGGACCGGCGCAAGACGGACCA-----------GAGCGAAAGCATTT-------GCCAAGAATGTTTTCA--TTAATCAAGTGGCACCGAGTCGG	GAGCTGGACGGCGACGTAAAGTTTTAGAGCTACGTTCATCGACCGTCGT--TGTACCG-TCTACTTGACTTTTTTT--CCGTCGTTGTACCGTCTACTTGACTCGATGAACGTAGCAAGTTAAAATAAGGCTAGTCCGTTATCAACTTGAAAAAGTGGCACCGAGTCGG	0	11	0	Reference	MODIFIED	Reference	51.479	[0, 1, 2, 3, 4, 5, 6, 7, 8, 9, 10, 11, 12, 13, 14, 15, 16, 17, 18, 19, 20, 21, 22, 23, 24, 25, 26, 27, 28, 29, 30, 31, 32, 33, 34, 35, 36, 37, 38, 39, 40, 41, 42, 43, 44, 45, 46, 47, 48, -49, -49, 49, 50, 51, 52, 53, 54, 55, -56, 56, 57, 58, 59, 60, 61, 62, 63, 64, 65, 66, 67, 68, 69, 70, 71, 72, -73, -73, 73, 74, 75, 76, 77, 78, 79, 80, 81, 82, 83, 84, 85, 86, 87, 88, 89, 90, 91, 92, 93, 94, 95,…	[48, 49, 55, 56, 72, 73]	[48, 55, 72]	[]	[]	[]	[16, 17, 91, 92, 93, 94, 95, 96, 97, 98, 99, 100, 101, 116, 117, 118, 119, 120, 121, 122, 139, 140]	[91, 92, 93, 94, 95, 96, 97, 98, 99, 100, 101]	[(91, 102)]	[11]	[0, 1, 2, 4, 6, 9, 11, 13, 15, 19, 21, 24, 29, 30, 34, 35, 37, 38, 39, 41, 43, 44, 51, 52, 57, 58, 60, 61, 65, 66, 69, 72, 76, 79, 80, 81, 82, 85, 87, 89, 104, 107, 109, 110, 111, 113, 124, 126, 129, 130, 131, 135, 143, 145, 146]	[]	[]	0.123001
