# Supplementary material for: Programmable multistep CRISPR gene activation via control of RNA polymerase III termination
Source: Sci Adv. 2025 Dec 5;11(49):eadt1532. doi: 10.1126/sciadv.adt1532 (PMC12680031; doi:10.1126/sciadv.adt1532)
Supplement: Supplementary file 2 — Tables S1 to S8 [file sciadv.adt1532_tables_s1_to_s8.zip › adt1532_table_s6.xlsx]

## Sheet: DR4
num_reads	Aligned_Sequence	Reference_Sequence	n_inserted	n_deleted	n_mutated	Reference_Name	Read_Status	Aligned_Reference_Names	Aligned_Reference_Scores	ref_positions	all_insertion_positions	all_insertion_left_positions	insertion_positions	insertion_coordinates	insertion_sizes	all_deletion_positions	deletion_positions	deletion_coordinates	deletion_sizes	all_substitution_positions	substitution_positions	substitution_values	%Reads
426	GAGCTGGACGGCGACGTAAAGTTTTAGAGCTACGTTCCCGTCGTT----------------------------------------TGTACCGTCTACTTGACGAACGTAGCAAGTTAAAATAAGGCTAGTCCGTTATCAACTTGAAAAAGTGGCACCGAGTCGG	GAGCTGGACGGCGACGTAAAGTTTTAGAGCTACGTTCCCGTCGTTGTACCGTCTACTTGACATCGATTTTTTTTCGATCCGTCGTTGTACCGTCTACTTGACGAACGTAGCAAGTTAAAATAAGGCTAGTCCGTTATCAACTTGAAAAAGTGGCACCGAGTCGG	0	40	0	Reference	MODIFIED	Reference	75.61	[0, 1, 2, 3, 4, 5, 6, 7, 8, 9, 10, 11, 12, 13, 14, 15, 16, 17, 18, 19, 20, 21, 22, 23, 24, 25, 26, 27, 28, 29, 30, 31, 32, 33, 34, 35, 36, 37, 38, 39, 40, 41, 42, 43, 44, 45, 46, 47, 48, 49, 50, 51, 52, 53, 54, 55, 56, 57, 58, 59, 60, 61, 62, 63, 64, 65, 66, 67, 68, 69, 70, 71, 72, 73, 74, 75, 76, 77, 78, 79, 80, 81, 82, 83, 84, 85, 86, 87, 88, 89, 90, 91, 92, 93, 94, 95, 96, 97, 98, 99, 100, 101…	[]	[]	[]	[]	[]	[45, 46, 47, 48, 49, 50, 51, 52, 53, 54, 55, 56, 57, 58, 59, 60, 61, 62, 63, 64, 65, 66, 67, 68, 69, 70, 71, 72, 73, 74, 75, 76, 77, 78, 79, 80, 81, 82, 83, 84]	[45, 46, 47, 48, 49, 50, 51, 52, 53, 54, 55, 56, 57, 58, 59, 60, 61, 62, 63, 64, 65, 66, 67, 68, 69, 70, 71, 72, 73, 74, 75, 76, 77, 78, 79, 80, 81, 82, 83, 84]	[(45, 85)]	[40]	[]	[]	[]	23.6011
160	GAGCTGGACGGCGACGTAAAGTTTTAGAGCTACGTTCCCGTC----------------------------------------------------TACTTGACGAACGTAGCAAGTTAAAATAAGGCTAGTCCGTTATCAACTTGAAAAAGTGGCACCGAGTCGG	GAGCTGGACGGCGACGTAAAGTTTTAGAGCTACGTTCCCGTCGTTGTACCGTCTACTTGACATCGATTTTTTTTCGATCCGTCGTTGTACCGTCTACTTGACGAACGTAGCAAGTTAAAATAAGGCTAGTCCGTTATCAACTTGAAAAAGTGGCACCGAGTCGG	0	52	0	Reference	MODIFIED	Reference	68.293	[0, 1, 2, 3, 4, 5, 6, 7, 8, 9, 10, 11, 12, 13, 14, 15, 16, 17, 18, 19, 20, 21, 22, 23, 24, 25, 26, 27, 28, 29, 30, 31, 32, 33, 34, 35, 36, 37, 38, 39, 40, 41, 42, 43, 44, 45, 46, 47, 48, 49, 50, 51, 52, 53, 54, 55, 56, 57, 58, 59, 60, 61, 62, 63, 64, 65, 66, 67, 68, 69, 70, 71, 72, 73, 74, 75, 76, 77, 78, 79, 80, 81, 82, 83, 84, 85, 86, 87, 88, 89, 90, 91, 92, 93, 94, 95, 96, 97, 98, 99, 100, 101…	[]	[]	[]	[]	[]	[42, 43, 44, 45, 46, 47, 48, 49, 50, 51, 52, 53, 54, 55, 56, 57, 58, 59, 60, 61, 62, 63, 64, 65, 66, 67, 68, 69, 70, 71, 72, 73, 74, 75, 76, 77, 78, 79, 80, 81, 82, 83, 84, 85, 86, 87, 88, 89, 90, 91, 92, 93]	[42, 43, 44, 45, 46, 47, 48, 49, 50, 51, 52, 53, 54, 55, 56, 57, 58, 59, 60, 61, 62, 63, 64, 65, 66, 67, 68, 69, 70, 71, 72, 73, 74, 75, 76, 77, 78, 79, 80, 81, 82, 83, 84, 85, 86, 87, 88, 89, 90, 91, 92, 93]	[(42, 94)]	[52]	[]	[]	[]	8.86427
86	GAGCTGGACGGCGACGTAAAGTTTTAGAGCTACGTTCCCGTCGT------------------------------------------GTACCGTCTACTTGACGAACGTAGCAAGTTAAAATAAGGCTAGTCCGTTATCAACTTGAAAAAGTGGCACCGAGTCGG	GAGCTGGACGGCGACGTAAAGTTTTAGAGCTACGTTCCCGTCGTTGTACCGTCTACTTGACATCGATTTTTTTTCGATCCGTCGTTGTACCGTCTACTTGACGAACGTAGCAAGTTAAAATAAGGCTAGTCCGTTATCAACTTGAAAAAGTGGCACCGAGTCGG	0	42	0	Reference	MODIFIED	Reference	74.39	[0, 1, 2, 3, 4, 5, 6, 7, 8, 9, 10, 11, 12, 13, 14, 15, 16, 17, 18, 19, 20, 21, 22, 23, 24, 25, 26, 27, 28, 29, 30, 31, 32, 33, 34, 35, 36, 37, 38, 39, 40, 41, 42, 43, 44, 45, 46, 47, 48, 49, 50, 51, 52, 53, 54, 55, 56, 57, 58, 59, 60, 61, 62, 63, 64, 65, 66, 67, 68, 69, 70, 71, 72, 73, 74, 75, 76, 77, 78, 79, 80, 81, 82, 83, 84, 85, 86, 87, 88, 89, 90, 91, 92, 93, 94, 95, 96, 97, 98, 99, 100, 101…	[]	[]	[]	[]	[]	[44, 45, 46, 47, 48, 49, 50, 51, 52, 53, 54, 55, 56, 57, 58, 59, 60, 61, 62, 63, 64, 65, 66, 67, 68, 69, 70, 71, 72, 73, 74, 75, 76, 77, 78, 79, 80, 81, 82, 83, 84, 85]	[44, 45, 46, 47, 48, 49, 50, 51, 52, 53, 54, 55, 56, 57, 58, 59, 60, 61, 62, 63, 64, 65, 66, 67, 68, 69, 70, 71, 72, 73, 74, 75, 76, 77, 78, 79, 80, 81, 82, 83, 84, 85]	[(44, 86)]	[42]	[]	[]	[]	4.76454
75	GAGCTGGACGGCGACGTAAAGTTTTAGAGCTACGTTCCCGTC------------------------------------------TTGTACCGTCTACTTGACGAACGTAGCAAGTTAAAATAAGGCTAGTCCGTTATCAACTTGAAAAAGTGGCACCGAGTCGG	GAGCTGGACGGCGACGTAAAGTTTTAGAGCTACGTTCCCGTCGTTGTACCGTCTACTTGACATCGATTTTTTTTCGATCCGTCGTTGTACCGTCTACTTGACGAACGTAGCAAGTTAAAATAAGGCTAGTCCGTTATCAACTTGAAAAAGTGGCACCGAGTCGG	0	42	0	Reference	MODIFIED	Reference	74.39	[0, 1, 2, 3, 4, 5, 6, 7, 8, 9, 10, 11, 12, 13, 14, 15, 16, 17, 18, 19, 20, 21, 22, 23, 24, 25, 26, 27, 28, 29, 30, 31, 32, 33, 34, 35, 36, 37, 38, 39, 40, 41, 42, 43, 44, 45, 46, 47, 48, 49, 50, 51, 52, 53, 54, 55, 56, 57, 58, 59, 60, 61, 62, 63, 64, 65, 66, 67, 68, 69, 70, 71, 72, 73, 74, 75, 76, 77, 78, 79, 80, 81, 82, 83, 84, 85, 86, 87, 88, 89, 90, 91, 92, 93, 94, 95, 96, 97, 98, 99, 100, 101…	[]	[]	[]	[]	[]	[42, 43, 44, 45, 46, 47, 48, 49, 50, 51, 52, 53, 54, 55, 56, 57, 58, 59, 60, 61, 62, 63, 64, 65, 66, 67, 68, 69, 70, 71, 72, 73, 74, 75, 76, 77, 78, 79, 80, 81, 82, 83]	[42, 43, 44, 45, 46, 47, 48, 49, 50, 51, 52, 53, 54, 55, 56, 57, 58, 59, 60, 61, 62, 63, 64, 65, 66, 67, 68, 69, 70, 71, 72, 73, 74, 75, 76, 77, 78, 79, 80, 81, 82, 83]	[(42, 84)]	[42]	[]	[]	[]	4.15512
48	GAGCTGGACGGCGACGTAAAGTTTTAGAGCTACGTTCCCGTCGTT---------------------------------------TTGTACCGTCTACTTGACGAACGTAGCAAGTTAAAATAAGGCTAGTCCGTTATCAACTTGAAAAAGTGGCACCGAGTCGG	GAGCTGGACGGCGACGTAAAGTTTTAGAGCTACGTTCCCGTCGTTGTACCGTCTACTTGACATCGATTTTTTTTCGATCCGTCGTTGTACCGTCTACTTGACGAACGTAGCAAGTTAAAATAAGGCTAGTCCGTTATCAACTTGAAAAAGTGGCACCGAGTCGG	0	39	0	Reference	MODIFIED	Reference	76.22	[0, 1, 2, 3, 4, 5, 6, 7, 8, 9, 10, 11, 12, 13, 14, 15, 16, 17, 18, 19, 20, 21, 22, 23, 24, 25, 26, 27, 28, 29, 30, 31, 32, 33, 34, 35, 36, 37, 38, 39, 40, 41, 42, 43, 44, 45, 46, 47, 48, 49, 50, 51, 52, 53, 54, 55, 56, 57, 58, 59, 60, 61, 62, 63, 64, 65, 66, 67, 68, 69, 70, 71, 72, 73, 74, 75, 76, 77, 78, 79, 80, 81, 82, 83, 84, 85, 86, 87, 88, 89, 90, 91, 92, 93, 94, 95, 96, 97, 98, 99, 100, 101…	[]	[]	[]	[]	[]	[45, 46, 47, 48, 49, 50, 51, 52, 53, 54, 55, 56, 57, 58, 59, 60, 61, 62, 63, 64, 65, 66, 67, 68, 69, 70, 71, 72, 73, 74, 75, 76, 77, 78, 79, 80, 81, 82, 83]	[45, 46, 47, 48, 49, 50, 51, 52, 53, 54, 55, 56, 57, 58, 59, 60, 61, 62, 63, 64, 65, 66, 67, 68, 69, 70, 71, 72, 73, 74, 75, 76, 77, 78, 79, 80, 81, 82, 83]	[(45, 84)]	[39]	[]	[]	[]	2.65928
42	GAGCTGGACGGCGACGTAAAGTTTTAGAGCTACGTTCCCGTCGAT----------------------------------------TGTACCGTCTACTTGACGAACGTAGCAAGTTAAAATAAGGCTAGTCCGTTATCAACTTGAAAAAGTGGCACCGAGTCGG	GAGCTGGACGGCGACGTAAAGTTTTAGAGCTACGTTCCCGTCGTTGTACCGTCTACTTGACATCGATTTTTTTTCGATCCGTCGTTGTACCGTCTACTTGACGAACGTAGCAAGTTAAAATAAGGCTAGTCCGTTATCAACTTGAAAAAGTGGCACCGAGTCGG	0	40	0	Reference	MODIFIED	Reference	75	[0, 1, 2, 3, 4, 5, 6, 7, 8, 9, 10, 11, 12, 13, 14, 15, 16, 17, 18, 19, 20, 21, 22, 23, 24, 25, 26, 27, 28, 29, 30, 31, 32, 33, 34, 35, 36, 37, 38, 39, 40, 41, 42, 43, 44, 45, 46, 47, 48, 49, 50, 51, 52, 53, 54, 55, 56, 57, 58, 59, 60, 61, 62, 63, 64, 65, 66, 67, 68, 69, 70, 71, 72, 73, 74, 75, 76, 77, 78, 79, 80, 81, 82, 83, 84, 85, 86, 87, 88, 89, 90, 91, 92, 93, 94, 95, 96, 97, 98, 99, 100, 101…	[]	[]	[]	[]	[]	[45, 46, 47, 48, 49, 50, 51, 52, 53, 54, 55, 56, 57, 58, 59, 60, 61, 62, 63, 64, 65, 66, 67, 68, 69, 70, 71, 72, 73, 74, 75, 76, 77, 78, 79, 80, 81, 82, 83, 84]	[45, 46, 47, 48, 49, 50, 51, 52, 53, 54, 55, 56, 57, 58, 59, 60, 61, 62, 63, 64, 65, 66, 67, 68, 69, 70, 71, 72, 73, 74, 75, 76, 77, 78, 79, 80, 81, 82, 83, 84]	[(45, 85)]	[40]	[43]	[]	[]	2.32687
36	GAGCTGGACGGCGACGTAAAGTTTTAGAGCTACGTTCCCGTCG-------------------------------------------GTACCGTCTACTTGACGAACGTAGCAAGTTAAAATAAGGCTAGTCCGTTATCAACTTGAAAAAGTGGCACCGAGTCGG	GAGCTGGACGGCGACGTAAAGTTTTAGAGCTACGTTCCCGTCGTTGTACCGTCTACTTGACATCGATTTTTTTTCGATCCGTCGTTGTACCGTCTACTTGACGAACGTAGCAAGTTAAAATAAGGCTAGTCCGTTATCAACTTGAAAAAGTGGCACCGAGTCGG	0	43	0	Reference	MODIFIED	Reference	73.78	[0, 1, 2, 3, 4, 5, 6, 7, 8, 9, 10, 11, 12, 13, 14, 15, 16, 17, 18, 19, 20, 21, 22, 23, 24, 25, 26, 27, 28, 29, 30, 31, 32, 33, 34, 35, 36, 37, 38, 39, 40, 41, 42, 43, 44, 45, 46, 47, 48, 49, 50, 51, 52, 53, 54, 55, 56, 57, 58, 59, 60, 61, 62, 63, 64, 65, 66, 67, 68, 69, 70, 71, 72, 73, 74, 75, 76, 77, 78, 79, 80, 81, 82, 83, 84, 85, 86, 87, 88, 89, 90, 91, 92, 93, 94, 95, 96, 97, 98, 99, 100, 101…	[]	[]	[]	[]	[]	[43, 44, 45, 46, 47, 48, 49, 50, 51, 52, 53, 54, 55, 56, 57, 58, 59, 60, 61, 62, 63, 64, 65, 66, 67, 68, 69, 70, 71, 72, 73, 74, 75, 76, 77, 78, 79, 80, 81, 82, 83, 84, 85]	[43, 44, 45, 46, 47, 48, 49, 50, 51, 52, 53, 54, 55, 56, 57, 58, 59, 60, 61, 62, 63, 64, 65, 66, 67, 68, 69, 70, 71, 72, 73, 74, 75, 76, 77, 78, 79, 80, 81, 82, 83, 84, 85]	[(43, 86)]	[43]	[]	[]	[]	1.99446
31	GAGCTGGACGGCGACGTAAAGTTTTAGAGCTACGTTCCCGT--------------------------------------------TGTACCGTCTACTTGACGAACGTAGCAAGTTAAAATAAGGCTAGTCCGTTATCAACTTGAAAAAGTGGCACCGAGTCGG	GAGCTGGACGGCGACGTAAAGTTTTAGAGCTACGTTCCCGTCGTTGTACCGTCTACTTGACATCGATTTTTTTTCGATCCGTCGTTGTACCGTCTACTTGACGAACGTAGCAAGTTAAAATAAGGCTAGTCCGTTATCAACTTGAAAAAGTGGCACCGAGTCGG	0	44	0	Reference	MODIFIED	Reference	73.171	[0, 1, 2, 3, 4, 5, 6, 7, 8, 9, 10, 11, 12, 13, 14, 15, 16, 17, 18, 19, 20, 21, 22, 23, 24, 25, 26, 27, 28, 29, 30, 31, 32, 33, 34, 35, 36, 37, 38, 39, 40, 41, 42, 43, 44, 45, 46, 47, 48, 49, 50, 51, 52, 53, 54, 55, 56, 57, 58, 59, 60, 61, 62, 63, 64, 65, 66, 67, 68, 69, 70, 71, 72, 73, 74, 75, 76, 77, 78, 79, 80, 81, 82, 83, 84, 85, 86, 87, 88, 89, 90, 91, 92, 93, 94, 95, 96, 97, 98, 99, 100, 101…	[]	[]	[]	[]	[]	[41, 42, 43, 44, 45, 46, 47, 48, 49, 50, 51, 52, 53, 54, 55, 56, 57, 58, 59, 60, 61, 62, 63, 64, 65, 66, 67, 68, 69, 70, 71, 72, 73, 74, 75, 76, 77, 78, 79, 80, 81, 82, 83, 84]	[41, 42, 43, 44, 45, 46, 47, 48, 49, 50, 51, 52, 53, 54, 55, 56, 57, 58, 59, 60, 61, 62, 63, 64, 65, 66, 67, 68, 69, 70, 71, 72, 73, 74, 75, 76, 77, 78, 79, 80, 81, 82, 83, 84]	[(41, 85)]	[44]	[]	[]	[]	1.71745
26	GAGCTGGACGGCGACGTAAAGTTTTAGAGCTAC----------------------------------------------------------------TTGACGAACGTAGCAAGTTAAAATAAGGCTAGTCCGTTATCAACTTGAAAAAGTGGCACCGAGTCGG	GAGCTGGACGGCGACGTAAAGTTTTAGAGCTACGTTCCCGTCGTTGTACCGTCTACTTGACATCGATTTTTTTTCGATCCGTCGTTGTACCGTCTACTTGACGAACGTAGCAAGTTAAAATAAGGCTAGTCCGTTATCAACTTGAAAAAGTGGCACCGAGTCGG	0	64	0	Reference	MODIFIED	Reference	60.976	[0, 1, 2, 3, 4, 5, 6, 7, 8, 9, 10, 11, 12, 13, 14, 15, 16, 17, 18, 19, 20, 21, 22, 23, 24, 25, 26, 27, 28, 29, 30, 31, 32, 33, 34, 35, 36, 37, 38, 39, 40, 41, 42, 43, 44, 45, 46, 47, 48, 49, 50, 51, 52, 53, 54, 55, 56, 57, 58, 59, 60, 61, 62, 63, 64, 65, 66, 67, 68, 69, 70, 71, 72, 73, 74, 75, 76, 77, 78, 79, 80, 81, 82, 83, 84, 85, 86, 87, 88, 89, 90, 91, 92, 93, 94, 95, 96, 97, 98, 99, 100, 101…	[]	[]	[]	[]	[]	[33, 34, 35, 36, 37, 38, 39, 40, 41, 42, 43, 44, 45, 46, 47, 48, 49, 50, 51, 52, 53, 54, 55, 56, 57, 58, 59, 60, 61, 62, 63, 64, 65, 66, 67, 68, 69, 70, 71, 72, 73, 74, 75, 76, 77, 78, 79, 80, 81, 82, 83, 84, 85, 86, 87, 88, 89, 90, 91, 92, 93, 94, 95, 96]	[33, 34, 35, 36, 37, 38, 39, 40, 41, 42, 43, 44, 45, 46, 47, 48, 49, 50, 51, 52, 53, 54, 55, 56, 57, 58, 59, 60, 61, 62, 63, 64, 65, 66, 67, 68, 69, 70, 71, 72, 73, 74, 75, 76, 77, 78, 79, 80, 81, 82, 83, 84, 85, 86, 87, 88, 89, 90, 91, 92, 93, 94, 95, 96]	[(33, 97)]	[64]	[]	[]	[]	1.44044
20	GAGCTGGACGGCGACGTAAAGTTTTAGAGCTACGTTCCCGTCGCT----------------------------------------TGTACCGTCTACTTGACGAACGTAGCAAGTTAAAATAAGGCTAGTCCGTTATCAACTTGAAAAAGTGGCACCGAGTCGG	GAGCTGGACGGCGACGTAAAGTTTTAGAGCTACGTTCCCGTCGTTGTACCGTCTACTTGACATCGATTTTTTTTCGATCCGTCGTTGTACCGTCTACTTGACGAACGTAGCAAGTTAAAATAAGGCTAGTCCGTTATCAACTTGAAAAAGTGGCACCGAGTCGG	0	40	0	Reference	MODIFIED	Reference	75	[0, 1, 2, 3, 4, 5, 6, 7, 8, 9, 10, 11, 12, 13, 14, 15, 16, 17, 18, 19, 20, 21, 22, 23, 24, 25, 26, 27, 28, 29, 30, 31, 32, 33, 34, 35, 36, 37, 38, 39, 40, 41, 42, 43, 44, 45, 46, 47, 48, 49, 50, 51, 52, 53, 54, 55, 56, 57, 58, 59, 60, 61, 62, 63, 64, 65, 66, 67, 68, 69, 70, 71, 72, 73, 74, 75, 76, 77, 78, 79, 80, 81, 82, 83, 84, 85, 86, 87, 88, 89, 90, 91, 92, 93, 94, 95, 96, 97, 98, 99, 100, 101…	[]	[]	[]	[]	[]	[45, 46, 47, 48, 49, 50, 51, 52, 53, 54, 55, 56, 57, 58, 59, 60, 61, 62, 63, 64, 65, 66, 67, 68, 69, 70, 71, 72, 73, 74, 75, 76, 77, 78, 79, 80, 81, 82, 83, 84]	[45, 46, 47, 48, 49, 50, 51, 52, 53, 54, 55, 56, 57, 58, 59, 60, 61, 62, 63, 64, 65, 66, 67, 68, 69, 70, 71, 72, 73, 74, 75, 76, 77, 78, 79, 80, 81, 82, 83, 84]	[(45, 85)]	[40]	[43]	[]	[]	1.10803
19	-AGCTGGACGGCGACGTAAAGTTTTAGAGCTACGTTCCCGTCGTT----------------------------------------TGTACCGTCTACTTGACGAACGTAGCAAGTTAAAATAAGGCTAGTCCGTTATCAACTTGAAAAAGTGGCACCGAGTCGG	GAGCTGGACGGCGACGTAAAGTTTTAGAGCTACGTTCCCGTCGTTGTACCGTCTACTTGACATCGATTTTTTTTCGATCCGTCGTTGTACCGTCTACTTGACGAACGTAGCAAGTTAAAATAAGGCTAGTCCGTTATCAACTTGAAAAAGTGGCACCGAGTCGG	0	40	0	Reference	MODIFIED	Reference	75	[0, 1, 2, 3, 4, 5, 6, 7, 8, 9, 10, 11, 12, 13, 14, 15, 16, 17, 18, 19, 20, 21, 22, 23, 24, 25, 26, 27, 28, 29, 30, 31, 32, 33, 34, 35, 36, 37, 38, 39, 40, 41, 42, 43, 44, 45, 46, 47, 48, 49, 50, 51, 52, 53, 54, 55, 56, 57, 58, 59, 60, 61, 62, 63, 64, 65, 66, 67, 68, 69, 70, 71, 72, 73, 74, 75, 76, 77, 78, 79, 80, 81, 82, 83, 84, 85, 86, 87, 88, 89, 90, 91, 92, 93, 94, 95, 96, 97, 98, 99, 100, 101…	[]	[]	[]	[]	[]	[0, 45, 46, 47, 48, 49, 50, 51, 52, 53, 54, 55, 56, 57, 58, 59, 60, 61, 62, 63, 64, 65, 66, 67, 68, 69, 70, 71, 72, 73, 74, 75, 76, 77, 78, 79, 80, 81, 82, 83, 84]	[45, 46, 47, 48, 49, 50, 51, 52, 53, 54, 55, 56, 57, 58, 59, 60, 61, 62, 63, 64, 65, 66, 67, 68, 69, 70, 71, 72, 73, 74, 75, 76, 77, 78, 79, 80, 81, 82, 83, 84]	[(45, 85)]	[40]	[]	[]	[]	1.05263
19	GAGCTGGACGGCGACGTAAAGTTTTAGAGCTACGTTCCCGTCGTTGT--------------------------------------TGTACCGTCTACTTGACGAACGTAGCAAGTTAAAATAAGGCTAGTCCGTTATCAACTTGAAAAAGTGGCACCGAGTCGG	GAGCTGGACGGCGACGTAAAGTTTTAGAGCTACGTTCCCGTCGTTGTACCGTCTACTTGACATCGATTTTTTTTCGATCCGTCGTTGTACCGTCTACTTGACGAACGTAGCAAGTTAAAATAAGGCTAGTCCGTTATCAACTTGAAAAAGTGGCACCGAGTCGG	0	38	0	Reference	MODIFIED	Reference	76.829	[0, 1, 2, 3, 4, 5, 6, 7, 8, 9, 10, 11, 12, 13, 14, 15, 16, 17, 18, 19, 20, 21, 22, 23, 24, 25, 26, 27, 28, 29, 30, 31, 32, 33, 34, 35, 36, 37, 38, 39, 40, 41, 42, 43, 44, 45, 46, 47, 48, 49, 50, 51, 52, 53, 54, 55, 56, 57, 58, 59, 60, 61, 62, 63, 64, 65, 66, 67, 68, 69, 70, 71, 72, 73, 74, 75, 76, 77, 78, 79, 80, 81, 82, 83, 84, 85, 86, 87, 88, 89, 90, 91, 92, 93, 94, 95, 96, 97, 98, 99, 100, 101…	[]	[]	[]	[]	[]	[47, 48, 49, 50, 51, 52, 53, 54, 55, 56, 57, 58, 59, 60, 61, 62, 63, 64, 65, 66, 67, 68, 69, 70, 71, 72, 73, 74, 75, 76, 77, 78, 79, 80, 81, 82, 83, 84]	[47, 48, 49, 50, 51, 52, 53, 54, 55, 56, 57, 58, 59, 60, 61, 62, 63, 64, 65, 66, 67, 68, 69, 70, 71, 72, 73, 74, 75, 76, 77, 78, 79, 80, 81, 82, 83, 84]	[(47, 85)]	[38]	[]	[]	[]	1.05263
18	GAGCTGGACGGCGACGTAAAGTTTTAGAGCTACGTTCCCGTCG----------------------------------------GTTGTACCGTCTACTTGACGAACGTAGCAAGTTAAAATAAGGCTAGTCCGTTATCAACTTGAAAAAGTGGCACCGAGTCGG	GAGCTGGACGGCGACGTAAAGTTTTAGAGCTACGTTCCCGTCGTTGTACCGTCTACTTGACATCGATTTTTTTTCGATCCGTCGTTGTACCGTCTACTTGACGAACGTAGCAAGTTAAAATAAGGCTAGTCCGTTATCAACTTGAAAAAGTGGCACCGAGTCGG	0	40	0	Reference	MODIFIED	Reference	75.61	[0, 1, 2, 3, 4, 5, 6, 7, 8, 9, 10, 11, 12, 13, 14, 15, 16, 17, 18, 19, 20, 21, 22, 23, 24, 25, 26, 27, 28, 29, 30, 31, 32, 33, 34, 35, 36, 37, 38, 39, 40, 41, 42, 43, 44, 45, 46, 47, 48, 49, 50, 51, 52, 53, 54, 55, 56, 57, 58, 59, 60, 61, 62, 63, 64, 65, 66, 67, 68, 69, 70, 71, 72, 73, 74, 75, 76, 77, 78, 79, 80, 81, 82, 83, 84, 85, 86, 87, 88, 89, 90, 91, 92, 93, 94, 95, 96, 97, 98, 99, 100, 101…	[]	[]	[]	[]	[]	[43, 44, 45, 46, 47, 48, 49, 50, 51, 52, 53, 54, 55, 56, 57, 58, 59, 60, 61, 62, 63, 64, 65, 66, 67, 68, 69, 70, 71, 72, 73, 74, 75, 76, 77, 78, 79, 80, 81, 82]	[43, 44, 45, 46, 47, 48, 49, 50, 51, 52, 53, 54, 55, 56, 57, 58, 59, 60, 61, 62, 63, 64, 65, 66, 67, 68, 69, 70, 71, 72, 73, 74, 75, 76, 77, 78, 79, 80, 81, 82]	[(43, 83)]	[40]	[]	[]	[]	0.99723
16	GAGCTGGACGGCGACGTAAAGTTTTAGAGCTACGTTCCCGTCGT--------------------------------------------ACCGTCTACTTGACGAACGTAGCAAGTTAAAATAAGGCTAGTCCGTTATCAACTTGAAAAAGTGGCACCGAGTCGG	GAGCTGGACGGCGACGTAAAGTTTTAGAGCTACGTTCCCGTCGTTGTACCGTCTACTTGACATCGATTTTTTTTCGATCCGTCGTTGTACCGTCTACTTGACGAACGTAGCAAGTTAAAATAAGGCTAGTCCGTTATCAACTTGAAAAAGTGGCACCGAGTCGG	0	44	0	Reference	MODIFIED	Reference	73.171	[0, 1, 2, 3, 4, 5, 6, 7, 8, 9, 10, 11, 12, 13, 14, 15, 16, 17, 18, 19, 20, 21, 22, 23, 24, 25, 26, 27, 28, 29, 30, 31, 32, 33, 34, 35, 36, 37, 38, 39, 40, 41, 42, 43, 44, 45, 46, 47, 48, 49, 50, 51, 52, 53, 54, 55, 56, 57, 58, 59, 60, 61, 62, 63, 64, 65, 66, 67, 68, 69, 70, 71, 72, 73, 74, 75, 76, 77, 78, 79, 80, 81, 82, 83, 84, 85, 86, 87, 88, 89, 90, 91, 92, 93, 94, 95, 96, 97, 98, 99, 100, 101…	[]	[]	[]	[]	[]	[44, 45, 46, 47, 48, 49, 50, 51, 52, 53, 54, 55, 56, 57, 58, 59, 60, 61, 62, 63, 64, 65, 66, 67, 68, 69, 70, 71, 72, 73, 74, 75, 76, 77, 78, 79, 80, 81, 82, 83, 84, 85, 86, 87]	[44, 45, 46, 47, 48, 49, 50, 51, 52, 53, 54, 55, 56, 57, 58, 59, 60, 61, 62, 63, 64, 65, 66, 67, 68, 69, 70, 71, 72, 73, 74, 75, 76, 77, 78, 79, 80, 81, 82, 83, 84, 85, 86, 87]	[(44, 88)]	[44]	[]	[]	[]	0.886427
14	GAGCTGGACGGCGACGTAAAGTTTTAGAGCTACGTTCCCGTCGTA---------------------------------------TTGTACCGTCTACTTGACGAACGTAGCAAGTTAAAATAAGGCTAGTCCGTTATCAACTTGAAAAAGTGGCACCGAGTCGG	GAGCTGGACGGCGACGTAAAGTTTTAGAGCTACGTTCCCGTCGTTGTACCGTCTACTTGACATCGATTTTTTTTCGATCCGTCGTTGTACCGTCTACTTGACGAACGTAGCAAGTTAAAATAAGGCTAGTCCGTTATCAACTTGAAAAAGTGGCACCGAGTCGG	0	39	0	Reference	MODIFIED	Reference	75.61	[0, 1, 2, 3, 4, 5, 6, 7, 8, 9, 10, 11, 12, 13, 14, 15, 16, 17, 18, 19, 20, 21, 22, 23, 24, 25, 26, 27, 28, 29, 30, 31, 32, 33, 34, 35, 36, 37, 38, 39, 40, 41, 42, 43, 44, 45, 46, 47, 48, 49, 50, 51, 52, 53, 54, 55, 56, 57, 58, 59, 60, 61, 62, 63, 64, 65, 66, 67, 68, 69, 70, 71, 72, 73, 74, 75, 76, 77, 78, 79, 80, 81, 82, 83, 84, 85, 86, 87, 88, 89, 90, 91, 92, 93, 94, 95, 96, 97, 98, 99, 100, 101…	[]	[]	[]	[]	[]	[45, 46, 47, 48, 49, 50, 51, 52, 53, 54, 55, 56, 57, 58, 59, 60, 61, 62, 63, 64, 65, 66, 67, 68, 69, 70, 71, 72, 73, 74, 75, 76, 77, 78, 79, 80, 81, 82, 83]	[45, 46, 47, 48, 49, 50, 51, 52, 53, 54, 55, 56, 57, 58, 59, 60, 61, 62, 63, 64, 65, 66, 67, 68, 69, 70, 71, 72, 73, 74, 75, 76, 77, 78, 79, 80, 81, 82, 83]	[(45, 84)]	[39]	[44]	[]	[]	0.775623
14	GAGCTGGACGGCGACGTAAAGTTTTAGAGCTACGTTCCCGTCGTT----------------------------------------TGTACCGTCTACTTGACGAACGTAGCAAGTTAAAATAAGGCTAGTCCGTTATCAACTTGAAAAAGTGGCACCGAGTCG-	GAGCTGGACGGCGACGTAAAGTTTTAGAGCTACGTTCCCGTCGTTGTACCGTCTACTTGACATCGATTTTTTTTCGATCCGTCGTTGTACCGTCTACTTGACGAACGTAGCAAGTTAAAATAAGGCTAGTCCGTTATCAACTTGAAAAAGTGGCACCGAGTCGG	0	40	0	Reference	MODIFIED	Reference	75	[0, 1, 2, 3, 4, 5, 6, 7, 8, 9, 10, 11, 12, 13, 14, 15, 16, 17, 18, 19, 20, 21, 22, 23, 24, 25, 26, 27, 28, 29, 30, 31, 32, 33, 34, 35, 36, 37, 38, 39, 40, 41, 42, 43, 44, 45, 46, 47, 48, 49, 50, 51, 52, 53, 54, 55, 56, 57, 58, 59, 60, 61, 62, 63, 64, 65, 66, 67, 68, 69, 70, 71, 72, 73, 74, 75, 76, 77, 78, 79, 80, 81, 82, 83, 84, 85, 86, 87, 88, 89, 90, 91, 92, 93, 94, 95, 96, 97, 98, 99, 100, 101…	[]	[]	[]	[]	[]	[45, 46, 47, 48, 49, 50, 51, 52, 53, 54, 55, 56, 57, 58, 59, 60, 61, 62, 63, 64, 65, 66, 67, 68, 69, 70, 71, 72, 73, 74, 75, 76, 77, 78, 79, 80, 81, 82, 83, 84]	[45, 46, 47, 48, 49, 50, 51, 52, 53, 54, 55, 56, 57, 58, 59, 60, 61, 62, 63, 64, 65, 66, 67, 68, 69, 70, 71, 72, 73, 74, 75, 76, 77, 78, 79, 80, 81, 82, 83, 84]	[(45, 85)]	[40]	[]	[]	[]	0.775623
11	GAGCTGGACGGCGACGTAAAGTTTTAGAGCTACGTTCCCGTCG-----------------------------------------------CGTCTACTTGACGAACGTAGCAAGTTAAAATAAGGCTAGTCCGTTATCAACTTGAAAAAGTGGCACCGAGTCGG	GAGCTGGACGGCGACGTAAAGTTTTAGAGCTACGTTCCCGTCGTTGTACCGTCTACTTGACATCGATTTTTTTTCGATCCGTCGTTGTACCGTCTACTTGACGAACGTAGCAAGTTAAAATAAGGCTAGTCCGTTATCAACTTGAAAAAGTGGCACCGAGTCGG	0	47	0	Reference	MODIFIED	Reference	71.341	[0, 1, 2, 3, 4, 5, 6, 7, 8, 9, 10, 11, 12, 13, 14, 15, 16, 17, 18, 19, 20, 21, 22, 23, 24, 25, 26, 27, 28, 29, 30, 31, 32, 33, 34, 35, 36, 37, 38, 39, 40, 41, 42, 43, 44, 45, 46, 47, 48, 49, 50, 51, 52, 53, 54, 55, 56, 57, 58, 59, 60, 61, 62, 63, 64, 65, 66, 67, 68, 69, 70, 71, 72, 73, 74, 75, 76, 77, 78, 79, 80, 81, 82, 83, 84, 85, 86, 87, 88, 89, 90, 91, 92, 93, 94, 95, 96, 97, 98, 99, 100, 101…	[]	[]	[]	[]	[]	[43, 44, 45, 46, 47, 48, 49, 50, 51, 52, 53, 54, 55, 56, 57, 58, 59, 60, 61, 62, 63, 64, 65, 66, 67, 68, 69, 70, 71, 72, 73, 74, 75, 76, 77, 78, 79, 80, 81, 82, 83, 84, 85, 86, 87, 88, 89]	[43, 44, 45, 46, 47, 48, 49, 50, 51, 52, 53, 54, 55, 56, 57, 58, 59, 60, 61, 62, 63, 64, 65, 66, 67, 68, 69, 70, 71, 72, 73, 74, 75, 76, 77, 78, 79, 80, 81, 82, 83, 84, 85, 86, 87, 88, 89]	[(43, 90)]	[47]	[]	[]	[]	0.609418
10	GAGCTGGACGGCGACGTAAAGTTTTAGAGCTACGTTCCCGTCG------------------------------------------------GTCTACTTGACGAACGTAGCAAGTTAAAATAAGGCTAGTCCGTTATCAACTTGAAAAAGTGGCACCGAGTCGG	GAGCTGGACGGCGACGTAAAGTTTTAGAGCTACGTTCCCGTCGTTGTACCGTCTACTTGACATCGATTTTTTTTCGATCCGTCGTTGTACCGTCTACTTGACGAACGTAGCAAGTTAAAATAAGGCTAGTCCGTTATCAACTTGAAAAAGTGGCACCGAGTCGG	0	48	0	Reference	MODIFIED	Reference	70.732	[0, 1, 2, 3, 4, 5, 6, 7, 8, 9, 10, 11, 12, 13, 14, 15, 16, 17, 18, 19, 20, 21, 22, 23, 24, 25, 26, 27, 28, 29, 30, 31, 32, 33, 34, 35, 36, 37, 38, 39, 40, 41, 42, 43, 44, 45, 46, 47, 48, 49, 50, 51, 52, 53, 54, 55, 56, 57, 58, 59, 60, 61, 62, 63, 64, 65, 66, 67, 68, 69, 70, 71, 72, 73, 74, 75, 76, 77, 78, 79, 80, 81, 82, 83, 84, 85, 86, 87, 88, 89, 90, 91, 92, 93, 94, 95, 96, 97, 98, 99, 100, 101…	[]	[]	[]	[]	[]	[43, 44, 45, 46, 47, 48, 49, 50, 51, 52, 53, 54, 55, 56, 57, 58, 59, 60, 61, 62, 63, 64, 65, 66, 67, 68, 69, 70, 71, 72, 73, 74, 75, 76, 77, 78, 79, 80, 81, 82, 83, 84, 85, 86, 87, 88, 89, 90]	[43, 44, 45, 46, 47, 48, 49, 50, 51, 52, 53, 54, 55, 56, 57, 58, 59, 60, 61, 62, 63, 64, 65, 66, 67, 68, 69, 70, 71, 72, 73, 74, 75, 76, 77, 78, 79, 80, 81, 82, 83, 84, 85, 86, 87, 88, 89, 90]	[(43, 91)]	[48]	[]	[]	[]	0.554017
10	GAGCTGGACGGCGACGTAAAGTTTTAGAGCTACGTTCCCGTCG---------------------------------------CGTTGTACCGTCTACTTGACGAACGTAGCAAGTTAAAATAAGGCTAGTCCGTTATCAACTTGAAAAAGTGGCACCGAGTCGG	GAGCTGGACGGCGACGTAAAGTTTTAGAGCTACGTTCCCGTCGTTGTACCGTCTACTTGACATCGATTTTTTTTCGATCCGTCGTTGTACCGTCTACTTGACGAACGTAGCAAGTTAAAATAAGGCTAGTCCGTTATCAACTTGAAAAAGTGGCACCGAGTCGG	0	39	0	Reference	MODIFIED	Reference	76.22	[0, 1, 2, 3, 4, 5, 6, 7, 8, 9, 10, 11, 12, 13, 14, 15, 16, 17, 18, 19, 20, 21, 22, 23, 24, 25, 26, 27, 28, 29, 30, 31, 32, 33, 34, 35, 36, 37, 38, 39, 40, 41, 42, 43, 44, 45, 46, 47, 48, 49, 50, 51, 52, 53, 54, 55, 56, 57, 58, 59, 60, 61, 62, 63, 64, 65, 66, 67, 68, 69, 70, 71, 72, 73, 74, 75, 76, 77, 78, 79, 80, 81, 82, 83, 84, 85, 86, 87, 88, 89, 90, 91, 92, 93, 94, 95, 96, 97, 98, 99, 100, 101…	[]	[]	[]	[]	[]	[43, 44, 45, 46, 47, 48, 49, 50, 51, 52, 53, 54, 55, 56, 57, 58, 59, 60, 61, 62, 63, 64, 65, 66, 67, 68, 69, 70, 71, 72, 73, 74, 75, 76, 77, 78, 79, 80, 81]	[43, 44, 45, 46, 47, 48, 49, 50, 51, 52, 53, 54, 55, 56, 57, 58, 59, 60, 61, 62, 63, 64, 65, 66, 67, 68, 69, 70, 71, 72, 73, 74, 75, 76, 77, 78, 79, 80, 81]	[(43, 82)]	[39]	[]	[]	[]	0.554017
10	GAGCTGGACGGCGACGTAAAGTTTTAGAGCTACGTTCCCGTCGAA---------------------------------------TTGTACCGTCTACTTGACGAACGTAGCAAGTTAAAATAAGGCTAGTCCGTTATCAACTTGAAAAAGTGGCACCGAGTCGG	GAGCTGGACGGCGACGTAAAGTTTTAGAGCTACGTTCCCGTCGTTGTACCGTCTACTTGACATCGATTTTTTTTCGATCCGTCGTTGTACCGTCTACTTGACGAACGTAGCAAGTTAAAATAAGGCTAGTCCGTTATCAACTTGAAAAAGTGGCACCGAGTCGG	0	39	0	Reference	MODIFIED	Reference	75	[0, 1, 2, 3, 4, 5, 6, 7, 8, 9, 10, 11, 12, 13, 14, 15, 16, 17, 18, 19, 20, 21, 22, 23, 24, 25, 26, 27, 28, 29, 30, 31, 32, 33, 34, 35, 36, 37, 38, 39, 40, 41, 42, 43, 44, 45, 46, 47, 48, 49, 50, 51, 52, 53, 54, 55, 56, 57, 58, 59, 60, 61, 62, 63, 64, 65, 66, 67, 68, 69, 70, 71, 72, 73, 74, 75, 76, 77, 78, 79, 80, 81, 82, 83, 84, 85, 86, 87, 88, 89, 90, 91, 92, 93, 94, 95, 96, 97, 98, 99, 100, 101…	[]	[]	[]	[]	[]	[45, 46, 47, 48, 49, 50, 51, 52, 53, 54, 55, 56, 57, 58, 59, 60, 61, 62, 63, 64, 65, 66, 67, 68, 69, 70, 71, 72, 73, 74, 75, 76, 77, 78, 79, 80, 81, 82, 83]	[45, 46, 47, 48, 49, 50, 51, 52, 53, 54, 55, 56, 57, 58, 59, 60, 61, 62, 63, 64, 65, 66, 67, 68, 69, 70, 71, 72, 73, 74, 75, 76, 77, 78, 79, 80, 81, 82, 83]	[(45, 84)]	[39]	[43, 44]	[]	[]	0.554017
10	GAGCTGGACGGCGACGTAAAGTTTTAGAGCTACGTTCCCGTCGT---------------------------------------------------ACTTGACGAACGTAGCAAGTTAAAATAAGGCTAGTCCGTTATCAACTTGAAAAAGTGGCACCGAGTCGG	GAGCTGGACGGCGACGTAAAGTTTTAGAGCTACGTTCCCGTCGTTGTACCGTCTACTTGACATCGATTTTTTTTCGATCCGTCGTTGTACCGTCTACTTGACGAACGTAGCAAGTTAAAATAAGGCTAGTCCGTTATCAACTTGAAAAAGTGGCACCGAGTCGG	0	51	0	Reference	MODIFIED	Reference	68.902	[0, 1, 2, 3, 4, 5, 6, 7, 8, 9, 10, 11, 12, 13, 14, 15, 16, 17, 18, 19, 20, 21, 22, 23, 24, 25, 26, 27, 28, 29, 30, 31, 32, 33, 34, 35, 36, 37, 38, 39, 40, 41, 42, 43, 44, 45, 46, 47, 48, 49, 50, 51, 52, 53, 54, 55, 56, 57, 58, 59, 60, 61, 62, 63, 64, 65, 66, 67, 68, 69, 70, 71, 72, 73, 74, 75, 76, 77, 78, 79, 80, 81, 82, 83, 84, 85, 86, 87, 88, 89, 90, 91, 92, 93, 94, 95, 96, 97, 98, 99, 100, 101…	[]	[]	[]	[]	[]	[44, 45, 46, 47, 48, 49, 50, 51, 52, 53, 54, 55, 56, 57, 58, 59, 60, 61, 62, 63, 64, 65, 66, 67, 68, 69, 70, 71, 72, 73, 74, 75, 76, 77, 78, 79, 80, 81, 82, 83, 84, 85, 86, 87, 88, 89, 90, 91, 92, 93, 94]	[44, 45, 46, 47, 48, 49, 50, 51, 52, 53, 54, 55, 56, 57, 58, 59, 60, 61, 62, 63, 64, 65, 66, 67, 68, 69, 70, 71, 72, 73, 74, 75, 76, 77, 78, 79, 80, 81, 82, 83, 84, 85, 86, 87, 88, 89, 90, 91, 92, 93, 94]	[(44, 95)]	[51]	[]	[]	[]	0.554017
10	GAGCTGGACGGCGACGTAAAGTTTTAGAGCTACGTTCCCGTCGTT----------------------------------------TGTACCGTCTACTTGACGAACGTAGCAAGTTAAAATAAGGCTAGTCCGTTATCAACTTGAAAAAGTGGCAC-GAGTCGG	GAGCTGGACGGCGACGTAAAGTTTTAGAGCTACGTTCCCGTCGTTGTACCGTCTACTTGACATCGATTTTTTTTCGATCCGTCGTTGTACCGTCTACTTGACGAACGTAGCAAGTTAAAATAAGGCTAGTCCGTTATCAACTTGAAAAAGTGGCACCGAGTCGG	0	40	0	Reference	MODIFIED	Reference	75	[0, 1, 2, 3, 4, 5, 6, 7, 8, 9, 10, 11, 12, 13, 14, 15, 16, 17, 18, 19, 20, 21, 22, 23, 24, 25, 26, 27, 28, 29, 30, 31, 32, 33, 34, 35, 36, 37, 38, 39, 40, 41, 42, 43, 44, 45, 46, 47, 48, 49, 50, 51, 52, 53, 54, 55, 56, 57, 58, 59, 60, 61, 62, 63, 64, 65, 66, 67, 68, 69, 70, 71, 72, 73, 74, 75, 76, 77, 78, 79, 80, 81, 82, 83, 84, 85, 86, 87, 88, 89, 90, 91, 92, 93, 94, 95, 96, 97, 98, 99, 100, 101…	[]	[]	[]	[]	[]	[45, 46, 47, 48, 49, 50, 51, 52, 53, 54, 55, 56, 57, 58, 59, 60, 61, 62, 63, 64, 65, 66, 67, 68, 69, 70, 71, 72, 73, 74, 75, 76, 77, 78, 79, 80, 81, 82, 83, 84, 156]	[45, 46, 47, 48, 49, 50, 51, 52, 53, 54, 55, 56, 57, 58, 59, 60, 61, 62, 63, 64, 65, 66, 67, 68, 69, 70, 71, 72, 73, 74, 75, 76, 77, 78, 79, 80, 81, 82, 83, 84]	[(45, 85)]	[40]	[]	[]	[]	0.554017
10	GAGCTGGACGGCGACGTAAAGTTTTAGAGCTACGTTCCCGTCGTTGTACCGTCTACTT-----------------------------------------GACGAACGTAGCAAGTTAAAATAAGGCTAGTCCGTTATCAACTTGAAAAAGTGGCACCGAGTCGG	GAGCTGGACGGCGACGTAAAGTTTTAGAGCTACGTTCCCGTCGTTGTACCGTCTACTTGACATCGATTTTTTTTCGATCCGTCGTTGTACCGTCTACTTGACGAACGTAGCAAGTTAAAATAAGGCTAGTCCGTTATCAACTTGAAAAAGTGGCACCGAGTCGG	0	41	0	Reference	MODIFIED	Reference	75	[0, 1, 2, 3, 4, 5, 6, 7, 8, 9, 10, 11, 12, 13, 14, 15, 16, 17, 18, 19, 20, 21, 22, 23, 24, 25, 26, 27, 28, 29, 30, 31, 32, 33, 34, 35, 36, 37, 38, 39, 40, 41, 42, 43, 44, 45, 46, 47, 48, 49, 50, 51, 52, 53, 54, 55, 56, 57, 58, 59, 60, 61, 62, 63, 64, 65, 66, 67, 68, 69, 70, 71, 72, 73, 74, 75, 76, 77, 78, 79, 80, 81, 82, 83, 84, 85, 86, 87, 88, 89, 90, 91, 92, 93, 94, 95, 96, 97, 98, 99, 100, 101…	[]	[]	[]	[]	[]	[58, 59, 60, 61, 62, 63, 64, 65, 66, 67, 68, 69, 70, 71, 72, 73, 74, 75, 76, 77, 78, 79, 80, 81, 82, 83, 84, 85, 86, 87, 88, 89, 90, 91, 92, 93, 94, 95, 96, 97, 98]	[58, 59, 60, 61, 62, 63, 64, 65, 66, 67, 68, 69, 70, 71, 72, 73, 74, 75, 76, 77, 78, 79, 80, 81, 82, 83, 84, 85, 86, 87, 88, 89, 90, 91, 92, 93, 94, 95, 96, 97, 98]	[(58, 99)]	[41]	[]	[]	[]	0.554017
9	GAGCTGGACGGCGACGTAAAGTTTTAGAGCTACGT----------------------------------------------------------CTACTTGACGAACGTAGCAAGTTAAAATAAGGCTAGTCCGTTATCAACTTGAAAAAGTGGCACCGAGTCGG	GAGCTGGACGGCGACGTAAAGTTTTAGAGCTACGTTCCCGTCGTTGTACCGTCTACTTGACATCGATTTTTTTTCGATCCGTCGTTGTACCGTCTACTTGACGAACGTAGCAAGTTAAAATAAGGCTAGTCCGTTATCAACTTGAAAAAGTGGCACCGAGTCGG	0	58	0	Reference	MODIFIED	Reference	64.634	[0, 1, 2, 3, 4, 5, 6, 7, 8, 9, 10, 11, 12, 13, 14, 15, 16, 17, 18, 19, 20, 21, 22, 23, 24, 25, 26, 27, 28, 29, 30, 31, 32, 33, 34, 35, 36, 37, 38, 39, 40, 41, 42, 43, 44, 45, 46, 47, 48, 49, 50, 51, 52, 53, 54, 55, 56, 57, 58, 59, 60, 61, 62, 63, 64, 65, 66, 67, 68, 69, 70, 71, 72, 73, 74, 75, 76, 77, 78, 79, 80, 81, 82, 83, 84, 85, 86, 87, 88, 89, 90, 91, 92, 93, 94, 95, 96, 97, 98, 99, 100, 101…	[]	[]	[]	[]	[]	[35, 36, 37, 38, 39, 40, 41, 42, 43, 44, 45, 46, 47, 48, 49, 50, 51, 52, 53, 54, 55, 56, 57, 58, 59, 60, 61, 62, 63, 64, 65, 66, 67, 68, 69, 70, 71, 72, 73, 74, 75, 76, 77, 78, 79, 80, 81, 82, 83, 84, 85, 86, 87, 88, 89, 90, 91, 92]	[35, 36, 37, 38, 39, 40, 41, 42, 43, 44, 45, 46, 47, 48, 49, 50, 51, 52, 53, 54, 55, 56, 57, 58, 59, 60, 61, 62, 63, 64, 65, 66, 67, 68, 69, 70, 71, 72, 73, 74, 75, 76, 77, 78, 79, 80, 81, 82, 83, 84, 85, 86, 87, 88, 89, 90, 91, 92]	[(35, 93)]	[58]	[]	[]	[]	0.498615
9	GAGCTGGACGGCGACGTAAAGTTTTAGAGCTACGTTCCC---------------------------------------------TTGTACCGTCTACTTGACGAACGTAGCAAGTTAAAATAAGGCTAGTCCGTTATCAACTTGAAAAAGTGGCACCGAGTCGG	GAGCTGGACGGCGACGTAAAGTTTTAGAGCTACGTTCCCGTCGTTGTACCGTCTACTTGACATCGATTTTTTTTCGATCCGTCGTTGTACCGTCTACTTGACGAACGTAGCAAGTTAAAATAAGGCTAGTCCGTTATCAACTTGAAAAAGTGGCACCGAGTCGG	0	45	0	Reference	MODIFIED	Reference	72.561	[0, 1, 2, 3, 4, 5, 6, 7, 8, 9, 10, 11, 12, 13, 14, 15, 16, 17, 18, 19, 20, 21, 22, 23, 24, 25, 26, 27, 28, 29, 30, 31, 32, 33, 34, 35, 36, 37, 38, 39, 40, 41, 42, 43, 44, 45, 46, 47, 48, 49, 50, 51, 52, 53, 54, 55, 56, 57, 58, 59, 60, 61, 62, 63, 64, 65, 66, 67, 68, 69, 70, 71, 72, 73, 74, 75, 76, 77, 78, 79, 80, 81, 82, 83, 84, 85, 86, 87, 88, 89, 90, 91, 92, 93, 94, 95, 96, 97, 98, 99, 100, 101…	[]	[]	[]	[]	[]	[39, 40, 41, 42, 43, 44, 45, 46, 47, 48, 49, 50, 51, 52, 53, 54, 55, 56, 57, 58, 59, 60, 61, 62, 63, 64, 65, 66, 67, 68, 69, 70, 71, 72, 73, 74, 75, 76, 77, 78, 79, 80, 81, 82, 83]	[39, 40, 41, 42, 43, 44, 45, 46, 47, 48, 49, 50, 51, 52, 53, 54, 55, 56, 57, 58, 59, 60, 61, 62, 63, 64, 65, 66, 67, 68, 69, 70, 71, 72, 73, 74, 75, 76, 77, 78, 79, 80, 81, 82, 83]	[(39, 84)]	[45]	[]	[]	[]	0.498615
9	GAGCTGGACGGCGACGTAAAGTTTTAGAGCTACGTTCCCGT-------------------------------------------TTGTACCGTCTACTTGACGAACGTAGCAAGTTAAAATAAGGCTAGTCCGTTATCAACTTGAAAAAGTGGCACCGAGTCGG	GAGCTGGACGGCGACGTAAAGTTTTAGAGCTACGTTCCCGTCGTTGTACCGTCTACTTGACATCGATTTTTTTTCGATCCGTCGTTGTACCGTCTACTTGACGAACGTAGCAAGTTAAAATAAGGCTAGTCCGTTATCAACTTGAAAAAGTGGCACCGAGTCGG	0	43	0	Reference	MODIFIED	Reference	73.78	[0, 1, 2, 3, 4, 5, 6, 7, 8, 9, 10, 11, 12, 13, 14, 15, 16, 17, 18, 19, 20, 21, 22, 23, 24, 25, 26, 27, 28, 29, 30, 31, 32, 33, 34, 35, 36, 37, 38, 39, 40, 41, 42, 43, 44, 45, 46, 47, 48, 49, 50, 51, 52, 53, 54, 55, 56, 57, 58, 59, 60, 61, 62, 63, 64, 65, 66, 67, 68, 69, 70, 71, 72, 73, 74, 75, 76, 77, 78, 79, 80, 81, 82, 83, 84, 85, 86, 87, 88, 89, 90, 91, 92, 93, 94, 95, 96, 97, 98, 99, 100, 101…	[]	[]	[]	[]	[]	[41, 42, 43, 44, 45, 46, 47, 48, 49, 50, 51, 52, 53, 54, 55, 56, 57, 58, 59, 60, 61, 62, 63, 64, 65, 66, 67, 68, 69, 70, 71, 72, 73, 74, 75, 76, 77, 78, 79, 80, 81, 82, 83]	[41, 42, 43, 44, 45, 46, 47, 48, 49, 50, 51, 52, 53, 54, 55, 56, 57, 58, 59, 60, 61, 62, 63, 64, 65, 66, 67, 68, 69, 70, 71, 72, 73, 74, 75, 76, 77, 78, 79, 80, 81, 82, 83]	[(41, 84)]	[43]	[]	[]	[]	0.498615
9	GAGCTGGACGGCGACGTAAAGTTTTAGAGCTACGTTCCCGTCGT-------------------------------------------------CTACTTGACGAACGTAGCAAGTTAAAATAAGGCTAGTCCGTTATCAACTTGAAAAAGTGGCACCGAGTCGG	GAGCTGGACGGCGACGTAAAGTTTTAGAGCTACGTTCCCGTCGTTGTACCGTCTACTTGACATCGATTTTTTTTCGATCCGTCGTTGTACCGTCTACTTGACGAACGTAGCAAGTTAAAATAAGGCTAGTCCGTTATCAACTTGAAAAAGTGGCACCGAGTCGG	0	49	0	Reference	MODIFIED	Reference	70.122	[0, 1, 2, 3, 4, 5, 6, 7, 8, 9, 10, 11, 12, 13, 14, 15, 16, 17, 18, 19, 20, 21, 22, 23, 24, 25, 26, 27, 28, 29, 30, 31, 32, 33, 34, 35, 36, 37, 38, 39, 40, 41, 42, 43, 44, 45, 46, 47, 48, 49, 50, 51, 52, 53, 54, 55, 56, 57, 58, 59, 60, 61, 62, 63, 64, 65, 66, 67, 68, 69, 70, 71, 72, 73, 74, 75, 76, 77, 78, 79, 80, 81, 82, 83, 84, 85, 86, 87, 88, 89, 90, 91, 92, 93, 94, 95, 96, 97, 98, 99, 100, 101…	[]	[]	[]	[]	[]	[44, 45, 46, 47, 48, 49, 50, 51, 52, 53, 54, 55, 56, 57, 58, 59, 60, 61, 62, 63, 64, 65, 66, 67, 68, 69, 70, 71, 72, 73, 74, 75, 76, 77, 78, 79, 80, 81, 82, 83, 84, 85, 86, 87, 88, 89, 90, 91, 92]	[44, 45, 46, 47, 48, 49, 50, 51, 52, 53, 54, 55, 56, 57, 58, 59, 60, 61, 62, 63, 64, 65, 66, 67, 68, 69, 70, 71, 72, 73, 74, 75, 76, 77, 78, 79, 80, 81, 82, 83, 84, 85, 86, 87, 88, 89, 90, 91, 92]	[(44, 93)]	[49]	[]	[]	[]	0.498615
9	GAGCTGGACGGCGACGTAAAGTTTTAGAGCTACGTTCCCGTCGT---------------------------------------GTTGTACCGTCTACTTGACGAACGTAGCAAGTTAAAATAAGGCTAGTCCGTTATCAACTTGAAAAAGTGGCACCGAGTCGG	GAGCTGGACGGCGACGTAAAGTTTTAGAGCTACGTTCCCGTCGTTGTACCGTCTACTTGACATCGATTTTTTTTCGATCCGTCGTTGTACCGTCTACTTGACGAACGTAGCAAGTTAAAATAAGGCTAGTCCGTTATCAACTTGAAAAAGTGGCACCGAGTCGG	0	39	0	Reference	MODIFIED	Reference	76.22	[0, 1, 2, 3, 4, 5, 6, 7, 8, 9, 10, 11, 12, 13, 14, 15, 16, 17, 18, 19, 20, 21, 22, 23, 24, 25, 26, 27, 28, 29, 30, 31, 32, 33, 34, 35, 36, 37, 38, 39, 40, 41, 42, 43, 44, 45, 46, 47, 48, 49, 50, 51, 52, 53, 54, 55, 56, 57, 58, 59, 60, 61, 62, 63, 64, 65, 66, 67, 68, 69, 70, 71, 72, 73, 74, 75, 76, 77, 78, 79, 80, 81, 82, 83, 84, 85, 86, 87, 88, 89, 90, 91, 92, 93, 94, 95, 96, 97, 98, 99, 100, 101…	[]	[]	[]	[]	[]	[44, 45, 46, 47, 48, 49, 50, 51, 52, 53, 54, 55, 56, 57, 58, 59, 60, 61, 62, 63, 64, 65, 66, 67, 68, 69, 70, 71, 72, 73, 74, 75, 76, 77, 78, 79, 80, 81, 82]	[44, 45, 46, 47, 48, 49, 50, 51, 52, 53, 54, 55, 56, 57, 58, 59, 60, 61, 62, 63, 64, 65, 66, 67, 68, 69, 70, 71, 72, 73, 74, 75, 76, 77, 78, 79, 80, 81, 82]	[(44, 83)]	[39]	[]	[]	[]	0.498615
8	-AGCTGGACGGCGACGTAAAGTTTTAGAGCTACGTTCCCGTC----------------------------------------------------TACTTGACGAACGTAGCAAGTTAAAATAAGGCTAGTCCGTTATCAACTTGAAAAAGTGGCACCGAGTCGG	GAGCTGGACGGCGACGTAAAGTTTTAGAGCTACGTTCCCGTCGTTGTACCGTCTACTTGACATCGATTTTTTTTCGATCCGTCGTTGTACCGTCTACTTGACGAACGTAGCAAGTTAAAATAAGGCTAGTCCGTTATCAACTTGAAAAAGTGGCACCGAGTCGG	0	52	0	Reference	MODIFIED	Reference	67.683	[0, 1, 2, 3, 4, 5, 6, 7, 8, 9, 10, 11, 12, 13, 14, 15, 16, 17, 18, 19, 20, 21, 22, 23, 24, 25, 26, 27, 28, 29, 30, 31, 32, 33, 34, 35, 36, 37, 38, 39, 40, 41, 42, 43, 44, 45, 46, 47, 48, 49, 50, 51, 52, 53, 54, 55, 56, 57, 58, 59, 60, 61, 62, 63, 64, 65, 66, 67, 68, 69, 70, 71, 72, 73, 74, 75, 76, 77, 78, 79, 80, 81, 82, 83, 84, 85, 86, 87, 88, 89, 90, 91, 92, 93, 94, 95, 96, 97, 98, 99, 100, 101…	[]	[]	[]	[]	[]	[0, 42, 43, 44, 45, 46, 47, 48, 49, 50, 51, 52, 53, 54, 55, 56, 57, 58, 59, 60, 61, 62, 63, 64, 65, 66, 67, 68, 69, 70, 71, 72, 73, 74, 75, 76, 77, 78, 79, 80, 81, 82, 83, 84, 85, 86, 87, 88, 89, 90, 91, 92, 93]	[42, 43, 44, 45, 46, 47, 48, 49, 50, 51, 52, 53, 54, 55, 56, 57, 58, 59, 60, 61, 62, 63, 64, 65, 66, 67, 68, 69, 70, 71, 72, 73, 74, 75, 76, 77, 78, 79, 80, 81, 82, 83, 84, 85, 86, 87, 88, 89, 90, 91, 92, 93]	[(42, 94)]	[52]	[]	[]	[]	0.443213
8	GAGCTGGACGGCGACGTAAAGTTTTAGAGCTACGTTCCCGTCGAT---------------------------------------TTGTACCGTCTACTTGACGAACGTAGCAAGTTAAAATAAGGCTAGTCCGTTATCAACTTGAAAAAGTGGCACCGAGTCGG	GAGCTGGACGGCGACGTAAAGTTTTAGAGCTACGTTCCCGTCGTTGTACCGTCTACTTGACATCGATTTTTTTTCGATCCGTCGTTGTACCGTCTACTTGACGAACGTAGCAAGTTAAAATAAGGCTAGTCCGTTATCAACTTGAAAAAGTGGCACCGAGTCGG	0	39	0	Reference	MODIFIED	Reference	75.61	[0, 1, 2, 3, 4, 5, 6, 7, 8, 9, 10, 11, 12, 13, 14, 15, 16, 17, 18, 19, 20, 21, 22, 23, 24, 25, 26, 27, 28, 29, 30, 31, 32, 33, 34, 35, 36, 37, 38, 39, 40, 41, 42, 43, 44, 45, 46, 47, 48, 49, 50, 51, 52, 53, 54, 55, 56, 57, 58, 59, 60, 61, 62, 63, 64, 65, 66, 67, 68, 69, 70, 71, 72, 73, 74, 75, 76, 77, 78, 79, 80, 81, 82, 83, 84, 85, 86, 87, 88, 89, 90, 91, 92, 93, 94, 95, 96, 97, 98, 99, 100, 101…	[]	[]	[]	[]	[]	[45, 46, 47, 48, 49, 50, 51, 52, 53, 54, 55, 56, 57, 58, 59, 60, 61, 62, 63, 64, 65, 66, 67, 68, 69, 70, 71, 72, 73, 74, 75, 76, 77, 78, 79, 80, 81, 82, 83]	[45, 46, 47, 48, 49, 50, 51, 52, 53, 54, 55, 56, 57, 58, 59, 60, 61, 62, 63, 64, 65, 66, 67, 68, 69, 70, 71, 72, 73, 74, 75, 76, 77, 78, 79, 80, 81, 82, 83]	[(45, 84)]	[39]	[43]	[]	[]	0.443213
7	GAGCTGGACGGCGACGTAAAGTTTTAGAGCTA--------------------------GAAAT---------------------------------------------AGCAAGTTAAAATAAGGCTAGTCCGTTATCAACTTGAAAAAGTGGCACCGAGTCGG	GAGCTGGACGGCGACGTAAAGTTTTAGAGCTACGTTCCCGTCGTTGTACCGTCTACTTGACATCGATTTTTTTTCGATCCGTCGTTGTACCGTCTACTTGACGAACGTAGCAAGTTAAAATAAGGCTAGTCCGTTATCAACTTGAAAAAGTGGCACCGAGTCGG	0	71	0	Reference	MODIFIED	Reference	56.098	[0, 1, 2, 3, 4, 5, 6, 7, 8, 9, 10, 11, 12, 13, 14, 15, 16, 17, 18, 19, 20, 21, 22, 23, 24, 25, 26, 27, 28, 29, 30, 31, 32, 33, 34, 35, 36, 37, 38, 39, 40, 41, 42, 43, 44, 45, 46, 47, 48, 49, 50, 51, 52, 53, 54, 55, 56, 57, 58, 59, 60, 61, 62, 63, 64, 65, 66, 67, 68, 69, 70, 71, 72, 73, 74, 75, 76, 77, 78, 79, 80, 81, 82, 83, 84, 85, 86, 87, 88, 89, 90, 91, 92, 93, 94, 95, 96, 97, 98, 99, 100, 101…	[]	[]	[]	[]	[]	[32, 33, 34, 35, 36, 37, 38, 39, 40, 41, 42, 43, 44, 45, 46, 47, 48, 49, 50, 51, 52, 53, 54, 55, 56, 57, 63, 64, 65, 66, 67, 68, 69, 70, 71, 72, 73, 74, 75, 76, 77, 78, 79, 80, 81, 82, 83, 84, 85, 86, 87, 88, 89, 90, 91, 92, 93, 94, 95, 96, 97, 98, 99, 100, 101, 102, 103, 104, 105, 106, 107]	[32, 33, 34, 35, 36, 37, 38, 39, 40, 41, 42, 43, 44, 45, 46, 47, 48, 49, 50, 51, 52, 53, 54, 55, 56, 57, 63, 64, 65, 66, 67, 68, 69, 70, 71, 72, 73, 74, 75, 76, 77, 78, 79, 80, 81, 82, 83, 84, 85, 86, 87, 88, 89, 90, 91, 92, 93, 94, 95, 96, 97, 98, 99, 100, 101, 102, 103, 104, 105, 106, 107]	[(32, 58), (63, 108)]	[26, 45]	[60]	[]	[]	0.387812
7	GAGCTGGACGGCGACGTAAAGTTTTAGAGCTACG----------------------------------------------------GTACCGTCTACTTGACGAACGTAGCAAGTTAAAATAAGGCTAGTCCGTTATCAACTTGAAAAAGTGGCACCGAGTCGG	GAGCTGGACGGCGACGTAAAGTTTTAGAGCTACGTTCCCGTCGTTGTACCGTCTACTTGACATCGATTTTTTTTCGATCCGTCGTTGTACCGTCTACTTGACGAACGTAGCAAGTTAAAATAAGGCTAGTCCGTTATCAACTTGAAAAAGTGGCACCGAGTCGG	0	52	0	Reference	MODIFIED	Reference	68.293	[0, 1, 2, 3, 4, 5, 6, 7, 8, 9, 10, 11, 12, 13, 14, 15, 16, 17, 18, 19, 20, 21, 22, 23, 24, 25, 26, 27, 28, 29, 30, 31, 32, 33, 34, 35, 36, 37, 38, 39, 40, 41, 42, 43, 44, 45, 46, 47, 48, 49, 50, 51, 52, 53, 54, 55, 56, 57, 58, 59, 60, 61, 62, 63, 64, 65, 66, 67, 68, 69, 70, 71, 72, 73, 74, 75, 76, 77, 78, 79, 80, 81, 82, 83, 84, 85, 86, 87, 88, 89, 90, 91, 92, 93, 94, 95, 96, 97, 98, 99, 100, 101…	[]	[]	[]	[]	[]	[34, 35, 36, 37, 38, 39, 40, 41, 42, 43, 44, 45, 46, 47, 48, 49, 50, 51, 52, 53, 54, 55, 56, 57, 58, 59, 60, 61, 62, 63, 64, 65, 66, 67, 68, 69, 70, 71, 72, 73, 74, 75, 76, 77, 78, 79, 80, 81, 82, 83, 84, 85]	[34, 35, 36, 37, 38, 39, 40, 41, 42, 43, 44, 45, 46, 47, 48, 49, 50, 51, 52, 53, 54, 55, 56, 57, 58, 59, 60, 61, 62, 63, 64, 65, 66, 67, 68, 69, 70, 71, 72, 73, 74, 75, 76, 77, 78, 79, 80, 81, 82, 83, 84, 85]	[(34, 86)]	[52]	[]	[]	[]	0.387812
7	GAGCTGGACGGCGACGTAAAGTTTTAGAGCTACGTT----------------------------------------------------ACCGTCTACTTGACGAACGTAGCAAGTTAAAATAAGGCTAGTCCGTTATCAACTTGAAAAAGTGGCACCGAGTCGG	GAGCTGGACGGCGACGTAAAGTTTTAGAGCTACGTTCCCGTCGTTGTACCGTCTACTTGACATCGATTTTTTTTCGATCCGTCGTTGTACCGTCTACTTGACGAACGTAGCAAGTTAAAATAAGGCTAGTCCGTTATCAACTTGAAAAAGTGGCACCGAGTCGG	0	52	0	Reference	MODIFIED	Reference	68.293	[0, 1, 2, 3, 4, 5, 6, 7, 8, 9, 10, 11, 12, 13, 14, 15, 16, 17, 18, 19, 20, 21, 22, 23, 24, 25, 26, 27, 28, 29, 30, 31, 32, 33, 34, 35, 36, 37, 38, 39, 40, 41, 42, 43, 44, 45, 46, 47, 48, 49, 50, 51, 52, 53, 54, 55, 56, 57, 58, 59, 60, 61, 62, 63, 64, 65, 66, 67, 68, 69, 70, 71, 72, 73, 74, 75, 76, 77, 78, 79, 80, 81, 82, 83, 84, 85, 86, 87, 88, 89, 90, 91, 92, 93, 94, 95, 96, 97, 98, 99, 100, 101…	[]	[]	[]	[]	[]	[36, 37, 38, 39, 40, 41, 42, 43, 44, 45, 46, 47, 48, 49, 50, 51, 52, 53, 54, 55, 56, 57, 58, 59, 60, 61, 62, 63, 64, 65, 66, 67, 68, 69, 70, 71, 72, 73, 74, 75, 76, 77, 78, 79, 80, 81, 82, 83, 84, 85, 86, 87]	[36, 37, 38, 39, 40, 41, 42, 43, 44, 45, 46, 47, 48, 49, 50, 51, 52, 53, 54, 55, 56, 57, 58, 59, 60, 61, 62, 63, 64, 65, 66, 67, 68, 69, 70, 71, 72, 73, 74, 75, 76, 77, 78, 79, 80, 81, 82, 83, 84, 85, 86, 87]	[(36, 88)]	[52]	[]	[]	[]	0.387812
6	GAGCTGGACGGCGACGTAAAGTTTTAGAGCTACGTTCCCGTC----------------------------------------------------TACTTGACGAACGTAGCAAGTTAAAATAAGGCTAGTCCGTTATCAACTTGAAAAAGTGGCACCGAGTCG-	GAGCTGGACGGCGACGTAAAGTTTTAGAGCTACGTTCCCGTCGTTGTACCGTCTACTTGACATCGATTTTTTTTCGATCCGTCGTTGTACCGTCTACTTGACGAACGTAGCAAGTTAAAATAAGGCTAGTCCGTTATCAACTTGAAAAAGTGGCACCGAGTCGG	0	52	0	Reference	MODIFIED	Reference	67.683	[0, 1, 2, 3, 4, 5, 6, 7, 8, 9, 10, 11, 12, 13, 14, 15, 16, 17, 18, 19, 20, 21, 22, 23, 24, 25, 26, 27, 28, 29, 30, 31, 32, 33, 34, 35, 36, 37, 38, 39, 40, 41, 42, 43, 44, 45, 46, 47, 48, 49, 50, 51, 52, 53, 54, 55, 56, 57, 58, 59, 60, 61, 62, 63, 64, 65, 66, 67, 68, 69, 70, 71, 72, 73, 74, 75, 76, 77, 78, 79, 80, 81, 82, 83, 84, 85, 86, 87, 88, 89, 90, 91, 92, 93, 94, 95, 96, 97, 98, 99, 100, 101…	[]	[]	[]	[]	[]	[42, 43, 44, 45, 46, 47, 48, 49, 50, 51, 52, 53, 54, 55, 56, 57, 58, 59, 60, 61, 62, 63, 64, 65, 66, 67, 68, 69, 70, 71, 72, 73, 74, 75, 76, 77, 78, 79, 80, 81, 82, 83, 84, 85, 86, 87, 88, 89, 90, 91, 92, 93]	[42, 43, 44, 45, 46, 47, 48, 49, 50, 51, 52, 53, 54, 55, 56, 57, 58, 59, 60, 61, 62, 63, 64, 65, 66, 67, 68, 69, 70, 71, 72, 73, 74, 75, 76, 77, 78, 79, 80, 81, 82, 83, 84, 85, 86, 87, 88, 89, 90, 91, 92, 93]	[(42, 94)]	[52]	[]	[]	[]	0.33241
6	GAGCTGGACGGCGACGTAAAGTTTTAGAGCTACGTTCCCGTC-------------------------------------------TGTACCGTCTACTTGACGAACGTAGCAAGTTAAAATAAGGCTAGTCCGTTATCAACTTGAAAAAGTGGCACCGAGTCGG	GAGCTGGACGGCGACGTAAAGTTTTAGAGCTACGTTCCCGTCGTTGTACCGTCTACTTGACATCGATTTTTTTTCGATCCGTCGTTGTACCGTCTACTTGACGAACGTAGCAAGTTAAAATAAGGCTAGTCCGTTATCAACTTGAAAAAGTGGCACCGAGTCGG	0	43	0	Reference	MODIFIED	Reference	73.78	[0, 1, 2, 3, 4, 5, 6, 7, 8, 9, 10, 11, 12, 13, 14, 15, 16, 17, 18, 19, 20, 21, 22, 23, 24, 25, 26, 27, 28, 29, 30, 31, 32, 33, 34, 35, 36, 37, 38, 39, 40, 41, 42, 43, 44, 45, 46, 47, 48, 49, 50, 51, 52, 53, 54, 55, 56, 57, 58, 59, 60, 61, 62, 63, 64, 65, 66, 67, 68, 69, 70, 71, 72, 73, 74, 75, 76, 77, 78, 79, 80, 81, 82, 83, 84, 85, 86, 87, 88, 89, 90, 91, 92, 93, 94, 95, 96, 97, 98, 99, 100, 101…	[]	[]	[]	[]	[]	[42, 43, 44, 45, 46, 47, 48, 49, 50, 51, 52, 53, 54, 55, 56, 57, 58, 59, 60, 61, 62, 63, 64, 65, 66, 67, 68, 69, 70, 71, 72, 73, 74, 75, 76, 77, 78, 79, 80, 81, 82, 83, 84]	[42, 43, 44, 45, 46, 47, 48, 49, 50, 51, 52, 53, 54, 55, 56, 57, 58, 59, 60, 61, 62, 63, 64, 65, 66, 67, 68, 69, 70, 71, 72, 73, 74, 75, 76, 77, 78, 79, 80, 81, 82, 83, 84]	[(42, 85)]	[43]	[]	[]	[]	0.33241
6	GAGCTGGACGGCGACGTAAAGTTTTAGAGCTACGTTCCCGTCGTT----------------------------------------TGTACCGTCTACTTGACGAACGTAGCAAGTTAAAATAAGGCTAGTCCGTTATCAACTTGAAAAAGTGGCACCGA-TCGG	GAGCTGGACGGCGACGTAAAGTTTTAGAGCTACGTTCCCGTCGTTGTACCGTCTACTTGACATCGATTTTTTTTCGATCCGTCGTTGTACCGTCTACTTGACGAACGTAGCAAGTTAAAATAAGGCTAGTCCGTTATCAACTTGAAAAAGTGGCACCGAGTCGG	0	40	0	Reference	MODIFIED	Reference	75	[0, 1, 2, 3, 4, 5, 6, 7, 8, 9, 10, 11, 12, 13, 14, 15, 16, 17, 18, 19, 20, 21, 22, 23, 24, 25, 26, 27, 28, 29, 30, 31, 32, 33, 34, 35, 36, 37, 38, 39, 40, 41, 42, 43, 44, 45, 46, 47, 48, 49, 50, 51, 52, 53, 54, 55, 56, 57, 58, 59, 60, 61, 62, 63, 64, 65, 66, 67, 68, 69, 70, 71, 72, 73, 74, 75, 76, 77, 78, 79, 80, 81, 82, 83, 84, 85, 86, 87, 88, 89, 90, 91, 92, 93, 94, 95, 96, 97, 98, 99, 100, 101…	[]	[]	[]	[]	[]	[45, 46, 47, 48, 49, 50, 51, 52, 53, 54, 55, 56, 57, 58, 59, 60, 61, 62, 63, 64, 65, 66, 67, 68, 69, 70, 71, 72, 73, 74, 75, 76, 77, 78, 79, 80, 81, 82, 83, 84, 159]	[45, 46, 47, 48, 49, 50, 51, 52, 53, 54, 55, 56, 57, 58, 59, 60, 61, 62, 63, 64, 65, 66, 67, 68, 69, 70, 71, 72, 73, 74, 75, 76, 77, 78, 79, 80, 81, 82, 83, 84]	[(45, 85)]	[40]	[]	[]	[]	0.33241
6	GAGCTGGACGGCGACGTAAAGTTTTAGAGCTACGTTCCCGTCGTT----------------------------------------TGTACCGTCTACTTGACGAACGTAGCAAGTTAAAATAAGGCTAGTCCGTTATCAACTTGAAAAAGTGGCACCGAGCGG-	GAGCTGGACGGCGACGTAAAGTTTTAGAGCTACGTTCCCGTCGTTGTACCGTCTACTTGACATCGATTTTTTTTCGATCCGTCGTTGTACCGTCTACTTGACGAACGTAGCAAGTTAAAATAAGGCTAGTCCGTTATCAACTTGAAAAAGTGGCACCGAGTCGG	0	40	0	Reference	MODIFIED	Reference	73.78	[0, 1, 2, 3, 4, 5, 6, 7, 8, 9, 10, 11, 12, 13, 14, 15, 16, 17, 18, 19, 20, 21, 22, 23, 24, 25, 26, 27, 28, 29, 30, 31, 32, 33, 34, 35, 36, 37, 38, 39, 40, 41, 42, 43, 44, 45, 46, 47, 48, 49, 50, 51, 52, 53, 54, 55, 56, 57, 58, 59, 60, 61, 62, 63, 64, 65, 66, 67, 68, 69, 70, 71, 72, 73, 74, 75, 76, 77, 78, 79, 80, 81, 82, 83, 84, 85, 86, 87, 88, 89, 90, 91, 92, 93, 94, 95, 96, 97, 98, 99, 100, 101…	[]	[]	[]	[]	[]	[45, 46, 47, 48, 49, 50, 51, 52, 53, 54, 55, 56, 57, 58, 59, 60, 61, 62, 63, 64, 65, 66, 67, 68, 69, 70, 71, 72, 73, 74, 75, 76, 77, 78, 79, 80, 81, 82, 83, 84]	[45, 46, 47, 48, 49, 50, 51, 52, 53, 54, 55, 56, 57, 58, 59, 60, 61, 62, 63, 64, 65, 66, 67, 68, 69, 70, 71, 72, 73, 74, 75, 76, 77, 78, 79, 80, 81, 82, 83, 84]	[(45, 85)]	[40]	[160, 161]	[]	[]	0.33241
5	GAGCTGGACGGCGACGTAAAGTTTTAGAGCTACGTTCCCGTCG---------------------------------------CATTGTACCGTCTACTTGACGAACGTAGCAAGTTAAAATAAGGCTAGTCCGTTATCAACTTGAAAAAGTGGCACCGAGTCGG	GAGCTGGACGGCGACGTAAAGTTTTAGAGCTACGTTCCCGTCGTTGTACCGTCTACTTGACATCGATTTTTTTTCGATCCGTCGTTGTACCGTCTACTTGACGAACGTAGCAAGTTAAAATAAGGCTAGTCCGTTATCAACTTGAAAAAGTGGCACCGAGTCGG	0	39	0	Reference	MODIFIED	Reference	75.61	[0, 1, 2, 3, 4, 5, 6, 7, 8, 9, 10, 11, 12, 13, 14, 15, 16, 17, 18, 19, 20, 21, 22, 23, 24, 25, 26, 27, 28, 29, 30, 31, 32, 33, 34, 35, 36, 37, 38, 39, 40, 41, 42, 43, 44, 45, 46, 47, 48, 49, 50, 51, 52, 53, 54, 55, 56, 57, 58, 59, 60, 61, 62, 63, 64, 65, 66, 67, 68, 69, 70, 71, 72, 73, 74, 75, 76, 77, 78, 79, 80, 81, 82, 83, 84, 85, 86, 87, 88, 89, 90, 91, 92, 93, 94, 95, 96, 97, 98, 99, 100, 101…	[]	[]	[]	[]	[]	[43, 44, 45, 46, 47, 48, 49, 50, 51, 52, 53, 54, 55, 56, 57, 58, 59, 60, 61, 62, 63, 64, 65, 66, 67, 68, 69, 70, 71, 72, 73, 74, 75, 76, 77, 78, 79, 80, 81]	[43, 44, 45, 46, 47, 48, 49, 50, 51, 52, 53, 54, 55, 56, 57, 58, 59, 60, 61, 62, 63, 64, 65, 66, 67, 68, 69, 70, 71, 72, 73, 74, 75, 76, 77, 78, 79, 80, 81]	[(43, 82)]	[39]	[83]	[]	[]	0.277008
5	GAGCTGGACGGCGACGTAAAGTTTTAGAGCTACGTTCCCGTCGTT----------------------------------------TGTACCGTCTACTTGACGAACGTAGCAAGTTAAAATAAGGCTAGTCCGTTATCAACTTGAAAAAGTGGCACC-AGTCGG	GAGCTGGACGGCGACGTAAAGTTTTAGAGCTACGTTCCCGTCGTTGTACCGTCTACTTGACATCGATTTTTTTTCGATCCGTCGTTGTACCGTCTACTTGACGAACGTAGCAAGTTAAAATAAGGCTAGTCCGTTATCAACTTGAAAAAGTGGCACCGAGTCGG	0	40	0	Reference	MODIFIED	Reference	75	[0, 1, 2, 3, 4, 5, 6, 7, 8, 9, 10, 11, 12, 13, 14, 15, 16, 17, 18, 19, 20, 21, 22, 23, 24, 25, 26, 27, 28, 29, 30, 31, 32, 33, 34, 35, 36, 37, 38, 39, 40, 41, 42, 43, 44, 45, 46, 47, 48, 49, 50, 51, 52, 53, 54, 55, 56, 57, 58, 59, 60, 61, 62, 63, 64, 65, 66, 67, 68, 69, 70, 71, 72, 73, 74, 75, 76, 77, 78, 79, 80, 81, 82, 83, 84, 85, 86, 87, 88, 89, 90, 91, 92, 93, 94, 95, 96, 97, 98, 99, 100, 101…	[]	[]	[]	[]	[]	[45, 46, 47, 48, 49, 50, 51, 52, 53, 54, 55, 56, 57, 58, 59, 60, 61, 62, 63, 64, 65, 66, 67, 68, 69, 70, 71, 72, 73, 74, 75, 76, 77, 78, 79, 80, 81, 82, 83, 84, 157]	[45, 46, 47, 48, 49, 50, 51, 52, 53, 54, 55, 56, 57, 58, 59, 60, 61, 62, 63, 64, 65, 66, 67, 68, 69, 70, 71, 72, 73, 74, 75, 76, 77, 78, 79, 80, 81, 82, 83, 84]	[(45, 85)]	[40]	[]	[]	[]	0.277008
5	GAGCTGGACGGCGACGTAAAGTTTTAGAGCTACGTTCCCGTCGTT----------------------------------------TGTACCGTCTACTTGACGAACGTAGCAAGTTAAAATAAGGCTAGTCCGTTATCAACTTGAAAAAGTGGCACCGAGTGG-	GAGCTGGACGGCGACGTAAAGTTTTAGAGCTACGTTCCCGTCGTTGTACCGTCTACTTGACATCGATTTTTTTTCGATCCGTCGTTGTACCGTCTACTTGACGAACGTAGCAAGTTAAAATAAGGCTAGTCCGTTATCAACTTGAAAAAGTGGCACCGAGTCGG	0	40	0	Reference	MODIFIED	Reference	74.39	[0, 1, 2, 3, 4, 5, 6, 7, 8, 9, 10, 11, 12, 13, 14, 15, 16, 17, 18, 19, 20, 21, 22, 23, 24, 25, 26, 27, 28, 29, 30, 31, 32, 33, 34, 35, 36, 37, 38, 39, 40, 41, 42, 43, 44, 45, 46, 47, 48, 49, 50, 51, 52, 53, 54, 55, 56, 57, 58, 59, 60, 61, 62, 63, 64, 65, 66, 67, 68, 69, 70, 71, 72, 73, 74, 75, 76, 77, 78, 79, 80, 81, 82, 83, 84, 85, 86, 87, 88, 89, 90, 91, 92, 93, 94, 95, 96, 97, 98, 99, 100, 101…	[]	[]	[]	[]	[]	[45, 46, 47, 48, 49, 50, 51, 52, 53, 54, 55, 56, 57, 58, 59, 60, 61, 62, 63, 64, 65, 66, 67, 68, 69, 70, 71, 72, 73, 74, 75, 76, 77, 78, 79, 80, 81, 82, 83, 84]	[45, 46, 47, 48, 49, 50, 51, 52, 53, 54, 55, 56, 57, 58, 59, 60, 61, 62, 63, 64, 65, 66, 67, 68, 69, 70, 71, 72, 73, 74, 75, 76, 77, 78, 79, 80, 81, 82, 83, 84]	[(45, 85)]	[40]	[161]	[]	[]	0.277008
5	GAGCTGGACGGCGACGTAAAGTTTTAGAGCTACGTTCCCGTCGTTG------------------------------------------------------ACGAACGTAGCAAGTTAAAATAAGGCTAGTCCGTTATCAACTTGAAAAAGTGGCACCGAGTCGG	GAGCTGGACGGCGACGTAAAGTTTTAGAGCTACGTTCCCGTCGTTGTACCGTCTACTTGACATCGATTTTTTTTCGATCCGTCGTTGTACCGTCTACTTGACGAACGTAGCAAGTTAAAATAAGGCTAGTCCGTTATCAACTTGAAAAAGTGGCACCGAGTCGG	0	54	0	Reference	MODIFIED	Reference	67.073	[0, 1, 2, 3, 4, 5, 6, 7, 8, 9, 10, 11, 12, 13, 14, 15, 16, 17, 18, 19, 20, 21, 22, 23, 24, 25, 26, 27, 28, 29, 30, 31, 32, 33, 34, 35, 36, 37, 38, 39, 40, 41, 42, 43, 44, 45, 46, 47, 48, 49, 50, 51, 52, 53, 54, 55, 56, 57, 58, 59, 60, 61, 62, 63, 64, 65, 66, 67, 68, 69, 70, 71, 72, 73, 74, 75, 76, 77, 78, 79, 80, 81, 82, 83, 84, 85, 86, 87, 88, 89, 90, 91, 92, 93, 94, 95, 96, 97, 98, 99, 100, 101…	[]	[]	[]	[]	[]	[46, 47, 48, 49, 50, 51, 52, 53, 54, 55, 56, 57, 58, 59, 60, 61, 62, 63, 64, 65, 66, 67, 68, 69, 70, 71, 72, 73, 74, 75, 76, 77, 78, 79, 80, 81, 82, 83, 84, 85, 86, 87, 88, 89, 90, 91, 92, 93, 94, 95, 96, 97, 98, 99]	[46, 47, 48, 49, 50, 51, 52, 53, 54, 55, 56, 57, 58, 59, 60, 61, 62, 63, 64, 65, 66, 67, 68, 69, 70, 71, 72, 73, 74, 75, 76, 77, 78, 79, 80, 81, 82, 83, 84, 85, 86, 87, 88, 89, 90, 91, 92, 93, 94, 95, 96, 97, 98, 99]	[(46, 100)]	[54]	[]	[]	[]	0.277008
5	GAGCTGGACGGCGACGTAAAGTTTTAGAGCTACGTTCCCGTCGTTGTA------------------------------------TTGTACCGTCTACTTGACGAACGTAGCAAGTTAAAATAAGGCTAGTCCGTTATCAACTTGAAAAAGTGGCACCGAGTCGG	GAGCTGGACGGCGACGTAAAGTTTTAGAGCTACGTTCCCGTCGTTGTACCGTCTACTTGACATCGATTTTTTTTCGATCCGTCGTTGTACCGTCTACTTGACGAACGTAGCAAGTTAAAATAAGGCTAGTCCGTTATCAACTTGAAAAAGTGGCACCGAGTCGG	0	36	0	Reference	MODIFIED	Reference	78.049	[0, 1, 2, 3, 4, 5, 6, 7, 8, 9, 10, 11, 12, 13, 14, 15, 16, 17, 18, 19, 20, 21, 22, 23, 24, 25, 26, 27, 28, 29, 30, 31, 32, 33, 34, 35, 36, 37, 38, 39, 40, 41, 42, 43, 44, 45, 46, 47, 48, 49, 50, 51, 52, 53, 54, 55, 56, 57, 58, 59, 60, 61, 62, 63, 64, 65, 66, 67, 68, 69, 70, 71, 72, 73, 74, 75, 76, 77, 78, 79, 80, 81, 82, 83, 84, 85, 86, 87, 88, 89, 90, 91, 92, 93, 94, 95, 96, 97, 98, 99, 100, 101…	[]	[]	[]	[]	[]	[48, 49, 50, 51, 52, 53, 54, 55, 56, 57, 58, 59, 60, 61, 62, 63, 64, 65, 66, 67, 68, 69, 70, 71, 72, 73, 74, 75, 76, 77, 78, 79, 80, 81, 82, 83]	[48, 49, 50, 51, 52, 53, 54, 55, 56, 57, 58, 59, 60, 61, 62, 63, 64, 65, 66, 67, 68, 69, 70, 71, 72, 73, 74, 75, 76, 77, 78, 79, 80, 81, 82, 83]	[(48, 84)]	[36]	[]	[]	[]	0.277008
4	---CGGAACTGAGGCC--ATGATTAAGAGGGACGGCCGGGGGCATTCGTATTGCGCCG----CTAGAGGTGAAATTCTT---GGACCGGCGCAAGACGGACCA------GAGCGAAAGCATTT-------GCCAAGAATGTTTTCA--TTAATCAAGTGGCACCGAGTCGG	GAGCTGGACGGCGACGTAAAGTTTTAGAGCTACGTTCCCG-----TCGT--TGTACCGTCTACTTGACATCGATTTTTTTTCGATCCGTCGTTGTACCGTCTACTTGACGAACGTAGCAAGTTAAAATAAGGCTAGTCCGTTATCAACTTGAAAAAGTGGCACCGAGTCGG	0	6	1	Reference	MODIFIED	Reference	51.462	[0, 1, 2, 3, 4, 5, 6, 7, 8, 9, 10, 11, 12, 13, 14, 15, 16, 17, 18, 19, 20, 21, 22, 23, 24, 25, 26, 27, 28, 29, 30, 31, 32, 33, 34, 35, 36, 37, 38, 39, -40, -40, -40, -40, -40, 40, 41, 42, 43, -44, -44, 44, 45, 46, 47, 48, 49, 50, 51, 52, 53, 54, 55, 56, 57, 58, 59, 60, 61, 62, 63, 64, 65, 66, 67, 68, 69, 70, 71, 72, 73, 74, 75, 76, 77, 78, 79, 80, 81, 82, 83, 84, 85, 86, 87, 88, 89, 90, 91, 92, 9…	[39, 40, 43, 44]	[39, 43]	[]	[]	[]	[0, 1, 2, 16, 17, 51, 52, 53, 54, 72, 73, 74, 96, 97, 98, 99, 100, 101, 116, 117, 118, 119, 120, 121, 122, 139, 140]	[96, 97, 98, 99, 100, 101]	[(96, 102)]	[6]	[4, 6, 9, 11, 13, 15, 19, 21, 24, 29, 30, 34, 35, 37, 38, 46, 47, 57, 60, 61, 63, 64, 66, 69, 76, 77, 81, 84, 85, 86, 87, 90, 92, 94, 104, 107, 109, 110, 111, 113, 124, 126, 129, 130, 131, 135, 143, 145, 146]	[57]	['A']	0.221607
4	-AGCTGGACGGCGACGTAAAGTTTTAGAGCTACGTTCCCGTC------------------------------------------TTGTACCGTCTACTTGACGAACGTAGCAAGTTAAAATAAGGCTAGTCCGTTATCAACTTGAAAAAGTGGCACCGAGTCGG	GAGCTGGACGGCGACGTAAAGTTTTAGAGCTACGTTCCCGTCGTTGTACCGTCTACTTGACATCGATTTTTTTTCGATCCGTCGTTGTACCGTCTACTTGACGAACGTAGCAAGTTAAAATAAGGCTAGTCCGTTATCAACTTGAAAAAGTGGCACCGAGTCGG	0	42	0	Reference	MODIFIED	Reference	73.78	[0, 1, 2, 3, 4, 5, 6, 7, 8, 9, 10, 11, 12, 13, 14, 15, 16, 17, 18, 19, 20, 21, 22, 23, 24, 25, 26, 27, 28, 29, 30, 31, 32, 33, 34, 35, 36, 37, 38, 39, 40, 41, 42, 43, 44, 45, 46, 47, 48, 49, 50, 51, 52, 53, 54, 55, 56, 57, 58, 59, 60, 61, 62, 63, 64, 65, 66, 67, 68, 69, 70, 71, 72, 73, 74, 75, 76, 77, 78, 79, 80, 81, 82, 83, 84, 85, 86, 87, 88, 89, 90, 91, 92, 93, 94, 95, 96, 97, 98, 99, 100, 101…	[]	[]	[]	[]	[]	[0, 42, 43, 44, 45, 46, 47, 48, 49, 50, 51, 52, 53, 54, 55, 56, 57, 58, 59, 60, 61, 62, 63, 64, 65, 66, 67, 68, 69, 70, 71, 72, 73, 74, 75, 76, 77, 78, 79, 80, 81, 82, 83]	[42, 43, 44, 45, 46, 47, 48, 49, 50, 51, 52, 53, 54, 55, 56, 57, 58, 59, 60, 61, 62, 63, 64, 65, 66, 67, 68, 69, 70, 71, 72, 73, 74, 75, 76, 77, 78, 79, 80, 81, 82, 83]	[(42, 84)]	[42]	[]	[]	[]	0.221607
4	-AGCTGGACGGCGACGTAAAGTTTTAGAGCTACGTTCCCGTCGT------------------------------------------GTACCGTCTACTTGACGAACGTAGCAAGTTAAAATAAGGCTAGTCCGTTATCAACTTGAAAAAGTGGCACCGAGTCGG	GAGCTGGACGGCGACGTAAAGTTTTAGAGCTACGTTCCCGTCGTTGTACCGTCTACTTGACATCGATTTTTTTTCGATCCGTCGTTGTACCGTCTACTTGACGAACGTAGCAAGTTAAAATAAGGCTAGTCCGTTATCAACTTGAAAAAGTGGCACCGAGTCGG	0	42	0	Reference	MODIFIED	Reference	73.78	[0, 1, 2, 3, 4, 5, 6, 7, 8, 9, 10, 11, 12, 13, 14, 15, 16, 17, 18, 19, 20, 21, 22, 23, 24, 25, 26, 27, 28, 29, 30, 31, 32, 33, 34, 35, 36, 37, 38, 39, 40, 41, 42, 43, 44, 45, 46, 47, 48, 49, 50, 51, 52, 53, 54, 55, 56, 57, 58, 59, 60, 61, 62, 63, 64, 65, 66, 67, 68, 69, 70, 71, 72, 73, 74, 75, 76, 77, 78, 79, 80, 81, 82, 83, 84, 85, 86, 87, 88, 89, 90, 91, 92, 93, 94, 95, 96, 97, 98, 99, 100, 101…	[]	[]	[]	[]	[]	[0, 44, 45, 46, 47, 48, 49, 50, 51, 52, 53, 54, 55, 56, 57, 58, 59, 60, 61, 62, 63, 64, 65, 66, 67, 68, 69, 70, 71, 72, 73, 74, 75, 76, 77, 78, 79, 80, 81, 82, 83, 84, 85]	[44, 45, 46, 47, 48, 49, 50, 51, 52, 53, 54, 55, 56, 57, 58, 59, 60, 61, 62, 63, 64, 65, 66, 67, 68, 69, 70, 71, 72, 73, 74, 75, 76, 77, 78, 79, 80, 81, 82, 83, 84, 85]	[(44, 86)]	[42]	[]	[]	[]	0.221607
4	GACGCTACGCCGCGACG---AGTAGGAGGGC------CGCTGCGGTGAGCCTTGAAGCCTAGGGCGCGGGCCCGGGTGGAGCCGCCGCAGGTGCAGAT-CTTGGTGGTAGTAGCAAATATTCAAACGAG--------------AACTTTGAA--GTGGCACCGAGTCGG	GA-GCTGGACGGCGACGTAAAGTTTTAGAGCTACGTTCCCGTCGTTGTACCGTCTA--CTTGACATCGATTTTTTTTCGATCCGTCGTTGTACCGTCTACTTGACGAACGTAGCAAGT--TAAAATAAGGCTAGTCCGTTATCAACTTGAAAAAGTGGCACCGAGTCGG	0	0	1	Reference	MODIFIED	Reference	50.888	[0, 1, -2, 2, 3, 4, 5, 6, 7, 8, 9, 10, 11, 12, 13, 14, 15, 16, 17, 18, 19, 20, 21, 22, 23, 24, 25, 26, 27, 28, 29, 30, 31, 32, 33, 34, 35, 36, 37, 38, 39, 40, 41, 42, 43, 44, 45, 46, 47, 48, 49, 50, 51, 52, 53, 54, -55, -55, 55, 56, 57, 58, 59, 60, 61, 62, 63, 64, 65, 66, 67, 68, 69, 70, 71, 72, 73, 74, 75, 76, 77, 78, 79, 80, 81, 82, 83, 84, 85, 86, 87, 88, 89, 90, 91, 92, 93, 94, 95, 96, 97, 98…	[1, 2, 54, 55, 114, 115]	[1, 54, 114]	[]	[]	[]	[16, 17, 18, 30, 31, 32, 33, 34, 35, 95, 124, 125, 126, 127, 128, 129, 130, 131, 132, 133, 134, 135, 136, 137, 147, 148]	[]	[]	[]	[5, 6, 7, 9, 22, 23, 24, 27, 37, 39, 40, 43, 46, 47, 50, 52, 53, 57, 59, 60, 61, 62, 65, 66, 67, 68, 69, 70, 71, 72, 74, 77, 81, 84, 85, 87, 88, 89, 91, 92, 93, 100, 101, 103, 104, 105, 113, 116, 120, 121, 143, 144]	[57]	['A']	0.221607
4	GAGCTGGACGGCGACGTAAAGTTTTAGAGCTAC---------------------------------------------------------CGTCTACTTGACGAACGTAGCAAGTTAAAATAAGGCTAGTCCGTTATCAACTTGAAAAAGTGGCACCGAGTCGG	GAGCTGGACGGCGACGTAAAGTTTTAGAGCTACGTTCCCGTCGTTGTACCGTCTACTTGACATCGATTTTTTTTCGATCCGTCGTTGTACCGTCTACTTGACGAACGTAGCAAGTTAAAATAAGGCTAGTCCGTTATCAACTTGAAAAAGTGGCACCGAGTCGG	0	57	0	Reference	MODIFIED	Reference	65.244	[0, 1, 2, 3, 4, 5, 6, 7, 8, 9, 10, 11, 12, 13, 14, 15, 16, 17, 18, 19, 20, 21, 22, 23, 24, 25, 26, 27, 28, 29, 30, 31, 32, 33, 34, 35, 36, 37, 38, 39, 40, 41, 42, 43, 44, 45, 46, 47, 48, 49, 50, 51, 52, 53, 54, 55, 56, 57, 58, 59, 60, 61, 62, 63, 64, 65, 66, 67, 68, 69, 70, 71, 72, 73, 74, 75, 76, 77, 78, 79, 80, 81, 82, 83, 84, 85, 86, 87, 88, 89, 90, 91, 92, 93, 94, 95, 96, 97, 98, 99, 100, 101…	[]	[]	[]	[]	[]	[33, 34, 35, 36, 37, 38, 39, 40, 41, 42, 43, 44, 45, 46, 47, 48, 49, 50, 51, 52, 53, 54, 55, 56, 57, 58, 59, 60, 61, 62, 63, 64, 65, 66, 67, 68, 69, 70, 71, 72, 73, 74, 75, 76, 77, 78, 79, 80, 81, 82, 83, 84, 85, 86, 87, 88, 89]	[33, 34, 35, 36, 37, 38, 39, 40, 41, 42, 43, 44, 45, 46, 47, 48, 49, 50, 51, 52, 53, 54, 55, 56, 57, 58, 59, 60, 61, 62, 63, 64, 65, 66, 67, 68, 69, 70, 71, 72, 73, 74, 75, 76, 77, 78, 79, 80, 81, 82, 83, 84, 85, 86, 87, 88, 89]	[(33, 90)]	[57]	[]	[]	[]	0.221607
4	GAGCTGGACGGCGACGTAAAGTTTTAGAGCTACGT-----------------------------------------------------ACCGTCTACTTGACGAACGTAGCAAGTTAAAATAAGGCTAGTCCGTTATCAACTTGAAAAAGTGGCACCGAGTCGG	GAGCTGGACGGCGACGTAAAGTTTTAGAGCTACGTTCCCGTCGTTGTACCGTCTACTTGACATCGATTTTTTTTCGATCCGTCGTTGTACCGTCTACTTGACGAACGTAGCAAGTTAAAATAAGGCTAGTCCGTTATCAACTTGAAAAAGTGGCACCGAGTCGG	0	53	0	Reference	MODIFIED	Reference	67.683	[0, 1, 2, 3, 4, 5, 6, 7, 8, 9, 10, 11, 12, 13, 14, 15, 16, 17, 18, 19, 20, 21, 22, 23, 24, 25, 26, 27, 28, 29, 30, 31, 32, 33, 34, 35, 36, 37, 38, 39, 40, 41, 42, 43, 44, 45, 46, 47, 48, 49, 50, 51, 52, 53, 54, 55, 56, 57, 58, 59, 60, 61, 62, 63, 64, 65, 66, 67, 68, 69, 70, 71, 72, 73, 74, 75, 76, 77, 78, 79, 80, 81, 82, 83, 84, 85, 86, 87, 88, 89, 90, 91, 92, 93, 94, 95, 96, 97, 98, 99, 100, 101…	[]	[]	[]	[]	[]	[35, 36, 37, 38, 39, 40, 41, 42, 43, 44, 45, 46, 47, 48, 49, 50, 51, 52, 53, 54, 55, 56, 57, 58, 59, 60, 61, 62, 63, 64, 65, 66, 67, 68, 69, 70, 71, 72, 73, 74, 75, 76, 77, 78, 79, 80, 81, 82, 83, 84, 85, 86, 87]	[35, 36, 37, 38, 39, 40, 41, 42, 43, 44, 45, 46, 47, 48, 49, 50, 51, 52, 53, 54, 55, 56, 57, 58, 59, 60, 61, 62, 63, 64, 65, 66, 67, 68, 69, 70, 71, 72, 73, 74, 75, 76, 77, 78, 79, 80, 81, 82, 83, 84, 85, 86, 87]	[(35, 88)]	[53]	[]	[]	[]	0.221607
4	GAGCTGGACGGCGACGTAAAGTTTTAGAGCTACGTTCCCGTCG----------------------------------------------------ACTTGACGAACGTAGCAAGTTAAAATAAGGCTAGTCCGTTATCAACTTGAAAAAGTGGCACCGAGTCGG	GAGCTGGACGGCGACGTAAAGTTTTAGAGCTACGTTCCCGTCGTTGTACCGTCTACTTGACATCGATTTTTTTTCGATCCGTCGTTGTACCGTCTACTTGACGAACGTAGCAAGTTAAAATAAGGCTAGTCCGTTATCAACTTGAAAAAGTGGCACCGAGTCGG	0	52	0	Reference	MODIFIED	Reference	68.293	[0, 1, 2, 3, 4, 5, 6, 7, 8, 9, 10, 11, 12, 13, 14, 15, 16, 17, 18, 19, 20, 21, 22, 23, 24, 25, 26, 27, 28, 29, 30, 31, 32, 33, 34, 35, 36, 37, 38, 39, 40, 41, 42, 43, 44, 45, 46, 47, 48, 49, 50, 51, 52, 53, 54, 55, 56, 57, 58, 59, 60, 61, 62, 63, 64, 65, 66, 67, 68, 69, 70, 71, 72, 73, 74, 75, 76, 77, 78, 79, 80, 81, 82, 83, 84, 85, 86, 87, 88, 89, 90, 91, 92, 93, 94, 95, 96, 97, 98, 99, 100, 101…	[]	[]	[]	[]	[]	[43, 44, 45, 46, 47, 48, 49, 50, 51, 52, 53, 54, 55, 56, 57, 58, 59, 60, 61, 62, 63, 64, 65, 66, 67, 68, 69, 70, 71, 72, 73, 74, 75, 76, 77, 78, 79, 80, 81, 82, 83, 84, 85, 86, 87, 88, 89, 90, 91, 92, 93, 94]	[43, 44, 45, 46, 47, 48, 49, 50, 51, 52, 53, 54, 55, 56, 57, 58, 59, 60, 61, 62, 63, 64, 65, 66, 67, 68, 69, 70, 71, 72, 73, 74, 75, 76, 77, 78, 79, 80, 81, 82, 83, 84, 85, 86, 87, 88, 89, 90, 91, 92, 93, 94]	[(43, 95)]	[52]	[]	[]	[]	0.221607
4	GAGCTGGACGGCGACGTAAAGTTTTAGAGCTACGTTCCCGTCG----------------------------------------------CCGTCTACTTGACGAACGTAGCAAGTTAAAATAAGGCTAGTCCGTTATCAACTTGAAAAAGTGGCACCGAGTCGG	GAGCTGGACGGCGACGTAAAGTTTTAGAGCTACGTTCCCGTCGTTGTACCGTCTACTTGACATCGATTTTTTTTCGATCCGTCGTTGTACCGTCTACTTGACGAACGTAGCAAGTTAAAATAAGGCTAGTCCGTTATCAACTTGAAAAAGTGGCACCGAGTCGG	0	46	0	Reference	MODIFIED	Reference	71.951	[0, 1, 2, 3, 4, 5, 6, 7, 8, 9, 10, 11, 12, 13, 14, 15, 16, 17, 18, 19, 20, 21, 22, 23, 24, 25, 26, 27, 28, 29, 30, 31, 32, 33, 34, 35, 36, 37, 38, 39, 40, 41, 42, 43, 44, 45, 46, 47, 48, 49, 50, 51, 52, 53, 54, 55, 56, 57, 58, 59, 60, 61, 62, 63, 64, 65, 66, 67, 68, 69, 70, 71, 72, 73, 74, 75, 76, 77, 78, 79, 80, 81, 82, 83, 84, 85, 86, 87, 88, 89, 90, 91, 92, 93, 94, 95, 96, 97, 98, 99, 100, 101…	[]	[]	[]	[]	[]	[43, 44, 45, 46, 47, 48, 49, 50, 51, 52, 53, 54, 55, 56, 57, 58, 59, 60, 61, 62, 63, 64, 65, 66, 67, 68, 69, 70, 71, 72, 73, 74, 75, 76, 77, 78, 79, 80, 81, 82, 83, 84, 85, 86, 87, 88]	[43, 44, 45, 46, 47, 48, 49, 50, 51, 52, 53, 54, 55, 56, 57, 58, 59, 60, 61, 62, 63, 64, 65, 66, 67, 68, 69, 70, 71, 72, 73, 74, 75, 76, 77, 78, 79, 80, 81, 82, 83, 84, 85, 86, 87, 88]	[(43, 89)]	[46]	[]	[]	[]	0.221607
4	GAGCTGGACGGCGACGTAAAGTTTTAGAGCTACGTTCCCGTCGT--------------------------------------------ACCGTCTACTTGACGAACGTAGCAAGTTAAAATAAGGCTAGTCCGTTATCAACTTGAAAAAGTGGCACCGAGTCG-	GAGCTGGACGGCGACGTAAAGTTTTAGAGCTACGTTCCCGTCGTTGTACCGTCTACTTGACATCGATTTTTTTTCGATCCGTCGTTGTACCGTCTACTTGACGAACGTAGCAAGTTAAAATAAGGCTAGTCCGTTATCAACTTGAAAAAGTGGCACCGAGTCGG	0	44	0	Reference	MODIFIED	Reference	72.561	[0, 1, 2, 3, 4, 5, 6, 7, 8, 9, 10, 11, 12, 13, 14, 15, 16, 17, 18, 19, 20, 21, 22, 23, 24, 25, 26, 27, 28, 29, 30, 31, 32, 33, 34, 35, 36, 37, 38, 39, 40, 41, 42, 43, 44, 45, 46, 47, 48, 49, 50, 51, 52, 53, 54, 55, 56, 57, 58, 59, 60, 61, 62, 63, 64, 65, 66, 67, 68, 69, 70, 71, 72, 73, 74, 75, 76, 77, 78, 79, 80, 81, 82, 83, 84, 85, 86, 87, 88, 89, 90, 91, 92, 93, 94, 95, 96, 97, 98, 99, 100, 101…	[]	[]	[]	[]	[]	[44, 45, 46, 47, 48, 49, 50, 51, 52, 53, 54, 55, 56, 57, 58, 59, 60, 61, 62, 63, 64, 65, 66, 67, 68, 69, 70, 71, 72, 73, 74, 75, 76, 77, 78, 79, 80, 81, 82, 83, 84, 85, 86, 87]	[44, 45, 46, 47, 48, 49, 50, 51, 52, 53, 54, 55, 56, 57, 58, 59, 60, 61, 62, 63, 64, 65, 66, 67, 68, 69, 70, 71, 72, 73, 74, 75, 76, 77, 78, 79, 80, 81, 82, 83, 84, 85, 86, 87]	[(44, 88)]	[44]	[]	[]	[]	0.221607
4	GAGCTGGACGGCGACGTAAAGTTTTAGAGCTACGTTCCCGTCGTC---------------------------------------TTGTACCGTCTACTTGACGAACGTAGCAAGTTAAAATAAGGCTAGTCCGTTATCAACTTGAAAAAGTGGCACCGAGTCGG	GAGCTGGACGGCGACGTAAAGTTTTAGAGCTACGTTCCCGTCGTTGTACCGTCTACTTGACATCGATTTTTTTTCGATCCGTCGTTGTACCGTCTACTTGACGAACGTAGCAAGTTAAAATAAGGCTAGTCCGTTATCAACTTGAAAAAGTGGCACCGAGTCGG	0	39	0	Reference	MODIFIED	Reference	75.61	[0, 1, 2, 3, 4, 5, 6, 7, 8, 9, 10, 11, 12, 13, 14, 15, 16, 17, 18, 19, 20, 21, 22, 23, 24, 25, 26, 27, 28, 29, 30, 31, 32, 33, 34, 35, 36, 37, 38, 39, 40, 41, 42, 43, 44, 45, 46, 47, 48, 49, 50, 51, 52, 53, 54, 55, 56, 57, 58, 59, 60, 61, 62, 63, 64, 65, 66, 67, 68, 69, 70, 71, 72, 73, 74, 75, 76, 77, 78, 79, 80, 81, 82, 83, 84, 85, 86, 87, 88, 89, 90, 91, 92, 93, 94, 95, 96, 97, 98, 99, 100, 101…	[]	[]	[]	[]	[]	[45, 46, 47, 48, 49, 50, 51, 52, 53, 54, 55, 56, 57, 58, 59, 60, 61, 62, 63, 64, 65, 66, 67, 68, 69, 70, 71, 72, 73, 74, 75, 76, 77, 78, 79, 80, 81, 82, 83]	[45, 46, 47, 48, 49, 50, 51, 52, 53, 54, 55, 56, 57, 58, 59, 60, 61, 62, 63, 64, 65, 66, 67, 68, 69, 70, 71, 72, 73, 74, 75, 76, 77, 78, 79, 80, 81, 82, 83]	[(45, 84)]	[39]	[44]	[]	[]	0.221607
4	GAGCTGGACGGCGACGTAAAGTTTTAGAGCTACGTTCCCGTCGTTGT-------------------------------------TTGTACCGTCTACTTGACGAACGTAGCAAGTTAAAATAAGGCTAGTCCGTTATCAACTTGAAAAAGTGGCACCGAGTCGG	GAGCTGGACGGCGACGTAAAGTTTTAGAGCTACGTTCCCGTCGTTGTACCGTCTACTTGACATCGATTTTTTTTCGATCCGTCGTTGTACCGTCTACTTGACGAACGTAGCAAGTTAAAATAAGGCTAGTCCGTTATCAACTTGAAAAAGTGGCACCGAGTCGG	0	37	0	Reference	MODIFIED	Reference	77.439	[0, 1, 2, 3, 4, 5, 6, 7, 8, 9, 10, 11, 12, 13, 14, 15, 16, 17, 18, 19, 20, 21, 22, 23, 24, 25, 26, 27, 28, 29, 30, 31, 32, 33, 34, 35, 36, 37, 38, 39, 40, 41, 42, 43, 44, 45, 46, 47, 48, 49, 50, 51, 52, 53, 54, 55, 56, 57, 58, 59, 60, 61, 62, 63, 64, 65, 66, 67, 68, 69, 70, 71, 72, 73, 74, 75, 76, 77, 78, 79, 80, 81, 82, 83, 84, 85, 86, 87, 88, 89, 90, 91, 92, 93, 94, 95, 96, 97, 98, 99, 100, 101…	[]	[]	[]	[]	[]	[47, 48, 49, 50, 51, 52, 53, 54, 55, 56, 57, 58, 59, 60, 61, 62, 63, 64, 65, 66, 67, 68, 69, 70, 71, 72, 73, 74, 75, 76, 77, 78, 79, 80, 81, 82, 83]	[47, 48, 49, 50, 51, 52, 53, 54, 55, 56, 57, 58, 59, 60, 61, 62, 63, 64, 65, 66, 67, 68, 69, 70, 71, 72, 73, 74, 75, 76, 77, 78, 79, 80, 81, 82, 83]	[(47, 84)]	[37]	[]	[]	[]	0.221607
3	-AG-TAGACGGTACAACG---AGTTTTAGAGCTA--------------------------GAAAT---------------------------------------------AGCAAGTTAAAATAAGGCTAGTCCGTTATCAACTTGAAAAAGTGGCACCGAGTCGG	GAGCTGGACGG--CGACGTAAAGTTTTAGAGCTACGTTCCCGTCGTTGTACCGTCTACTTGACATCGATTTTTTTTCGATCCGTCGTTGTACCGTCTACTTGACGAACGTAGCAAGTTAAAATAAGGCTAGTCCGTTATCAACTTGAAAAAGTGGCACCGAGTCGG	0	71	0	Reference	MODIFIED	Reference	51.205	[0, 1, 2, 3, 4, 5, 6, 7, 8, 9, 10, -11, -11, 11, 12, 13, 14, 15, 16, 17, 18, 19, 20, 21, 22, 23, 24, 25, 26, 27, 28, 29, 30, 31, 32, 33, 34, 35, 36, 37, 38, 39, 40, 41, 42, 43, 44, 45, 46, 47, 48, 49, 50, 51, 52, 53, 54, 55, 56, 57, 58, 59, 60, 61, 62, 63, 64, 65, 66, 67, 68, 69, 70, 71, 72, 73, 74, 75, 76, 77, 78, 79, 80, 81, 82, 83, 84, 85, 86, 87, 88, 89, 90, 91, 92, 93, 94, 95, 96, 97, 98, 99…	[10, 11]	[10]	[]	[]	[]	[0, 3, 16, 17, 18, 32, 33, 34, 35, 36, 37, 38, 39, 40, 41, 42, 43, 44, 45, 46, 47, 48, 49, 50, 51, 52, 53, 54, 55, 56, 57, 63, 64, 65, 66, 67, 68, 69, 70, 71, 72, 73, 74, 75, 76, 77, 78, 79, 80, 81, 82, 83, 84, 85, 86, 87, 88, 89, 90, 91, 92, 93, 94, 95, 96, 97, 98, 99, 100, 101, 102, 103, 104, 105, 106, 107]	[32, 33, 34, 35, 36, 37, 38, 39, 40, 41, 42, 43, 44, 45, 46, 47, 48, 49, 50, 51, 52, 53, 54, 55, 56, 57, 63, 64, 65, 66, 67, 68, 69, 70, 71, 72, 73, 74, 75, 76, 77, 78, 79, 80, 81, 82, 83, 84, 85, 86, 87, 88, 89, 90, 91, 92, 93, 94, 95, 96, 97, 98, 99, 100, 101, 102, 103, 104, 105, 106, 107]	[(32, 58), (63, 108)]	[26, 45]	[5, 12, 60]	[]	[]	0.166205
3	-AGCTGGACGGCGACGTAAAGTTTTAGAGCTAC----------------------------------------------------------------TTGACGAACGTAGCAAGTTAAAATAAGGCTAGTCCGTTATCAACTTGAAAAAGTGGCACCGAGTCGG	GAGCTGGACGGCGACGTAAAGTTTTAGAGCTACGTTCCCGTCGTTGTACCGTCTACTTGACATCGATTTTTTTTCGATCCGTCGTTGTACCGTCTACTTGACGAACGTAGCAAGTTAAAATAAGGCTAGTCCGTTATCAACTTGAAAAAGTGGCACCGAGTCGG	0	64	0	Reference	MODIFIED	Reference	60.366	[0, 1, 2, 3, 4, 5, 6, 7, 8, 9, 10, 11, 12, 13, 14, 15, 16, 17, 18, 19, 20, 21, 22, 23, 24, 25, 26, 27, 28, 29, 30, 31, 32, 33, 34, 35, 36, 37, 38, 39, 40, 41, 42, 43, 44, 45, 46, 47, 48, 49, 50, 51, 52, 53, 54, 55, 56, 57, 58, 59, 60, 61, 62, 63, 64, 65, 66, 67, 68, 69, 70, 71, 72, 73, 74, 75, 76, 77, 78, 79, 80, 81, 82, 83, 84, 85, 86, 87, 88, 89, 90, 91, 92, 93, 94, 95, 96, 97, 98, 99, 100, 101…	[]	[]	[]	[]	[]	[0, 33, 34, 35, 36, 37, 38, 39, 40, 41, 42, 43, 44, 45, 46, 47, 48, 49, 50, 51, 52, 53, 54, 55, 56, 57, 58, 59, 60, 61, 62, 63, 64, 65, 66, 67, 68, 69, 70, 71, 72, 73, 74, 75, 76, 77, 78, 79, 80, 81, 82, 83, 84, 85, 86, 87, 88, 89, 90, 91, 92, 93, 94, 95, 96]	[33, 34, 35, 36, 37, 38, 39, 40, 41, 42, 43, 44, 45, 46, 47, 48, 49, 50, 51, 52, 53, 54, 55, 56, 57, 58, 59, 60, 61, 62, 63, 64, 65, 66, 67, 68, 69, 70, 71, 72, 73, 74, 75, 76, 77, 78, 79, 80, 81, 82, 83, 84, 85, 86, 87, 88, 89, 90, 91, 92, 93, 94, 95, 96]	[(33, 97)]	[64]	[]	[]	[]	0.166205
3	-AGCTGGACGGCGACGTAAAGTTTTAGAGCTACGTTCCCGTCGAT----------------------------------------TGTACCGTCTACTTGACGAACGTAGCAAGTTAAAATAAGGCTAGTCCGTTATCAACTTGAAAAAGTGGCACCGAGTCGG	GAGCTGGACGGCGACGTAAAGTTTTAGAGCTACGTTCCCGTCGTTGTACCGTCTACTTGACATCGATTTTTTTTCGATCCGTCGTTGTACCGTCTACTTGACGAACGTAGCAAGTTAAAATAAGGCTAGTCCGTTATCAACTTGAAAAAGTGGCACCGAGTCGG	0	40	0	Reference	MODIFIED	Reference	74.39	[0, 1, 2, 3, 4, 5, 6, 7, 8, 9, 10, 11, 12, 13, 14, 15, 16, 17, 18, 19, 20, 21, 22, 23, 24, 25, 26, 27, 28, 29, 30, 31, 32, 33, 34, 35, 36, 37, 38, 39, 40, 41, 42, 43, 44, 45, 46, 47, 48, 49, 50, 51, 52, 53, 54, 55, 56, 57, 58, 59, 60, 61, 62, 63, 64, 65, 66, 67, 68, 69, 70, 71, 72, 73, 74, 75, 76, 77, 78, 79, 80, 81, 82, 83, 84, 85, 86, 87, 88, 89, 90, 91, 92, 93, 94, 95, 96, 97, 98, 99, 100, 101…	[]	[]	[]	[]	[]	[0, 45, 46, 47, 48, 49, 50, 51, 52, 53, 54, 55, 56, 57, 58, 59, 60, 61, 62, 63, 64, 65, 66, 67, 68, 69, 70, 71, 72, 73, 74, 75, 76, 77, 78, 79, 80, 81, 82, 83, 84]	[45, 46, 47, 48, 49, 50, 51, 52, 53, 54, 55, 56, 57, 58, 59, 60, 61, 62, 63, 64, 65, 66, 67, 68, 69, 70, 71, 72, 73, 74, 75, 76, 77, 78, 79, 80, 81, 82, 83, 84]	[(45, 85)]	[40]	[43]	[]	[]	0.166205
3	-AGCTGGACGGCGACGTAAAGTTTTAGAGCTACGTTCCCGTCGT--------------------------------------------ACCGTCTACTTGACGAACGTAGCAAGTTAAAATAAGGCTAGTCCGTTATCAACTTGAAAAAGTGGCACCGAGTCGG	GAGCTGGACGGCGACGTAAAGTTTTAGAGCTACGTTCCCGTCGTTGTACCGTCTACTTGACATCGATTTTTTTTCGATCCGTCGTTGTACCGTCTACTTGACGAACGTAGCAAGTTAAAATAAGGCTAGTCCGTTATCAACTTGAAAAAGTGGCACCGAGTCGG	0	44	0	Reference	MODIFIED	Reference	72.561	[0, 1, 2, 3, 4, 5, 6, 7, 8, 9, 10, 11, 12, 13, 14, 15, 16, 17, 18, 19, 20, 21, 22, 23, 24, 25, 26, 27, 28, 29, 30, 31, 32, 33, 34, 35, 36, 37, 38, 39, 40, 41, 42, 43, 44, 45, 46, 47, 48, 49, 50, 51, 52, 53, 54, 55, 56, 57, 58, 59, 60, 61, 62, 63, 64, 65, 66, 67, 68, 69, 70, 71, 72, 73, 74, 75, 76, 77, 78, 79, 80, 81, 82, 83, 84, 85, 86, 87, 88, 89, 90, 91, 92, 93, 94, 95, 96, 97, 98, 99, 100, 101…	[]	[]	[]	[]	[]	[0, 44, 45, 46, 47, 48, 49, 50, 51, 52, 53, 54, 55, 56, 57, 58, 59, 60, 61, 62, 63, 64, 65, 66, 67, 68, 69, 70, 71, 72, 73, 74, 75, 76, 77, 78, 79, 80, 81, 82, 83, 84, 85, 86, 87]	[44, 45, 46, 47, 48, 49, 50, 51, 52, 53, 54, 55, 56, 57, 58, 59, 60, 61, 62, 63, 64, 65, 66, 67, 68, 69, 70, 71, 72, 73, 74, 75, 76, 77, 78, 79, 80, 81, 82, 83, 84, 85, 86, 87]	[(44, 88)]	[44]	[]	[]	[]	0.166205
3	-AGCTGGACGGCGACGTAAAGTTTTAGAGCTACGTTCCCGTCGTT---------------------------------------TTGTACCGTCTACTTGACGAACGTAGCAAGTTAAAATAAGGCTAGTCCGTTATCAACTTGAAAAAGTGGCACCGAGTCGG	GAGCTGGACGGCGACGTAAAGTTTTAGAGCTACGTTCCCGTCGTTGTACCGTCTACTTGACATCGATTTTTTTTCGATCCGTCGTTGTACCGTCTACTTGACGAACGTAGCAAGTTAAAATAAGGCTAGTCCGTTATCAACTTGAAAAAGTGGCACCGAGTCGG	0	39	0	Reference	MODIFIED	Reference	75.61	[0, 1, 2, 3, 4, 5, 6, 7, 8, 9, 10, 11, 12, 13, 14, 15, 16, 17, 18, 19, 20, 21, 22, 23, 24, 25, 26, 27, 28, 29, 30, 31, 32, 33, 34, 35, 36, 37, 38, 39, 40, 41, 42, 43, 44, 45, 46, 47, 48, 49, 50, 51, 52, 53, 54, 55, 56, 57, 58, 59, 60, 61, 62, 63, 64, 65, 66, 67, 68, 69, 70, 71, 72, 73, 74, 75, 76, 77, 78, 79, 80, 81, 82, 83, 84, 85, 86, 87, 88, 89, 90, 91, 92, 93, 94, 95, 96, 97, 98, 99, 100, 101…	[]	[]	[]	[]	[]	[0, 45, 46, 47, 48, 49, 50, 51, 52, 53, 54, 55, 56, 57, 58, 59, 60, 61, 62, 63, 64, 65, 66, 67, 68, 69, 70, 71, 72, 73, 74, 75, 76, 77, 78, 79, 80, 81, 82, 83]	[45, 46, 47, 48, 49, 50, 51, 52, 53, 54, 55, 56, 57, 58, 59, 60, 61, 62, 63, 64, 65, 66, 67, 68, 69, 70, 71, 72, 73, 74, 75, 76, 77, 78, 79, 80, 81, 82, 83]	[(45, 84)]	[39]	[]	[]	[]	0.166205
3	GAACTG-------AGGCCATGATTAAGAGGGACGGCCGGGGGCATTCGTATTGCGCCG----CTAGAGGTGAAATTCTT---GGACCGGCGCAAGACGGACCA------GAGCGAAAGCATTT-------GCCAAGAATGTTTTCA--TTAATCAAGTGGCACCGAGTCGG	GAGCTGGACGGCGACGTAAAGTTTTAGAGCTACGTTCCCG-----TCGT--TGTACCGTCTACTTGACATCGATTTTTTTTCGATCCGTCGTTGTACCGTCTACTTGACGAACGTAGCAAGTTAAAATAAGGCTAGTCCGTTATCAACTTGAAAAAGTGGCACCGAGTCGG	0	6	1	Reference	MODIFIED	Reference	51.462	[0, 1, 2, 3, 4, 5, 6, 7, 8, 9, 10, 11, 12, 13, 14, 15, 16, 17, 18, 19, 20, 21, 22, 23, 24, 25, 26, 27, 28, 29, 30, 31, 32, 33, 34, 35, 36, 37, 38, 39, -40, -40, -40, -40, -40, 40, 41, 42, 43, -44, -44, 44, 45, 46, 47, 48, 49, 50, 51, 52, 53, 54, 55, 56, 57, 58, 59, 60, 61, 62, 63, 64, 65, 66, 67, 68, 69, 70, 71, 72, 73, 74, 75, 76, 77, 78, 79, 80, 81, 82, 83, 84, 85, 86, 87, 88, 89, 90, 91, 92, 9…	[39, 40, 43, 44]	[39, 43]	[]	[]	[]	[6, 7, 8, 9, 10, 11, 12, 51, 52, 53, 54, 72, 73, 74, 96, 97, 98, 99, 100, 101, 116, 117, 118, 119, 120, 121, 122, 139, 140]	[96, 97, 98, 99, 100, 101]	[(96, 102)]	[6]	[2, 14, 16, 17, 19, 21, 24, 29, 30, 34, 35, 37, 38, 46, 47, 57, 60, 61, 63, 64, 66, 69, 76, 77, 81, 84, 85, 86, 87, 90, 92, 94, 104, 107, 109, 110, 111, 113, 124, 126, 129, 130, 131, 135, 143, 145, 146]	[57]	['A']	0.166205
3	GAGCTGGACGGCGACGTAAAGTTTTAGAGCTA----------------------------------------------------TTGTACCGTCTACTTGACGAACGTAGCAAGTTAAAATAAGGCTAGTCCGTTATCAACTTGAAAAAGTGGCACCGAGTCGG	GAGCTGGACGGCGACGTAAAGTTTTAGAGCTACGTTCCCGTCGTTGTACCGTCTACTTGACATCGATTTTTTTTCGATCCGTCGTTGTACCGTCTACTTGACGAACGTAGCAAGTTAAAATAAGGCTAGTCCGTTATCAACTTGAAAAAGTGGCACCGAGTCGG	0	52	0	Reference	MODIFIED	Reference	68.293	[0, 1, 2, 3, 4, 5, 6, 7, 8, 9, 10, 11, 12, 13, 14, 15, 16, 17, 18, 19, 20, 21, 22, 23, 24, 25, 26, 27, 28, 29, 30, 31, 32, 33, 34, 35, 36, 37, 38, 39, 40, 41, 42, 43, 44, 45, 46, 47, 48, 49, 50, 51, 52, 53, 54, 55, 56, 57, 58, 59, 60, 61, 62, 63, 64, 65, 66, 67, 68, 69, 70, 71, 72, 73, 74, 75, 76, 77, 78, 79, 80, 81, 82, 83, 84, 85, 86, 87, 88, 89, 90, 91, 92, 93, 94, 95, 96, 97, 98, 99, 100, 101…	[]	[]	[]	[]	[]	[32, 33, 34, 35, 36, 37, 38, 39, 40, 41, 42, 43, 44, 45, 46, 47, 48, 49, 50, 51, 52, 53, 54, 55, 56, 57, 58, 59, 60, 61, 62, 63, 64, 65, 66, 67, 68, 69, 70, 71, 72, 73, 74, 75, 76, 77, 78, 79, 80, 81, 82, 83]	[32, 33, 34, 35, 36, 37, 38, 39, 40, 41, 42, 43, 44, 45, 46, 47, 48, 49, 50, 51, 52, 53, 54, 55, 56, 57, 58, 59, 60, 61, 62, 63, 64, 65, 66, 67, 68, 69, 70, 71, 72, 73, 74, 75, 76, 77, 78, 79, 80, 81, 82, 83]	[(32, 84)]	[52]	[]	[]	[]	0.166205
3	GAGCTGGACGGCGACGTAAAGTTTTAGAGCTACAAT-------------------------------------------------TGTACCGTCTACTTGACGAACGTAGCAAGTTAAAATAAGGCTAGTCCGTTATCAACTTGAAAAAGTGGCACCGAGTCGG	GAGCTGGACGGCGACGTAAAGTTTTAGAGCTACGTTCCCGTCGTTGTACCGTCTACTTGACATCGATTTTTTTTCGATCCGTCGTTGTACCGTCTACTTGACGAACGTAGCAAGTTAAAATAAGGCTAGTCCGTTATCAACTTGAAAAAGTGGCACCGAGTCGG	0	49	0	Reference	MODIFIED	Reference	68.902	[0, 1, 2, 3, 4, 5, 6, 7, 8, 9, 10, 11, 12, 13, 14, 15, 16, 17, 18, 19, 20, 21, 22, 23, 24, 25, 26, 27, 28, 29, 30, 31, 32, 33, 34, 35, 36, 37, 38, 39, 40, 41, 42, 43, 44, 45, 46, 47, 48, 49, 50, 51, 52, 53, 54, 55, 56, 57, 58, 59, 60, 61, 62, 63, 64, 65, 66, 67, 68, 69, 70, 71, 72, 73, 74, 75, 76, 77, 78, 79, 80, 81, 82, 83, 84, 85, 86, 87, 88, 89, 90, 91, 92, 93, 94, 95, 96, 97, 98, 99, 100, 101…	[]	[]	[]	[]	[]	[36, 37, 38, 39, 40, 41, 42, 43, 44, 45, 46, 47, 48, 49, 50, 51, 52, 53, 54, 55, 56, 57, 58, 59, 60, 61, 62, 63, 64, 65, 66, 67, 68, 69, 70, 71, 72, 73, 74, 75, 76, 77, 78, 79, 80, 81, 82, 83, 84]	[36, 37, 38, 39, 40, 41, 42, 43, 44, 45, 46, 47, 48, 49, 50, 51, 52, 53, 54, 55, 56, 57, 58, 59, 60, 61, 62, 63, 64, 65, 66, 67, 68, 69, 70, 71, 72, 73, 74, 75, 76, 77, 78, 79, 80, 81, 82, 83, 84]	[(36, 85)]	[49]	[33, 34]	[]	[]	0.166205
3	GAGCTGGACGGCGACGTAAAGTTTTAGAGCTACGTT--------------------------------------------------GTACCGTCTACTTGACGAACGTAGCAAGTTAAAATAAGGCTAGTCCGTTATCAACTTGAAAAAGTGGCACCGAGTCGG	GAGCTGGACGGCGACGTAAAGTTTTAGAGCTACGTTCCCGTCGTTGTACCGTCTACTTGACATCGATTTTTTTTCGATCCGTCGTTGTACCGTCTACTTGACGAACGTAGCAAGTTAAAATAAGGCTAGTCCGTTATCAACTTGAAAAAGTGGCACCGAGTCGG	0	50	0	Reference	MODIFIED	Reference	69.512	[0, 1, 2, 3, 4, 5, 6, 7, 8, 9, 10, 11, 12, 13, 14, 15, 16, 17, 18, 19, 20, 21, 22, 23, 24, 25, 26, 27, 28, 29, 30, 31, 32, 33, 34, 35, 36, 37, 38, 39, 40, 41, 42, 43, 44, 45, 46, 47, 48, 49, 50, 51, 52, 53, 54, 55, 56, 57, 58, 59, 60, 61, 62, 63, 64, 65, 66, 67, 68, 69, 70, 71, 72, 73, 74, 75, 76, 77, 78, 79, 80, 81, 82, 83, 84, 85, 86, 87, 88, 89, 90, 91, 92, 93, 94, 95, 96, 97, 98, 99, 100, 101…	[]	[]	[]	[]	[]	[36, 37, 38, 39, 40, 41, 42, 43, 44, 45, 46, 47, 48, 49, 50, 51, 52, 53, 54, 55, 56, 57, 58, 59, 60, 61, 62, 63, 64, 65, 66, 67, 68, 69, 70, 71, 72, 73, 74, 75, 76, 77, 78, 79, 80, 81, 82, 83, 84, 85]	[36, 37, 38, 39, 40, 41, 42, 43, 44, 45, 46, 47, 48, 49, 50, 51, 52, 53, 54, 55, 56, 57, 58, 59, 60, 61, 62, 63, 64, 65, 66, 67, 68, 69, 70, 71, 72, 73, 74, 75, 76, 77, 78, 79, 80, 81, 82, 83, 84, 85]	[(36, 86)]	[50]	[]	[]	[]	0.166205
3	GAGCTGGACGGCGACGTAAAGTTTTAGAGCTACGTT-------------------------------------------------TGTACCGTCTACTTGACGAACGTAGCAAGTTAAAATAAGGCTAGTCCGTTATCAACTTGAAAAAGTGGCACCGAGTCGG	GAGCTGGACGGCGACGTAAAGTTTTAGAGCTACGTTCCCGTCGTTGTACCGTCTACTTGACATCGATTTTTTTTCGATCCGTCGTTGTACCGTCTACTTGACGAACGTAGCAAGTTAAAATAAGGCTAGTCCGTTATCAACTTGAAAAAGTGGCACCGAGTCGG	0	49	0	Reference	MODIFIED	Reference	70.122	[0, 1, 2, 3, 4, 5, 6, 7, 8, 9, 10, 11, 12, 13, 14, 15, 16, 17, 18, 19, 20, 21, 22, 23, 24, 25, 26, 27, 28, 29, 30, 31, 32, 33, 34, 35, 36, 37, 38, 39, 40, 41, 42, 43, 44, 45, 46, 47, 48, 49, 50, 51, 52, 53, 54, 55, 56, 57, 58, 59, 60, 61, 62, 63, 64, 65, 66, 67, 68, 69, 70, 71, 72, 73, 74, 75, 76, 77, 78, 79, 80, 81, 82, 83, 84, 85, 86, 87, 88, 89, 90, 91, 92, 93, 94, 95, 96, 97, 98, 99, 100, 101…	[]	[]	[]	[]	[]	[36, 37, 38, 39, 40, 41, 42, 43, 44, 45, 46, 47, 48, 49, 50, 51, 52, 53, 54, 55, 56, 57, 58, 59, 60, 61, 62, 63, 64, 65, 66, 67, 68, 69, 70, 71, 72, 73, 74, 75, 76, 77, 78, 79, 80, 81, 82, 83, 84]	[36, 37, 38, 39, 40, 41, 42, 43, 44, 45, 46, 47, 48, 49, 50, 51, 52, 53, 54, 55, 56, 57, 58, 59, 60, 61, 62, 63, 64, 65, 66, 67, 68, 69, 70, 71, 72, 73, 74, 75, 76, 77, 78, 79, 80, 81, 82, 83, 84]	[(36, 85)]	[49]	[]	[]	[]	0.166205
3	GAGCTGGACGGCGACGTAAAGTTTTAGAGCTACGTTC-----------------------------------------------TTGTACCGTCTACTTGACGAACGTAGCAAGTTAAAATAAGGCTAGTCCGTTATCAACTTGAAAAAGTGGCACCGAGTCGG	GAGCTGGACGGCGACGTAAAGTTTTAGAGCTACGTTCCCGTCGTTGTACCGTCTACTTGACATCGATTTTTTTTCGATCCGTCGTTGTACCGTCTACTTGACGAACGTAGCAAGTTAAAATAAGGCTAGTCCGTTATCAACTTGAAAAAGTGGCACCGAGTCGG	0	47	0	Reference	MODIFIED	Reference	71.341	[0, 1, 2, 3, 4, 5, 6, 7, 8, 9, 10, 11, 12, 13, 14, 15, 16, 17, 18, 19, 20, 21, 22, 23, 24, 25, 26, 27, 28, 29, 30, 31, 32, 33, 34, 35, 36, 37, 38, 39, 40, 41, 42, 43, 44, 45, 46, 47, 48, 49, 50, 51, 52, 53, 54, 55, 56, 57, 58, 59, 60, 61, 62, 63, 64, 65, 66, 67, 68, 69, 70, 71, 72, 73, 74, 75, 76, 77, 78, 79, 80, 81, 82, 83, 84, 85, 86, 87, 88, 89, 90, 91, 92, 93, 94, 95, 96, 97, 98, 99, 100, 101…	[]	[]	[]	[]	[]	[37, 38, 39, 40, 41, 42, 43, 44, 45, 46, 47, 48, 49, 50, 51, 52, 53, 54, 55, 56, 57, 58, 59, 60, 61, 62, 63, 64, 65, 66, 67, 68, 69, 70, 71, 72, 73, 74, 75, 76, 77, 78, 79, 80, 81, 82, 83]	[37, 38, 39, 40, 41, 42, 43, 44, 45, 46, 47, 48, 49, 50, 51, 52, 53, 54, 55, 56, 57, 58, 59, 60, 61, 62, 63, 64, 65, 66, 67, 68, 69, 70, 71, 72, 73, 74, 75, 76, 77, 78, 79, 80, 81, 82, 83]	[(37, 84)]	[47]	[]	[]	[]	0.166205
3	GAGCTGGACGGCGACGTAAAGTTTTAGAGCTACGTTCCCGTC------------------------------------------TTGTACCGTCTACTTGACGAACGTAGCAAGTTAAAATAAGGCTAGTCCGTTATCAACTTGAAAAAGTGGCAC-GAGTCGG	GAGCTGGACGGCGACGTAAAGTTTTAGAGCTACGTTCCCGTCGTTGTACCGTCTACTTGACATCGATTTTTTTTCGATCCGTCGTTGTACCGTCTACTTGACGAACGTAGCAAGTTAAAATAAGGCTAGTCCGTTATCAACTTGAAAAAGTGGCACCGAGTCGG	0	42	0	Reference	MODIFIED	Reference	73.78	[0, 1, 2, 3, 4, 5, 6, 7, 8, 9, 10, 11, 12, 13, 14, 15, 16, 17, 18, 19, 20, 21, 22, 23, 24, 25, 26, 27, 28, 29, 30, 31, 32, 33, 34, 35, 36, 37, 38, 39, 40, 41, 42, 43, 44, 45, 46, 47, 48, 49, 50, 51, 52, 53, 54, 55, 56, 57, 58, 59, 60, 61, 62, 63, 64, 65, 66, 67, 68, 69, 70, 71, 72, 73, 74, 75, 76, 77, 78, 79, 80, 81, 82, 83, 84, 85, 86, 87, 88, 89, 90, 91, 92, 93, 94, 95, 96, 97, 98, 99, 100, 101…	[]	[]	[]	[]	[]	[42, 43, 44, 45, 46, 47, 48, 49, 50, 51, 52, 53, 54, 55, 56, 57, 58, 59, 60, 61, 62, 63, 64, 65, 66, 67, 68, 69, 70, 71, 72, 73, 74, 75, 76, 77, 78, 79, 80, 81, 82, 83, 156]	[42, 43, 44, 45, 46, 47, 48, 49, 50, 51, 52, 53, 54, 55, 56, 57, 58, 59, 60, 61, 62, 63, 64, 65, 66, 67, 68, 69, 70, 71, 72, 73, 74, 75, 76, 77, 78, 79, 80, 81, 82, 83]	[(42, 84)]	[42]	[]	[]	[]	0.166205
3	GAGCTGGACGGCGACGTAAAGTTTTAGAGCTACGTTCCCGTCG--------------------------------------------------CTACTTGACGAACGTAGCAAGTTAAAATAAGGCTAGTCCGTTATCAACTTGAAAAAGTGGCACCGAGTCGG	GAGCTGGACGGCGACGTAAAGTTTTAGAGCTACGTTCCCGTCGTTGTACCGTCTACTTGACATCGATTTTTTTTCGATCCGTCGTTGTACCGTCTACTTGACGAACGTAGCAAGTTAAAATAAGGCTAGTCCGTTATCAACTTGAAAAAGTGGCACCGAGTCGG	0	50	0	Reference	MODIFIED	Reference	69.512	[0, 1, 2, 3, 4, 5, 6, 7, 8, 9, 10, 11, 12, 13, 14, 15, 16, 17, 18, 19, 20, 21, 22, 23, 24, 25, 26, 27, 28, 29, 30, 31, 32, 33, 34, 35, 36, 37, 38, 39, 40, 41, 42, 43, 44, 45, 46, 47, 48, 49, 50, 51, 52, 53, 54, 55, 56, 57, 58, 59, 60, 61, 62, 63, 64, 65, 66, 67, 68, 69, 70, 71, 72, 73, 74, 75, 76, 77, 78, 79, 80, 81, 82, 83, 84, 85, 86, 87, 88, 89, 90, 91, 92, 93, 94, 95, 96, 97, 98, 99, 100, 101…	[]	[]	[]	[]	[]	[43, 44, 45, 46, 47, 48, 49, 50, 51, 52, 53, 54, 55, 56, 57, 58, 59, 60, 61, 62, 63, 64, 65, 66, 67, 68, 69, 70, 71, 72, 73, 74, 75, 76, 77, 78, 79, 80, 81, 82, 83, 84, 85, 86, 87, 88, 89, 90, 91, 92]	[43, 44, 45, 46, 47, 48, 49, 50, 51, 52, 53, 54, 55, 56, 57, 58, 59, 60, 61, 62, 63, 64, 65, 66, 67, 68, 69, 70, 71, 72, 73, 74, 75, 76, 77, 78, 79, 80, 81, 82, 83, 84, 85, 86, 87, 88, 89, 90, 91, 92]	[(43, 93)]	[50]	[]	[]	[]	0.166205
3	GAGCTGGACGGCGACGTAAAGTTTTAGAGCTACGTTCCCGTCG---------------------------------------------ACCGTCTACTTGACGAACGTAGCAAGTTAAAATAAGGCTAGTCCGTTATCAACTTGAAAAAGTGGCACCGAGTCGG	GAGCTGGACGGCGACGTAAAGTTTTAGAGCTACGTTCCCGTCGTTGTACCGTCTACTTGACATCGATTTTTTTTCGATCCGTCGTTGTACCGTCTACTTGACGAACGTAGCAAGTTAAAATAAGGCTAGTCCGTTATCAACTTGAAAAAGTGGCACCGAGTCGG	0	45	0	Reference	MODIFIED	Reference	72.561	[0, 1, 2, 3, 4, 5, 6, 7, 8, 9, 10, 11, 12, 13, 14, 15, 16, 17, 18, 19, 20, 21, 22, 23, 24, 25, 26, 27, 28, 29, 30, 31, 32, 33, 34, 35, 36, 37, 38, 39, 40, 41, 42, 43, 44, 45, 46, 47, 48, 49, 50, 51, 52, 53, 54, 55, 56, 57, 58, 59, 60, 61, 62, 63, 64, 65, 66, 67, 68, 69, 70, 71, 72, 73, 74, 75, 76, 77, 78, 79, 80, 81, 82, 83, 84, 85, 86, 87, 88, 89, 90, 91, 92, 93, 94, 95, 96, 97, 98, 99, 100, 101…	[]	[]	[]	[]	[]	[43, 44, 45, 46, 47, 48, 49, 50, 51, 52, 53, 54, 55, 56, 57, 58, 59, 60, 61, 62, 63, 64, 65, 66, 67, 68, 69, 70, 71, 72, 73, 74, 75, 76, 77, 78, 79, 80, 81, 82, 83, 84, 85, 86, 87]	[43, 44, 45, 46, 47, 48, 49, 50, 51, 52, 53, 54, 55, 56, 57, 58, 59, 60, 61, 62, 63, 64, 65, 66, 67, 68, 69, 70, 71, 72, 73, 74, 75, 76, 77, 78, 79, 80, 81, 82, 83, 84, 85, 86, 87]	[(43, 88)]	[45]	[]	[]	[]	0.166205
3	GAGCTGGACGGCGACGTAAAGTTTTAGAGCTACGTTCCCGTCG---------------------------------------CCTTGTACCGTCTACTTGACGAACGTAGCAAGTTAAAATAAGGCTAGTCCGTTATCAACTTGAAAAAGTGGCACCGAGTCGG	GAGCTGGACGGCGACGTAAAGTTTTAGAGCTACGTTCCCGTCGTTGTACCGTCTACTTGACATCGATTTTTTTTCGATCCGTCGTTGTACCGTCTACTTGACGAACGTAGCAAGTTAAAATAAGGCTAGTCCGTTATCAACTTGAAAAAGTGGCACCGAGTCGG	0	39	0	Reference	MODIFIED	Reference	75.61	[0, 1, 2, 3, 4, 5, 6, 7, 8, 9, 10, 11, 12, 13, 14, 15, 16, 17, 18, 19, 20, 21, 22, 23, 24, 25, 26, 27, 28, 29, 30, 31, 32, 33, 34, 35, 36, 37, 38, 39, 40, 41, 42, 43, 44, 45, 46, 47, 48, 49, 50, 51, 52, 53, 54, 55, 56, 57, 58, 59, 60, 61, 62, 63, 64, 65, 66, 67, 68, 69, 70, 71, 72, 73, 74, 75, 76, 77, 78, 79, 80, 81, 82, 83, 84, 85, 86, 87, 88, 89, 90, 91, 92, 93, 94, 95, 96, 97, 98, 99, 100, 101…	[]	[]	[]	[]	[]	[43, 44, 45, 46, 47, 48, 49, 50, 51, 52, 53, 54, 55, 56, 57, 58, 59, 60, 61, 62, 63, 64, 65, 66, 67, 68, 69, 70, 71, 72, 73, 74, 75, 76, 77, 78, 79, 80, 81]	[43, 44, 45, 46, 47, 48, 49, 50, 51, 52, 53, 54, 55, 56, 57, 58, 59, 60, 61, 62, 63, 64, 65, 66, 67, 68, 69, 70, 71, 72, 73, 74, 75, 76, 77, 78, 79, 80, 81]	[(43, 82)]	[39]	[83]	[]	[]	0.166205
3	GAGCTGGACGGCGACGTAAAGTTTTAGAGCTACGTTCCCGTCG-----------ACTT----------------------------GTACCGTCTACTTGACGAACGTAGCAAGTTAAAATAAGGCTAGTCCGTTATCAACTTGAAAAAGTGGCACCGAGTCGG	GAGCTGGACGGCGACGTAAAGTTTTAGAGCTACGTTCCCGTCGTTGTACCGTCTACTTGACATCGATTTTTTTTCGATCCGTCGTTGTACCGTCTACTTGACGAACGTAGCAAGTTAAAATAAGGCTAGTCCGTTATCAACTTGAAAAAGTGGCACCGAGTCGG	0	28	0	Reference	MODIFIED	Reference	76.22	[0, 1, 2, 3, 4, 5, 6, 7, 8, 9, 10, 11, 12, 13, 14, 15, 16, 17, 18, 19, 20, 21, 22, 23, 24, 25, 26, 27, 28, 29, 30, 31, 32, 33, 34, 35, 36, 37, 38, 39, 40, 41, 42, 43, 44, 45, 46, 47, 48, 49, 50, 51, 52, 53, 54, 55, 56, 57, 58, 59, 60, 61, 62, 63, 64, 65, 66, 67, 68, 69, 70, 71, 72, 73, 74, 75, 76, 77, 78, 79, 80, 81, 82, 83, 84, 85, 86, 87, 88, 89, 90, 91, 92, 93, 94, 95, 96, 97, 98, 99, 100, 101…	[]	[]	[]	[]	[]	[43, 44, 45, 46, 47, 48, 49, 50, 51, 52, 53, 58, 59, 60, 61, 62, 63, 64, 65, 66, 67, 68, 69, 70, 71, 72, 73, 74, 75, 76, 77, 78, 79, 80, 81, 82, 83, 84, 85]	[58, 59, 60, 61, 62, 63, 64, 65, 66, 67, 68, 69, 70, 71, 72, 73, 74, 75, 76, 77, 78, 79, 80, 81, 82, 83, 84, 85]	[(58, 86)]	[28]	[]	[]	[]	0.166205
3	GAGCTGGACGGCGACGTAAAGTTTTAGAGCTACGTTCCCGTCGA---------------------------------------GTTGTACCGTCTACTTGACGAACGTAGCAAGTTAAAATAAGGCTAGTCCGTTATCAACTTGAAAAAGTGGCACCGAGTCGG	GAGCTGGACGGCGACGTAAAGTTTTAGAGCTACGTTCCCGTCGTTGTACCGTCTACTTGACATCGATTTTTTTTCGATCCGTCGTTGTACCGTCTACTTGACGAACGTAGCAAGTTAAAATAAGGCTAGTCCGTTATCAACTTGAAAAAGTGGCACCGAGTCGG	0	39	0	Reference	MODIFIED	Reference	75.61	[0, 1, 2, 3, 4, 5, 6, 7, 8, 9, 10, 11, 12, 13, 14, 15, 16, 17, 18, 19, 20, 21, 22, 23, 24, 25, 26, 27, 28, 29, 30, 31, 32, 33, 34, 35, 36, 37, 38, 39, 40, 41, 42, 43, 44, 45, 46, 47, 48, 49, 50, 51, 52, 53, 54, 55, 56, 57, 58, 59, 60, 61, 62, 63, 64, 65, 66, 67, 68, 69, 70, 71, 72, 73, 74, 75, 76, 77, 78, 79, 80, 81, 82, 83, 84, 85, 86, 87, 88, 89, 90, 91, 92, 93, 94, 95, 96, 97, 98, 99, 100, 101…	[]	[]	[]	[]	[]	[44, 45, 46, 47, 48, 49, 50, 51, 52, 53, 54, 55, 56, 57, 58, 59, 60, 61, 62, 63, 64, 65, 66, 67, 68, 69, 70, 71, 72, 73, 74, 75, 76, 77, 78, 79, 80, 81, 82]	[44, 45, 46, 47, 48, 49, 50, 51, 52, 53, 54, 55, 56, 57, 58, 59, 60, 61, 62, 63, 64, 65, 66, 67, 68, 69, 70, 71, 72, 73, 74, 75, 76, 77, 78, 79, 80, 81, 82]	[(44, 83)]	[39]	[43]	[]	[]	0.166205
3	GAGCTGGACGGCGACGTAAAGTTTTAGAGCTACGTTCCCGTCGAT----------------------------------------TGTACCGTCTACTTGACGAACGTAGCAAGTTAAAATAAGGCTAGTCCGTTATCAACTTGAAAAAGTGGCAC-GAGTCGG	GAGCTGGACGGCGACGTAAAGTTTTAGAGCTACGTTCCCGTCGTTGTACCGTCTACTTGACATCGATTTTTTTTCGATCCGTCGTTGTACCGTCTACTTGACGAACGTAGCAAGTTAAAATAAGGCTAGTCCGTTATCAACTTGAAAAAGTGGCACCGAGTCGG	0	40	0	Reference	MODIFIED	Reference	74.39	[0, 1, 2, 3, 4, 5, 6, 7, 8, 9, 10, 11, 12, 13, 14, 15, 16, 17, 18, 19, 20, 21, 22, 23, 24, 25, 26, 27, 28, 29, 30, 31, 32, 33, 34, 35, 36, 37, 38, 39, 40, 41, 42, 43, 44, 45, 46, 47, 48, 49, 50, 51, 52, 53, 54, 55, 56, 57, 58, 59, 60, 61, 62, 63, 64, 65, 66, 67, 68, 69, 70, 71, 72, 73, 74, 75, 76, 77, 78, 79, 80, 81, 82, 83, 84, 85, 86, 87, 88, 89, 90, 91, 92, 93, 94, 95, 96, 97, 98, 99, 100, 101…	[]	[]	[]	[]	[]	[45, 46, 47, 48, 49, 50, 51, 52, 53, 54, 55, 56, 57, 58, 59, 60, 61, 62, 63, 64, 65, 66, 67, 68, 69, 70, 71, 72, 73, 74, 75, 76, 77, 78, 79, 80, 81, 82, 83, 84, 156]	[45, 46, 47, 48, 49, 50, 51, 52, 53, 54, 55, 56, 57, 58, 59, 60, 61, 62, 63, 64, 65, 66, 67, 68, 69, 70, 71, 72, 73, 74, 75, 76, 77, 78, 79, 80, 81, 82, 83, 84]	[(45, 85)]	[40]	[43]	[]	[]	0.166205
3	GAGCTGGACGGCGACGTAAAGTTTTAGAGCTACGTTCCCGTCGGT---------------------------------------TTGTACCGTCTACTTGACGAACGTAGCAAGTTAAAATAAGGCTAGTCCGTTATCAACTTGAAAAAGTGGCACCGAGTCGG	GAGCTGGACGGCGACGTAAAGTTTTAGAGCTACGTTCCCGTCGTTGTACCGTCTACTTGACATCGATTTTTTTTCGATCCGTCGTTGTACCGTCTACTTGACGAACGTAGCAAGTTAAAATAAGGCTAGTCCGTTATCAACTTGAAAAAGTGGCACCGAGTCGG	0	39	0	Reference	MODIFIED	Reference	75.61	[0, 1, 2, 3, 4, 5, 6, 7, 8, 9, 10, 11, 12, 13, 14, 15, 16, 17, 18, 19, 20, 21, 22, 23, 24, 25, 26, 27, 28, 29, 30, 31, 32, 33, 34, 35, 36, 37, 38, 39, 40, 41, 42, 43, 44, 45, 46, 47, 48, 49, 50, 51, 52, 53, 54, 55, 56, 57, 58, 59, 60, 61, 62, 63, 64, 65, 66, 67, 68, 69, 70, 71, 72, 73, 74, 75, 76, 77, 78, 79, 80, 81, 82, 83, 84, 85, 86, 87, 88, 89, 90, 91, 92, 93, 94, 95, 96, 97, 98, 99, 100, 101…	[]	[]	[]	[]	[]	[45, 46, 47, 48, 49, 50, 51, 52, 53, 54, 55, 56, 57, 58, 59, 60, 61, 62, 63, 64, 65, 66, 67, 68, 69, 70, 71, 72, 73, 74, 75, 76, 77, 78, 79, 80, 81, 82, 83]	[45, 46, 47, 48, 49, 50, 51, 52, 53, 54, 55, 56, 57, 58, 59, 60, 61, 62, 63, 64, 65, 66, 67, 68, 69, 70, 71, 72, 73, 74, 75, 76, 77, 78, 79, 80, 81, 82, 83]	[(45, 84)]	[39]	[43]	[]	[]	0.166205
3	GAGCTGGACGGCGACGTAAAGTTTTAGAGCTACGTTCCCGTCGTT----------------------------------------TGTACCGTCTACTTGACGAACGTAGCAAGTTAAAATAAGGCTAGTCCGTTATCAACTTGAAAAAGTGG-ACCGAGTCGG	GAGCTGGACGGCGACGTAAAGTTTTAGAGCTACGTTCCCGTCGTTGTACCGTCTACTTGACATCGATTTTTTTTCGATCCGTCGTTGTACCGTCTACTTGACGAACGTAGCAAGTTAAAATAAGGCTAGTCCGTTATCAACTTGAAAAAGTGGCACCGAGTCGG	0	40	0	Reference	MODIFIED	Reference	75	[0, 1, 2, 3, 4, 5, 6, 7, 8, 9, 10, 11, 12, 13, 14, 15, 16, 17, 18, 19, 20, 21, 22, 23, 24, 25, 26, 27, 28, 29, 30, 31, 32, 33, 34, 35, 36, 37, 38, 39, 40, 41, 42, 43, 44, 45, 46, 47, 48, 49, 50, 51, 52, 53, 54, 55, 56, 57, 58, 59, 60, 61, 62, 63, 64, 65, 66, 67, 68, 69, 70, 71, 72, 73, 74, 75, 76, 77, 78, 79, 80, 81, 82, 83, 84, 85, 86, 87, 88, 89, 90, 91, 92, 93, 94, 95, 96, 97, 98, 99, 100, 101…	[]	[]	[]	[]	[]	[45, 46, 47, 48, 49, 50, 51, 52, 53, 54, 55, 56, 57, 58, 59, 60, 61, 62, 63, 64, 65, 66, 67, 68, 69, 70, 71, 72, 73, 74, 75, 76, 77, 78, 79, 80, 81, 82, 83, 84, 153]	[45, 46, 47, 48, 49, 50, 51, 52, 53, 54, 55, 56, 57, 58, 59, 60, 61, 62, 63, 64, 65, 66, 67, 68, 69, 70, 71, 72, 73, 74, 75, 76, 77, 78, 79, 80, 81, 82, 83, 84]	[(45, 85)]	[40]	[]	[]	[]	0.166205
3	GAGCTGGACGGCGACGTAAAGTTTTAGAGCTACGTTCCCGTCGTTGTACCGT---------------------------------TGTACCGTCTACTTGACGAACGTAGCAAGTTAAAATAAGGCTAGTCCGTTATCAACTTGAAAAAGTGGCACCGAGTCGG	GAGCTGGACGGCGACGTAAAGTTTTAGAGCTACGTTCCCGTCGTTGTACCGTCTACTTGACATCGATTTTTTTTCGATCCGTCGTTGTACCGTCTACTTGACGAACGTAGCAAGTTAAAATAAGGCTAGTCCGTTATCAACTTGAAAAAGTGGCACCGAGTCGG	0	33	0	Reference	MODIFIED	Reference	79.878	[0, 1, 2, 3, 4, 5, 6, 7, 8, 9, 10, 11, 12, 13, 14, 15, 16, 17, 18, 19, 20, 21, 22, 23, 24, 25, 26, 27, 28, 29, 30, 31, 32, 33, 34, 35, 36, 37, 38, 39, 40, 41, 42, 43, 44, 45, 46, 47, 48, 49, 50, 51, 52, 53, 54, 55, 56, 57, 58, 59, 60, 61, 62, 63, 64, 65, 66, 67, 68, 69, 70, 71, 72, 73, 74, 75, 76, 77, 78, 79, 80, 81, 82, 83, 84, 85, 86, 87, 88, 89, 90, 91, 92, 93, 94, 95, 96, 97, 98, 99, 100, 101…	[]	[]	[]	[]	[]	[52, 53, 54, 55, 56, 57, 58, 59, 60, 61, 62, 63, 64, 65, 66, 67, 68, 69, 70, 71, 72, 73, 74, 75, 76, 77, 78, 79, 80, 81, 82, 83, 84]	[52, 53, 54, 55, 56, 57, 58, 59, 60, 61, 62, 63, 64, 65, 66, 67, 68, 69, 70, 71, 72, 73, 74, 75, 76, 77, 78, 79, 80, 81, 82, 83, 84]	[(52, 85)]	[33]	[]	[]	[]	0.166205
2	-------------------------------------------TTGTACCGTCTACTTGACATCGATTTTTTTTCGATCCGTCGTTGTACCGTCTACTTGACGAACGTAGCAAGTTAAAATAAGGCTAGTCCGTTATCAACTTGAAAAAGTGGCACCGAGTCGG	GAGCTGGACGGCGACGTAAAGTTTTAGAGCTACGTTCCCGTCGTTGTACCGTCTACTTGACATCGATTTTTTTTCGATCCGTCGTTGTACCGTCTACTTGACGAACGTAGCAAGTTAAAATAAGGCTAGTCCGTTATCAACTTGAAAAAGTGGCACCGAGTCGG	0	0	0	Reference	UNMODIFIED	Reference	73.78	[0, 1, 2, 3, 4, 5, 6, 7, 8, 9, 10, 11, 12, 13, 14, 15, 16, 17, 18, 19, 20, 21, 22, 23, 24, 25, 26, 27, 28, 29, 30, 31, 32, 33, 34, 35, 36, 37, 38, 39, 40, 41, 42, 43, 44, 45, 46, 47, 48, 49, 50, 51, 52, 53, 54, 55, 56, 57, 58, 59, 60, 61, 62, 63, 64, 65, 66, 67, 68, 69, 70, 71, 72, 73, 74, 75, 76, 77, 78, 79, 80, 81, 82, 83, 84, 85, 86, 87, 88, 89, 90, 91, 92, 93, 94, 95, 96, 97, 98, 99, 100, 101…	[]	[]	[]	[]	[]	[0, 1, 2, 3, 4, 5, 6, 7, 8, 9, 10, 11, 12, 13, 14, 15, 16, 17, 18, 19, 20, 21, 22, 23, 24, 25, 26, 27, 28, 29, 30, 31, 32, 33, 34, 35, 36, 37, 38, 39, 40, 41, 42]	[]	[]	[]	[]	[]	[]	0.110803
2	-AGCTGGACGGCGACGTAAAGTTTTAGAGCTACGTTCCCGTCGAAAT--------------------------------------TGTACCGTCTACTTGACGAACGTAGCAAGTTAAAATAAGGCTAGTCCGTTATCAACTTGAAAAAGTGGCACCGAGTCGG	GAGCTGGACGGCGACGTAAAGTTTTAGAGCTACGTTCCCGTCGTTGTACCGTCTACTTGACATCGATTTTTTTTCGATCCGTCGTTGTACCGTCTACTTGACGAACGTAGCAAGTTAAAATAAGGCTAGTCCGTTATCAACTTGAAAAAGTGGCACCGAGTCGG	0	38	0	Reference	MODIFIED	Reference	74.39	[0, 1, 2, 3, 4, 5, 6, 7, 8, 9, 10, 11, 12, 13, 14, 15, 16, 17, 18, 19, 20, 21, 22, 23, 24, 25, 26, 27, 28, 29, 30, 31, 32, 33, 34, 35, 36, 37, 38, 39, 40, 41, 42, 43, 44, 45, 46, 47, 48, 49, 50, 51, 52, 53, 54, 55, 56, 57, 58, 59, 60, 61, 62, 63, 64, 65, 66, 67, 68, 69, 70, 71, 72, 73, 74, 75, 76, 77, 78, 79, 80, 81, 82, 83, 84, 85, 86, 87, 88, 89, 90, 91, 92, 93, 94, 95, 96, 97, 98, 99, 100, 101…	[]	[]	[]	[]	[]	[0, 47, 48, 49, 50, 51, 52, 53, 54, 55, 56, 57, 58, 59, 60, 61, 62, 63, 64, 65, 66, 67, 68, 69, 70, 71, 72, 73, 74, 75, 76, 77, 78, 79, 80, 81, 82, 83, 84]	[47, 48, 49, 50, 51, 52, 53, 54, 55, 56, 57, 58, 59, 60, 61, 62, 63, 64, 65, 66, 67, 68, 69, 70, 71, 72, 73, 74, 75, 76, 77, 78, 79, 80, 81, 82, 83, 84]	[(47, 85)]	[38]	[43, 44, 45]	[]	[]	0.110803
2	-AGCTGGACGGCGACGTAAAGTTTTAGAGCTACGTTCCCGTCGTTGT-------------------------------------TTGTACCGTCTACTTGACGAACGTAGCAAGTTAAAATAAGGCTAGTCCGTTATCAACTTGAAAAAGTGGCACCGAGTCGG	GAGCTGGACGGCGACGTAAAGTTTTAGAGCTACGTTCCCGTCGTTGTACCGTCTACTTGACATCGATTTTTTTTCGATCCGTCGTTGTACCGTCTACTTGACGAACGTAGCAAGTTAAAATAAGGCTAGTCCGTTATCAACTTGAAAAAGTGGCACCGAGTCGG	0	37	0	Reference	MODIFIED	Reference	76.829	[0, 1, 2, 3, 4, 5, 6, 7, 8, 9, 10, 11, 12, 13, 14, 15, 16, 17, 18, 19, 20, 21, 22, 23, 24, 25, 26, 27, 28, 29, 30, 31, 32, 33, 34, 35, 36, 37, 38, 39, 40, 41, 42, 43, 44, 45, 46, 47, 48, 49, 50, 51, 52, 53, 54, 55, 56, 57, 58, 59, 60, 61, 62, 63, 64, 65, 66, 67, 68, 69, 70, 71, 72, 73, 74, 75, 76, 77, 78, 79, 80, 81, 82, 83, 84, 85, 86, 87, 88, 89, 90, 91, 92, 93, 94, 95, 96, 97, 98, 99, 100, 101…	[]	[]	[]	[]	[]	[0, 47, 48, 49, 50, 51, 52, 53, 54, 55, 56, 57, 58, 59, 60, 61, 62, 63, 64, 65, 66, 67, 68, 69, 70, 71, 72, 73, 74, 75, 76, 77, 78, 79, 80, 81, 82, 83]	[47, 48, 49, 50, 51, 52, 53, 54, 55, 56, 57, 58, 59, 60, 61, 62, 63, 64, 65, 66, 67, 68, 69, 70, 71, 72, 73, 74, 75, 76, 77, 78, 79, 80, 81, 82, 83]	[(47, 84)]	[37]	[]	[]	[]	0.110803
2	-AGT--GACGCGCATGAATGGAT---GAACGAGATTCCCAC---TGTCCCTACCTACTATCCAGCGA----------AACCACAGCCAAGGGAACGGG--CTTGGCGGAATCAGCGGGGAAAGA-------AGACCCTGTTGAGCTTGACTAAGTGGCACCGAGTCGG	GAGCTGGACGGCGACGTAAAGTTTTAGAGCTACGTTCCCGTCGTTGTACCGTC-TACTTGACATCGATTTTTTTTCGATCC---GTCGTTGTACCGTCTACTTGACGAACGTAGCAAGTTAAAATAAGGCTAGTCCGTTATCAACTTGAAAAAGTGGCACCGAGTCGG	0	0	2	Reference	MODIFIED	Reference	51.786	[0, 1, 2, 3, 4, 5, 6, 7, 8, 9, 10, 11, 12, 13, 14, 15, 16, 17, 18, 19, 20, 21, 22, 23, 24, 25, 26, 27, 28, 29, 30, 31, 32, 33, 34, 35, 36, 37, 38, 39, 40, 41, 42, 43, 44, 45, 46, 47, 48, 49, 50, 51, 52, -53, 53, 54, 55, 56, 57, 58, 59, 60, 61, 62, 63, 64, 65, 66, 67, 68, 69, 70, 71, 72, 73, 74, 75, 76, 77, 78, 79, -80, -80, -80, 80, 81, 82, 83, 84, 85, 86, 87, 88, 89, 90, 91, 92, 93, 94, 95, 96, …	[52, 53, 79, 80]	[52, 79]	[]	[]	[]	[0, 4, 5, 23, 24, 25, 41, 42, 43, 66, 67, 68, 69, 70, 71, 72, 73, 74, 75, 94, 95, 120, 121, 122, 123, 124, 125, 126]	[]	[]	[]	[3, 10, 11, 12, 14, 16, 18, 19, 21, 28, 30, 32, 33, 39, 40, 47, 50, 51, 57, 58, 59, 62, 77, 81, 83, 84, 85, 87, 89, 92, 93, 100, 103, 105, 106, 107, 111, 112, 114, 115, 118, 129, 132, 134, 135, 137, 139, 145, 146]	[57, 58]	['A' 'T']	0.110803
2	CATGGTTCTACAGGGGAGCTGGACGGCGACGTAAAGTTTTAGAGCTACGTTCCCGTC----------------------------------------------------TACTTGACGAACGTAGCAAGTTAAAATAAGGCTAGTCCGTTATCAACTTGAAAAAGTGGCACCGAGTCGG	---------------GAGCTGGACGGCGACGTAAAGTTTTAGAGCTACGTTCCCGTCGTTGTACCGTCTACTTGACATCGATTTTTTTTCGATCCGTCGTTGTACCGTCTACTTGACGAACGTAGCAAGTTAAAATAAGGCTAGTCCGTTATCAACTTGAAAAAGTGGCACCGAGTCGG	0	52	0	Reference	MODIFIED	Reference	62.57	[-1, -1, -1, -1, -1, -1, -1, -1, -1, -1, -1, -1, -1, -1, -1, 0, 1, 2, 3, 4, 5, 6, 7, 8, 9, 10, 11, 12, 13, 14, 15, 16, 17, 18, 19, 20, 21, 22, 23, 24, 25, 26, 27, 28, 29, 30, 31, 32, 33, 34, 35, 36, 37, 38, 39, 40, 41, 42, 43, 44, 45, 46, 47, 48, 49, 50, 51, 52, 53, 54, 55, 56, 57, 58, 59, 60, 61, 62, 63, 64, 65, 66, 67, 68, 69, 70, 71, 72, 73, 74, 75, 76, 77, 78, 79, 80, 81, 82, 83, 84, 85, 86, …	[]	[]	[]	[]	[]	[42, 43, 44, 45, 46, 47, 48, 49, 50, 51, 52, 53, 54, 55, 56, 57, 58, 59, 60, 61, 62, 63, 64, 65, 66, 67, 68, 69, 70, 71, 72, 73, 74, 75, 76, 77, 78, 79, 80, 81, 82, 83, 84, 85, 86, 87, 88, 89, 90, 91, 92, 93]	[42, 43, 44, 45, 46, 47, 48, 49, 50, 51, 52, 53, 54, 55, 56, 57, 58, 59, 60, 61, 62, 63, 64, 65, 66, 67, 68, 69, 70, 71, 72, 73, 74, 75, 76, 77, 78, 79, 80, 81, 82, 83, 84, 85, 86, 87, 88, 89, 90, 91, 92, 93]	[(42, 94)]	[52]	[]	[]	[]	0.110803
2	CATGGTTCTACAGGGGAGCTGGACGGCGACGTAAAGTTTTAGAGCTACGTTCCCGTCGTT----------------------------------------TGTACCGTCTACTTGACGAACGTAGCAAGTTAAAATAAGGCTAGTCCGTTATCAACTTGAAAAAGTGGCACCGAGTCGG	---------------GAGCTGGACGGCGACGTAAAGTTTTAGAGCTACGTTCCCGTCGTTGTACCGTCTACTTGACATCGATTTTTTTTCGATCCGTCGTTGTACCGTCTACTTGACGAACGTAGCAAGTTAAAATAAGGCTAGTCCGTTATCAACTTGAAAAAGTGGCACCGAGTCGG	0	40	0	Reference	MODIFIED	Reference	69.274	[-1, -1, -1, -1, -1, -1, -1, -1, -1, -1, -1, -1, -1, -1, -1, 0, 1, 2, 3, 4, 5, 6, 7, 8, 9, 10, 11, 12, 13, 14, 15, 16, 17, 18, 19, 20, 21, 22, 23, 24, 25, 26, 27, 28, 29, 30, 31, 32, 33, 34, 35, 36, 37, 38, 39, 40, 41, 42, 43, 44, 45, 46, 47, 48, 49, 50, 51, 52, 53, 54, 55, 56, 57, 58, 59, 60, 61, 62, 63, 64, 65, 66, 67, 68, 69, 70, 71, 72, 73, 74, 75, 76, 77, 78, 79, 80, 81, 82, 83, 84, 85, 86, …	[]	[]	[]	[]	[]	[45, 46, 47, 48, 49, 50, 51, 52, 53, 54, 55, 56, 57, 58, 59, 60, 61, 62, 63, 64, 65, 66, 67, 68, 69, 70, 71, 72, 73, 74, 75, 76, 77, 78, 79, 80, 81, 82, 83, 84]	[45, 46, 47, 48, 49, 50, 51, 52, 53, 54, 55, 56, 57, 58, 59, 60, 61, 62, 63, 64, 65, 66, 67, 68, 69, 70, 71, 72, 73, 74, 75, 76, 77, 78, 79, 80, 81, 82, 83, 84]	[(45, 85)]	[40]	[]	[]	[]	0.110803
2	GAGCTGGACG--------------------------------------------------------------------------TTGTACCGTCTACTTGACGAACGTAGCAAGTTAAAATAAGGCTAGTCCGTTATCAACTTGAAAAAGTGGCACCGAGTCGG	GAGCTGGACGGCGACGTAAAGTTTTAGAGCTACGTTCCCGTCGTTGTACCGTCTACTTGACATCGATTTTTTTTCGATCCGTCGTTGTACCGTCTACTTGACGAACGTAGCAAGTTAAAATAAGGCTAGTCCGTTATCAACTTGAAAAAGTGGCACCGAGTCGG	0	74	0	Reference	MODIFIED	Reference	54.878	[0, 1, 2, 3, 4, 5, 6, 7, 8, 9, 10, 11, 12, 13, 14, 15, 16, 17, 18, 19, 20, 21, 22, 23, 24, 25, 26, 27, 28, 29, 30, 31, 32, 33, 34, 35, 36, 37, 38, 39, 40, 41, 42, 43, 44, 45, 46, 47, 48, 49, 50, 51, 52, 53, 54, 55, 56, 57, 58, 59, 60, 61, 62, 63, 64, 65, 66, 67, 68, 69, 70, 71, 72, 73, 74, 75, 76, 77, 78, 79, 80, 81, 82, 83, 84, 85, 86, 87, 88, 89, 90, 91, 92, 93, 94, 95, 96, 97, 98, 99, 100, 101…	[]	[]	[]	[]	[]	[10, 11, 12, 13, 14, 15, 16, 17, 18, 19, 20, 21, 22, 23, 24, 25, 26, 27, 28, 29, 30, 31, 32, 33, 34, 35, 36, 37, 38, 39, 40, 41, 42, 43, 44, 45, 46, 47, 48, 49, 50, 51, 52, 53, 54, 55, 56, 57, 58, 59, 60, 61, 62, 63, 64, 65, 66, 67, 68, 69, 70, 71, 72, 73, 74, 75, 76, 77, 78, 79, 80, 81, 82, 83]	[10, 11, 12, 13, 14, 15, 16, 17, 18, 19, 20, 21, 22, 23, 24, 25, 26, 27, 28, 29, 30, 31, 32, 33, 34, 35, 36, 37, 38, 39, 40, 41, 42, 43, 44, 45, 46, 47, 48, 49, 50, 51, 52, 53, 54, 55, 56, 57, 58, 59, 60, 61, 62, 63, 64, 65, 66, 67, 68, 69, 70, 71, 72, 73, 74, 75, 76, 77, 78, 79, 80, 81, 82, 83]	[(10, 84)]	[74]	[]	[]	[]	0.110803
2	GAGCTGGACGGCGACGTAA-----------------------------------------------------------------TTGTACCGTCTACTTGACGAACGTAGCAAGTTAAAATAAGGCTAGTCCGTTATCAACTTGAAAAAGTGGCACCGAGTCGG	GAGCTGGACGGCGACGTAAAGTTTTAGAGCTACGTTCCCGTCGTTGTACCGTCTACTTGACATCGATTTTTTTTCGATCCGTCGTTGTACCGTCTACTTGACGAACGTAGCAAGTTAAAATAAGGCTAGTCCGTTATCAACTTGAAAAAGTGGCACCGAGTCGG	0	65	0	Reference	MODIFIED	Reference	60.366	[0, 1, 2, 3, 4, 5, 6, 7, 8, 9, 10, 11, 12, 13, 14, 15, 16, 17, 18, 19, 20, 21, 22, 23, 24, 25, 26, 27, 28, 29, 30, 31, 32, 33, 34, 35, 36, 37, 38, 39, 40, 41, 42, 43, 44, 45, 46, 47, 48, 49, 50, 51, 52, 53, 54, 55, 56, 57, 58, 59, 60, 61, 62, 63, 64, 65, 66, 67, 68, 69, 70, 71, 72, 73, 74, 75, 76, 77, 78, 79, 80, 81, 82, 83, 84, 85, 86, 87, 88, 89, 90, 91, 92, 93, 94, 95, 96, 97, 98, 99, 100, 101…	[]	[]	[]	[]	[]	[19, 20, 21, 22, 23, 24, 25, 26, 27, 28, 29, 30, 31, 32, 33, 34, 35, 36, 37, 38, 39, 40, 41, 42, 43, 44, 45, 46, 47, 48, 49, 50, 51, 52, 53, 54, 55, 56, 57, 58, 59, 60, 61, 62, 63, 64, 65, 66, 67, 68, 69, 70, 71, 72, 73, 74, 75, 76, 77, 78, 79, 80, 81, 82, 83]	[19, 20, 21, 22, 23, 24, 25, 26, 27, 28, 29, 30, 31, 32, 33, 34, 35, 36, 37, 38, 39, 40, 41, 42, 43, 44, 45, 46, 47, 48, 49, 50, 51, 52, 53, 54, 55, 56, 57, 58, 59, 60, 61, 62, 63, 64, 65, 66, 67, 68, 69, 70, 71, 72, 73, 74, 75, 76, 77, 78, 79, 80, 81, 82, 83]	[(19, 84)]	[65]	[]	[]	[]	0.110803
2	GAGCTGGACGGCGACGTAAAGTTTTAGAGCGACGTTC-----------------------------------------------TTGTACCGTCTACTTGACGAACGTAGCAAGTTAAAATAAGGCTAGTCCGTTATCAACTTGAAAAAGTGGCACCGAGTCGG	GAGCTGGACGGCGACGTAAAGTTTTAGAGCTACGTTCCCGTCGTTGTACCGTCTACTTGACATCGATTTTTTTTCGATCCGTCGTTGTACCGTCTACTTGACGAACGTAGCAAGTTAAAATAAGGCTAGTCCGTTATCAACTTGAAAAAGTGGCACCGAGTCGG	0	47	0	Reference	MODIFIED	Reference	70.732	[0, 1, 2, 3, 4, 5, 6, 7, 8, 9, 10, 11, 12, 13, 14, 15, 16, 17, 18, 19, 20, 21, 22, 23, 24, 25, 26, 27, 28, 29, 30, 31, 32, 33, 34, 35, 36, 37, 38, 39, 40, 41, 42, 43, 44, 45, 46, 47, 48, 49, 50, 51, 52, 53, 54, 55, 56, 57, 58, 59, 60, 61, 62, 63, 64, 65, 66, 67, 68, 69, 70, 71, 72, 73, 74, 75, 76, 77, 78, 79, 80, 81, 82, 83, 84, 85, 86, 87, 88, 89, 90, 91, 92, 93, 94, 95, 96, 97, 98, 99, 100, 101…	[]	[]	[]	[]	[]	[37, 38, 39, 40, 41, 42, 43, 44, 45, 46, 47, 48, 49, 50, 51, 52, 53, 54, 55, 56, 57, 58, 59, 60, 61, 62, 63, 64, 65, 66, 67, 68, 69, 70, 71, 72, 73, 74, 75, 76, 77, 78, 79, 80, 81, 82, 83]	[37, 38, 39, 40, 41, 42, 43, 44, 45, 46, 47, 48, 49, 50, 51, 52, 53, 54, 55, 56, 57, 58, 59, 60, 61, 62, 63, 64, 65, 66, 67, 68, 69, 70, 71, 72, 73, 74, 75, 76, 77, 78, 79, 80, 81, 82, 83]	[(37, 84)]	[47]	[30]	[]	[]	0.110803
2	GAGCTGGACGGCGACGTAAAGTTTTAGAGCT-------------------------------------------------------------------TGACGAACGTAGCAAGTTAAAATAAGGCTAGTCCGTTATCAACTTGAAAAAGTGGCACCGAGTCGG	GAGCTGGACGGCGACGTAAAGTTTTAGAGCTACGTTCCCGTCGTTGTACCGTCTACTTGACATCGATTTTTTTTCGATCCGTCGTTGTACCGTCTACTTGACGAACGTAGCAAGTTAAAATAAGGCTAGTCCGTTATCAACTTGAAAAAGTGGCACCGAGTCGG	0	67	0	Reference	MODIFIED	Reference	59.146	[0, 1, 2, 3, 4, 5, 6, 7, 8, 9, 10, 11, 12, 13, 14, 15, 16, 17, 18, 19, 20, 21, 22, 23, 24, 25, 26, 27, 28, 29, 30, 31, 32, 33, 34, 35, 36, 37, 38, 39, 40, 41, 42, 43, 44, 45, 46, 47, 48, 49, 50, 51, 52, 53, 54, 55, 56, 57, 58, 59, 60, 61, 62, 63, 64, 65, 66, 67, 68, 69, 70, 71, 72, 73, 74, 75, 76, 77, 78, 79, 80, 81, 82, 83, 84, 85, 86, 87, 88, 89, 90, 91, 92, 93, 94, 95, 96, 97, 98, 99, 100, 101…	[]	[]	[]	[]	[]	[31, 32, 33, 34, 35, 36, 37, 38, 39, 40, 41, 42, 43, 44, 45, 46, 47, 48, 49, 50, 51, 52, 53, 54, 55, 56, 57, 58, 59, 60, 61, 62, 63, 64, 65, 66, 67, 68, 69, 70, 71, 72, 73, 74, 75, 76, 77, 78, 79, 80, 81, 82, 83, 84, 85, 86, 87, 88, 89, 90, 91, 92, 93, 94, 95, 96, 97]	[31, 32, 33, 34, 35, 36, 37, 38, 39, 40, 41, 42, 43, 44, 45, 46, 47, 48, 49, 50, 51, 52, 53, 54, 55, 56, 57, 58, 59, 60, 61, 62, 63, 64, 65, 66, 67, 68, 69, 70, 71, 72, 73, 74, 75, 76, 77, 78, 79, 80, 81, 82, 83, 84, 85, 86, 87, 88, 89, 90, 91, 92, 93, 94, 95, 96, 97]	[(31, 98)]	[67]	[]	[]	[]	0.110803
2	GAGCTGGACGGCGACGTAAAGTTTTAGAGCTACGT---------------------------------------------------GTACCGTCTACTTGACGAACGTAGCAAGTTAAAATAAGGCTAGTCCGTTATCAACTTGAAAAAGTGGCACCGAGTCGG	GAGCTGGACGGCGACGTAAAGTTTTAGAGCTACGTTCCCGTCGTTGTACCGTCTACTTGACATCGATTTTTTTTCGATCCGTCGTTGTACCGTCTACTTGACGAACGTAGCAAGTTAAAATAAGGCTAGTCCGTTATCAACTTGAAAAAGTGGCACCGAGTCGG	0	51	0	Reference	MODIFIED	Reference	68.902	[0, 1, 2, 3, 4, 5, 6, 7, 8, 9, 10, 11, 12, 13, 14, 15, 16, 17, 18, 19, 20, 21, 22, 23, 24, 25, 26, 27, 28, 29, 30, 31, 32, 33, 34, 35, 36, 37, 38, 39, 40, 41, 42, 43, 44, 45, 46, 47, 48, 49, 50, 51, 52, 53, 54, 55, 56, 57, 58, 59, 60, 61, 62, 63, 64, 65, 66, 67, 68, 69, 70, 71, 72, 73, 74, 75, 76, 77, 78, 79, 80, 81, 82, 83, 84, 85, 86, 87, 88, 89, 90, 91, 92, 93, 94, 95, 96, 97, 98, 99, 100, 101…	[]	[]	[]	[]	[]	[35, 36, 37, 38, 39, 40, 41, 42, 43, 44, 45, 46, 47, 48, 49, 50, 51, 52, 53, 54, 55, 56, 57, 58, 59, 60, 61, 62, 63, 64, 65, 66, 67, 68, 69, 70, 71, 72, 73, 74, 75, 76, 77, 78, 79, 80, 81, 82, 83, 84, 85]	[35, 36, 37, 38, 39, 40, 41, 42, 43, 44, 45, 46, 47, 48, 49, 50, 51, 52, 53, 54, 55, 56, 57, 58, 59, 60, 61, 62, 63, 64, 65, 66, 67, 68, 69, 70, 71, 72, 73, 74, 75, 76, 77, 78, 79, 80, 81, 82, 83, 84, 85]	[(35, 86)]	[51]	[]	[]	[]	0.110803
2	GAGCTGGACGGCGACGTAAAGTTTTAGAGCTACGTTC---------------------------------------------------------TACTTGACGAACGTAGCAAGTTAAAATAAGGCTAGTCCGTTATCAACTTGAAAAAGTGGCACCGAGTCGG	GAGCTGGACGGCGACGTAAAGTTTTAGAGCTACGTTCCCGTCGTTGTACCGTCTACTTGACATCGATTTTTTTTCGATCCGTCGTTGTACCGTCTACTTGACGAACGTAGCAAGTTAAAATAAGGCTAGTCCGTTATCAACTTGAAAAAGTGGCACCGAGTCGG	0	57	0	Reference	MODIFIED	Reference	65.244	[0, 1, 2, 3, 4, 5, 6, 7, 8, 9, 10, 11, 12, 13, 14, 15, 16, 17, 18, 19, 20, 21, 22, 23, 24, 25, 26, 27, 28, 29, 30, 31, 32, 33, 34, 35, 36, 37, 38, 39, 40, 41, 42, 43, 44, 45, 46, 47, 48, 49, 50, 51, 52, 53, 54, 55, 56, 57, 58, 59, 60, 61, 62, 63, 64, 65, 66, 67, 68, 69, 70, 71, 72, 73, 74, 75, 76, 77, 78, 79, 80, 81, 82, 83, 84, 85, 86, 87, 88, 89, 90, 91, 92, 93, 94, 95, 96, 97, 98, 99, 100, 101…	[]	[]	[]	[]	[]	[37, 38, 39, 40, 41, 42, 43, 44, 45, 46, 47, 48, 49, 50, 51, 52, 53, 54, 55, 56, 57, 58, 59, 60, 61, 62, 63, 64, 65, 66, 67, 68, 69, 70, 71, 72, 73, 74, 75, 76, 77, 78, 79, 80, 81, 82, 83, 84, 85, 86, 87, 88, 89, 90, 91, 92, 93]	[37, 38, 39, 40, 41, 42, 43, 44, 45, 46, 47, 48, 49, 50, 51, 52, 53, 54, 55, 56, 57, 58, 59, 60, 61, 62, 63, 64, 65, 66, 67, 68, 69, 70, 71, 72, 73, 74, 75, 76, 77, 78, 79, 80, 81, 82, 83, 84, 85, 86, 87, 88, 89, 90, 91, 92, 93]	[(37, 94)]	[57]	[]	[]	[]	0.110803
2	GAGCTGGACGGCGACGTAAAGTTTTAGAGCTACGTTCCC----------------------------------------------TGTACCGTCTACTTGACGAACGTAGCAAGTTAAAATAAGGCTAGTCCGTTATCAACTTGAAAAAGTGGCACCGAGTCGG	GAGCTGGACGGCGACGTAAAGTTTTAGAGCTACGTTCCCGTCGTTGTACCGTCTACTTGACATCGATTTTTTTTCGATCCGTCGTTGTACCGTCTACTTGACGAACGTAGCAAGTTAAAATAAGGCTAGTCCGTTATCAACTTGAAAAAGTGGCACCGAGTCGG	0	46	0	Reference	MODIFIED	Reference	71.951	[0, 1, 2, 3, 4, 5, 6, 7, 8, 9, 10, 11, 12, 13, 14, 15, 16, 17, 18, 19, 20, 21, 22, 23, 24, 25, 26, 27, 28, 29, 30, 31, 32, 33, 34, 35, 36, 37, 38, 39, 40, 41, 42, 43, 44, 45, 46, 47, 48, 49, 50, 51, 52, 53, 54, 55, 56, 57, 58, 59, 60, 61, 62, 63, 64, 65, 66, 67, 68, 69, 70, 71, 72, 73, 74, 75, 76, 77, 78, 79, 80, 81, 82, 83, 84, 85, 86, 87, 88, 89, 90, 91, 92, 93, 94, 95, 96, 97, 98, 99, 100, 101…	[]	[]	[]	[]	[]	[39, 40, 41, 42, 43, 44, 45, 46, 47, 48, 49, 50, 51, 52, 53, 54, 55, 56, 57, 58, 59, 60, 61, 62, 63, 64, 65, 66, 67, 68, 69, 70, 71, 72, 73, 74, 75, 76, 77, 78, 79, 80, 81, 82, 83, 84]	[39, 40, 41, 42, 43, 44, 45, 46, 47, 48, 49, 50, 51, 52, 53, 54, 55, 56, 57, 58, 59, 60, 61, 62, 63, 64, 65, 66, 67, 68, 69, 70, 71, 72, 73, 74, 75, 76, 77, 78, 79, 80, 81, 82, 83, 84]	[(39, 85)]	[46]	[]	[]	[]	0.110803
2	GAGCTGGACGGCGACGTAAAGTTTTAGAGCTACGTTCCCGT------------------------------------------------------ACTTGACGAACGTAGCAAGTTAAAATAAGGCTAGTCCGTTATCAACTTGAAAAAGTGGCACCGAGTCGG	GAGCTGGACGGCGACGTAAAGTTTTAGAGCTACGTTCCCGTCGTTGTACCGTCTACTTGACATCGATTTTTTTTCGATCCGTCGTTGTACCGTCTACTTGACGAACGTAGCAAGTTAAAATAAGGCTAGTCCGTTATCAACTTGAAAAAGTGGCACCGAGTCGG	0	54	0	Reference	MODIFIED	Reference	67.073	[0, 1, 2, 3, 4, 5, 6, 7, 8, 9, 10, 11, 12, 13, 14, 15, 16, 17, 18, 19, 20, 21, 22, 23, 24, 25, 26, 27, 28, 29, 30, 31, 32, 33, 34, 35, 36, 37, 38, 39, 40, 41, 42, 43, 44, 45, 46, 47, 48, 49, 50, 51, 52, 53, 54, 55, 56, 57, 58, 59, 60, 61, 62, 63, 64, 65, 66, 67, 68, 69, 70, 71, 72, 73, 74, 75, 76, 77, 78, 79, 80, 81, 82, 83, 84, 85, 86, 87, 88, 89, 90, 91, 92, 93, 94, 95, 96, 97, 98, 99, 100, 101…	[]	[]	[]	[]	[]	[41, 42, 43, 44, 45, 46, 47, 48, 49, 50, 51, 52, 53, 54, 55, 56, 57, 58, 59, 60, 61, 62, 63, 64, 65, 66, 67, 68, 69, 70, 71, 72, 73, 74, 75, 76, 77, 78, 79, 80, 81, 82, 83, 84, 85, 86, 87, 88, 89, 90, 91, 92, 93, 94]	[41, 42, 43, 44, 45, 46, 47, 48, 49, 50, 51, 52, 53, 54, 55, 56, 57, 58, 59, 60, 61, 62, 63, 64, 65, 66, 67, 68, 69, 70, 71, 72, 73, 74, 75, 76, 77, 78, 79, 80, 81, 82, 83, 84, 85, 86, 87, 88, 89, 90, 91, 92, 93, 94]	[(41, 95)]	[54]	[]	[]	[]	0.110803
2	GAGCTGGACGGCGACGTAAAGTTTTAGAGCTACGTTCCCGT---------------------------------------------GTACCGTCTACTTGACGAACGTAGCAAGTTAAAATAAGGCTAGTCCGTTATCAACTTGAAAAAGTGGCACCGAGTCGG	GAGCTGGACGGCGACGTAAAGTTTTAGAGCTACGTTCCCGTCGTTGTACCGTCTACTTGACATCGATTTTTTTTCGATCCGTCGTTGTACCGTCTACTTGACGAACGTAGCAAGTTAAAATAAGGCTAGTCCGTTATCAACTTGAAAAAGTGGCACCGAGTCGG	0	45	0	Reference	MODIFIED	Reference	72.561	[0, 1, 2, 3, 4, 5, 6, 7, 8, 9, 10, 11, 12, 13, 14, 15, 16, 17, 18, 19, 20, 21, 22, 23, 24, 25, 26, 27, 28, 29, 30, 31, 32, 33, 34, 35, 36, 37, 38, 39, 40, 41, 42, 43, 44, 45, 46, 47, 48, 49, 50, 51, 52, 53, 54, 55, 56, 57, 58, 59, 60, 61, 62, 63, 64, 65, 66, 67, 68, 69, 70, 71, 72, 73, 74, 75, 76, 77, 78, 79, 80, 81, 82, 83, 84, 85, 86, 87, 88, 89, 90, 91, 92, 93, 94, 95, 96, 97, 98, 99, 100, 101…	[]	[]	[]	[]	[]	[41, 42, 43, 44, 45, 46, 47, 48, 49, 50, 51, 52, 53, 54, 55, 56, 57, 58, 59, 60, 61, 62, 63, 64, 65, 66, 67, 68, 69, 70, 71, 72, 73, 74, 75, 76, 77, 78, 79, 80, 81, 82, 83, 84, 85]	[41, 42, 43, 44, 45, 46, 47, 48, 49, 50, 51, 52, 53, 54, 55, 56, 57, 58, 59, 60, 61, 62, 63, 64, 65, 66, 67, 68, 69, 70, 71, 72, 73, 74, 75, 76, 77, 78, 79, 80, 81, 82, 83, 84, 85]	[(41, 86)]	[45]	[]	[]	[]	0.110803
2	GAGCTGGACGGCGACGTAAAGTTTTAGAGCTACGTTCCCGT--------------------------------------------TGTACCGTCTACTTGACGAACGTAGCAAGTTAAAATAAGGCTAGTCCGTTATCAACTTGAAAAAGTGGCACCGAGTCCG	GAGCTGGACGGCGACGTAAAGTTTTAGAGCTACGTTCCCGTCGTTGTACCGTCTACTTGACATCGATTTTTTTTCGATCCGTCGTTGTACCGTCTACTTGACGAACGTAGCAAGTTAAAATAAGGCTAGTCCGTTATCAACTTGAAAAAGTGGCACCGAGTCGG	0	44	0	Reference	MODIFIED	Reference	72.561	[0, 1, 2, 3, 4, 5, 6, 7, 8, 9, 10, 11, 12, 13, 14, 15, 16, 17, 18, 19, 20, 21, 22, 23, 24, 25, 26, 27, 28, 29, 30, 31, 32, 33, 34, 35, 36, 37, 38, 39, 40, 41, 42, 43, 44, 45, 46, 47, 48, 49, 50, 51, 52, 53, 54, 55, 56, 57, 58, 59, 60, 61, 62, 63, 64, 65, 66, 67, 68, 69, 70, 71, 72, 73, 74, 75, 76, 77, 78, 79, 80, 81, 82, 83, 84, 85, 86, 87, 88, 89, 90, 91, 92, 93, 94, 95, 96, 97, 98, 99, 100, 101…	[]	[]	[]	[]	[]	[41, 42, 43, 44, 45, 46, 47, 48, 49, 50, 51, 52, 53, 54, 55, 56, 57, 58, 59, 60, 61, 62, 63, 64, 65, 66, 67, 68, 69, 70, 71, 72, 73, 74, 75, 76, 77, 78, 79, 80, 81, 82, 83, 84]	[41, 42, 43, 44, 45, 46, 47, 48, 49, 50, 51, 52, 53, 54, 55, 56, 57, 58, 59, 60, 61, 62, 63, 64, 65, 66, 67, 68, 69, 70, 71, 72, 73, 74, 75, 76, 77, 78, 79, 80, 81, 82, 83, 84]	[(41, 85)]	[44]	[162]	[]	[]	0.110803
2	GAGCTGGACGGCGACGTAAAGTTTTAGAGCTACGTTCCCGTC----------------------------------------------------TACTTGACGAACGTAGCAAGTTAAAATAAGGCTAGTCCGTTATCAACTTGAAAAAGTGGCACC-AGTCGG	GAGCTGGACGGCGACGTAAAGTTTTAGAGCTACGTTCCCGTCGTTGTACCGTCTACTTGACATCGATTTTTTTTCGATCCGTCGTTGTACCGTCTACTTGACGAACGTAGCAAGTTAAAATAAGGCTAGTCCGTTATCAACTTGAAAAAGTGGCACCGAGTCGG	0	52	0	Reference	MODIFIED	Reference	67.683	[0, 1, 2, 3, 4, 5, 6, 7, 8, 9, 10, 11, 12, 13, 14, 15, 16, 17, 18, 19, 20, 21, 22, 23, 24, 25, 26, 27, 28, 29, 30, 31, 32, 33, 34, 35, 36, 37, 38, 39, 40, 41, 42, 43, 44, 45, 46, 47, 48, 49, 50, 51, 52, 53, 54, 55, 56, 57, 58, 59, 60, 61, 62, 63, 64, 65, 66, 67, 68, 69, 70, 71, 72, 73, 74, 75, 76, 77, 78, 79, 80, 81, 82, 83, 84, 85, 86, 87, 88, 89, 90, 91, 92, 93, 94, 95, 96, 97, 98, 99, 100, 101…	[]	[]	[]	[]	[]	[42, 43, 44, 45, 46, 47, 48, 49, 50, 51, 52, 53, 54, 55, 56, 57, 58, 59, 60, 61, 62, 63, 64, 65, 66, 67, 68, 69, 70, 71, 72, 73, 74, 75, 76, 77, 78, 79, 80, 81, 82, 83, 84, 85, 86, 87, 88, 89, 90, 91, 92, 93, 157]	[42, 43, 44, 45, 46, 47, 48, 49, 50, 51, 52, 53, 54, 55, 56, 57, 58, 59, 60, 61, 62, 63, 64, 65, 66, 67, 68, 69, 70, 71, 72, 73, 74, 75, 76, 77, 78, 79, 80, 81, 82, 83, 84, 85, 86, 87, 88, 89, 90, 91, 92, 93]	[(42, 94)]	[52]	[]	[]	[]	0.110803
2	GAGCTGGACGGCGACGTAAAGTTTTAGAGCTACGTTCCCGTC----------------------------------------------------TACTTGACGAACGTAGCAAGTTAAAATAAGGCTAGTCCGTTATCAACTTGAAAAAGTGGCACCGA-TCGG	GAGCTGGACGGCGACGTAAAGTTTTAGAGCTACGTTCCCGTCGTTGTACCGTCTACTTGACATCGATTTTTTTTCGATCCGTCGTTGTACCGTCTACTTGACGAACGTAGCAAGTTAAAATAAGGCTAGTCCGTTATCAACTTGAAAAAGTGGCACCGAGTCGG	0	52	0	Reference	MODIFIED	Reference	67.683	[0, 1, 2, 3, 4, 5, 6, 7, 8, 9, 10, 11, 12, 13, 14, 15, 16, 17, 18, 19, 20, 21, 22, 23, 24, 25, 26, 27, 28, 29, 30, 31, 32, 33, 34, 35, 36, 37, 38, 39, 40, 41, 42, 43, 44, 45, 46, 47, 48, 49, 50, 51, 52, 53, 54, 55, 56, 57, 58, 59, 60, 61, 62, 63, 64, 65, 66, 67, 68, 69, 70, 71, 72, 73, 74, 75, 76, 77, 78, 79, 80, 81, 82, 83, 84, 85, 86, 87, 88, 89, 90, 91, 92, 93, 94, 95, 96, 97, 98, 99, 100, 101…	[]	[]	[]	[]	[]	[42, 43, 44, 45, 46, 47, 48, 49, 50, 51, 52, 53, 54, 55, 56, 57, 58, 59, 60, 61, 62, 63, 64, 65, 66, 67, 68, 69, 70, 71, 72, 73, 74, 75, 76, 77, 78, 79, 80, 81, 82, 83, 84, 85, 86, 87, 88, 89, 90, 91, 92, 93, 159]	[42, 43, 44, 45, 46, 47, 48, 49, 50, 51, 52, 53, 54, 55, 56, 57, 58, 59, 60, 61, 62, 63, 64, 65, 66, 67, 68, 69, 70, 71, 72, 73, 74, 75, 76, 77, 78, 79, 80, 81, 82, 83, 84, 85, 86, 87, 88, 89, 90, 91, 92, 93]	[(42, 94)]	[52]	[]	[]	[]	0.110803
2	GAGCTGGACGGCGACGTAAAGTTTTAGAGCTACGTTCCCGTC----------------------------------------------------TACTTGACGAACGTAGCAAGTTAAAATAAGGCTAGTCCGTTATCAACTTGAAAAAGTGGCACCGAGTCAG	GAGCTGGACGGCGACGTAAAGTTTTAGAGCTACGTTCCCGTCGTTGTACCGTCTACTTGACATCGATTTTTTTTCGATCCGTCGTTGTACCGTCTACTTGACGAACGTAGCAAGTTAAAATAAGGCTAGTCCGTTATCAACTTGAAAAAGTGGCACCGAGTCGG	0	52	0	Reference	MODIFIED	Reference	67.683	[0, 1, 2, 3, 4, 5, 6, 7, 8, 9, 10, 11, 12, 13, 14, 15, 16, 17, 18, 19, 20, 21, 22, 23, 24, 25, 26, 27, 28, 29, 30, 31, 32, 33, 34, 35, 36, 37, 38, 39, 40, 41, 42, 43, 44, 45, 46, 47, 48, 49, 50, 51, 52, 53, 54, 55, 56, 57, 58, 59, 60, 61, 62, 63, 64, 65, 66, 67, 68, 69, 70, 71, 72, 73, 74, 75, 76, 77, 78, 79, 80, 81, 82, 83, 84, 85, 86, 87, 88, 89, 90, 91, 92, 93, 94, 95, 96, 97, 98, 99, 100, 101…	[]	[]	[]	[]	[]	[42, 43, 44, 45, 46, 47, 48, 49, 50, 51, 52, 53, 54, 55, 56, 57, 58, 59, 60, 61, 62, 63, 64, 65, 66, 67, 68, 69, 70, 71, 72, 73, 74, 75, 76, 77, 78, 79, 80, 81, 82, 83, 84, 85, 86, 87, 88, 89, 90, 91, 92, 93]	[42, 43, 44, 45, 46, 47, 48, 49, 50, 51, 52, 53, 54, 55, 56, 57, 58, 59, 60, 61, 62, 63, 64, 65, 66, 67, 68, 69, 70, 71, 72, 73, 74, 75, 76, 77, 78, 79, 80, 81, 82, 83, 84, 85, 86, 87, 88, 89, 90, 91, 92, 93]	[(42, 94)]	[52]	[162]	[]	[]	0.110803
2	GAGCTGGACGGCGACGTAAAGTTTTAGAGCTACGTTCCCGTC------------------------------------------TTGTACCGTCTACTTGACGAACGTAGCAAGTTAAAATAAGGCTAGTCCGTTATCAACTTGAAAAAGTGGCACCGAGTCG-	GAGCTGGACGGCGACGTAAAGTTTTAGAGCTACGTTCCCGTCGTTGTACCGTCTACTTGACATCGATTTTTTTTCGATCCGTCGTTGTACCGTCTACTTGACGAACGTAGCAAGTTAAAATAAGGCTAGTCCGTTATCAACTTGAAAAAGTGGCACCGAGTCGG	0	42	0	Reference	MODIFIED	Reference	73.78	[0, 1, 2, 3, 4, 5, 6, 7, 8, 9, 10, 11, 12, 13, 14, 15, 16, 17, 18, 19, 20, 21, 22, 23, 24, 25, 26, 27, 28, 29, 30, 31, 32, 33, 34, 35, 36, 37, 38, 39, 40, 41, 42, 43, 44, 45, 46, 47, 48, 49, 50, 51, 52, 53, 54, 55, 56, 57, 58, 59, 60, 61, 62, 63, 64, 65, 66, 67, 68, 69, 70, 71, 72, 73, 74, 75, 76, 77, 78, 79, 80, 81, 82, 83, 84, 85, 86, 87, 88, 89, 90, 91, 92, 93, 94, 95, 96, 97, 98, 99, 100, 101…	[]	[]	[]	[]	[]	[42, 43, 44, 45, 46, 47, 48, 49, 50, 51, 52, 53, 54, 55, 56, 57, 58, 59, 60, 61, 62, 63, 64, 65, 66, 67, 68, 69, 70, 71, 72, 73, 74, 75, 76, 77, 78, 79, 80, 81, 82, 83]	[42, 43, 44, 45, 46, 47, 48, 49, 50, 51, 52, 53, 54, 55, 56, 57, 58, 59, 60, 61, 62, 63, 64, 65, 66, 67, 68, 69, 70, 71, 72, 73, 74, 75, 76, 77, 78, 79, 80, 81, 82, 83]	[(42, 84)]	[42]	[]	[]	[]	0.110803
2	GAGCTGGACGGCGACGTAAAGTTTTAGAGCTACGTTCCCGTC------------------------------------------TTGTACCGTCTACTTGACGAACGTAGCAAGTTAAAATAAGGCTAGTCCGTTATCAACTTGAAAAAGTGGCACCGAGTGG-	GAGCTGGACGGCGACGTAAAGTTTTAGAGCTACGTTCCCGTCGTTGTACCGTCTACTTGACATCGATTTTTTTTCGATCCGTCGTTGTACCGTCTACTTGACGAACGTAGCAAGTTAAAATAAGGCTAGTCCGTTATCAACTTGAAAAAGTGGCACCGAGTCGG	0	42	0	Reference	MODIFIED	Reference	73.171	[0, 1, 2, 3, 4, 5, 6, 7, 8, 9, 10, 11, 12, 13, 14, 15, 16, 17, 18, 19, 20, 21, 22, 23, 24, 25, 26, 27, 28, 29, 30, 31, 32, 33, 34, 35, 36, 37, 38, 39, 40, 41, 42, 43, 44, 45, 46, 47, 48, 49, 50, 51, 52, 53, 54, 55, 56, 57, 58, 59, 60, 61, 62, 63, 64, 65, 66, 67, 68, 69, 70, 71, 72, 73, 74, 75, 76, 77, 78, 79, 80, 81, 82, 83, 84, 85, 86, 87, 88, 89, 90, 91, 92, 93, 94, 95, 96, 97, 98, 99, 100, 101…	[]	[]	[]	[]	[]	[42, 43, 44, 45, 46, 47, 48, 49, 50, 51, 52, 53, 54, 55, 56, 57, 58, 59, 60, 61, 62, 63, 64, 65, 66, 67, 68, 69, 70, 71, 72, 73, 74, 75, 76, 77, 78, 79, 80, 81, 82, 83]	[42, 43, 44, 45, 46, 47, 48, 49, 50, 51, 52, 53, 54, 55, 56, 57, 58, 59, 60, 61, 62, 63, 64, 65, 66, 67, 68, 69, 70, 71, 72, 73, 74, 75, 76, 77, 78, 79, 80, 81, 82, 83]	[(42, 84)]	[42]	[161]	[]	[]	0.110803
2	GAGCTGGACGGCGACGTAAAGTTTTAGAGCTACGTTCCCGTCG-------------------------------------------------------------ACGTAGCAAGTTAAAATAAGGCTAGTCCGTTATCAACTTGAAAAAGTGGCACCGAGTCGG	GAGCTGGACGGCGACGTAAAGTTTTAGAGCTACGTTCCCGTCGTTGTACCGTCTACTTGACATCGATTTTTTTTCGATCCGTCGTTGTACCGTCTACTTGACGAACGTAGCAAGTTAAAATAAGGCTAGTCCGTTATCAACTTGAAAAAGTGGCACCGAGTCGG	0	61	0	Reference	MODIFIED	Reference	62.805	[0, 1, 2, 3, 4, 5, 6, 7, 8, 9, 10, 11, 12, 13, 14, 15, 16, 17, 18, 19, 20, 21, 22, 23, 24, 25, 26, 27, 28, 29, 30, 31, 32, 33, 34, 35, 36, 37, 38, 39, 40, 41, 42, 43, 44, 45, 46, 47, 48, 49, 50, 51, 52, 53, 54, 55, 56, 57, 58, 59, 60, 61, 62, 63, 64, 65, 66, 67, 68, 69, 70, 71, 72, 73, 74, 75, 76, 77, 78, 79, 80, 81, 82, 83, 84, 85, 86, 87, 88, 89, 90, 91, 92, 93, 94, 95, 96, 97, 98, 99, 100, 101…	[]	[]	[]	[]	[]	[43, 44, 45, 46, 47, 48, 49, 50, 51, 52, 53, 54, 55, 56, 57, 58, 59, 60, 61, 62, 63, 64, 65, 66, 67, 68, 69, 70, 71, 72, 73, 74, 75, 76, 77, 78, 79, 80, 81, 82, 83, 84, 85, 86, 87, 88, 89, 90, 91, 92, 93, 94, 95, 96, 97, 98, 99, 100, 101, 102, 103]	[43, 44, 45, 46, 47, 48, 49, 50, 51, 52, 53, 54, 55, 56, 57, 58, 59, 60, 61, 62, 63, 64, 65, 66, 67, 68, 69, 70, 71, 72, 73, 74, 75, 76, 77, 78, 79, 80, 81, 82, 83, 84, 85, 86, 87, 88, 89, 90, 91, 92, 93, 94, 95, 96, 97, 98, 99, 100, 101, 102, 103]	[(43, 104)]	[61]	[]	[]	[]	0.110803
2	GAGCTGGACGGCGACGTAAAGTTTTAGAGCTACGTTCCCGTCG----------------------------------------------------------CGAACGTAGCAAGTTAAAATAAGGCTAGTCCGTTATCAACTTGAAAAAGTGGCACCGAGTCGG	GAGCTGGACGGCGACGTAAAGTTTTAGAGCTACGTTCCCGTCGTTGTACCGTCTACTTGACATCGATTTTTTTTCGATCCGTCGTTGTACCGTCTACTTGACGAACGTAGCAAGTTAAAATAAGGCTAGTCCGTTATCAACTTGAAAAAGTGGCACCGAGTCGG	0	58	0	Reference	MODIFIED	Reference	64.634	[0, 1, 2, 3, 4, 5, 6, 7, 8, 9, 10, 11, 12, 13, 14, 15, 16, 17, 18, 19, 20, 21, 22, 23, 24, 25, 26, 27, 28, 29, 30, 31, 32, 33, 34, 35, 36, 37, 38, 39, 40, 41, 42, 43, 44, 45, 46, 47, 48, 49, 50, 51, 52, 53, 54, 55, 56, 57, 58, 59, 60, 61, 62, 63, 64, 65, 66, 67, 68, 69, 70, 71, 72, 73, 74, 75, 76, 77, 78, 79, 80, 81, 82, 83, 84, 85, 86, 87, 88, 89, 90, 91, 92, 93, 94, 95, 96, 97, 98, 99, 100, 101…	[]	[]	[]	[]	[]	[43, 44, 45, 46, 47, 48, 49, 50, 51, 52, 53, 54, 55, 56, 57, 58, 59, 60, 61, 62, 63, 64, 65, 66, 67, 68, 69, 70, 71, 72, 73, 74, 75, 76, 77, 78, 79, 80, 81, 82, 83, 84, 85, 86, 87, 88, 89, 90, 91, 92, 93, 94, 95, 96, 97, 98, 99, 100]	[43, 44, 45, 46, 47, 48, 49, 50, 51, 52, 53, 54, 55, 56, 57, 58, 59, 60, 61, 62, 63, 64, 65, 66, 67, 68, 69, 70, 71, 72, 73, 74, 75, 76, 77, 78, 79, 80, 81, 82, 83, 84, 85, 86, 87, 88, 89, 90, 91, 92, 93, 94, 95, 96, 97, 98, 99, 100]	[(43, 101)]	[58]	[]	[]	[]	0.110803
2	GAGCTGGACGGCGACGTAAAGTTTTAGAGCTACGTTCCCGTCG---------------------------------------------------------ACGAACGTAGCAAGTTAAAATAAGGCTAGTCCGTTATCAACTTGAAAAAGTGGCACCGAGTCGG	GAGCTGGACGGCGACGTAAAGTTTTAGAGCTACGTTCCCGTCGTTGTACCGTCTACTTGACATCGATTTTTTTTCGATCCGTCGTTGTACCGTCTACTTGACGAACGTAGCAAGTTAAAATAAGGCTAGTCCGTTATCAACTTGAAAAAGTGGCACCGAGTCGG	0	57	0	Reference	MODIFIED	Reference	65.244	[0, 1, 2, 3, 4, 5, 6, 7, 8, 9, 10, 11, 12, 13, 14, 15, 16, 17, 18, 19, 20, 21, 22, 23, 24, 25, 26, 27, 28, 29, 30, 31, 32, 33, 34, 35, 36, 37, 38, 39, 40, 41, 42, 43, 44, 45, 46, 47, 48, 49, 50, 51, 52, 53, 54, 55, 56, 57, 58, 59, 60, 61, 62, 63, 64, 65, 66, 67, 68, 69, 70, 71, 72, 73, 74, 75, 76, 77, 78, 79, 80, 81, 82, 83, 84, 85, 86, 87, 88, 89, 90, 91, 92, 93, 94, 95, 96, 97, 98, 99, 100, 101…	[]	[]	[]	[]	[]	[43, 44, 45, 46, 47, 48, 49, 50, 51, 52, 53, 54, 55, 56, 57, 58, 59, 60, 61, 62, 63, 64, 65, 66, 67, 68, 69, 70, 71, 72, 73, 74, 75, 76, 77, 78, 79, 80, 81, 82, 83, 84, 85, 86, 87, 88, 89, 90, 91, 92, 93, 94, 95, 96, 97, 98, 99]	[43, 44, 45, 46, 47, 48, 49, 50, 51, 52, 53, 54, 55, 56, 57, 58, 59, 60, 61, 62, 63, 64, 65, 66, 67, 68, 69, 70, 71, 72, 73, 74, 75, 76, 77, 78, 79, 80, 81, 82, 83, 84, 85, 86, 87, 88, 89, 90, 91, 92, 93, 94, 95, 96, 97, 98, 99]	[(43, 100)]	[57]	[]	[]	[]	0.110803
2	GAGCTGGACGGCGACGTAAAGTTTTAGAGCTACGTTCCCGTCG--------------------------------------------------------GACGAACGTAGCAAGTTAAAATAAGGCTAGTCCGTTATCAACTTGAAAAAGTGGCACCGAGTCGG	GAGCTGGACGGCGACGTAAAGTTTTAGAGCTACGTTCCCGTCGTTGTACCGTCTACTTGACATCGATTTTTTTTCGATCCGTCGTTGTACCGTCTACTTGACGAACGTAGCAAGTTAAAATAAGGCTAGTCCGTTATCAACTTGAAAAAGTGGCACCGAGTCGG	0	56	0	Reference	MODIFIED	Reference	65.854	[0, 1, 2, 3, 4, 5, 6, 7, 8, 9, 10, 11, 12, 13, 14, 15, 16, 17, 18, 19, 20, 21, 22, 23, 24, 25, 26, 27, 28, 29, 30, 31, 32, 33, 34, 35, 36, 37, 38, 39, 40, 41, 42, 43, 44, 45, 46, 47, 48, 49, 50, 51, 52, 53, 54, 55, 56, 57, 58, 59, 60, 61, 62, 63, 64, 65, 66, 67, 68, 69, 70, 71, 72, 73, 74, 75, 76, 77, 78, 79, 80, 81, 82, 83, 84, 85, 86, 87, 88, 89, 90, 91, 92, 93, 94, 95, 96, 97, 98, 99, 100, 101…	[]	[]	[]	[]	[]	[43, 44, 45, 46, 47, 48, 49, 50, 51, 52, 53, 54, 55, 56, 57, 58, 59, 60, 61, 62, 63, 64, 65, 66, 67, 68, 69, 70, 71, 72, 73, 74, 75, 76, 77, 78, 79, 80, 81, 82, 83, 84, 85, 86, 87, 88, 89, 90, 91, 92, 93, 94, 95, 96, 97, 98]	[43, 44, 45, 46, 47, 48, 49, 50, 51, 52, 53, 54, 55, 56, 57, 58, 59, 60, 61, 62, 63, 64, 65, 66, 67, 68, 69, 70, 71, 72, 73, 74, 75, 76, 77, 78, 79, 80, 81, 82, 83, 84, 85, 86, 87, 88, 89, 90, 91, 92, 93, 94, 95, 96, 97, 98]	[(43, 99)]	[56]	[]	[]	[]	0.110803
2	GAGCTGGACGGCGACGTAAAGTTTTAGAGCTACGTTCCCGTCG-----------------------------------------------------CTTGACGAACGTAGCAAGTTAAAATAAGGCTAGTCCGTTATCAACTTGAAAAAGTGGCACCGAGTCGG	GAGCTGGACGGCGACGTAAAGTTTTAGAGCTACGTTCCCGTCGTTGTACCGTCTACTTGACATCGATTTTTTTTCGATCCGTCGTTGTACCGTCTACTTGACGAACGTAGCAAGTTAAAATAAGGCTAGTCCGTTATCAACTTGAAAAAGTGGCACCGAGTCGG	0	53	0	Reference	MODIFIED	Reference	67.683	[0, 1, 2, 3, 4, 5, 6, 7, 8, 9, 10, 11, 12, 13, 14, 15, 16, 17, 18, 19, 20, 21, 22, 23, 24, 25, 26, 27, 28, 29, 30, 31, 32, 33, 34, 35, 36, 37, 38, 39, 40, 41, 42, 43, 44, 45, 46, 47, 48, 49, 50, 51, 52, 53, 54, 55, 56, 57, 58, 59, 60, 61, 62, 63, 64, 65, 66, 67, 68, 69, 70, 71, 72, 73, 74, 75, 76, 77, 78, 79, 80, 81, 82, 83, 84, 85, 86, 87, 88, 89, 90, 91, 92, 93, 94, 95, 96, 97, 98, 99, 100, 101…	[]	[]	[]	[]	[]	[43, 44, 45, 46, 47, 48, 49, 50, 51, 52, 53, 54, 55, 56, 57, 58, 59, 60, 61, 62, 63, 64, 65, 66, 67, 68, 69, 70, 71, 72, 73, 74, 75, 76, 77, 78, 79, 80, 81, 82, 83, 84, 85, 86, 87, 88, 89, 90, 91, 92, 93, 94, 95]	[43, 44, 45, 46, 47, 48, 49, 50, 51, 52, 53, 54, 55, 56, 57, 58, 59, 60, 61, 62, 63, 64, 65, 66, 67, 68, 69, 70, 71, 72, 73, 74, 75, 76, 77, 78, 79, 80, 81, 82, 83, 84, 85, 86, 87, 88, 89, 90, 91, 92, 93, 94, 95]	[(43, 96)]	[53]	[]	[]	[]	0.110803
2	GAGCTGGACGGCGACGTAAAGTTTTAGAGCTACGTTCCCGTCGACGTACCGTCTACTT-----------------------------------------GACGAACGTAGCAAGTTAAAATAAGGCTAGTCCGTTATCAACTTGAAAAAGTGGCACCGAGTCGG	GAGCTGGACGGCGACGTAAAGTTTTAGAGCTACGTTCCCGTCGTTGTACCGTCTACTTGACATCGATTTTTTTTCGATCCGTCGTTGTACCGTCTACTTGACGAACGTAGCAAGTTAAAATAAGGCTAGTCCGTTATCAACTTGAAAAAGTGGCACCGAGTCGG	0	41	0	Reference	MODIFIED	Reference	73.78	[0, 1, 2, 3, 4, 5, 6, 7, 8, 9, 10, 11, 12, 13, 14, 15, 16, 17, 18, 19, 20, 21, 22, 23, 24, 25, 26, 27, 28, 29, 30, 31, 32, 33, 34, 35, 36, 37, 38, 39, 40, 41, 42, 43, 44, 45, 46, 47, 48, 49, 50, 51, 52, 53, 54, 55, 56, 57, 58, 59, 60, 61, 62, 63, 64, 65, 66, 67, 68, 69, 70, 71, 72, 73, 74, 75, 76, 77, 78, 79, 80, 81, 82, 83, 84, 85, 86, 87, 88, 89, 90, 91, 92, 93, 94, 95, 96, 97, 98, 99, 100, 101…	[]	[]	[]	[]	[]	[58, 59, 60, 61, 62, 63, 64, 65, 66, 67, 68, 69, 70, 71, 72, 73, 74, 75, 76, 77, 78, 79, 80, 81, 82, 83, 84, 85, 86, 87, 88, 89, 90, 91, 92, 93, 94, 95, 96, 97, 98]	[58, 59, 60, 61, 62, 63, 64, 65, 66, 67, 68, 69, 70, 71, 72, 73, 74, 75, 76, 77, 78, 79, 80, 81, 82, 83, 84, 85, 86, 87, 88, 89, 90, 91, 92, 93, 94, 95, 96, 97, 98]	[(58, 99)]	[41]	[43, 44]	[]	[]	0.110803
2	GAGCTGGACGGCGACGTAAAGTTTTAGAGCTACGTTCCCGTCGAT----------------------------------------TGTACCGTCTACTTGACGAACGTAGCAAGTTAAAATAAGGCTAGTCCGTTATCAACTTGAAAAAGTGGCACCG-GTCGG	GAGCTGGACGGCGACGTAAAGTTTTAGAGCTACGTTCCCGTCGTTGTACCGTCTACTTGACATCGATTTTTTTTCGATCCGTCGTTGTACCGTCTACTTGACGAACGTAGCAAGTTAAAATAAGGCTAGTCCGTTATCAACTTGAAAAAGTGGCACCGAGTCGG	0	40	0	Reference	MODIFIED	Reference	74.39	[0, 1, 2, 3, 4, 5, 6, 7, 8, 9, 10, 11, 12, 13, 14, 15, 16, 17, 18, 19, 20, 21, 22, 23, 24, 25, 26, 27, 28, 29, 30, 31, 32, 33, 34, 35, 36, 37, 38, 39, 40, 41, 42, 43, 44, 45, 46, 47, 48, 49, 50, 51, 52, 53, 54, 55, 56, 57, 58, 59, 60, 61, 62, 63, 64, 65, 66, 67, 68, 69, 70, 71, 72, 73, 74, 75, 76, 77, 78, 79, 80, 81, 82, 83, 84, 85, 86, 87, 88, 89, 90, 91, 92, 93, 94, 95, 96, 97, 98, 99, 100, 101…	[]	[]	[]	[]	[]	[45, 46, 47, 48, 49, 50, 51, 52, 53, 54, 55, 56, 57, 58, 59, 60, 61, 62, 63, 64, 65, 66, 67, 68, 69, 70, 71, 72, 73, 74, 75, 76, 77, 78, 79, 80, 81, 82, 83, 84, 158]	[45, 46, 47, 48, 49, 50, 51, 52, 53, 54, 55, 56, 57, 58, 59, 60, 61, 62, 63, 64, 65, 66, 67, 68, 69, 70, 71, 72, 73, 74, 75, 76, 77, 78, 79, 80, 81, 82, 83, 84]	[(45, 85)]	[40]	[43]	[]	[]	0.110803
2	GAGCTGGACGGCGACGTAAAGTTTTAGAGCTACGTTCCCGTCGCT---------------------------------------TTGTACCGTCTACTTGACGAACGTAGCAAGTTAAAATAAGGCTAGTCCGTTATCAACTTGAAAAAGTGGCACCGAGTCGG	GAGCTGGACGGCGACGTAAAGTTTTAGAGCTACGTTCCCGTCGTTGTACCGTCTACTTGACATCGATTTTTTTTCGATCCGTCGTTGTACCGTCTACTTGACGAACGTAGCAAGTTAAAATAAGGCTAGTCCGTTATCAACTTGAAAAAGTGGCACCGAGTCGG	0	39	0	Reference	MODIFIED	Reference	75.61	[0, 1, 2, 3, 4, 5, 6, 7, 8, 9, 10, 11, 12, 13, 14, 15, 16, 17, 18, 19, 20, 21, 22, 23, 24, 25, 26, 27, 28, 29, 30, 31, 32, 33, 34, 35, 36, 37, 38, 39, 40, 41, 42, 43, 44, 45, 46, 47, 48, 49, 50, 51, 52, 53, 54, 55, 56, 57, 58, 59, 60, 61, 62, 63, 64, 65, 66, 67, 68, 69, 70, 71, 72, 73, 74, 75, 76, 77, 78, 79, 80, 81, 82, 83, 84, 85, 86, 87, 88, 89, 90, 91, 92, 93, 94, 95, 96, 97, 98, 99, 100, 101…	[]	[]	[]	[]	[]	[45, 46, 47, 48, 49, 50, 51, 52, 53, 54, 55, 56, 57, 58, 59, 60, 61, 62, 63, 64, 65, 66, 67, 68, 69, 70, 71, 72, 73, 74, 75, 76, 77, 78, 79, 80, 81, 82, 83]	[45, 46, 47, 48, 49, 50, 51, 52, 53, 54, 55, 56, 57, 58, 59, 60, 61, 62, 63, 64, 65, 66, 67, 68, 69, 70, 71, 72, 73, 74, 75, 76, 77, 78, 79, 80, 81, 82, 83]	[(45, 84)]	[39]	[43]	[]	[]	0.110803
2	GAGCTGGACGGCGACGTAAAGTTTTAGAGCTACGTTCCCGTCGG---------------------------------------GTTGTACCGTCTACTTGACGAACGTAGCAAGTTAAAATAAGGCTAGTCCGTTATCAACTTGAAAAAGTGGCACCGAGTCGG	GAGCTGGACGGCGACGTAAAGTTTTAGAGCTACGTTCCCGTCGTTGTACCGTCTACTTGACATCGATTTTTTTTCGATCCGTCGTTGTACCGTCTACTTGACGAACGTAGCAAGTTAAAATAAGGCTAGTCCGTTATCAACTTGAAAAAGTGGCACCGAGTCGG	0	39	0	Reference	MODIFIED	Reference	75.61	[0, 1, 2, 3, 4, 5, 6, 7, 8, 9, 10, 11, 12, 13, 14, 15, 16, 17, 18, 19, 20, 21, 22, 23, 24, 25, 26, 27, 28, 29, 30, 31, 32, 33, 34, 35, 36, 37, 38, 39, 40, 41, 42, 43, 44, 45, 46, 47, 48, 49, 50, 51, 52, 53, 54, 55, 56, 57, 58, 59, 60, 61, 62, 63, 64, 65, 66, 67, 68, 69, 70, 71, 72, 73, 74, 75, 76, 77, 78, 79, 80, 81, 82, 83, 84, 85, 86, 87, 88, 89, 90, 91, 92, 93, 94, 95, 96, 97, 98, 99, 100, 101…	[]	[]	[]	[]	[]	[44, 45, 46, 47, 48, 49, 50, 51, 52, 53, 54, 55, 56, 57, 58, 59, 60, 61, 62, 63, 64, 65, 66, 67, 68, 69, 70, 71, 72, 73, 74, 75, 76, 77, 78, 79, 80, 81, 82]	[44, 45, 46, 47, 48, 49, 50, 51, 52, 53, 54, 55, 56, 57, 58, 59, 60, 61, 62, 63, 64, 65, 66, 67, 68, 69, 70, 71, 72, 73, 74, 75, 76, 77, 78, 79, 80, 81, 82]	[(44, 83)]	[39]	[43]	[]	[]	0.110803
2	GAGCTGGACGGCGACGTAAAGTTTTAGAGCTACGTTCCCGTCGT---------------------------------------------CCGTCTACTTGACGAACGTAGCAAGTTAAAATAAGGCTAGTCCGTTATCAACTTGAAAAAGTGGCACC-AGTCGG	GAGCTGGACGGCGACGTAAAGTTTTAGAGCTACGTTCCCGTCGTTGTACCGTCTACTTGACATCGATTTTTTTTCGATCCGTCGTTGTACCGTCTACTTGACGAACGTAGCAAGTTAAAATAAGGCTAGTCCGTTATCAACTTGAAAAAGTGGCACCGAGTCGG	0	45	0	Reference	MODIFIED	Reference	71.951	[0, 1, 2, 3, 4, 5, 6, 7, 8, 9, 10, 11, 12, 13, 14, 15, 16, 17, 18, 19, 20, 21, 22, 23, 24, 25, 26, 27, 28, 29, 30, 31, 32, 33, 34, 35, 36, 37, 38, 39, 40, 41, 42, 43, 44, 45, 46, 47, 48, 49, 50, 51, 52, 53, 54, 55, 56, 57, 58, 59, 60, 61, 62, 63, 64, 65, 66, 67, 68, 69, 70, 71, 72, 73, 74, 75, 76, 77, 78, 79, 80, 81, 82, 83, 84, 85, 86, 87, 88, 89, 90, 91, 92, 93, 94, 95, 96, 97, 98, 99, 100, 101…	[]	[]	[]	[]	[]	[44, 45, 46, 47, 48, 49, 50, 51, 52, 53, 54, 55, 56, 57, 58, 59, 60, 61, 62, 63, 64, 65, 66, 67, 68, 69, 70, 71, 72, 73, 74, 75, 76, 77, 78, 79, 80, 81, 82, 83, 84, 85, 86, 87, 88, 157]	[44, 45, 46, 47, 48, 49, 50, 51, 52, 53, 54, 55, 56, 57, 58, 59, 60, 61, 62, 63, 64, 65, 66, 67, 68, 69, 70, 71, 72, 73, 74, 75, 76, 77, 78, 79, 80, 81, 82, 83, 84, 85, 86, 87, 88]	[(44, 89)]	[45]	[]	[]	[]	0.110803
2	GAGCTGGACGGCGACGTAAAGTTTTAGAGCTACGTTCCCGTCGT------------------------------------------GTACCGTCTACTTGACGAACGTAGCAAGTTAAAATAAGGCTAGTCCGTTATCAACTTGAAAAAGTGGC-CCGAGTCGG	GAGCTGGACGGCGACGTAAAGTTTTAGAGCTACGTTCCCGTCGTTGTACCGTCTACTTGACATCGATTTTTTTTCGATCCGTCGTTGTACCGTCTACTTGACGAACGTAGCAAGTTAAAATAAGGCTAGTCCGTTATCAACTTGAAAAAGTGGCACCGAGTCGG	0	42	0	Reference	MODIFIED	Reference	73.78	[0, 1, 2, 3, 4, 5, 6, 7, 8, 9, 10, 11, 12, 13, 14, 15, 16, 17, 18, 19, 20, 21, 22, 23, 24, 25, 26, 27, 28, 29, 30, 31, 32, 33, 34, 35, 36, 37, 38, 39, 40, 41, 42, 43, 44, 45, 46, 47, 48, 49, 50, 51, 52, 53, 54, 55, 56, 57, 58, 59, 60, 61, 62, 63, 64, 65, 66, 67, 68, 69, 70, 71, 72, 73, 74, 75, 76, 77, 78, 79, 80, 81, 82, 83, 84, 85, 86, 87, 88, 89, 90, 91, 92, 93, 94, 95, 96, 97, 98, 99, 100, 101…	[]	[]	[]	[]	[]	[44, 45, 46, 47, 48, 49, 50, 51, 52, 53, 54, 55, 56, 57, 58, 59, 60, 61, 62, 63, 64, 65, 66, 67, 68, 69, 70, 71, 72, 73, 74, 75, 76, 77, 78, 79, 80, 81, 82, 83, 84, 85, 154]	[44, 45, 46, 47, 48, 49, 50, 51, 52, 53, 54, 55, 56, 57, 58, 59, 60, 61, 62, 63, 64, 65, 66, 67, 68, 69, 70, 71, 72, 73, 74, 75, 76, 77, 78, 79, 80, 81, 82, 83, 84, 85]	[(44, 86)]	[42]	[]	[]	[]	0.110803
2	GAGCTGGACGGCGACGTAAAGTTTTAGAGCTACGTTCCCGTCGT------------------------------------------GTACCGTCTACTTGACGAACGTAGCAAGTTAAAATAAGGCTAGTCCGTTATCAACTTGAAAAAGTGGCAC-GAGTCGG	GAGCTGGACGGCGACGTAAAGTTTTAGAGCTACGTTCCCGTCGTTGTACCGTCTACTTGACATCGATTTTTTTTCGATCCGTCGTTGTACCGTCTACTTGACGAACGTAGCAAGTTAAAATAAGGCTAGTCCGTTATCAACTTGAAAAAGTGGCACCGAGTCGG	0	42	0	Reference	MODIFIED	Reference	73.78	[0, 1, 2, 3, 4, 5, 6, 7, 8, 9, 10, 11, 12, 13, 14, 15, 16, 17, 18, 19, 20, 21, 22, 23, 24, 25, 26, 27, 28, 29, 30, 31, 32, 33, 34, 35, 36, 37, 38, 39, 40, 41, 42, 43, 44, 45, 46, 47, 48, 49, 50, 51, 52, 53, 54, 55, 56, 57, 58, 59, 60, 61, 62, 63, 64, 65, 66, 67, 68, 69, 70, 71, 72, 73, 74, 75, 76, 77, 78, 79, 80, 81, 82, 83, 84, 85, 86, 87, 88, 89, 90, 91, 92, 93, 94, 95, 96, 97, 98, 99, 100, 101…	[]	[]	[]	[]	[]	[44, 45, 46, 47, 48, 49, 50, 51, 52, 53, 54, 55, 56, 57, 58, 59, 60, 61, 62, 63, 64, 65, 66, 67, 68, 69, 70, 71, 72, 73, 74, 75, 76, 77, 78, 79, 80, 81, 82, 83, 84, 85, 156]	[44, 45, 46, 47, 48, 49, 50, 51, 52, 53, 54, 55, 56, 57, 58, 59, 60, 61, 62, 63, 64, 65, 66, 67, 68, 69, 70, 71, 72, 73, 74, 75, 76, 77, 78, 79, 80, 81, 82, 83, 84, 85]	[(44, 86)]	[42]	[]	[]	[]	0.110803
2	GAGCTGGACGGCGACGTAAAGTTTTAGAGCTACGTTCCCGTCGT------------------------------------------GTACCGTCTACTTGACGAACGTAGCAAGTTAAAATAAGGCTAGTCCGTTATCAACTTGAAAAAGTGGCACCGA-TCGG	GAGCTGGACGGCGACGTAAAGTTTTAGAGCTACGTTCCCGTCGTTGTACCGTCTACTTGACATCGATTTTTTTTCGATCCGTCGTTGTACCGTCTACTTGACGAACGTAGCAAGTTAAAATAAGGCTAGTCCGTTATCAACTTGAAAAAGTGGCACCGAGTCGG	0	42	0	Reference	MODIFIED	Reference	73.78	[0, 1, 2, 3, 4, 5, 6, 7, 8, 9, 10, 11, 12, 13, 14, 15, 16, 17, 18, 19, 20, 21, 22, 23, 24, 25, 26, 27, 28, 29, 30, 31, 32, 33, 34, 35, 36, 37, 38, 39, 40, 41, 42, 43, 44, 45, 46, 47, 48, 49, 50, 51, 52, 53, 54, 55, 56, 57, 58, 59, 60, 61, 62, 63, 64, 65, 66, 67, 68, 69, 70, 71, 72, 73, 74, 75, 76, 77, 78, 79, 80, 81, 82, 83, 84, 85, 86, 87, 88, 89, 90, 91, 92, 93, 94, 95, 96, 97, 98, 99, 100, 101…	[]	[]	[]	[]	[]	[44, 45, 46, 47, 48, 49, 50, 51, 52, 53, 54, 55, 56, 57, 58, 59, 60, 61, 62, 63, 64, 65, 66, 67, 68, 69, 70, 71, 72, 73, 74, 75, 76, 77, 78, 79, 80, 81, 82, 83, 84, 85, 159]	[44, 45, 46, 47, 48, 49, 50, 51, 52, 53, 54, 55, 56, 57, 58, 59, 60, 61, 62, 63, 64, 65, 66, 67, 68, 69, 70, 71, 72, 73, 74, 75, 76, 77, 78, 79, 80, 81, 82, 83, 84, 85]	[(44, 86)]	[42]	[]	[]	[]	0.110803
2	GAGCTGGACGGCGACGTAAAGTTTTAGAGCTACGTTCCCGTCGT------------------------------------------GTACCGTCTACTTGACGAACGTAGCAAGTTAAAATAAGGCTAGTCCGTTATCAACTTGAAAAAGTGGCACCGAGTCG-	GAGCTGGACGGCGACGTAAAGTTTTAGAGCTACGTTCCCGTCGTTGTACCGTCTACTTGACATCGATTTTTTTTCGATCCGTCGTTGTACCGTCTACTTGACGAACGTAGCAAGTTAAAATAAGGCTAGTCCGTTATCAACTTGAAAAAGTGGCACCGAGTCGG	0	42	0	Reference	MODIFIED	Reference	73.78	[0, 1, 2, 3, 4, 5, 6, 7, 8, 9, 10, 11, 12, 13, 14, 15, 16, 17, 18, 19, 20, 21, 22, 23, 24, 25, 26, 27, 28, 29, 30, 31, 32, 33, 34, 35, 36, 37, 38, 39, 40, 41, 42, 43, 44, 45, 46, 47, 48, 49, 50, 51, 52, 53, 54, 55, 56, 57, 58, 59, 60, 61, 62, 63, 64, 65, 66, 67, 68, 69, 70, 71, 72, 73, 74, 75, 76, 77, 78, 79, 80, 81, 82, 83, 84, 85, 86, 87, 88, 89, 90, 91, 92, 93, 94, 95, 96, 97, 98, 99, 100, 101…	[]	[]	[]	[]	[]	[44, 45, 46, 47, 48, 49, 50, 51, 52, 53, 54, 55, 56, 57, 58, 59, 60, 61, 62, 63, 64, 65, 66, 67, 68, 69, 70, 71, 72, 73, 74, 75, 76, 77, 78, 79, 80, 81, 82, 83, 84, 85]	[44, 45, 46, 47, 48, 49, 50, 51, 52, 53, 54, 55, 56, 57, 58, 59, 60, 61, 62, 63, 64, 65, 66, 67, 68, 69, 70, 71, 72, 73, 74, 75, 76, 77, 78, 79, 80, 81, 82, 83, 84, 85]	[(44, 86)]	[42]	[]	[]	[]	0.110803
2	GAGCTGGACGGCGACGTAAAGTTTTAGAGCTACGTTCCCGTCGT------------------------------------------GTACCGTCTACTTGACGAACGTAGCAAGTTAAAATAAGGCTAGTCCGTTATCAACTTGAAAAAGTGGCACCGAGTGG-	GAGCTGGACGGCGACGTAAAGTTTTAGAGCTACGTTCCCGTCGTTGTACCGTCTACTTGACATCGATTTTTTTTCGATCCGTCGTTGTACCGTCTACTTGACGAACGTAGCAAGTTAAAATAAGGCTAGTCCGTTATCAACTTGAAAAAGTGGCACCGAGTCGG	0	42	0	Reference	MODIFIED	Reference	73.171	[0, 1, 2, 3, 4, 5, 6, 7, 8, 9, 10, 11, 12, 13, 14, 15, 16, 17, 18, 19, 20, 21, 22, 23, 24, 25, 26, 27, 28, 29, 30, 31, 32, 33, 34, 35, 36, 37, 38, 39, 40, 41, 42, 43, 44, 45, 46, 47, 48, 49, 50, 51, 52, 53, 54, 55, 56, 57, 58, 59, 60, 61, 62, 63, 64, 65, 66, 67, 68, 69, 70, 71, 72, 73, 74, 75, 76, 77, 78, 79, 80, 81, 82, 83, 84, 85, 86, 87, 88, 89, 90, 91, 92, 93, 94, 95, 96, 97, 98, 99, 100, 101…	[]	[]	[]	[]	[]	[44, 45, 46, 47, 48, 49, 50, 51, 52, 53, 54, 55, 56, 57, 58, 59, 60, 61, 62, 63, 64, 65, 66, 67, 68, 69, 70, 71, 72, 73, 74, 75, 76, 77, 78, 79, 80, 81, 82, 83, 84, 85]	[44, 45, 46, 47, 48, 49, 50, 51, 52, 53, 54, 55, 56, 57, 58, 59, 60, 61, 62, 63, 64, 65, 66, 67, 68, 69, 70, 71, 72, 73, 74, 75, 76, 77, 78, 79, 80, 81, 82, 83, 84, 85]	[(44, 86)]	[42]	[161]	[]	[]	0.110803
2	GAGCTGGACGGCGACGTAAAGTTTTAGAGCTACGTTCCCGTCGT---------------------ATTT-----------------GTACCGTCTACTTGACGAACGTAGCAAGTTAAAATAAGGCTAGTCCGTTATCAACTTGAAAAAGTGGCACCGAGTCGG	GAGCTGGACGGCGACGTAAAGTTTTAGAGCTACGTTCCCGTCGTTGTACCGTCTACTTGACATCGATTTTTTTTCGATCCGTCGTTGTACCGTCTACTTGACGAACGTAGCAAGTTAAAATAAGGCTAGTCCGTTATCAACTTGAAAAAGTGGCACCGAGTCGG	0	21	0	Reference	MODIFIED	Reference	76.829	[0, 1, 2, 3, 4, 5, 6, 7, 8, 9, 10, 11, 12, 13, 14, 15, 16, 17, 18, 19, 20, 21, 22, 23, 24, 25, 26, 27, 28, 29, 30, 31, 32, 33, 34, 35, 36, 37, 38, 39, 40, 41, 42, 43, 44, 45, 46, 47, 48, 49, 50, 51, 52, 53, 54, 55, 56, 57, 58, 59, 60, 61, 62, 63, 64, 65, 66, 67, 68, 69, 70, 71, 72, 73, 74, 75, 76, 77, 78, 79, 80, 81, 82, 83, 84, 85, 86, 87, 88, 89, 90, 91, 92, 93, 94, 95, 96, 97, 98, 99, 100, 101…	[]	[]	[]	[]	[]	[44, 45, 46, 47, 48, 49, 50, 51, 52, 53, 54, 55, 56, 57, 58, 59, 60, 61, 62, 63, 64, 69, 70, 71, 72, 73, 74, 75, 76, 77, 78, 79, 80, 81, 82, 83, 84, 85]	[44, 45, 46, 47, 48, 49, 50, 51, 52, 53, 54, 55, 56, 57, 58, 59, 60, 61, 62, 63, 64]	[(44, 65)]	[21]	[]	[]	[]	0.110803
2	GAGCTGGACGGCGACGTAAAGTTTTAGAGCTACGTTCCCGTCGTAAT--------------------------------------TGTACCGTCTACTTGACGAACGTAGCAAGTTAAAATAAGGCTAGTCCGTTATCAACTTGAAAAAGTGGCACCGAGTCGG	GAGCTGGACGGCGACGTAAAGTTTTAGAGCTACGTTCCCGTCGTTGTACCGTCTACTTGACATCGATTTTTTTTCGATCCGTCGTTGTACCGTCTACTTGACGAACGTAGCAAGTTAAAATAAGGCTAGTCCGTTATCAACTTGAAAAAGTGGCACCGAGTCGG	0	38	0	Reference	MODIFIED	Reference	75.61	[0, 1, 2, 3, 4, 5, 6, 7, 8, 9, 10, 11, 12, 13, 14, 15, 16, 17, 18, 19, 20, 21, 22, 23, 24, 25, 26, 27, 28, 29, 30, 31, 32, 33, 34, 35, 36, 37, 38, 39, 40, 41, 42, 43, 44, 45, 46, 47, 48, 49, 50, 51, 52, 53, 54, 55, 56, 57, 58, 59, 60, 61, 62, 63, 64, 65, 66, 67, 68, 69, 70, 71, 72, 73, 74, 75, 76, 77, 78, 79, 80, 81, 82, 83, 84, 85, 86, 87, 88, 89, 90, 91, 92, 93, 94, 95, 96, 97, 98, 99, 100, 101…	[]	[]	[]	[]	[]	[47, 48, 49, 50, 51, 52, 53, 54, 55, 56, 57, 58, 59, 60, 61, 62, 63, 64, 65, 66, 67, 68, 69, 70, 71, 72, 73, 74, 75, 76, 77, 78, 79, 80, 81, 82, 83, 84]	[47, 48, 49, 50, 51, 52, 53, 54, 55, 56, 57, 58, 59, 60, 61, 62, 63, 64, 65, 66, 67, 68, 69, 70, 71, 72, 73, 74, 75, 76, 77, 78, 79, 80, 81, 82, 83, 84]	[(47, 85)]	[38]	[44, 45]	[]	[]	0.110803
2	GAGCTGGACGGCGACGTAAAGTTTTAGAGCTACGTTCCCGTCGTT-------------------------------------------ACCGTCTACTTGACGAACGTAGCAAGTTAAAATAAGGCTAGTCCGTTATCAACTTGAAAAAGTGGCACCGAGTCGG	GAGCTGGACGGCGACGTAAAGTTTTAGAGCTACGTTCCCGTCGTTGTACCGTCTACTTGACATCGATTTTTTTTCGATCCGTCGTTGTACCGTCTACTTGACGAACGTAGCAAGTTAAAATAAGGCTAGTCCGTTATCAACTTGAAAAAGTGGCACCGAGTCGG	0	43	0	Reference	MODIFIED	Reference	73.78	[0, 1, 2, 3, 4, 5, 6, 7, 8, 9, 10, 11, 12, 13, 14, 15, 16, 17, 18, 19, 20, 21, 22, 23, 24, 25, 26, 27, 28, 29, 30, 31, 32, 33, 34, 35, 36, 37, 38, 39, 40, 41, 42, 43, 44, 45, 46, 47, 48, 49, 50, 51, 52, 53, 54, 55, 56, 57, 58, 59, 60, 61, 62, 63, 64, 65, 66, 67, 68, 69, 70, 71, 72, 73, 74, 75, 76, 77, 78, 79, 80, 81, 82, 83, 84, 85, 86, 87, 88, 89, 90, 91, 92, 93, 94, 95, 96, 97, 98, 99, 100, 101…	[]	[]	[]	[]	[]	[45, 46, 47, 48, 49, 50, 51, 52, 53, 54, 55, 56, 57, 58, 59, 60, 61, 62, 63, 64, 65, 66, 67, 68, 69, 70, 71, 72, 73, 74, 75, 76, 77, 78, 79, 80, 81, 82, 83, 84, 85, 86, 87]	[45, 46, 47, 48, 49, 50, 51, 52, 53, 54, 55, 56, 57, 58, 59, 60, 61, 62, 63, 64, 65, 66, 67, 68, 69, 70, 71, 72, 73, 74, 75, 76, 77, 78, 79, 80, 81, 82, 83, 84, 85, 86, 87]	[(45, 88)]	[43]	[]	[]	[]	0.110803
2	GAGCTGGACGGCGACGTAAAGTTTTAGAGCTACGTTCCCGTCGTT----------------------------------------TGTACCGTCTACTTGACGAACGTAGCAAGTTAAAATAAGGCTAGTCCGTTATCAACTTGAAAAAGTGGC-CCGAGTCGG	GAGCTGGACGGCGACGTAAAGTTTTAGAGCTACGTTCCCGTCGTTGTACCGTCTACTTGACATCGATTTTTTTTCGATCCGTCGTTGTACCGTCTACTTGACGAACGTAGCAAGTTAAAATAAGGCTAGTCCGTTATCAACTTGAAAAAGTGGCACCGAGTCGG	0	40	0	Reference	MODIFIED	Reference	75	[0, 1, 2, 3, 4, 5, 6, 7, 8, 9, 10, 11, 12, 13, 14, 15, 16, 17, 18, 19, 20, 21, 22, 23, 24, 25, 26, 27, 28, 29, 30, 31, 32, 33, 34, 35, 36, 37, 38, 39, 40, 41, 42, 43, 44, 45, 46, 47, 48, 49, 50, 51, 52, 53, 54, 55, 56, 57, 58, 59, 60, 61, 62, 63, 64, 65, 66, 67, 68, 69, 70, 71, 72, 73, 74, 75, 76, 77, 78, 79, 80, 81, 82, 83, 84, 85, 86, 87, 88, 89, 90, 91, 92, 93, 94, 95, 96, 97, 98, 99, 100, 101…	[]	[]	[]	[]	[]	[45, 46, 47, 48, 49, 50, 51, 52, 53, 54, 55, 56, 57, 58, 59, 60, 61, 62, 63, 64, 65, 66, 67, 68, 69, 70, 71, 72, 73, 74, 75, 76, 77, 78, 79, 80, 81, 82, 83, 84, 154]	[45, 46, 47, 48, 49, 50, 51, 52, 53, 54, 55, 56, 57, 58, 59, 60, 61, 62, 63, 64, 65, 66, 67, 68, 69, 70, 71, 72, 73, 74, 75, 76, 77, 78, 79, 80, 81, 82, 83, 84]	[(45, 85)]	[40]	[]	[]	[]	0.110803
2	GAGCTGGACGGCGACGTAAAGTTTTAGAGCTACGTTCCCGTCGTT----------------------------------------TGTACCGTCTACTTGACGAACGTAGCAAGTTAAAATAAGGCTAGTCCGTTATCAACTTGAAAAAGTGGCACCG-GTCGG	GAGCTGGACGGCGACGTAAAGTTTTAGAGCTACGTTCCCGTCGTTGTACCGTCTACTTGACATCGATTTTTTTTCGATCCGTCGTTGTACCGTCTACTTGACGAACGTAGCAAGTTAAAATAAGGCTAGTCCGTTATCAACTTGAAAAAGTGGCACCGAGTCGG	0	40	0	Reference	MODIFIED	Reference	75	[0, 1, 2, 3, 4, 5, 6, 7, 8, 9, 10, 11, 12, 13, 14, 15, 16, 17, 18, 19, 20, 21, 22, 23, 24, 25, 26, 27, 28, 29, 30, 31, 32, 33, 34, 35, 36, 37, 38, 39, 40, 41, 42, 43, 44, 45, 46, 47, 48, 49, 50, 51, 52, 53, 54, 55, 56, 57, 58, 59, 60, 61, 62, 63, 64, 65, 66, 67, 68, 69, 70, 71, 72, 73, 74, 75, 76, 77, 78, 79, 80, 81, 82, 83, 84, 85, 86, 87, 88, 89, 90, 91, 92, 93, 94, 95, 96, 97, 98, 99, 100, 101…	[]	[]	[]	[]	[]	[45, 46, 47, 48, 49, 50, 51, 52, 53, 54, 55, 56, 57, 58, 59, 60, 61, 62, 63, 64, 65, 66, 67, 68, 69, 70, 71, 72, 73, 74, 75, 76, 77, 78, 79, 80, 81, 82, 83, 84, 158]	[45, 46, 47, 48, 49, 50, 51, 52, 53, 54, 55, 56, 57, 58, 59, 60, 61, 62, 63, 64, 65, 66, 67, 68, 69, 70, 71, 72, 73, 74, 75, 76, 77, 78, 79, 80, 81, 82, 83, 84]	[(45, 85)]	[40]	[]	[]	[]	0.110803
2	GAGCTGGACGGCGACGTAAAGTTTTAGAGCTACGTTCCCGTCGTTAT--------------------------------------TGTACCGTCTACTTGACGAACGTAGCAAGTTAAAATAAGGCTAGTCCGTTATCAACTTGAAAAAGTGGCACCGAGTCGG	GAGCTGGACGGCGACGTAAAGTTTTAGAGCTACGTTCCCGTCGTTGTACCGTCTACTTGACATCGATTTTTTTTCGATCCGTCGTTGTACCGTCTACTTGACGAACGTAGCAAGTTAAAATAAGGCTAGTCCGTTATCAACTTGAAAAAGTGGCACCGAGTCGG	0	38	0	Reference	MODIFIED	Reference	76.22	[0, 1, 2, 3, 4, 5, 6, 7, 8, 9, 10, 11, 12, 13, 14, 15, 16, 17, 18, 19, 20, 21, 22, 23, 24, 25, 26, 27, 28, 29, 30, 31, 32, 33, 34, 35, 36, 37, 38, 39, 40, 41, 42, 43, 44, 45, 46, 47, 48, 49, 50, 51, 52, 53, 54, 55, 56, 57, 58, 59, 60, 61, 62, 63, 64, 65, 66, 67, 68, 69, 70, 71, 72, 73, 74, 75, 76, 77, 78, 79, 80, 81, 82, 83, 84, 85, 86, 87, 88, 89, 90, 91, 92, 93, 94, 95, 96, 97, 98, 99, 100, 101…	[]	[]	[]	[]	[]	[47, 48, 49, 50, 51, 52, 53, 54, 55, 56, 57, 58, 59, 60, 61, 62, 63, 64, 65, 66, 67, 68, 69, 70, 71, 72, 73, 74, 75, 76, 77, 78, 79, 80, 81, 82, 83, 84]	[47, 48, 49, 50, 51, 52, 53, 54, 55, 56, 57, 58, 59, 60, 61, 62, 63, 64, 65, 66, 67, 68, 69, 70, 71, 72, 73, 74, 75, 76, 77, 78, 79, 80, 81, 82, 83, 84]	[(47, 85)]	[38]	[45]	[]	[]	0.110803
2	GAGCTGGACGGCGACGTAAAGTTTTAGAGCTACGTTCCCGTCGTTGTACC----------------------------------TTGTACCGTCTACTTGACGAACGTAGCAAGTTAAAATAAGGCTAGTCCGTTATCAACTTGAAAAAGTGGCACCGAGTCGG	GAGCTGGACGGCGACGTAAAGTTTTAGAGCTACGTTCCCGTCGTTGTACCGTCTACTTGACATCGATTTTTTTTCGATCCGTCGTTGTACCGTCTACTTGACGAACGTAGCAAGTTAAAATAAGGCTAGTCCGTTATCAACTTGAAAAAGTGGCACCGAGTCGG	0	34	0	Reference	MODIFIED	Reference	79.268	[0, 1, 2, 3, 4, 5, 6, 7, 8, 9, 10, 11, 12, 13, 14, 15, 16, 17, 18, 19, 20, 21, 22, 23, 24, 25, 26, 27, 28, 29, 30, 31, 32, 33, 34, 35, 36, 37, 38, 39, 40, 41, 42, 43, 44, 45, 46, 47, 48, 49, 50, 51, 52, 53, 54, 55, 56, 57, 58, 59, 60, 61, 62, 63, 64, 65, 66, 67, 68, 69, 70, 71, 72, 73, 74, 75, 76, 77, 78, 79, 80, 81, 82, 83, 84, 85, 86, 87, 88, 89, 90, 91, 92, 93, 94, 95, 96, 97, 98, 99, 100, 101…	[]	[]	[]	[]	[]	[50, 51, 52, 53, 54, 55, 56, 57, 58, 59, 60, 61, 62, 63, 64, 65, 66, 67, 68, 69, 70, 71, 72, 73, 74, 75, 76, 77, 78, 79, 80, 81, 82, 83]	[50, 51, 52, 53, 54, 55, 56, 57, 58, 59, 60, 61, 62, 63, 64, 65, 66, 67, 68, 69, 70, 71, 72, 73, 74, 75, 76, 77, 78, 79, 80, 81, 82, 83]	[(50, 84)]	[34]	[]	[]	[]	0.110803
2	GAGCTGGACGGCGACGTAAAGTTTTAGAGCTACGTTCCCGTCGTTGTACCGTCTACTT-----------------------------------------GACGAACGTAGCAAGTTAAAATAAGGCTAGTCCGTTATCAACTTGAAAAAGTGGCACCGAGTCG-	GAGCTGGACGGCGACGTAAAGTTTTAGAGCTACGTTCCCGTCGTTGTACCGTCTACTTGACATCGATTTTTTTTCGATCCGTCGTTGTACCGTCTACTTGACGAACGTAGCAAGTTAAAATAAGGCTAGTCCGTTATCAACTTGAAAAAGTGGCACCGAGTCGG	0	41	0	Reference	MODIFIED	Reference	74.39	[0, 1, 2, 3, 4, 5, 6, 7, 8, 9, 10, 11, 12, 13, 14, 15, 16, 17, 18, 19, 20, 21, 22, 23, 24, 25, 26, 27, 28, 29, 30, 31, 32, 33, 34, 35, 36, 37, 38, 39, 40, 41, 42, 43, 44, 45, 46, 47, 48, 49, 50, 51, 52, 53, 54, 55, 56, 57, 58, 59, 60, 61, 62, 63, 64, 65, 66, 67, 68, 69, 70, 71, 72, 73, 74, 75, 76, 77, 78, 79, 80, 81, 82, 83, 84, 85, 86, 87, 88, 89, 90, 91, 92, 93, 94, 95, 96, 97, 98, 99, 100, 101…	[]	[]	[]	[]	[]	[58, 59, 60, 61, 62, 63, 64, 65, 66, 67, 68, 69, 70, 71, 72, 73, 74, 75, 76, 77, 78, 79, 80, 81, 82, 83, 84, 85, 86, 87, 88, 89, 90, 91, 92, 93, 94, 95, 96, 97, 98]	[58, 59, 60, 61, 62, 63, 64, 65, 66, 67, 68, 69, 70, 71, 72, 73, 74, 75, 76, 77, 78, 79, 80, 81, 82, 83, 84, 85, 86, 87, 88, 89, 90, 91, 92, 93, 94, 95, 96, 97, 98]	[(58, 99)]	[41]	[]	[]	[]	0.110803
2	GAGCTGGACGGCGACGTAAAGTTTTAGAGCTACGTTCCCGTCGTTT-------------------------------------GTTGTACCGTCTACTTGACGAACGTAGCAAGTTAAAATAAGGCTAGTCCGTTATCAACTTGAAAAAGTGGCACCGAGTCGG	GAGCTGGACGGCGACGTAAAGTTTTAGAGCTACGTTCCCGTCGTTGTACCGTCTACTTGACATCGATTTTTTTTCGATCCGTCGTTGTACCGTCTACTTGACGAACGTAGCAAGTTAAAATAAGGCTAGTCCGTTATCAACTTGAAAAAGTGGCACCGAGTCGG	0	37	0	Reference	MODIFIED	Reference	76.829	[0, 1, 2, 3, 4, 5, 6, 7, 8, 9, 10, 11, 12, 13, 14, 15, 16, 17, 18, 19, 20, 21, 22, 23, 24, 25, 26, 27, 28, 29, 30, 31, 32, 33, 34, 35, 36, 37, 38, 39, 40, 41, 42, 43, 44, 45, 46, 47, 48, 49, 50, 51, 52, 53, 54, 55, 56, 57, 58, 59, 60, 61, 62, 63, 64, 65, 66, 67, 68, 69, 70, 71, 72, 73, 74, 75, 76, 77, 78, 79, 80, 81, 82, 83, 84, 85, 86, 87, 88, 89, 90, 91, 92, 93, 94, 95, 96, 97, 98, 99, 100, 101…	[]	[]	[]	[]	[]	[46, 47, 48, 49, 50, 51, 52, 53, 54, 55, 56, 57, 58, 59, 60, 61, 62, 63, 64, 65, 66, 67, 68, 69, 70, 71, 72, 73, 74, 75, 76, 77, 78, 79, 80, 81, 82]	[46, 47, 48, 49, 50, 51, 52, 53, 54, 55, 56, 57, 58, 59, 60, 61, 62, 63, 64, 65, 66, 67, 68, 69, 70, 71, 72, 73, 74, 75, 76, 77, 78, 79, 80, 81, 82]	[(46, 83)]	[37]	[45]	[]	[]	0.110803
2	GAGTTGGACGGCGACGTAAAGTTTTAGAGCTACGTTCCCGTC----------------------------------------------------TACTTGACGAACGTAGCAAGTTAAAATAAGGCTAGTCCGTTATCAACTTGAAAAAGTGGCACCGAGTCGG	GAGCTGGACGGCGACGTAAAGTTTTAGAGCTACGTTCCCGTCGTTGTACCGTCTACTTGACATCGATTTTTTTTCGATCCGTCGTTGTACCGTCTACTTGACGAACGTAGCAAGTTAAAATAAGGCTAGTCCGTTATCAACTTGAAAAAGTGGCACCGAGTCGG	0	52	0	Reference	MODIFIED	Reference	67.683	[0, 1, 2, 3, 4, 5, 6, 7, 8, 9, 10, 11, 12, 13, 14, 15, 16, 17, 18, 19, 20, 21, 22, 23, 24, 25, 26, 27, 28, 29, 30, 31, 32, 33, 34, 35, 36, 37, 38, 39, 40, 41, 42, 43, 44, 45, 46, 47, 48, 49, 50, 51, 52, 53, 54, 55, 56, 57, 58, 59, 60, 61, 62, 63, 64, 65, 66, 67, 68, 69, 70, 71, 72, 73, 74, 75, 76, 77, 78, 79, 80, 81, 82, 83, 84, 85, 86, 87, 88, 89, 90, 91, 92, 93, 94, 95, 96, 97, 98, 99, 100, 101…	[]	[]	[]	[]	[]	[42, 43, 44, 45, 46, 47, 48, 49, 50, 51, 52, 53, 54, 55, 56, 57, 58, 59, 60, 61, 62, 63, 64, 65, 66, 67, 68, 69, 70, 71, 72, 73, 74, 75, 76, 77, 78, 79, 80, 81, 82, 83, 84, 85, 86, 87, 88, 89, 90, 91, 92, 93]	[42, 43, 44, 45, 46, 47, 48, 49, 50, 51, 52, 53, 54, 55, 56, 57, 58, 59, 60, 61, 62, 63, 64, 65, 66, 67, 68, 69, 70, 71, 72, 73, 74, 75, 76, 77, 78, 79, 80, 81, 82, 83, 84, 85, 86, 87, 88, 89, 90, 91, 92, 93]	[(42, 94)]	[52]	[3]	[]	[]	0.110803
1	---------------------------------------------------------------------------GATCCGTCGTTGTACCGTCTACTTGACGAACGTAGCAAGTTAAAATAAGGCTAGTCCGTTATCAACTTGAAAAAGTGGCACCGAGTCGG	GAGCTGGACGGCGACGTAAAGTTTTAGAGCTACGTTCCCGTCGTTGTACCGTCTACTTGACATCGATTTTTTTTCGATCCGTCGTTGTACCGTCTACTTGACGAACGTAGCAAGTTAAAATAAGGCTAGTCCGTTATCAACTTGAAAAAGTGGCACCGAGTCGG	0	75	0	Reference	MODIFIED	Reference	54.268	[0, 1, 2, 3, 4, 5, 6, 7, 8, 9, 10, 11, 12, 13, 14, 15, 16, 17, 18, 19, 20, 21, 22, 23, 24, 25, 26, 27, 28, 29, 30, 31, 32, 33, 34, 35, 36, 37, 38, 39, 40, 41, 42, 43, 44, 45, 46, 47, 48, 49, 50, 51, 52, 53, 54, 55, 56, 57, 58, 59, 60, 61, 62, 63, 64, 65, 66, 67, 68, 69, 70, 71, 72, 73, 74, 75, 76, 77, 78, 79, 80, 81, 82, 83, 84, 85, 86, 87, 88, 89, 90, 91, 92, 93, 94, 95, 96, 97, 98, 99, 100, 101…	[]	[]	[]	[]	[]	[0, 1, 2, 3, 4, 5, 6, 7, 8, 9, 10, 11, 12, 13, 14, 15, 16, 17, 18, 19, 20, 21, 22, 23, 24, 25, 26, 27, 28, 29, 30, 31, 32, 33, 34, 35, 36, 37, 38, 39, 40, 41, 42, 43, 44, 45, 46, 47, 48, 49, 50, 51, 52, 53, 54, 55, 56, 57, 58, 59, 60, 61, 62, 63, 64, 65, 66, 67, 68, 69, 70, 71, 72, 73, 74]	[0, 1, 2, 3, 4, 5, 6, 7, 8, 9, 10, 11, 12, 13, 14, 15, 16, 17, 18, 19, 20, 21, 22, 23, 24, 25, 26, 27, 28, 29, 30, 31, 32, 33, 34, 35, 36, 37, 38, 39, 40, 41, 42, 43, 44, 45, 46, 47, 48, 49, 50, 51, 52, 53, 54, 55, 56, 57, 58, 59, 60, 61, 62, 63, 64, 65, 66, 67, 68, 69, 70, 71, 72, 73, 74]	[(0, 75)]	[75]	[]	[]	[]	0.0554017
1	--------------------------------------------------------------TCGATTTTTTTTCGATCCGTCGTTGTACCGTCTACTTGACGAACGTAGCAAGTTAAAATAAGGCTAGTCCGTTATCAACTTGAAAAAGTGGCACC-AGTCGG	GAGCTGGACGGCGACGTAAAGTTTTAGAGCTACGTTCCCGTCGTTGTACCGTCTACTTGACATCGATTTTTTTTCGATCCGTCGTTGTACCGTCTACTTGACGAACGTAGCAAGTTAAAATAAGGCTAGTCCGTTATCAACTTGAAAAAGTGGCACCGAGTCGG	0	62	0	Reference	MODIFIED	Reference	61.585	[0, 1, 2, 3, 4, 5, 6, 7, 8, 9, 10, 11, 12, 13, 14, 15, 16, 17, 18, 19, 20, 21, 22, 23, 24, 25, 26, 27, 28, 29, 30, 31, 32, 33, 34, 35, 36, 37, 38, 39, 40, 41, 42, 43, 44, 45, 46, 47, 48, 49, 50, 51, 52, 53, 54, 55, 56, 57, 58, 59, 60, 61, 62, 63, 64, 65, 66, 67, 68, 69, 70, 71, 72, 73, 74, 75, 76, 77, 78, 79, 80, 81, 82, 83, 84, 85, 86, 87, 88, 89, 90, 91, 92, 93, 94, 95, 96, 97, 98, 99, 100, 101…	[]	[]	[]	[]	[]	[0, 1, 2, 3, 4, 5, 6, 7, 8, 9, 10, 11, 12, 13, 14, 15, 16, 17, 18, 19, 20, 21, 22, 23, 24, 25, 26, 27, 28, 29, 30, 31, 32, 33, 34, 35, 36, 37, 38, 39, 40, 41, 42, 43, 44, 45, 46, 47, 48, 49, 50, 51, 52, 53, 54, 55, 56, 57, 58, 59, 60, 61, 157]	[0, 1, 2, 3, 4, 5, 6, 7, 8, 9, 10, 11, 12, 13, 14, 15, 16, 17, 18, 19, 20, 21, 22, 23, 24, 25, 26, 27, 28, 29, 30, 31, 32, 33, 34, 35, 36, 37, 38, 39, 40, 41, 42, 43, 44, 45, 46, 47, 48, 49, 50, 51, 52, 53, 54, 55, 56, 57, 58, 59, 60, 61]	[(0, 62)]	[62]	[]	[]	[]	0.0554017
1	----------------------------------------------TACCGTCTACTTGACATCGATTTTTTTTTCGATCCGTCGTTGTACCGTCTACTTGACGAACGTAGCAAGTTAAAATAAGGCTAGTCCGTTATCAACTTGAAAAAGTGGCACCGAGTCGG	GAGCTGGACGGCGACGTAAAGTTTTAGAGCTACGTTCCCGTCGTTGTACCGTCTACTTGACATCGATTTTTTTT-CGATCCGTCGTTGTACCGTCTACTTGACGAACGTAGCAAGTTAAAATAAGGCTAGTCCGTTATCAACTTGAAAAAGTGGCACCGAGTCGG	0	0	0	Reference	UNMODIFIED	Reference	71.515	[0, 1, 2, 3, 4, 5, 6, 7, 8, 9, 10, 11, 12, 13, 14, 15, 16, 17, 18, 19, 20, 21, 22, 23, 24, 25, 26, 27, 28, 29, 30, 31, 32, 33, 34, 35, 36, 37, 38, 39, 40, 41, 42, 43, 44, 45, 46, 47, 48, 49, 50, 51, 52, 53, 54, 55, 56, 57, 58, 59, 60, 61, 62, 63, 64, 65, 66, 67, 68, 69, 70, 71, 72, 73, -74, 74, 75, 76, 77, 78, 79, 80, 81, 82, 83, 84, 85, 86, 87, 88, 89, 90, 91, 92, 93, 94, 95, 96, 97, 98, 99, 100…	[73, 74]	[73]	[]	[]	[]	[0, 1, 2, 3, 4, 5, 6, 7, 8, 9, 10, 11, 12, 13, 14, 15, 16, 17, 18, 19, 20, 21, 22, 23, 24, 25, 26, 27, 28, 29, 30, 31, 32, 33, 34, 35, 36, 37, 38, 39, 40, 41, 42, 43, 44, 45]	[]	[]	[]	[]	[]	[]	0.0554017
1	--------------------------------------------TGTACCGTCTACTTGACATCGATTTTTTTTCGATCCGTCGTTGTACCGTCTACTTGACGAACGTAGCAAGTTAAAATAAGGCTAGTCCGTTATCAACTTGAAAAAGTGGCACCGA-TCGG	GAGCTGGACGGCGACGTAAAGTTTTAGAGCTACGTTCCCGTCGTTGTACCGTCTACTTGACATCGATTTTTTTTCGATCCGTCGTTGTACCGTCTACTTGACGAACGTAGCAAGTTAAAATAAGGCTAGTCCGTTATCAACTTGAAAAAGTGGCACCGAGTCGG	0	0	0	Reference	UNMODIFIED	Reference	72.561	[0, 1, 2, 3, 4, 5, 6, 7, 8, 9, 10, 11, 12, 13, 14, 15, 16, 17, 18, 19, 20, 21, 22, 23, 24, 25, 26, 27, 28, 29, 30, 31, 32, 33, 34, 35, 36, 37, 38, 39, 40, 41, 42, 43, 44, 45, 46, 47, 48, 49, 50, 51, 52, 53, 54, 55, 56, 57, 58, 59, 60, 61, 62, 63, 64, 65, 66, 67, 68, 69, 70, 71, 72, 73, 74, 75, 76, 77, 78, 79, 80, 81, 82, 83, 84, 85, 86, 87, 88, 89, 90, 91, 92, 93, 94, 95, 96, 97, 98, 99, 100, 101…	[]	[]	[]	[]	[]	[0, 1, 2, 3, 4, 5, 6, 7, 8, 9, 10, 11, 12, 13, 14, 15, 16, 17, 18, 19, 20, 21, 22, 23, 24, 25, 26, 27, 28, 29, 30, 31, 32, 33, 34, 35, 36, 37, 38, 39, 40, 41, 42, 43, 159]	[]	[]	[]	[]	[]	[]	0.0554017
1	------------------------------------------GTTGTACCGTCTACTTGACATCGATTTTTTTTCGATCCGTCGTTGTACCGTCTACTTGACGAACGTAGCAAGTTAAAATAAGGCTAGTCCGTTATCAACTTGAAAAAGTGGCACCGAGTCGG	GAGCTGGACGGCGACGTAAAGTTTTAGAGCTACGTTCCCGTCGTTGTACCGTCTACTTGACATCGATTTTTTTTCGATCCGTCGTTGTACCGTCTACTTGACGAACGTAGCAAGTTAAAATAAGGCTAGTCCGTTATCAACTTGAAAAAGTGGCACCGAGTCGG	0	0	0	Reference	UNMODIFIED	Reference	74.39	[0, 1, 2, 3, 4, 5, 6, 7, 8, 9, 10, 11, 12, 13, 14, 15, 16, 17, 18, 19, 20, 21, 22, 23, 24, 25, 26, 27, 28, 29, 30, 31, 32, 33, 34, 35, 36, 37, 38, 39, 40, 41, 42, 43, 44, 45, 46, 47, 48, 49, 50, 51, 52, 53, 54, 55, 56, 57, 58, 59, 60, 61, 62, 63, 64, 65, 66, 67, 68, 69, 70, 71, 72, 73, 74, 75, 76, 77, 78, 79, 80, 81, 82, 83, 84, 85, 86, 87, 88, 89, 90, 91, 92, 93, 94, 95, 96, 97, 98, 99, 100, 101…	[]	[]	[]	[]	[]	[0, 1, 2, 3, 4, 5, 6, 7, 8, 9, 10, 11, 12, 13, 14, 15, 16, 17, 18, 19, 20, 21, 22, 23, 24, 25, 26, 27, 28, 29, 30, 31, 32, 33, 34, 35, 36, 37, 38, 39, 40, 41]	[]	[]	[]	[]	[]	[]	0.0554017
1	-----------------------------------------CGTTGTACCGTCTACTTGACATCGATTTTTTTTCGATCCGTCGTTGTACCGTCTACTTGACGAACGTAGCAAGTTAAAATAAGGCTAGTCCGTTATCAACTTGAAAAAGTGGCACCGAGTCGG	GAGCTGGACGGCGACGTAAAGTTTTAGAGCTACGTTCCCGTCGTTGTACCGTCTACTTGACATCGATTTTTTTTCGATCCGTCGTTGTACCGTCTACTTGACGAACGTAGCAAGTTAAAATAAGGCTAGTCCGTTATCAACTTGAAAAAGTGGCACCGAGTCGG	0	0	0	Reference	UNMODIFIED	Reference	75	[0, 1, 2, 3, 4, 5, 6, 7, 8, 9, 10, 11, 12, 13, 14, 15, 16, 17, 18, 19, 20, 21, 22, 23, 24, 25, 26, 27, 28, 29, 30, 31, 32, 33, 34, 35, 36, 37, 38, 39, 40, 41, 42, 43, 44, 45, 46, 47, 48, 49, 50, 51, 52, 53, 54, 55, 56, 57, 58, 59, 60, 61, 62, 63, 64, 65, 66, 67, 68, 69, 70, 71, 72, 73, 74, 75, 76, 77, 78, 79, 80, 81, 82, 83, 84, 85, 86, 87, 88, 89, 90, 91, 92, 93, 94, 95, 96, 97, 98, 99, 100, 101…	[]	[]	[]	[]	[]	[0, 1, 2, 3, 4, 5, 6, 7, 8, 9, 10, 11, 12, 13, 14, 15, 16, 17, 18, 19, 20, 21, 22, 23, 24, 25, 26, 27, 28, 29, 30, 31, 32, 33, 34, 35, 36, 37, 38, 39, 40]	[]	[]	[]	[]	[]	[]	0.0554017
1	------------------AAGTTTTAGAGCTACGTTCCCGTCGTT----------------------------------------TGTACCGTCTACTTGACGAACGTAGCAAGTTAAAATAAGGCTAGTCCGTTATCAACTTGAAAAAGTGGCACCGAGTCGG	GAGCTGGACGGCGACGTAAAGTTTTAGAGCTACGTTCCCGTCGTTGTACCGTCTACTTGACATCGATTTTTTTTCGATCCGTCGTTGTACCGTCTACTTGACGAACGTAGCAAGTTAAAATAAGGCTAGTCCGTTATCAACTTGAAAAAGTGGCACCGAGTCGG	0	40	0	Reference	MODIFIED	Reference	64.634	[0, 1, 2, 3, 4, 5, 6, 7, 8, 9, 10, 11, 12, 13, 14, 15, 16, 17, 18, 19, 20, 21, 22, 23, 24, 25, 26, 27, 28, 29, 30, 31, 32, 33, 34, 35, 36, 37, 38, 39, 40, 41, 42, 43, 44, 45, 46, 47, 48, 49, 50, 51, 52, 53, 54, 55, 56, 57, 58, 59, 60, 61, 62, 63, 64, 65, 66, 67, 68, 69, 70, 71, 72, 73, 74, 75, 76, 77, 78, 79, 80, 81, 82, 83, 84, 85, 86, 87, 88, 89, 90, 91, 92, 93, 94, 95, 96, 97, 98, 99, 100, 101…	[]	[]	[]	[]	[]	[0, 1, 2, 3, 4, 5, 6, 7, 8, 9, 10, 11, 12, 13, 14, 15, 16, 17, 45, 46, 47, 48, 49, 50, 51, 52, 53, 54, 55, 56, 57, 58, 59, 60, 61, 62, 63, 64, 65, 66, 67, 68, 69, 70, 71, 72, 73, 74, 75, 76, 77, 78, 79, 80, 81, 82, 83, 84]	[45, 46, 47, 48, 49, 50, 51, 52, 53, 54, 55, 56, 57, 58, 59, 60, 61, 62, 63, 64, 65, 66, 67, 68, 69, 70, 71, 72, 73, 74, 75, 76, 77, 78, 79, 80, 81, 82, 83, 84]	[(45, 85)]	[40]	[]	[]	[]	0.0554017
1	----------------TAAA--TATAGAATCATGTTACCTCTGAACAAGGGTA-ATTTGAC-------TTTTTCCTTTCCAGTTGGGATGCGCTTTACTTCTTTCTCTTGCCTAATTGAGCT--GGCTAGGATTTCTATTACTATATTGGATACAAGTGGCACCGAGTCGG	GAGCTGGACGGCGACGTAAAGTTTTAGAGCTACGTTCCCGTCGTTGTACCGTCTACTTGACATCGATTTTTTTTCGATCC-GTCGTTGTACCGTCTACTTGACGAACGTAGCAAGTTAAAATAAGGCTAG----TCCGTTATCAACTTGAAAA--AGTGGCACCGAGTCGG	0	0	1	Reference	MODIFIED	Reference	50.292	[0, 1, 2, 3, 4, 5, 6, 7, 8, 9, 10, 11, 12, 13, 14, 15, 16, 17, 18, 19, 20, 21, 22, 23, 24, 25, 26, 27, 28, 29, 30, 31, 32, 33, 34, 35, 36, 37, 38, 39, 40, 41, 42, 43, 44, 45, 46, 47, 48, 49, 50, 51, 52, 53, 54, 55, 56, 57, 58, 59, 60, 61, 62, 63, 64, 65, 66, 67, 68, 69, 70, 71, 72, 73, 74, 75, 76, 77, 78, 79, -80, 80, 81, 82, 83, 84, 85, 86, 87, 88, 89, 90, 91, 92, 93, 94, 95, 96, 97, 98, 99, 100…	[79, 80, 128, 129, 147, 148]	[79, 128, 147]	[]	[]	[]	[0, 1, 2, 3, 4, 5, 6, 7, 8, 9, 10, 11, 12, 13, 14, 15, 20, 21, 53, 61, 62, 63, 64, 65, 66, 67, 121, 122]	[]	[]	[]	[23, 28, 29, 30, 32, 36, 39, 40, 41, 43, 44, 45, 46, 48, 49, 52, 55, 73, 75, 76, 82, 84, 85, 86, 88, 90, 91, 93, 99, 100, 101, 102, 103, 104, 106, 108, 109, 111, 113, 116, 118, 119, 131, 132, 136, 137, 139, 140, 144, 146]	[99]	['C']	0.0554017
1	----------------TAATGTTTGATCCATCCCTTC--------------TCTAAGC-ACATCTCAGATTTCTGTGCTACCTGA--TTTAACCCTTTCAGTTCATAGAACCCAGAAGGATAAGGTGAAAAGATAGACCGGGAA-AAGTAATGCAAGTGGCACCGAGTCGG	GAGCTGGACGGCGACGTAAAGTTTTAGAGCTACGTTCCCGTCGTTGTACCGTCTACTTGACATC---GATTTTTTTTCGATCCGTCGTTGTACCGTCT-ACTTGAC-GAACGTAGCAAGTTAAAAT--AAGGCTAGTCCGTTATCAACTTGAAAAAGTGGCACCGAGTCGG	0	1	2	Reference	MODIFIED	Reference	50.292	[0, 1, 2, 3, 4, 5, 6, 7, 8, 9, 10, 11, 12, 13, 14, 15, 16, 17, 18, 19, 20, 21, 22, 23, 24, 25, 26, 27, 28, 29, 30, 31, 32, 33, 34, 35, 36, 37, 38, 39, 40, 41, 42, 43, 44, 45, 46, 47, 48, 49, 50, 51, 52, 53, 54, 55, 56, 57, 58, 59, 60, 61, 62, 63, -64, -64, -64, 64, 65, 66, 67, 68, 69, 70, 71, 72, 73, 74, 75, 76, 77, 78, 79, 80, 81, 82, 83, 84, 85, 86, 87, 88, 89, 90, 91, 92, 93, 94, -95, 95, 96, …	[63, 64, 94, 95, 101, 102, 120, 121]	[63, 94, 101, 120]	[]	[]	[]	[0, 1, 2, 3, 4, 5, 6, 7, 8, 9, 10, 11, 12, 13, 14, 15, 37, 38, 39, 40, 41, 42, 43, 44, 45, 46, 47, 48, 49, 50, 58, 82, 83, 137]	[58]	[(58, 59)]	[1]	[19, 24, 26, 27, 28, 29, 31, 33, 55, 56, 57, 69, 71, 73, 75, 77, 79, 81, 86, 87, 91, 93, 96, 99, 101, 106, 107, 110, 112, 114, 118, 119, 123, 125, 129, 133, 134, 136, 140, 142, 143, 144, 145, 146]	[57, 99]	['C' 'C']	0.0554017
1	---------------CTACTGTTTTTAAGATAGTTTT---TAACTACAAAGACAGGTTATCTTACCTTTTTGCTCACATCAGT--TTATTACATC-ATTTG--GAAAG----AAGATATAATA--GCAAGTCT-TTGTCA---TGGAGAAGTGGCACCGAGTCGG	GAGCTGGACGGCGACGTAAAGTTTTAGAGCTACGTTCCCGTCGTTGTACCGTCTACTTGACATCGATTTTTTTTCG-ATCCGTCGTTGTACCGTCTACTTGACGAACGTAGCAAGTTAAAATAAGGCTAGTCCGTTATCAACTTGAAAAAGTGGCACCGAGTCGG	0	0	1	Reference	MODIFIED	Reference	53.333	[0, 1, 2, 3, 4, 5, 6, 7, 8, 9, 10, 11, 12, 13, 14, 15, 16, 17, 18, 19, 20, 21, 22, 23, 24, 25, 26, 27, 28, 29, 30, 31, 32, 33, 34, 35, 36, 37, 38, 39, 40, 41, 42, 43, 44, 45, 46, 47, 48, 49, 50, 51, 52, 53, 54, 55, 56, 57, 58, 59, 60, 61, 62, 63, 64, 65, 66, 67, 68, 69, 70, 71, 72, 73, 74, 75, -76, 76, 77, 78, 79, 80, 81, 82, 83, 84, 85, 86, 87, 88, 89, 90, 91, 92, 93, 94, 95, 96, 97, 98, 99, 100…	[75, 76]	[75]	[]	[]	[]	[0, 1, 2, 3, 4, 5, 6, 7, 8, 9, 10, 11, 12, 13, 14, 37, 38, 39, 82, 83, 94, 100, 101, 107, 108, 109, 110, 122, 123, 132, 139, 140, 141]	[]	[]	[]	[15, 18, 19, 25, 26, 29, 32, 33, 36, 41, 42, 43, 45, 46, 48, 49, 51, 53, 54, 55, 58, 59, 61, 63, 64, 65, 71, 72, 75, 79, 86, 88, 89, 91, 96, 105, 114, 117, 126, 131, 135, 144, 146]	[58]	['A']	0.0554017
1	-------------ACCTTGGGTAGTATGGCCATTTTCACCATATTAATTCTTCCTGCCCATGAGCATGGAATGTTCTTCCATTTGT--TTGTATCCTCT--TT--------TATTTCGTTGAGCAGTGGTTTG-CAGTTCTC--CTTGAAGAAGTGGCACCGAGTCGG	GAGCTGGACGGCGACGTAAAGTTTTAGAGCTACGTTCCCG----TCGTTGTACCGTCTACTTGACATCGATTTTTTTTCGATCCGTCGTTGTACCGTCTACTTGACGAACGTAGCAAGTTAAAATAAGGCTAGTCCGTTATCAACTTGAAAAAGTGGCACCGAGTCGG	0	8	2	Reference	MODIFIED	Reference	51.786	[0, 1, 2, 3, 4, 5, 6, 7, 8, 9, 10, 11, 12, 13, 14, 15, 16, 17, 18, 19, 20, 21, 22, 23, 24, 25, 26, 27, 28, 29, 30, 31, 32, 33, 34, 35, 36, 37, 38, 39, -40, -40, -40, -40, 40, 41, 42, 43, 44, 45, 46, 47, 48, 49, 50, 51, 52, 53, 54, 55, 56, 57, 58, 59, 60, 61, 62, 63, 64, 65, 66, 67, 68, 69, 70, 71, 72, 73, 74, 75, 76, 77, 78, 79, 80, 81, 82, 83, 84, 85, 86, 87, 88, 89, 90, 91, 92, 93, 94, 95, 96, …	[39, 40]	[39]	[]	[]	[]	[0, 1, 2, 3, 4, 5, 6, 7, 8, 9, 10, 11, 12, 82, 83, 95, 96, 99, 100, 101, 102, 103, 104, 105, 106, 129, 138, 139]	[99, 100, 101, 102, 103, 104, 105, 106]	[(99, 107)]	[8]	[15, 17, 18, 19, 22, 23, 26, 27, 30, 32, 33, 37, 39, 41, 42, 45, 47, 50, 51, 53, 54, 55, 57, 58, 59, 63, 66, 68, 71, 75, 78, 79, 89, 91, 109, 110, 111, 112, 116, 118, 119, 120, 121, 122, 125, 127, 131, 135, 146]	[57, 58]	['G' 'A']	0.0554017
1	-------------GCGTCAAGT---AGA----CGGT-----------------------ACAACGAGTTTAGAGCTA-------------------------GAAA-TAGCAAGTTAAAATAAGGCTAGTCCGTTATCAACTTGAAAAAGTGGCACCGAGTCGG	GAGCTGGACGGCGACGTAAAGTTTTAGAGCTACGTTCCCGTCGTTGTACCGTCTACTTGACATCGATTTTTTTTCGATCCGTCGTTGTACCGTCTACTTGACGAACGTAGCAAGTTAAAATAAGGCTAGTCCGTTATCAACTTGAAAAAGTGGCACCGAGTCGG	0	48	0	Reference	MODIFIED	Reference	51.22	[0, 1, 2, 3, 4, 5, 6, 7, 8, 9, 10, 11, 12, 13, 14, 15, 16, 17, 18, 19, 20, 21, 22, 23, 24, 25, 26, 27, 28, 29, 30, 31, 32, 33, 34, 35, 36, 37, 38, 39, 40, 41, 42, 43, 44, 45, 46, 47, 48, 49, 50, 51, 52, 53, 54, 55, 56, 57, 58, 59, 60, 61, 62, 63, 64, 65, 66, 67, 68, 69, 70, 71, 72, 73, 74, 75, 76, 77, 78, 79, 80, 81, 82, 83, 84, 85, 86, 87, 88, 89, 90, 91, 92, 93, 94, 95, 96, 97, 98, 99, 100, 101…	[]	[]	[]	[]	[]	[0, 1, 2, 3, 4, 5, 6, 7, 8, 9, 10, 11, 12, 22, 23, 24, 28, 29, 30, 31, 36, 37, 38, 39, 40, 41, 42, 43, 44, 45, 46, 47, 48, 49, 50, 51, 52, 53, 54, 55, 56, 57, 58, 77, 78, 79, 80, 81, 82, 83, 84, 85, 86, 87, 88, 89, 90, 91, 92, 93, 94, 95, 96, 97, 98, 99, 100, 101, 106]	[36, 37, 38, 39, 40, 41, 42, 43, 44, 45, 46, 47, 48, 49, 50, 51, 52, 53, 54, 55, 56, 57, 58, 77, 78, 79, 80, 81, 82, 83, 84, 85, 86, 87, 88, 89, 90, 91, 92, 93, 94, 95, 96, 97, 98, 99, 100, 101]	[(36, 59), (77, 102)]	[23, 25]	[13, 17, 34, 62, 66, 70, 71, 72, 73, 75, 105]	[]	[]	0.0554017
1	-----------TGAGGCCATGATTAAGAGGGACGGCCGGGGGCATTCGTATTGCGCCG----CTAGAGGTGAAATTCTT---GGACCGGCGCAAGACGGACCAGAG--CGAA---AGCATTTGCCAAGAATGTTT-TCATTAATCAA---GAACGAAAGTGGCACCGAGTCGG	GAGCTGGACGGCGACGTAAAGTTTTAGAGCTACGTTCCCG-----TCGT--TGTACCGTCTACTTGACATCGATTTTTTTTCGATCCGTCGTTGTACCGTCTACTTGACGAACGTAGCAAGTTAAAATAAGGCTAGTCCGTTATCAACTTGAA--AAAGTGGCACCGAGTCGG	0	2	2	Reference	MODIFIED	Reference	52.023	[0, 1, 2, 3, 4, 5, 6, 7, 8, 9, 10, 11, 12, 13, 14, 15, 16, 17, 18, 19, 20, 21, 22, 23, 24, 25, 26, 27, 28, 29, 30, 31, 32, 33, 34, 35, 36, 37, 38, 39, -40, -40, -40, -40, -40, 40, 41, 42, 43, -44, -44, 44, 45, 46, 47, 48, 49, 50, 51, 52, 53, 54, 55, 56, 57, 58, 59, 60, 61, 62, 63, 64, 65, 66, 67, 68, 69, 70, 71, 72, 73, 74, 75, 76, 77, 78, 79, 80, 81, 82, 83, 84, 85, 86, 87, 88, 89, 90, 91, 92, 9…	[39, 40, 43, 44, 145, 146]	[39, 43, 145]	[]	[]	[]	[0, 1, 2, 3, 4, 5, 6, 7, 8, 9, 10, 51, 52, 53, 54, 72, 73, 74, 99, 100, 105, 106, 107, 128, 140, 141, 142]	[99, 100]	[(99, 101)]	[2]	[11, 14, 16, 17, 19, 21, 24, 29, 30, 34, 35, 37, 38, 46, 47, 57, 60, 61, 63, 64, 66, 69, 76, 77, 81, 84, 85, 86, 87, 90, 92, 94, 96, 97, 98, 112, 113, 115, 116, 117, 120, 123, 125, 127, 131, 132, 134]	[57, 98]	['A' 'G']	0.0554017
1	----------GCGACGTAAAGTTTTAGAGCTACGTTCCCGTCGTCGT-------------------------------------TTGTACCGTCTACTTGACGAACGTAGCAAGTTAAAATAAGGCTAGTTCGTTATCAACTTGAAAAAGTGGCAGCGAGTCGG	GAGCTGGACGGCGACGTAAAGTTTTAGAGCTACGTTCCCGTCGTTGTACCGTCTACTTGACATCGATTTTTTTTCGATCCGTCGTTGTACCGTCTACTTGACGAACGTAGCAAGTTAAAATAAGGCTAGTCCGTTATCAACTTGAAAAAGTGGCACCGAGTCGG	0	37	0	Reference	MODIFIED	Reference	69.512	[0, 1, 2, 3, 4, 5, 6, 7, 8, 9, 10, 11, 12, 13, 14, 15, 16, 17, 18, 19, 20, 21, 22, 23, 24, 25, 26, 27, 28, 29, 30, 31, 32, 33, 34, 35, 36, 37, 38, 39, 40, 41, 42, 43, 44, 45, 46, 47, 48, 49, 50, 51, 52, 53, 54, 55, 56, 57, 58, 59, 60, 61, 62, 63, 64, 65, 66, 67, 68, 69, 70, 71, 72, 73, 74, 75, 76, 77, 78, 79, 80, 81, 82, 83, 84, 85, 86, 87, 88, 89, 90, 91, 92, 93, 94, 95, 96, 97, 98, 99, 100, 101…	[]	[]	[]	[]	[]	[0, 1, 2, 3, 4, 5, 6, 7, 8, 9, 47, 48, 49, 50, 51, 52, 53, 54, 55, 56, 57, 58, 59, 60, 61, 62, 63, 64, 65, 66, 67, 68, 69, 70, 71, 72, 73, 74, 75, 76, 77, 78, 79, 80, 81, 82, 83]	[47, 48, 49, 50, 51, 52, 53, 54, 55, 56, 57, 58, 59, 60, 61, 62, 63, 64, 65, 66, 67, 68, 69, 70, 71, 72, 73, 74, 75, 76, 77, 78, 79, 80, 81, 82, 83]	[(47, 84)]	[37]	[44, 130, 155]	[]	[]	0.0554017
1	---------GACGACATG--GTTCTACAGGGA------------------GTAGACGGTACAACGAGTTTTA---GAGC-----TAGAAA-----------------TAGCAAGTTAAAATAAGGCTAGTCCGTTATCAACTTGAAAAAGTGGCACCGAGTCGG	GAGCTGGACGGCGACGTAAAGTTTTAGAGCTACGTTCCCGTCGTTGTACCGTCTACTTGACATCGATTTTTTTTCGATCCGTCGTTGTACCGTCTACTTGACGAACGTAGCAAGTTAAAATAAGGCTAGTCCGTTATCAACTTGAAAAAGTGGCACCGAGTCGG	0	17	2	Reference	MODIFIED	Reference	55.488	[0, 1, 2, 3, 4, 5, 6, 7, 8, 9, 10, 11, 12, 13, 14, 15, 16, 17, 18, 19, 20, 21, 22, 23, 24, 25, 26, 27, 28, 29, 30, 31, 32, 33, 34, 35, 36, 37, 38, 39, 40, 41, 42, 43, 44, 45, 46, 47, 48, 49, 50, 51, 52, 53, 54, 55, 56, 57, 58, 59, 60, 61, 62, 63, 64, 65, 66, 67, 68, 69, 70, 71, 72, 73, 74, 75, 76, 77, 78, 79, 80, 81, 82, 83, 84, 85, 86, 87, 88, 89, 90, 91, 92, 93, 94, 95, 96, 97, 98, 99, 100, 101…	[]	[]	[]	[]	[]	[0, 1, 2, 3, 4, 5, 6, 7, 8, 18, 19, 32, 33, 34, 35, 36, 37, 38, 39, 40, 41, 42, 43, 44, 45, 46, 47, 48, 49, 72, 73, 74, 79, 80, 81, 82, 83, 90, 91, 92, 93, 94, 95, 96, 97, 98, 99, 100, 101, 102, 103, 104, 105, 106]	[90, 91, 92, 93, 94, 95, 96, 97, 98, 99, 100, 101, 102, 103, 104, 105, 106]	[(90, 107)]	[17]	[10, 15, 17, 23, 26, 29, 30, 52, 53, 56, 57, 58, 62, 66, 71, 77, 85, 87, 89]	[57, 58]	['G' 'T']	0.0554017
1	-------ACTGACGACATG--GTTCTACAG----GGTGACGACATGGT----TCTACAGGGACATGGCTATCTCCTTG--CAATCATTCAAATGCCTCCCTGA----------------AAATGGAGGTCTTCTCTGACCATCTCCACCAAAGTGGCACCGAGTCGG	GAGCTGGACGG-CGACGTAAAGTTTTAGAGCTACGTTCCCGTCGTTGTACCGTCTACTT-GACATCGATTTTTTTTCGATCCGTCGTTGTACCGTCTACTTGACGAACGTAGCAAGTTAAAATAAGGCTAGTCCGTTATCAACTTGAA-AAAGTGGCACCGAGTCGG	1	0	1	Reference	MODIFIED	Reference	50.898	[0, 1, 2, 3, 4, 5, 6, 7, 8, 9, 10, -11, 11, 12, 13, 14, 15, 16, 17, 18, 19, 20, 21, 22, 23, 24, 25, 26, 27, 28, 29, 30, 31, 32, 33, 34, 35, 36, 37, 38, 39, 40, 41, 42, 43, 44, 45, 46, 47, 48, 49, 50, 51, 52, 53, 54, 55, 56, 57, -58, 58, 59, 60, 61, 62, 63, 64, 65, 66, 67, 68, 69, 70, 71, 72, 73, 74, 75, 76, 77, 78, 79, 80, 81, 82, 83, 84, 85, 86, 87, 88, 89, 90, 91, 92, 93, 94, 95, 96, 97, 98, 99…	[10, 11, 57, 58, 145, 146]	[10, 57, 145]	[57, 58]	[(57, 58)]	[1]	[0, 1, 2, 3, 4, 5, 6, 18, 19, 29, 30, 31, 32, 47, 48, 49, 50, 76, 77, 101, 102, 103, 104, 105, 106, 107, 108, 109, 110, 111, 112, 113, 114, 115, 116]	[]	[]	[]	[9, 15, 17, 23, 26, 34, 36, 37, 40, 42, 44, 56, 57, 63, 65, 67, 69, 71, 72, 74, 79, 80, 83, 86, 87, 89, 90, 92, 95, 97, 121, 122, 123, 125, 127, 128, 131, 132, 134, 136, 139, 142, 143, 145]	[57]	['G']	0.0554017
1	-------GCAGAGACATAGAGCTCTTTGAGAGCACACTAATTTC-------TGTGAGGATTACATAAGATAGCACATTTAAGGTACTAT----GCAAGGTCTGGTATACAGAAAGCACCCATT------AAGGCTAA--CTATCACAGCCGGGCGAAGTGGCACCGAGTCGG	GAGCTGGACGGCGACGTAAAG---TTTTAGAGC----TACGTTCCCGTCGTTGTACCGTCTACTTGACATCGATTTTTTTTCGATCCGTCGTTGTACCGTCTACTTGAC-GAACGTAGCAAGTTAAAATAAGGCTAGTCCGTTATCAACTTGAAAAAGTGGCACCGAGTCGG	0	0	3	Reference	MODIFIED	Reference	50.581	[0, 1, 2, 3, 4, 5, 6, 7, 8, 9, 10, 11, 12, 13, 14, 15, 16, 17, 18, 19, 20, -21, -21, -21, 21, 22, 23, 24, 25, 26, 27, 28, 29, -30, -30, -30, -30, 30, 31, 32, 33, 34, 35, 36, 37, 38, 39, 40, 41, 42, 43, 44, 45, 46, 47, 48, 49, 50, 51, 52, 53, 54, 55, 56, 57, 58, 59, 60, 61, 62, 63, 64, 65, 66, 67, 68, 69, 70, 71, 72, 73, 74, 75, 76, 77, 78, 79, 80, 81, 82, 83, 84, 85, 86, 87, 88, 89, 90, 91, 92, 9…	[20, 21, 29, 30, 101, 102]	[20, 29, 101]	[]	[]	[]	[0, 1, 2, 3, 4, 5, 6, 37, 38, 39, 40, 41, 42, 43, 82, 83, 84, 85, 115, 116, 117, 118, 119, 120, 129, 130]	[]	[]	[]	[7, 9, 11, 15, 18, 24, 32, 33, 47, 48, 49, 51, 52, 56, 58, 60, 63, 65, 66, 67, 68, 72, 73, 74, 76, 77, 79, 80, 87, 89, 90, 95, 96, 98, 99, 105, 107, 109, 111, 113, 128, 132, 133, 135, 136, 139, 141, 142, 144, 145, 146]	[58, 98, 99]	['A' 'A' 'T']	0.0554017
1	-------TCACCCAACTAGAGATGCAGAACACCTTT---------GTACCACCTAATAGAAA--GAGTTCACTATGGTCTGGCATGATTTTATAGGATCCTT-------GCAGCT-GTTGGGATAT---TAGTCCCT---CACTTTGAA---GTGGCACCGAGTCGG	GAGCTGGACGGCGACGTAAAGTTTTAGAGCTACGTTCCCGTCGTTGTACCGTCTACTTGACATCGATTTTTTTTCGATCCGTCGT---TGTACCGTCTACTTGACGAACGTAGCAAGTTAAAATAAGGCTAGTCCGTTATCAACTTGAAAAAGTGGCACCGAGTCGG	0	7	1	Reference	MODIFIED	Reference	50.898	[0, 1, 2, 3, 4, 5, 6, 7, 8, 9, 10, 11, 12, 13, 14, 15, 16, 17, 18, 19, 20, 21, 22, 23, 24, 25, 26, 27, 28, 29, 30, 31, 32, 33, 34, 35, 36, 37, 38, 39, 40, 41, 42, 43, 44, 45, 46, 47, 48, 49, 50, 51, 52, 53, 54, 55, 56, 57, 58, 59, 60, 61, 62, 63, 64, 65, 66, 67, 68, 69, 70, 71, 72, 73, 74, 75, 76, 77, 78, 79, 80, 81, 82, 83, 84, -85, -85, -85, 85, 86, 87, 88, 89, 90, 91, 92, 93, 94, 95, 96, 97, 9…	[84, 85]	[84]	[]	[]	[]	[0, 1, 2, 3, 4, 5, 6, 36, 37, 38, 39, 40, 41, 42, 43, 44, 62, 63, 99, 100, 101, 102, 103, 104, 105, 112, 123, 124, 125, 134, 135, 136, 146, 147, 148]	[99, 100, 101, 102, 103, 104, 105]	[(99, 106)]	[7]	[7, 9, 10, 12, 14, 15, 18, 21, 23, 24, 28, 30, 31, 33, 50, 51, 55, 57, 60, 66, 69, 70, 71, 73, 74, 76, 79, 81, 83, 86, 89, 90, 92, 93, 95, 107, 111, 116, 117, 118, 122, 132, 139, 140]	[57]	['A']	0.0554017
1	-----CGCCTTTCACAGAAATGTTT---GCT--GACCCCGGAACTGTCACTCTCGGGTT-ACAA-GAGTTTGTTTCT--------TTGAAACAGTCTGGGTGACACACTGTCTGAAA--AATAAAAGTTTAGTTCTAGGTACAAATT-----AAGTGGCACCGAGTCGG	GAGCTGGACGGCGACGTAAAGTTTTAGAGCTACGTTCCCGTCGTTGT-ACCGTCTACTTGACATCGATTTTTTTTCGATCCGTCGTTGTACC-GTCTACTTGACGAAC-GTAGCAAGTTAAAATAAGGCTAGTCC--GTTATCAACTTGAAAAAGTGGCACCGAGTCGG	0	1	0	Reference	MODIFIED	Reference	54.438	[0, 1, 2, 3, 4, 5, 6, 7, 8, 9, 10, 11, 12, 13, 14, 15, 16, 17, 18, 19, 20, 21, 22, 23, 24, 25, 26, 27, 28, 29, 30, 31, 32, 33, 34, 35, 36, 37, 38, 39, 40, 41, 42, 43, 44, 45, 46, -47, 47, 48, 49, 50, 51, 52, 53, 54, 55, 56, 57, 58, 59, 60, 61, 62, 63, 64, 65, 66, 67, 68, 69, 70, 71, 72, 73, 74, 75, 76, 77, 78, 79, 80, 81, 82, 83, 84, 85, 86, 87, 88, 89, 90, -91, 91, 92, 93, 94, 95, 96, 97, 98, 99…	[46, 47, 90, 91, 105, 106, 131, 132]	[46, 90, 105, 131]	[]	[]	[]	[0, 1, 2, 3, 4, 25, 26, 27, 31, 32, 58, 63, 76, 77, 78, 79, 80, 81, 82, 83, 114, 115, 142, 143, 144, 145, 146]	[58]	[(58, 59)]	[1]	[5, 7, 9, 10, 11, 12, 15, 16, 20, 21, 34, 35, 40, 41, 42, 43, 49, 50, 53, 54, 55, 62, 66, 70, 75, 87, 89, 95, 96, 97, 102, 103, 108, 109, 110, 113, 118, 120, 124, 125, 130, 133, 136, 137, 140]	[]	[]	0.0554017
1	-----GCACCACGATCTCTCCATAGTCTGCAA--TAGGCCCCCGGAGTTCTAT----TCCCTGAAAC-----TTTTATCCAT--------GTAACCTCACCT--------GTAGGCTGCTATATGTAAAGATAGTAGG--AATAGCT-GATGAAGTGGCACCGAGTCGG	GAGCTGGACGGCGACGT----AAAGTTTTAGAGCTACGTTCCCGTCGTTGTACCGTCTACTTGACATCGATTTTTTTTCGATCCGTCGTTGTACCGTCTACTTGACGAACGTAGCAAGTTAAAA-TAAGGCTAGTCCGTTATCAACTTGAAAAAGTGGCACCGAGTCGG	0	8	0	Reference	MODIFIED	Reference	51.479	[0, 1, 2, 3, 4, 5, 6, 7, 8, 9, 10, 11, 12, 13, 14, 15, 16, -17, -17, -17, -17, 17, 18, 19, 20, 21, 22, 23, 24, 25, 26, 27, 28, 29, 30, 31, 32, 33, 34, 35, 36, 37, 38, 39, 40, 41, 42, 43, 44, 45, 46, 47, 48, 49, 50, 51, 52, 53, 54, 55, 56, 57, 58, 59, 60, 61, 62, 63, 64, 65, 66, 67, 68, 69, 70, 71, 72, 73, 74, 75, 76, 77, 78, 79, 80, 81, 82, 83, 84, 85, 86, 87, 88, 89, 90, 91, 92, 93, 94, 95, 96, …	[16, 17, 119, 120]	[16, 119]	[]	[]	[]	[0, 1, 2, 3, 4, 28, 29, 49, 50, 51, 52, 63, 64, 65, 66, 67, 78, 79, 80, 81, 82, 83, 84, 85, 98, 99, 100, 101, 102, 103, 104, 105, 133, 134, 142]	[98, 99, 100, 101, 102, 103, 104, 105]	[(98, 106)]	[8]	[6, 9, 10, 14, 15, 18, 22, 24, 25, 26, 32, 34, 35, 40, 41, 45, 48, 54, 56, 60, 62, 72, 75, 89, 91, 94, 95, 110, 111, 112, 114, 117, 119, 123, 125, 130, 131, 136, 137, 139, 145, 146]	[]	[]	0.0554017
1	-----GCACTGACGACATG--GTTCTACGGGAGGGACGGCCGGGGGCATTCGTATTGCGCCG----CTAGAGGTGAAATTCTT---GGACCGGCGCAAGACGGACCA------GAGCGAAAGCATTT-------GCCAAGAATGTTTTCA--TTAATCAAGTGGCACCGAGTCGG	GAGCTGGACGG-CGACGTAAAGTTTTA---GAGCTACGTTCCCG-----TCGT--TGTACCGTCTACTTGACATCGATTTTTTTTCGATCCGTCGTTGTACCGTCTACTTGACGAACGTAGCAAGTTAAAATAAGGCTAGTCCGTTATCAACTTGAAAAAGTGGCACCGAGTCGG	0	6	1	Reference	MODIFIED	Reference	51.429	[0, 1, 2, 3, 4, 5, 6, 7, 8, 9, 10, -11, 11, 12, 13, 14, 15, 16, 17, 18, 19, 20, 21, 22, 23, 24, 25, -26, -26, -26, 26, 27, 28, 29, 30, 31, 32, 33, 34, 35, 36, 37, 38, 39, -40, -40, -40, -40, -40, 40, 41, 42, 43, -44, -44, 44, 45, 46, 47, 48, 49, 50, 51, 52, 53, 54, 55, 56, 57, 58, 59, 60, 61, 62, 63, 64, 65, 66, 67, 68, 69, 70, 71, 72, 73, 74, 75, 76, 77, 78, 79, 80, 81, 82, 83, 84, 85, 86, 87, 8…	[10, 11, 25, 26, 39, 40, 43, 44]	[10, 25, 39, 43]	[]	[]	[]	[0, 1, 2, 3, 4, 18, 19, 51, 52, 53, 54, 72, 73, 74, 96, 97, 98, 99, 100, 101, 116, 117, 118, 119, 120, 121, 122, 139, 140]	[96, 97, 98, 99, 100, 101]	[(96, 102)]	[6]	[6, 9, 15, 17, 23, 29, 30, 34, 35, 37, 38, 46, 47, 57, 60, 61, 63, 64, 66, 69, 76, 77, 81, 84, 85, 86, 87, 90, 92, 94, 104, 107, 109, 110, 111, 113, 124, 126, 129, 130, 131, 135, 143, 145, 146]	[57]	['A']	0.0554017
1	-----GGAAGA-GAGGTAGCGTTTTCTCCTGAGCGTGAAG---CCGGCTTTCTGGCGT-TGCTTGGCTGCAACTGCCGTCAG--CCATTGATGATCGTTCTTCTCTCCGTAT-TGGGGAGTGAGAGGGAG---AGAACGCGGTCTA--------AGTGGCAC-GAGTCGG	GAGCTGGACGGCGACGTAAAGTTTT------AGAGCTACGTTCCCGTCGTTGTACCGTCTACTTGACATCGATTTTTTTTCGATCCGTCGTTGTACCGTCTACTTGACGAACGTAGCAAGTTAAAATAAGGCTAGTCCGTTATCAACTTGAAAAAGTGGCACCGAGTCGG	0	0	2	Reference	MODIFIED	Reference	50.588	[0, 1, 2, 3, 4, 5, 6, 7, 8, 9, 10, 11, 12, 13, 14, 15, 16, 17, 18, 19, 20, 21, 22, 23, 24, -25, -25, -25, -25, -25, -25, 25, 26, 27, 28, 29, 30, 31, 32, 33, 34, 35, 36, 37, 38, 39, 40, 41, 42, 43, 44, 45, 46, 47, 48, 49, 50, 51, 52, 53, 54, 55, 56, 57, 58, 59, 60, 61, 62, 63, 64, 65, 66, 67, 68, 69, 70, 71, 72, 73, 74, 75, 76, 77, 78, 79, 80, 81, 82, 83, 84, 85, 86, 87, 88, 89, 90, 91, 92, 93, 94…	[24, 25]	[24]	[]	[]	[]	[0, 1, 2, 3, 4, 11, 34, 35, 36, 52, 76, 77, 106, 124, 125, 126, 140, 141, 142, 143, 144, 145, 146, 147, 156]	[]	[]	[]	[8, 10, 14, 18, 19, 27, 29, 30, 32, 40, 42, 45, 47, 48, 54, 59, 61, 62, 64, 66, 68, 69, 70, 71, 73, 74, 80, 82, 84, 87, 88, 90, 91, 95, 98, 99, 100, 103, 105, 108, 110, 111, 115, 117, 119, 120, 121, 129, 130, 133, 134, 135, 138]	[98, 99]	['C' 'T']	0.0554017
1	----TAACATGCGGCGTTTGGTTTT---------TTGTCCTTGCGATA--GTTTGCT-GAGAATGATGGTTTCCAGCTTCATCCATGTCCCTACAAAGGACATGAACTCATCCTTTTTTATGGCGGCATAGTA---TTTCATTGTGTATAAGTGGCACCGAGTCGG	GAGCTGGACGGCGACGTAAAGTTTTAGAGCTACGTTCCCGTCGTTGTACCGTCTACTTGACATCGATTTTTTTTCGATCCGTCGTTGTACCGTCTACTT-GACGAACGTAGCAAGTTAAAATAAGGC-TAGTCCGTTATCAACTTGAAAAAGTGGCACCGAGTCGG	1	1	2	Reference	MODIFIED	Reference	51.807	[0, 1, 2, 3, 4, 5, 6, 7, 8, 9, 10, 11, 12, 13, 14, 15, 16, 17, 18, 19, 20, 21, 22, 23, 24, 25, 26, 27, 28, 29, 30, 31, 32, 33, 34, 35, 36, 37, 38, 39, 40, 41, 42, 43, 44, 45, 46, 47, 48, 49, 50, 51, 52, 53, 54, 55, 56, 57, 58, 59, 60, 61, 62, 63, 64, 65, 66, 67, 68, 69, 70, 71, 72, 73, 74, 75, 76, 77, 78, 79, 80, 81, 82, 83, 84, 85, 86, 87, 88, 89, 90, 91, 92, 93, 94, 95, 96, 97, 98, -99, 99, 100…	[98, 99, 125, 126]	[98, 125]	[98, 99]	[(98, 99)]	[1]	[0, 1, 2, 3, 25, 26, 27, 28, 29, 30, 31, 32, 33, 48, 49, 57, 131, 132, 133]	[57]	[(57, 58)]	[1]	[5, 6, 7, 8, 9, 13, 17, 18, 19, 36, 37, 39, 41, 43, 44, 45, 52, 54, 60, 62, 63, 67, 68, 72, 73, 74, 76, 78, 80, 83, 84, 88, 91, 92, 94, 96, 97, 98, 99, 101, 106, 107, 109, 111, 112, 113, 116, 117, 119, 120, 121, 122, 130, 135, 139, 140, 141, 144, 146]	[98, 99]	['G' 'C']	0.0554017
1	----TGTATACCA---TTCACTTTTAA---TAAGT-CCCATTAATGTGCCATTAAATTATTAAATAAATGTTTGCTGGACACGGTGGTGTACACCTTTAGTC-----------CAAGCTACAC--AGG--AGCCCG--------------AAGTGGCACCGAGTCGG	GAGCTGGACGGCGACGTAAAGTTTTAGAGCTACGTTCCCGTCGTTGTACCGTCTACTT--GACATCGATTTTTTTTCGATCCGTCGTTGTAC-CGTCTACTTGACGAACGTAGCAAGTTAAAATAAGGCTAGTCCGTTATCAACTTGAAAAAGTGGCACCGAGTCGG	2	11	2	Reference	MODIFIED	Reference	50.299	[0, 1, 2, 3, 4, 5, 6, 7, 8, 9, 10, 11, 12, 13, 14, 15, 16, 17, 18, 19, 20, 21, 22, 23, 24, 25, 26, 27, 28, 29, 30, 31, 32, 33, 34, 35, 36, 37, 38, 39, 40, 41, 42, 43, 44, 45, 46, 47, 48, 49, 50, 51, 52, 53, 54, 55, 56, 57, -58, -58, 58, 59, 60, 61, 62, 63, 64, 65, 66, 67, 68, 69, 70, 71, 72, 73, 74, 75, 76, 77, 78, 79, 80, 81, 82, 83, 84, 85, 86, 87, 88, 89, -90, 90, 91, 92, 93, 94, 95, 96, 97, 9…	[57, 58, 89, 90]	[57, 89]	[57, 58]	[(57, 58)]	[2]	[0, 1, 2, 3, 13, 14, 15, 27, 28, 29, 35, 99, 100, 101, 102, 103, 104, 105, 106, 107, 108, 109, 120, 121, 125, 126, 133, 134, 135, 136, 137, 138, 139, 140, 141, 142, 143, 144, 145, 146]	[99, 100, 101, 102, 103, 104, 105, 106, 107, 108, 109]	[(99, 110)]	[11]	[6, 8, 9, 10, 12, 17, 18, 20, 26, 32, 39, 41, 42, 43, 47, 50, 52, 53, 55, 58, 60, 63, 64, 67, 71, 72, 74, 77, 78, 81, 82, 84, 91, 93, 96, 98, 114, 117, 119, 129]	[58, 98]	['T' 'C']	0.0554017
1	----TGTATGGCTGC----AGTTATATATCT----------CTATGTGTGGTTGAAATGTCATTGTTGGGTGGT-GATTAGTCGGT------TGTTGATGAGATATTTAACTAGTATGGGGATAAGGGGTGTAGGTGTGC--CTTGTGGTAAGAAGTGGCACCGAGTCGG	GAGCTGGACGGCGACGTAAAGTTTTAGAGCTACGTTCCCGTCGTTGTACCGTCTACTTGACATCGATTTTTTTTCGATCCGTCGTTGTACCGTCTACTTGACGAACGTAGCAAGTTAAA--ATAAGGCTAGTCCGTTATCAACTTG----AAAAAGTGGCACCGAGTCGG	0	0	0	Reference	UNMODIFIED	Reference	50.588	[0, 1, 2, 3, 4, 5, 6, 7, 8, 9, 10, 11, 12, 13, 14, 15, 16, 17, 18, 19, 20, 21, 22, 23, 24, 25, 26, 27, 28, 29, 30, 31, 32, 33, 34, 35, 36, 37, 38, 39, 40, 41, 42, 43, 44, 45, 46, 47, 48, 49, 50, 51, 52, 53, 54, 55, 56, 57, 58, 59, 60, 61, 62, 63, 64, 65, 66, 67, 68, 69, 70, 71, 72, 73, 74, 75, 76, 77, 78, 79, 80, 81, 82, 83, 84, 85, 86, 87, 88, 89, 90, 91, 92, 93, 94, 95, 96, 97, 98, 99, 100, 101…	[118, 119, 143, 144]	[118, 143]	[]	[]	[]	[0, 1, 2, 3, 15, 16, 17, 18, 31, 32, 33, 34, 35, 36, 37, 38, 39, 40, 74, 86, 87, 88, 89, 90, 91, 138, 139]	[]	[]	[]	[6, 8, 12, 13, 23, 26, 28, 42, 43, 47, 48, 49, 52, 53, 55, 56, 59, 63, 65, 67, 68, 69, 71, 72, 78, 79, 84, 93, 95, 96, 97, 101, 102, 103, 105, 106, 109, 111, 115, 116, 117, 118, 125, 126, 127, 130, 131, 134, 135, 136, 146]	[]	[]	0.0554017
1	---CTACGCCGCGACG---AGTAGGAGGGC--CGCTGCGGTGAGCCTTGAAGC--CTACG---CCGCGGGCCCGGGTGGAGCCGCCGCAGGTGCAGAT-CTTGGTGGTAGTAGCAAATATTCAAACGAG--------------AACTTTGAAGGCCGAAGTGGCACCGAGTCGG	GAGCTGGACGGCGACGTAAAGTTTTAGAGCTACGTTCCCGT---CGTTGTACCGTCTACTTGACATCGATTTTTTTTCGATCCGTCGTTGTACCGTCTACTTGACGAACGTAGCAAGT--TAAAATAAGGCTAGTCCGTTATCAACTTGAAA-----AAGTGGCACCGAGTCGG	0	3	0	Reference	MODIFIED	Reference	51.149	[0, 1, 2, 3, 4, 5, 6, 7, 8, 9, 10, 11, 12, 13, 14, 15, 16, 17, 18, 19, 20, 21, 22, 23, 24, 25, 26, 27, 28, 29, 30, 31, 32, 33, 34, 35, 36, 37, 38, 39, 40, -41, -41, -41, 41, 42, 43, 44, 45, 46, 47, 48, 49, 50, 51, 52, 53, 54, 55, 56, 57, 58, 59, 60, 61, 62, 63, 64, 65, 66, 67, 68, 69, 70, 71, 72, 73, 74, 75, 76, 77, 78, 79, 80, 81, 82, 83, 84, 85, 86, 87, 88, 89, 90, 91, 92, 93, 94, 95, 96, 97, 9…	[40, 41, 114, 115, 146, 147]	[40, 114, 146]	[]	[]	[]	[0, 1, 2, 16, 17, 18, 30, 31, 50, 51, 57, 58, 59, 95, 124, 125, 126, 127, 128, 129, 130, 131, 132, 133, 134, 135, 136, 137]	[57, 58, 59]	[(57, 60)]	[3]	[5, 6, 7, 9, 22, 23, 24, 27, 34, 36, 38, 42, 46, 48, 56, 61, 62, 65, 66, 67, 68, 69, 70, 71, 72, 74, 77, 81, 84, 85, 87, 88, 89, 91, 92, 93, 100, 101, 103, 104, 105, 113, 116, 120, 121, 143, 144]	[]	[]	0.0554017
1	---CTG-------ACGTAAAGATTAATGAAGATTTTCTGCTC--TGTACAGG--ACCTGACACATCAATTTTCTACAAATCA-TGGCATTAATGT-TATT--ACCATCGCACCAC------AGCAGGCAAGACTGA-AGCAACC---ACCACTGGCACCGAGTCGG	GAGCTGGACGGCGACGTAAAGTTTTAGAGCTACGTTCCCGTCGTTGTACCGTCTACTTGACA--TCGATTTTTTTTCGATCCGTCGTTGTACCGTCTACTTGACGAACGTAGCAAGTTAAAATAAGGCTAGTCCGTTATCAACTTGAAAAAGTGGCACCGAGTCGG	0	2	0	Reference	MODIFIED	Reference	54.819	[0, 1, 2, 3, 4, 5, 6, 7, 8, 9, 10, 11, 12, 13, 14, 15, 16, 17, 18, 19, 20, 21, 22, 23, 24, 25, 26, 27, 28, 29, 30, 31, 32, 33, 34, 35, 36, 37, 38, 39, 40, 41, 42, 43, 44, 45, 46, 47, 48, 49, 50, 51, 52, 53, 54, 55, 56, 57, 58, 59, 60, 61, -62, -62, 62, 63, 64, 65, 66, 67, 68, 69, 70, 71, 72, 73, 74, 75, 76, 77, 78, 79, 80, 81, 82, 83, 84, 85, 86, 87, 88, 89, 90, 91, 92, 93, 94, 95, 96, 97, 98, 99…	[61, 62]	[61]	[]	[]	[]	[0, 1, 2, 6, 7, 8, 9, 10, 11, 12, 42, 43, 52, 53, 80, 93, 98, 99, 113, 114, 115, 116, 117, 118, 134, 142, 143, 144]	[98, 99]	[(98, 100)]	[2]	[21, 24, 26, 27, 28, 29, 30, 32, 33, 37, 38, 39, 49, 51, 56, 64, 70, 72, 73, 74, 75, 79, 82, 84, 85, 86, 89, 90, 96, 102, 104, 107, 109, 112, 120, 121, 126, 129, 131, 133, 136, 141, 146, 147, 149]	[]	[]	0.0554017
1	---CTGGGGCACGTTTTAAACATCTATGAAACTTAGTTTCCCT---------GTCTA--TGAAATGAAGATAATATTTAAGATA-----TTGCAGTGACAACTGTATAAAACATCTGTGTT----TGTGACACATAGACGGT-----ACTT-AATAAGTGGCACCGAGTCGG	GAGCTGGACGGCGACGTAAAGTTTTAG--AGCTACGTTCCCGTCGTTGTACCGTCTACTTGACATC--GATTTTTTTTC-GATCCGTCGTTGTACCGTCTACTTGACGAACGTAGCAAGTTAAAATAAGGC---TAGTCCGTTATCAACTTGAAAAAGTGGCACCGAGTCGG	0	0	2	Reference	MODIFIED	Reference	51.744	[0, 1, 2, 3, 4, 5, 6, 7, 8, 9, 10, 11, 12, 13, 14, 15, 16, 17, 18, 19, 20, 21, 22, 23, 24, 25, 26, -27, -27, 27, 28, 29, 30, 31, 32, 33, 34, 35, 36, 37, 38, 39, 40, 41, 42, 43, 44, 45, 46, 47, 48, 49, 50, 51, 52, 53, 54, 55, 56, 57, 58, 59, 60, 61, 62, 63, -64, -64, 64, 65, 66, 67, 68, 69, 70, 71, 72, 73, 74, -75, 75, 76, 77, 78, 79, 80, 81, 82, 83, 84, 85, 86, 87, 88, 89, 90, 91, 92, 93, 94, 95,…	[26, 27, 63, 64, 74, 75, 125, 126]	[26, 63, 74, 125]	[]	[]	[]	[0, 1, 2, 41, 42, 43, 44, 45, 46, 47, 48, 49, 55, 56, 79, 80, 81, 82, 83, 116, 117, 118, 119, 134, 135, 136, 137, 138, 143]	[]	[]	[]	[7, 8, 9, 10, 13, 14, 15, 20, 21, 23, 26, 28, 31, 32, 36, 39, 60, 63, 67, 68, 70, 74, 78, 87, 89, 90, 92, 94, 98, 99, 101, 102, 105, 106, 107, 108, 109, 110, 111, 112, 121, 122, 124, 129, 131, 146]	[98, 99]	['G' 'T']	0.0554017
1	--ACTTGACCATGCTGGCACTCAGTCTCAGACTTCTAGTCTCCAGAAATGTGA----------GAAATAAATGTTGTTTA-AGCCACCAGTCTATGGT--AATTTATTATAGCAGTCCAAACTAAT-TAAGACAAATGC----------TGAGTAGAAGTGGCACCGAGTCGG	GAGCTGGACGGCGACGTAA---AGTTTTAGAG--CTACGTTCCCGTCGTTGTACCGTCTACTTGACATCGATTTTTTTTCGATCCGTCGTTGTACCGTCTACTTGACGAACGTAG--CAAGTTAAAATAAGGCTAGTCCGTTATCAACTTGA--AAAAGTGGCACCGAGTCGG	0	10	1	Reference	MODIFIED	Reference	50.289	[0, 1, 2, 3, 4, 5, 6, 7, 8, 9, 10, 11, 12, 13, 14, 15, 16, 17, 18, -19, -19, -19, 19, 20, 21, 22, 23, 24, 25, 26, 27, 28, -29, -29, 29, 30, 31, 32, 33, 34, 35, 36, 37, 38, 39, 40, 41, 42, 43, 44, 45, 46, 47, 48, 49, 50, 51, 52, 53, 54, 55, 56, 57, 58, 59, 60, 61, 62, 63, 64, 65, 66, 67, 68, 69, 70, 71, 72, 73, 74, 75, 76, 77, 78, 79, 80, 81, 82, 83, 84, 85, 86, 87, 88, 89, 90, 91, 92, 93, 94, 95,…	[18, 19, 28, 29, 109, 110, 144, 145]	[18, 28, 109, 144]	[]	[]	[]	[0, 1, 48, 49, 50, 51, 52, 53, 54, 55, 56, 57, 75, 93, 94, 119, 132, 133, 134, 135, 136, 137, 138, 139, 140, 141]	[48, 49, 50, 51, 52, 53, 54, 55, 56, 57]	[(48, 58)]	[10]	[2, 5, 9, 10, 11, 13, 14, 16, 17, 22, 24, 28, 32, 33, 34, 38, 40, 41, 42, 44, 45, 46, 60, 63, 64, 67, 70, 74, 77, 80, 81, 83, 84, 86, 89, 90, 96, 99, 101, 102, 104, 105, 107, 113, 114, 118, 124, 126, 128, 130, 146]	[99]	['T']	0.0554017
1	--GATGGCCTCC---------------AGCTCCATCCATGTCCCTGCAAAGG--ACATGATCTCATTCTTTTTTATGGCTGCATAGTATTCCATGGTGTTT-----ATGTGCCACATTTTCTTTATCC-AGTC---TATCA--TTGAA---GTGGCACCGAGTCGG	GAGCTGGACGGCGACGTAAAGTTTTAGAGCTACGTTCCCGTCGTTGTACCGTCTACTTGACATCGATTTTTTTTC--GATCCGTCGTTGTACCGTCTACTTGACGAACGTAGCAAGTTAAAATAAGGCTAGTCCGTTATCAACTTGAAAAAGTGGCACCGAGTCGG	0	5	0	Reference	MODIFIED	Reference	50.602	[0, 1, 2, 3, 4, 5, 6, 7, 8, 9, 10, 11, 12, 13, 14, 15, 16, 17, 18, 19, 20, 21, 22, 23, 24, 25, 26, 27, 28, 29, 30, 31, 32, 33, 34, 35, 36, 37, 38, 39, 40, 41, 42, 43, 44, 45, 46, 47, 48, 49, 50, 51, 52, 53, 54, 55, 56, 57, 58, 59, 60, 61, 62, 63, 64, 65, 66, 67, 68, 69, 70, 71, 72, 73, 74, -75, -75, 75, 76, 77, 78, 79, 80, 81, 82, 83, 84, 85, 86, 87, 88, 89, 90, 91, 92, 93, 94, 95, 96, 97, 98, 99…	[74, 75]	[74]	[]	[]	[]	[0, 1, 12, 13, 14, 15, 16, 17, 18, 19, 20, 21, 22, 23, 24, 25, 26, 52, 53, 99, 100, 101, 102, 103, 126, 131, 132, 133, 139, 140, 146, 147, 148]	[99, 100, 101, 102, 103]	[(99, 104)]	[5]	[3, 7, 9, 10, 31, 33, 35, 37, 38, 42, 43, 46, 48, 49, 51, 56, 60, 61, 64, 65, 67, 74, 76, 78, 80, 82, 85, 86, 88, 90, 91, 92, 93, 95, 96, 105, 108, 109, 112, 113, 116, 117, 118, 119, 121, 123, 124]	[]	[]	0.0554017
1	--GATGTGATTTTACGTAAGGTGGACAGACGTCTGTACCAGCTGCTCTGTGCAGGCTGCCAAGCTGACACC-------------TGCCCCCCTTTGCC-TCTAGTC--AGCAGTGGGTGAGACAGAATAAA-CTAGTA-GTTA-CAAGTGGAA---GTGGCACCGAGTCGG	GAGCTGGACGGCGACGTAAAGTTTT-AGAGCTACGTTCCCGTCGTT--GTACCGTCTACT----TGACATCGATTTTTTTTCGATCCGTCGTTGTACCGTCTACTTGACGAACGTAGCAAGTTAAAATAAGGCTAGTCCGTTATCAACTTGAAAAAGTGGCACCGAGTCGG	0	2	1	Reference	MODIFIED	Reference	52.047	[0, 1, 2, 3, 4, 5, 6, 7, 8, 9, 10, 11, 12, 13, 14, 15, 16, 17, 18, 19, 20, 21, 22, 23, 24, -25, 25, 26, 27, 28, 29, 30, 31, 32, 33, 34, 35, 36, 37, 38, 39, 40, 41, 42, 43, 44, -45, -45, 45, 46, 47, 48, 49, 50, 51, 52, 53, 54, 55, 56, -57, -57, -57, -57, 57, 58, 59, 60, 61, 62, 63, 64, 65, 66, 67, 68, 69, 70, 71, 72, 73, 74, 75, 76, 77, 78, 79, 80, 81, 82, 83, 84, 85, 86, 87, 88, 89, 90, 91, 92, 9…	[24, 25, 44, 45, 56, 57]	[24, 44, 56]	[]	[]	[]	[0, 1, 64, 65, 66, 67, 68, 69, 70, 71, 72, 73, 74, 75, 76, 91, 99, 100, 124, 131, 136, 146, 147, 148]	[99, 100]	[(99, 101)]	[2]	[3, 6, 7, 8, 9, 10, 11, 12, 19, 22, 23, 24, 28, 29, 31, 32, 35, 38, 40, 41, 43, 47, 49, 51, 54, 56, 62, 78, 80, 81, 83, 84, 86, 88, 96, 98, 101, 103, 105, 106, 107, 108, 110, 111, 114, 115, 117, 123, 130, 140, 142]	[98]	['C']	0.0554017
1	--GCAGATC----ACTAGTAGCTTTA--------TTGCGGTAGTTTATCACAGTTAAATTGCTAACG---------CAGTCAGTGCTCG-ACTGATCAC---AGGTAAGTATCAAGGTTACAAGACAGGTTTAAGGAGGCCAAT---AGAAAGTGGCACCGAGTCGG	GAGCTGGACGGCGACGTAAAGTTTTAGAGCTACGTTCCCGTCGTTGT--ACCGTCTACTTGACATCGATTTTTTTTCGATCCGTCGTTGTACCGTCTACTTGACGAACGTAGCAAG-TTAAAATAAGGCTAGTCCGTTATCAACTTGAAAAAGTGGCACCGAGTCGG	0	3	0	Reference	MODIFIED	Reference	50.299	[0, 1, 2, 3, 4, 5, 6, 7, 8, 9, 10, 11, 12, 13, 14, 15, 16, 17, 18, 19, 20, 21, 22, 23, 24, 25, 26, 27, 28, 29, 30, 31, 32, 33, 34, 35, 36, 37, 38, 39, 40, 41, 42, 43, 44, 45, 46, -47, -47, 47, 48, 49, 50, 51, 52, 53, 54, 55, 56, 57, 58, 59, 60, 61, 62, 63, 64, 65, 66, 67, 68, 69, 70, 71, 72, 73, 74, 75, 76, 77, 78, 79, 80, 81, 82, 83, 84, 85, 86, 87, 88, 89, 90, 91, 92, 93, 94, 95, 96, 97, 98, 99…	[46, 47, 113, 114]	[46, 113]	[]	[]	[]	[0, 1, 9, 10, 11, 12, 26, 27, 28, 29, 30, 31, 32, 33, 65, 66, 67, 68, 69, 70, 71, 72, 73, 87, 97, 98, 99, 141, 142, 143]	[97, 98, 99]	[(97, 100)]	[3]	[4, 6, 7, 15, 16, 17, 18, 21, 36, 38, 41, 45, 46, 49, 52, 53, 55, 59, 60, 62, 75, 76, 79, 82, 83, 85, 90, 92, 93, 94, 101, 103, 105, 109, 117, 120, 122, 123, 125, 127, 128, 129, 130, 131, 133, 134, 135, 136, 140, 145]	[]	[]	0.0554017
1	--TCATGTCATCAGCCAACAG------AGATAATTTGACTTCCTCTTT---TCTAATTTGGATGCCTTTTATTTCTTTCTCTTG---------CTATCAGGGGAACCCACCCCCGATAATTCAACGTGGGTTCTTT-TCTATTTCCTTAAGTGGCACCGAGTCGG	GAGCTGGACGGCGACGTAAAGTTTTAGAGCTACGTTCCCGTCGTTGTACCGTCTACTTGACATCGATTTTTTTTCGATCCGTCGTTGTACCGTCTACTTGACGAACGTAGCAA-GTTAAAATAAGGCTAGTCCGTTATCAACTTGAAAAAGTGGCACCGAGTCGG	0	0	2	Reference	MODIFIED	Reference	50.303	[0, 1, 2, 3, 4, 5, 6, 7, 8, 9, 10, 11, 12, 13, 14, 15, 16, 17, 18, 19, 20, 21, 22, 23, 24, 25, 26, 27, 28, 29, 30, 31, 32, 33, 34, 35, 36, 37, 38, 39, 40, 41, 42, 43, 44, 45, 46, 47, 48, 49, 50, 51, 52, 53, 54, 55, 56, 57, 58, 59, 60, 61, 62, 63, 64, 65, 66, 67, 68, 69, 70, 71, 72, 73, 74, 75, 76, 77, 78, 79, 80, 81, 82, 83, 84, 85, 86, 87, 88, 89, 90, 91, 92, 93, 94, 95, 96, 97, 98, 99, 100, 101…	[112, 113]	[112]	[]	[]	[]	[0, 1, 21, 22, 23, 24, 25, 26, 48, 49, 50, 84, 85, 86, 87, 88, 89, 90, 91, 92, 135]	[]	[]	[]	[2, 4, 5, 7, 9, 10, 12, 13, 15, 16, 18, 29, 32, 33, 36, 37, 39, 42, 44, 45, 47, 55, 58, 59, 60, 63, 64, 65, 70, 75, 76, 79, 80, 82, 96, 97, 98, 100, 101, 106, 107, 109, 111, 112, 114, 118, 119, 120, 123, 125, 126, 127, 130, 132, 138, 140, 143, 144, 145, 146]	[58, 98]	['T' 'A']	0.0554017
1	--TGTGGTCTG----------TCTTTGGCCAAAAT----GTCATTATGCAGTGCA--TGACTGTAGATGCTTTTTAGCTG-GTAGAATTTTTGCCATCCTATTTATGCATATAACA---TAACTTAAGCAACATACTTTATCAA---------GTGGCACCGAGTCGG	GAGCTGGACGGCGACGTAAAGTTTTAGAGCTACGTTCCCGTCGTTGTACCGTCTACTTGACA-TCGATTTTTTTTCGATCCGTCG---TTGTACCGTCTACTTGACGAACGTAGCAAGTTAAAATAAGGCTAGTCCGTTATCAACTTGAAAAAGTGGCACCGAGTCGG	0	0	1	Reference	MODIFIED	Reference	51.786	[0, 1, 2, 3, 4, 5, 6, 7, 8, 9, 10, 11, 12, 13, 14, 15, 16, 17, 18, 19, 20, 21, 22, 23, 24, 25, 26, 27, 28, 29, 30, 31, 32, 33, 34, 35, 36, 37, 38, 39, 40, 41, 42, 43, 44, 45, 46, 47, 48, 49, 50, 51, 52, 53, 54, 55, 56, 57, 58, 59, 60, 61, -62, 62, 63, 64, 65, 66, 67, 68, 69, 70, 71, 72, 73, 74, 75, 76, 77, 78, 79, 80, 81, 82, 83, -84, -84, -84, 84, 85, 86, 87, 88, 89, 90, 91, 92, 93, 94, 95, 96, …	[61, 62, 83, 84]	[61, 83]	[]	[]	[]	[0, 1, 11, 12, 13, 14, 15, 16, 17, 18, 19, 20, 35, 36, 37, 38, 55, 56, 79, 112, 113, 114, 140, 141, 142, 143, 144, 145, 146, 147, 148]	[]	[]	[]	[2, 3, 7, 9, 22, 25, 27, 28, 30, 32, 33, 42, 45, 47, 49, 52, 53, 61, 63, 67, 68, 74, 76, 78, 82, 86, 88, 91, 94, 95, 96, 99, 101, 103, 105, 106, 109, 118, 119, 124, 125, 126, 127, 128, 130, 132]	[99]	['T']	0.0554017
1	-AAGTAGACGGTACAACG---AGTTTTAGAGCTA--------------------------GAAAT---------------------------------------------AGCAAGTTAAAATAAGGCTAGTCCGTTATCAACTTGAAAAAGTGGCACCGAGTCGG	GAGCTGGACGG--CGACGTAAAGTTTTAGAGCTACGTTCCCGTCGTTGTACCGTCTACTTGACATCGATTTTTTTTCGATCCGTCGTTGTACCGTCTACTTGACGAACGTAGCAAGTTAAAATAAGGCTAGTCCGTTATCAACTTGAAAAAGTGGCACCGAGTCGG	0	71	0	Reference	MODIFIED	Reference	50.602	[0, 1, 2, 3, 4, 5, 6, 7, 8, 9, 10, -11, -11, 11, 12, 13, 14, 15, 16, 17, 18, 19, 20, 21, 22, 23, 24, 25, 26, 27, 28, 29, 30, 31, 32, 33, 34, 35, 36, 37, 38, 39, 40, 41, 42, 43, 44, 45, 46, 47, 48, 49, 50, 51, 52, 53, 54, 55, 56, 57, 58, 59, 60, 61, 62, 63, 64, 65, 66, 67, 68, 69, 70, 71, 72, 73, 74, 75, 76, 77, 78, 79, 80, 81, 82, 83, 84, 85, 86, 87, 88, 89, 90, 91, 92, 93, 94, 95, 96, 97, 98, 99…	[10, 11]	[10]	[]	[]	[]	[0, 16, 17, 18, 32, 33, 34, 35, 36, 37, 38, 39, 40, 41, 42, 43, 44, 45, 46, 47, 48, 49, 50, 51, 52, 53, 54, 55, 56, 57, 63, 64, 65, 66, 67, 68, 69, 70, 71, 72, 73, 74, 75, 76, 77, 78, 79, 80, 81, 82, 83, 84, 85, 86, 87, 88, 89, 90, 91, 92, 93, 94, 95, 96, 97, 98, 99, 100, 101, 102, 103, 104, 105, 106, 107]	[32, 33, 34, 35, 36, 37, 38, 39, 40, 41, 42, 43, 44, 45, 46, 47, 48, 49, 50, 51, 52, 53, 54, 55, 56, 57, 63, 64, 65, 66, 67, 68, 69, 70, 71, 72, 73, 74, 75, 76, 77, 78, 79, 80, 81, 82, 83, 84, 85, 86, 87, 88, 89, 90, 91, 92, 93, 94, 95, 96, 97, 98, 99, 100, 101, 102, 103, 104, 105, 106, 107]	[(32, 58), (63, 108)]	[26, 45]	[2, 3, 5, 12, 60]	[]	[]	0.0554017
1	-AG--GGAACGTGAGCTGGGGTT--AGACCGTCGTGAGACAGGTTAGTTTTACC--CTACTGATGATG--TGTTGTTGCCATG-GTAATCCTGCTCAGTACGAGAGGAACC--GCAGGTTCAGA-----------------CATTTGGTGTAAGTGGCACCGAGTCGG	GAGCTGGACGGCGACGTAAAGTTTTAGAGCTACGTT---CCCGTC-GTTGTACCGTCTACTTGACATCGATTTTTTTTCGATCCGTCGTTGTACCGTCTACTTGACGAACGTAGCAAGTTAAAATAAGGCTAGTCCGTTATCAACTTGAAAAAGTGGCACCGAGTCGG	0	0	3	Reference	MODIFIED	Reference	51.786	[0, 1, 2, 3, 4, 5, 6, 7, 8, 9, 10, 11, 12, 13, 14, 15, 16, 17, 18, 19, 20, 21, 22, 23, 24, 25, 26, 27, 28, 29, 30, 31, 32, 33, 34, 35, -36, -36, -36, 36, 37, 38, 39, 40, 41, -42, 42, 43, 44, 45, 46, 47, 48, 49, 50, 51, 52, 53, 54, 55, 56, 57, 58, 59, 60, 61, 62, 63, 64, 65, 66, 67, 68, 69, 70, 71, 72, 73, 74, 75, 76, 77, 78, 79, 80, 81, 82, 83, 84, 85, 86, 87, 88, 89, 90, 91, 92, 93, 94, 95, 96, …	[35, 36, 41, 42]	[35, 41]	[]	[]	[]	[0, 3, 4, 23, 24, 50, 51, 64, 65, 79, 107, 108, 120, 121, 122, 123, 124, 125, 126, 127, 128, 129, 130, 131, 132, 133, 134, 135, 136]	[]	[]	[]	[8, 9, 11, 14, 15, 17, 18, 19, 28, 30, 31, 35, 37, 38, 41, 45, 57, 58, 59, 60, 63, 67, 70, 73, 75, 78, 82, 83, 85, 86, 88, 90, 91, 92, 93, 97, 98, 101, 106, 112, 116, 118, 139, 140, 142, 144, 145, 146]	[57, 58, 98]	['G' 'A' 'A']	0.0554017
1	-AG-TGGA----GACCTGGAGATTCCTAGATCTAA----------TTGTACTG-CAGTTTGCCAA----------TCTAACAGAAGGACAAG----TACTTG--GAATGC--CATGCAACAATGTCTCCAG------ATCA-CTTGCAA--GTGGCACCGAGTCGG	GAGCTGGACGGCGACGTAAAGTTT--TAGAGCTACGTTCCCGTCGTTGTACCGTCTACTTGACATCGATTTTTTTTCGATCCGTCGTTGTACCGTCTACTTGACGAACGTAGCAAGTTAAAATAAGGCTAGTCCGTTATCAACTTGAAAAAGTGGCACCGAGTCGG	0	0	0	Reference	UNMODIFIED	Reference	51.807	[0, 1, 2, 3, 4, 5, 6, 7, 8, 9, 10, 11, 12, 13, 14, 15, 16, 17, 18, 19, 20, 21, 22, 23, -24, -24, 24, 25, 26, 27, 28, 29, 30, 31, 32, 33, 34, 35, 36, 37, 38, 39, 40, 41, 42, 43, 44, 45, 46, 47, 48, 49, 50, 51, 52, 53, 54, 55, 56, 57, 58, 59, 60, 61, 62, 63, 64, 65, 66, 67, 68, 69, 70, 71, 72, 73, 74, 75, 76, 77, 78, 79, 80, 81, 82, 83, 84, 85, 86, 87, 88, 89, 90, 91, 92, 93, 94, 95, 96, 97, 98, 99…	[23, 24]	[23]	[]	[]	[]	[0, 3, 8, 9, 10, 11, 33, 34, 35, 36, 37, 38, 39, 40, 41, 42, 51, 63, 64, 65, 66, 67, 68, 69, 70, 71, 72, 90, 91, 92, 93, 100, 101, 108, 109, 129, 130, 131, 132, 133, 134, 139, 147, 148]	[]	[]	[]	[15, 17, 18, 21, 28, 32, 49, 53, 54, 55, 59, 62, 75, 77, 79, 81, 82, 84, 85, 86, 87, 89, 105, 107, 112, 114, 115, 117, 121, 122, 123, 124, 126, 144]	[]	[]	0.0554017
1	-AGCCGTGAACCAGGATGTA--GTCAAGGGGCTAATCTTCTAGGC--TGTTCCATGC-CTGCACAA-------------AACACTCTCAGTACAGGACACTTTCTGTA---ACCAATTTTACCCGAGGCAGAGAACCACATGCATCCTTCCCAAGTGGCACCGAGTCGG	GAGC--TGGACGGCGACGTAAAGTTTTAGAGCTACG-TTCCCGTCGTTGTACCGTCTACTTGACATCGATTTTTTTTCGATCCGTCGTTGTACCGTCTACTTGACGAACGTAGCAAGTTAAAATAAGGCT-AGTCCGTTAT-CAACTTGAAAAAGTGGCACCGAGTCGG	0	0	3	Reference	MODIFIED	Reference	51.479	[0, 1, 2, 3, -4, -4, 4, 5, 6, 7, 8, 9, 10, 11, 12, 13, 14, 15, 16, 17, 18, 19, 20, 21, 22, 23, 24, 25, 26, 27, 28, 29, 30, 31, 32, 33, -34, 34, 35, 36, 37, 38, 39, 40, 41, 42, 43, 44, 45, 46, 47, 48, 49, 50, 51, 52, 53, 54, 55, 56, 57, 58, 59, 60, 61, 62, 63, 64, 65, 66, 67, 68, 69, 70, 71, 72, 73, 74, 75, 76, 77, 78, 79, 80, 81, 82, 83, 84, 85, 86, 87, 88, 89, 90, 91, 92, 93, 94, 95, 96, 97, 98,…	[3, 4, 33, 34, 126, 127, 136, 137]	[3, 33, 126, 136]	[]	[]	[]	[0, 18, 19, 42, 43, 54, 63, 64, 65, 66, 67, 68, 69, 70, 71, 72, 73, 74, 75, 105, 106, 107]	[]	[]	[]	[6, 9, 10, 11, 14, 22, 23, 24, 25, 27, 32, 33, 37, 38, 40, 47, 50, 52, 53, 57, 58, 62, 77, 79, 80, 83, 84, 85, 90, 92, 93, 94, 99, 100, 101, 103, 109, 113, 116, 118, 119, 120, 121, 126, 129, 130, 132, 133, 134, 139, 141, 143, 144, 145, 146]	[57, 58, 99]	['G' 'C' 'T']	0.0554017
1	-AGCTGGACGGCGACGTAAAGT-----------------------------------------------------------------------CTACTTGACGAACGTAGCAAGTTAAAATAAGGCTAGTCCGTTATCAACTTGAAAAAGTGGCACCGAGTCG-	GAGCTGGACGGCGACGTAAAGTTTTAGAGCTACGTTCCCGTCGTTGTACCGTCTACTTGACATCGATTTTTTTTCGATCCGTCGTTGTACCGTCTACTTGACGAACGTAGCAAGTTAAAATAAGGCTAGTCCGTTATCAACTTGAAAAAGTGGCACCGAGTCGG	0	71	0	Reference	MODIFIED	Reference	55.488	[0, 1, 2, 3, 4, 5, 6, 7, 8, 9, 10, 11, 12, 13, 14, 15, 16, 17, 18, 19, 20, 21, 22, 23, 24, 25, 26, 27, 28, 29, 30, 31, 32, 33, 34, 35, 36, 37, 38, 39, 40, 41, 42, 43, 44, 45, 46, 47, 48, 49, 50, 51, 52, 53, 54, 55, 56, 57, 58, 59, 60, 61, 62, 63, 64, 65, 66, 67, 68, 69, 70, 71, 72, 73, 74, 75, 76, 77, 78, 79, 80, 81, 82, 83, 84, 85, 86, 87, 88, 89, 90, 91, 92, 93, 94, 95, 96, 97, 98, 99, 100, 101…	[]	[]	[]	[]	[]	[0, 22, 23, 24, 25, 26, 27, 28, 29, 30, 31, 32, 33, 34, 35, 36, 37, 38, 39, 40, 41, 42, 43, 44, 45, 46, 47, 48, 49, 50, 51, 52, 53, 54, 55, 56, 57, 58, 59, 60, 61, 62, 63, 64, 65, 66, 67, 68, 69, 70, 71, 72, 73, 74, 75, 76, 77, 78, 79, 80, 81, 82, 83, 84, 85, 86, 87, 88, 89, 90, 91, 92]	[22, 23, 24, 25, 26, 27, 28, 29, 30, 31, 32, 33, 34, 35, 36, 37, 38, 39, 40, 41, 42, 43, 44, 45, 46, 47, 48, 49, 50, 51, 52, 53, 54, 55, 56, 57, 58, 59, 60, 61, 62, 63, 64, 65, 66, 67, 68, 69, 70, 71, 72, 73, 74, 75, 76, 77, 78, 79, 80, 81, 82, 83, 84, 85, 86, 87, 88, 89, 90, 91, 92]	[(22, 93)]	[71]	[]	[]	[]	0.0554017
1	-AGCTGGACGGCGACGTAAAGTTT-AGAGCTAC----------------------------------------------------------------TTGACGAACGTAGCAAGTTAAAATAAGGCTAGTCCGTTATCAACTTGAAAAAGTGGCACCGAGTCGG	GAGCTGGACGGCGACGTAAAGTTTTAGAGCTACGTTCCCGTCGTTGTACCGTCTACTTGACATCGATTTTTTTTCGATCCGTCGTTGTACCGTCTACTTGACGAACGTAGCAAGTTAAAATAAGGCTAGTCCGTTATCAACTTGAAAAAGTGGCACCGAGTCGG	0	64	0	Reference	MODIFIED	Reference	59.756	[0, 1, 2, 3, 4, 5, 6, 7, 8, 9, 10, 11, 12, 13, 14, 15, 16, 17, 18, 19, 20, 21, 22, 23, 24, 25, 26, 27, 28, 29, 30, 31, 32, 33, 34, 35, 36, 37, 38, 39, 40, 41, 42, 43, 44, 45, 46, 47, 48, 49, 50, 51, 52, 53, 54, 55, 56, 57, 58, 59, 60, 61, 62, 63, 64, 65, 66, 67, 68, 69, 70, 71, 72, 73, 74, 75, 76, 77, 78, 79, 80, 81, 82, 83, 84, 85, 86, 87, 88, 89, 90, 91, 92, 93, 94, 95, 96, 97, 98, 99, 100, 101…	[]	[]	[]	[]	[]	[0, 24, 33, 34, 35, 36, 37, 38, 39, 40, 41, 42, 43, 44, 45, 46, 47, 48, 49, 50, 51, 52, 53, 54, 55, 56, 57, 58, 59, 60, 61, 62, 63, 64, 65, 66, 67, 68, 69, 70, 71, 72, 73, 74, 75, 76, 77, 78, 79, 80, 81, 82, 83, 84, 85, 86, 87, 88, 89, 90, 91, 92, 93, 94, 95, 96]	[33, 34, 35, 36, 37, 38, 39, 40, 41, 42, 43, 44, 45, 46, 47, 48, 49, 50, 51, 52, 53, 54, 55, 56, 57, 58, 59, 60, 61, 62, 63, 64, 65, 66, 67, 68, 69, 70, 71, 72, 73, 74, 75, 76, 77, 78, 79, 80, 81, 82, 83, 84, 85, 86, 87, 88, 89, 90, 91, 92, 93, 94, 95, 96]	[(33, 97)]	[64]	[]	[]	[]	0.0554017
1	-AGCTGGACGGCGACGTAAAGTTTTAGAGCTA--------------------------------------------------------ACCGTCTACTTGACGAACGTAGCAAGTTAAAATAAGGCTAGTCCGTTATCAACTTGAAAAAGTGGCACCGAGTCGG	GAGCTGGACGGCGACGTAAAGTTTTAGAGCTACGTTCCCGTCGTTGTACCGTCTACTTGACATCGATTTTTTTTCGATCCGTCGTTGTACCGTCTACTTGACGAACGTAGCAAGTTAAAATAAGGCTAGTCCGTTATCAACTTGAAAAAGTGGCACCGAGTCGG	0	56	0	Reference	MODIFIED	Reference	65.244	[0, 1, 2, 3, 4, 5, 6, 7, 8, 9, 10, 11, 12, 13, 14, 15, 16, 17, 18, 19, 20, 21, 22, 23, 24, 25, 26, 27, 28, 29, 30, 31, 32, 33, 34, 35, 36, 37, 38, 39, 40, 41, 42, 43, 44, 45, 46, 47, 48, 49, 50, 51, 52, 53, 54, 55, 56, 57, 58, 59, 60, 61, 62, 63, 64, 65, 66, 67, 68, 69, 70, 71, 72, 73, 74, 75, 76, 77, 78, 79, 80, 81, 82, 83, 84, 85, 86, 87, 88, 89, 90, 91, 92, 93, 94, 95, 96, 97, 98, 99, 100, 101…	[]	[]	[]	[]	[]	[0, 32, 33, 34, 35, 36, 37, 38, 39, 40, 41, 42, 43, 44, 45, 46, 47, 48, 49, 50, 51, 52, 53, 54, 55, 56, 57, 58, 59, 60, 61, 62, 63, 64, 65, 66, 67, 68, 69, 70, 71, 72, 73, 74, 75, 76, 77, 78, 79, 80, 81, 82, 83, 84, 85, 86, 87]	[32, 33, 34, 35, 36, 37, 38, 39, 40, 41, 42, 43, 44, 45, 46, 47, 48, 49, 50, 51, 52, 53, 54, 55, 56, 57, 58, 59, 60, 61, 62, 63, 64, 65, 66, 67, 68, 69, 70, 71, 72, 73, 74, 75, 76, 77, 78, 79, 80, 81, 82, 83, 84, 85, 86, 87]	[(32, 88)]	[56]	[]	[]	[]	0.0554017
1	-AGCTGGACGGCGACGTAAAGTTTTAGAGCTAC----------------------------------------------------TGTACCGTCTACTTGACGAACGTAGCAAGTTAAAATAAGGCTAGTCCGTTATCAACTTGAAAAAGTGGCACCGAGTCGG	GAGCTGGACGGCGACGTAAAGTTTTAGAGCTACGTTCCCGTCGTTGTACCGTCTACTTGACATCGATTTTTTTTCGATCCGTCGTTGTACCGTCTACTTGACGAACGTAGCAAGTTAAAATAAGGCTAGTCCGTTATCAACTTGAAAAAGTGGCACCGAGTCGG	0	52	0	Reference	MODIFIED	Reference	67.683	[0, 1, 2, 3, 4, 5, 6, 7, 8, 9, 10, 11, 12, 13, 14, 15, 16, 17, 18, 19, 20, 21, 22, 23, 24, 25, 26, 27, 28, 29, 30, 31, 32, 33, 34, 35, 36, 37, 38, 39, 40, 41, 42, 43, 44, 45, 46, 47, 48, 49, 50, 51, 52, 53, 54, 55, 56, 57, 58, 59, 60, 61, 62, 63, 64, 65, 66, 67, 68, 69, 70, 71, 72, 73, 74, 75, 76, 77, 78, 79, 80, 81, 82, 83, 84, 85, 86, 87, 88, 89, 90, 91, 92, 93, 94, 95, 96, 97, 98, 99, 100, 101…	[]	[]	[]	[]	[]	[0, 33, 34, 35, 36, 37, 38, 39, 40, 41, 42, 43, 44, 45, 46, 47, 48, 49, 50, 51, 52, 53, 54, 55, 56, 57, 58, 59, 60, 61, 62, 63, 64, 65, 66, 67, 68, 69, 70, 71, 72, 73, 74, 75, 76, 77, 78, 79, 80, 81, 82, 83, 84]	[33, 34, 35, 36, 37, 38, 39, 40, 41, 42, 43, 44, 45, 46, 47, 48, 49, 50, 51, 52, 53, 54, 55, 56, 57, 58, 59, 60, 61, 62, 63, 64, 65, 66, 67, 68, 69, 70, 71, 72, 73, 74, 75, 76, 77, 78, 79, 80, 81, 82, 83, 84]	[(33, 85)]	[52]	[]	[]	[]	0.0554017
1	-AGCTGGACGGCGACGTAAAGTTTTAGAGCTACGTT-------------------------------------------------TGTACCGTCTACTTGACGAACGTAGCAAGTTAAAATAAGGCTAGTCCGTTATCAACTTGAAAAAGTGGCACCGAGTCGG	GAGCTGGACGGCGACGTAAAGTTTTAGAGCTACGTTCCCGTCGTTGTACCGTCTACTTGACATCGATTTTTTTTCGATCCGTCGTTGTACCGTCTACTTGACGAACGTAGCAAGTTAAAATAAGGCTAGTCCGTTATCAACTTGAAAAAGTGGCACCGAGTCGG	0	49	0	Reference	MODIFIED	Reference	69.512	[0, 1, 2, 3, 4, 5, 6, 7, 8, 9, 10, 11, 12, 13, 14, 15, 16, 17, 18, 19, 20, 21, 22, 23, 24, 25, 26, 27, 28, 29, 30, 31, 32, 33, 34, 35, 36, 37, 38, 39, 40, 41, 42, 43, 44, 45, 46, 47, 48, 49, 50, 51, 52, 53, 54, 55, 56, 57, 58, 59, 60, 61, 62, 63, 64, 65, 66, 67, 68, 69, 70, 71, 72, 73, 74, 75, 76, 77, 78, 79, 80, 81, 82, 83, 84, 85, 86, 87, 88, 89, 90, 91, 92, 93, 94, 95, 96, 97, 98, 99, 100, 101…	[]	[]	[]	[]	[]	[0, 36, 37, 38, 39, 40, 41, 42, 43, 44, 45, 46, 47, 48, 49, 50, 51, 52, 53, 54, 55, 56, 57, 58, 59, 60, 61, 62, 63, 64, 65, 66, 67, 68, 69, 70, 71, 72, 73, 74, 75, 76, 77, 78, 79, 80, 81, 82, 83, 84]	[36, 37, 38, 39, 40, 41, 42, 43, 44, 45, 46, 47, 48, 49, 50, 51, 52, 53, 54, 55, 56, 57, 58, 59, 60, 61, 62, 63, 64, 65, 66, 67, 68, 69, 70, 71, 72, 73, 74, 75, 76, 77, 78, 79, 80, 81, 82, 83, 84]	[(36, 85)]	[49]	[]	[]	[]	0.0554017
1	-AGCTGGACGGCGACGTAAAGTTTTAGAGCTACGTTCCCG---------------------------------------------------GTCTACTTGACGAACGTAGCAAGTTAAAATAAGGCTAGTCCGTTATCAACTTGAAAAAGTGGCACCGAGTCGG	GAGCTGGACGGCGACGTAAAGTTTTAGAGCTACGTTCCCGTCGTTGTACCGTCTACTTGACATCGATTTTTTTTCGATCCGTCGTTGTACCGTCTACTTGACGAACGTAGCAAGTTAAAATAAGGCTAGTCCGTTATCAACTTGAAAAAGTGGCACCGAGTCGG	0	51	0	Reference	MODIFIED	Reference	68.293	[0, 1, 2, 3, 4, 5, 6, 7, 8, 9, 10, 11, 12, 13, 14, 15, 16, 17, 18, 19, 20, 21, 22, 23, 24, 25, 26, 27, 28, 29, 30, 31, 32, 33, 34, 35, 36, 37, 38, 39, 40, 41, 42, 43, 44, 45, 46, 47, 48, 49, 50, 51, 52, 53, 54, 55, 56, 57, 58, 59, 60, 61, 62, 63, 64, 65, 66, 67, 68, 69, 70, 71, 72, 73, 74, 75, 76, 77, 78, 79, 80, 81, 82, 83, 84, 85, 86, 87, 88, 89, 90, 91, 92, 93, 94, 95, 96, 97, 98, 99, 100, 101…	[]	[]	[]	[]	[]	[0, 40, 41, 42, 43, 44, 45, 46, 47, 48, 49, 50, 51, 52, 53, 54, 55, 56, 57, 58, 59, 60, 61, 62, 63, 64, 65, 66, 67, 68, 69, 70, 71, 72, 73, 74, 75, 76, 77, 78, 79, 80, 81, 82, 83, 84, 85, 86, 87, 88, 89, 90]	[40, 41, 42, 43, 44, 45, 46, 47, 48, 49, 50, 51, 52, 53, 54, 55, 56, 57, 58, 59, 60, 61, 62, 63, 64, 65, 66, 67, 68, 69, 70, 71, 72, 73, 74, 75, 76, 77, 78, 79, 80, 81, 82, 83, 84, 85, 86, 87, 88, 89, 90]	[(40, 91)]	[51]	[]	[]	[]	0.0554017
1	-AGCTGGACGGCGACGTAAAGTTTTAGAGCTACGTTCCCGTC------------------------------------------TTGTACCGTCTACTTGACGAACGTAGCAAGTTAAAATAAGGCTAGTCCGTTATCAACTTGAAAAAGTGGCACCGA-TCGG	GAGCTGGACGGCGACGTAAAGTTTTAGAGCTACGTTCCCGTCGTTGTACCGTCTACTTGACATCGATTTTTTTTCGATCCGTCGTTGTACCGTCTACTTGACGAACGTAGCAAGTTAAAATAAGGCTAGTCCGTTATCAACTTGAAAAAGTGGCACCGAGTCGG	0	42	0	Reference	MODIFIED	Reference	73.171	[0, 1, 2, 3, 4, 5, 6, 7, 8, 9, 10, 11, 12, 13, 14, 15, 16, 17, 18, 19, 20, 21, 22, 23, 24, 25, 26, 27, 28, 29, 30, 31, 32, 33, 34, 35, 36, 37, 38, 39, 40, 41, 42, 43, 44, 45, 46, 47, 48, 49, 50, 51, 52, 53, 54, 55, 56, 57, 58, 59, 60, 61, 62, 63, 64, 65, 66, 67, 68, 69, 70, 71, 72, 73, 74, 75, 76, 77, 78, 79, 80, 81, 82, 83, 84, 85, 86, 87, 88, 89, 90, 91, 92, 93, 94, 95, 96, 97, 98, 99, 100, 101…	[]	[]	[]	[]	[]	[0, 42, 43, 44, 45, 46, 47, 48, 49, 50, 51, 52, 53, 54, 55, 56, 57, 58, 59, 60, 61, 62, 63, 64, 65, 66, 67, 68, 69, 70, 71, 72, 73, 74, 75, 76, 77, 78, 79, 80, 81, 82, 83, 159]	[42, 43, 44, 45, 46, 47, 48, 49, 50, 51, 52, 53, 54, 55, 56, 57, 58, 59, 60, 61, 62, 63, 64, 65, 66, 67, 68, 69, 70, 71, 72, 73, 74, 75, 76, 77, 78, 79, 80, 81, 82, 83]	[(42, 84)]	[42]	[]	[]	[]	0.0554017
1	-AGCTGGACGGCGACGTAAAGTTTTAGAGCTACGTTCCCGTCG-------------------------------------------GTACCGTCTACTTGACGAACGTAGCAAGTTAAAATAAGGCTAGTCCGTTATCAACTTGAAAAAGTGGCACCGAGTCGG	GAGCTGGACGGCGACGTAAAGTTTTAGAGCTACGTTCCCGTCGTTGTACCGTCTACTTGACATCGATTTTTTTTCGATCCGTCGTTGTACCGTCTACTTGACGAACGTAGCAAGTTAAAATAAGGCTAGTCCGTTATCAACTTGAAAAAGTGGCACCGAGTCGG	0	43	0	Reference	MODIFIED	Reference	73.171	[0, 1, 2, 3, 4, 5, 6, 7, 8, 9, 10, 11, 12, 13, 14, 15, 16, 17, 18, 19, 20, 21, 22, 23, 24, 25, 26, 27, 28, 29, 30, 31, 32, 33, 34, 35, 36, 37, 38, 39, 40, 41, 42, 43, 44, 45, 46, 47, 48, 49, 50, 51, 52, 53, 54, 55, 56, 57, 58, 59, 60, 61, 62, 63, 64, 65, 66, 67, 68, 69, 70, 71, 72, 73, 74, 75, 76, 77, 78, 79, 80, 81, 82, 83, 84, 85, 86, 87, 88, 89, 90, 91, 92, 93, 94, 95, 96, 97, 98, 99, 100, 101…	[]	[]	[]	[]	[]	[0, 43, 44, 45, 46, 47, 48, 49, 50, 51, 52, 53, 54, 55, 56, 57, 58, 59, 60, 61, 62, 63, 64, 65, 66, 67, 68, 69, 70, 71, 72, 73, 74, 75, 76, 77, 78, 79, 80, 81, 82, 83, 84, 85]	[43, 44, 45, 46, 47, 48, 49, 50, 51, 52, 53, 54, 55, 56, 57, 58, 59, 60, 61, 62, 63, 64, 65, 66, 67, 68, 69, 70, 71, 72, 73, 74, 75, 76, 77, 78, 79, 80, 81, 82, 83, 84, 85]	[(43, 86)]	[43]	[]	[]	[]	0.0554017
1	-AGCTGGACGGCGACGTAAAGTTTTAGAGCTACGTTCCCGTCG----------------------------------------GTTGTACCGTCTACTTGACGAACGTAGCAAGTTAAAATAAGGCTAGTCCGTTATCAACTTGAAAAAGTGGCACCGAGTCGG	GAGCTGGACGGCGACGTAAAGTTTTAGAGCTACGTTCCCGTCGTTGTACCGTCTACTTGACATCGATTTTTTTTCGATCCGTCGTTGTACCGTCTACTTGACGAACGTAGCAAGTTAAAATAAGGCTAGTCCGTTATCAACTTGAAAAAGTGGCACCGAGTCGG	0	40	0	Reference	MODIFIED	Reference	75	[0, 1, 2, 3, 4, 5, 6, 7, 8, 9, 10, 11, 12, 13, 14, 15, 16, 17, 18, 19, 20, 21, 22, 23, 24, 25, 26, 27, 28, 29, 30, 31, 32, 33, 34, 35, 36, 37, 38, 39, 40, 41, 42, 43, 44, 45, 46, 47, 48, 49, 50, 51, 52, 53, 54, 55, 56, 57, 58, 59, 60, 61, 62, 63, 64, 65, 66, 67, 68, 69, 70, 71, 72, 73, 74, 75, 76, 77, 78, 79, 80, 81, 82, 83, 84, 85, 86, 87, 88, 89, 90, 91, 92, 93, 94, 95, 96, 97, 98, 99, 100, 101…	[]	[]	[]	[]	[]	[0, 43, 44, 45, 46, 47, 48, 49, 50, 51, 52, 53, 54, 55, 56, 57, 58, 59, 60, 61, 62, 63, 64, 65, 66, 67, 68, 69, 70, 71, 72, 73, 74, 75, 76, 77, 78, 79, 80, 81, 82]	[43, 44, 45, 46, 47, 48, 49, 50, 51, 52, 53, 54, 55, 56, 57, 58, 59, 60, 61, 62, 63, 64, 65, 66, 67, 68, 69, 70, 71, 72, 73, 74, 75, 76, 77, 78, 79, 80, 81, 82]	[(43, 83)]	[40]	[]	[]	[]	0.0554017
1	-AGCTGGACGGCGACGTAAAGTTTTAGAGCTACGTTCCCGTCGA---------------------------------------GTTGTACCGTCTACTTGACGAACGTAGCAAGTTAAAATAAGGCTAGTCCGTTATCAACTTGAAAAAGTGGCACCGAGTCGG	GAGCTGGACGGCGACGTAAAGTTTTAGAGCTACGTTCCCGTCGTTGTACCGTCTACTTGACATCGATTTTTTTTCGATCCGTCGTTGTACCGTCTACTTGACGAACGTAGCAAGTTAAAATAAGGCTAGTCCGTTATCAACTTGAAAAAGTGGCACCGAGTCGG	0	39	0	Reference	MODIFIED	Reference	75	[0, 1, 2, 3, 4, 5, 6, 7, 8, 9, 10, 11, 12, 13, 14, 15, 16, 17, 18, 19, 20, 21, 22, 23, 24, 25, 26, 27, 28, 29, 30, 31, 32, 33, 34, 35, 36, 37, 38, 39, 40, 41, 42, 43, 44, 45, 46, 47, 48, 49, 50, 51, 52, 53, 54, 55, 56, 57, 58, 59, 60, 61, 62, 63, 64, 65, 66, 67, 68, 69, 70, 71, 72, 73, 74, 75, 76, 77, 78, 79, 80, 81, 82, 83, 84, 85, 86, 87, 88, 89, 90, 91, 92, 93, 94, 95, 96, 97, 98, 99, 100, 101…	[]	[]	[]	[]	[]	[0, 44, 45, 46, 47, 48, 49, 50, 51, 52, 53, 54, 55, 56, 57, 58, 59, 60, 61, 62, 63, 64, 65, 66, 67, 68, 69, 70, 71, 72, 73, 74, 75, 76, 77, 78, 79, 80, 81, 82]	[44, 45, 46, 47, 48, 49, 50, 51, 52, 53, 54, 55, 56, 57, 58, 59, 60, 61, 62, 63, 64, 65, 66, 67, 68, 69, 70, 71, 72, 73, 74, 75, 76, 77, 78, 79, 80, 81, 82]	[(44, 83)]	[39]	[43]	[]	[]	0.0554017
1	-AGCTGGACGGCGACGTAAAGTTTTAGAGCTACGTTCCCGTCGAA---------------------------------------TTGTACCGTCTACTTGACGAACGTAGCAAGTTAAAATAAGGCTAGTCCGTTATCAACTTGAAAAAGTGGCACCGAGTCGG	GAGCTGGACGGCGACGTAAAGTTTTAGAGCTACGTTCCCGTCGTTGTACCGTCTACTTGACATCGATTTTTTTTCGATCCGTCGTTGTACCGTCTACTTGACGAACGTAGCAAGTTAAAATAAGGCTAGTCCGTTATCAACTTGAAAAAGTGGCACCGAGTCGG	0	39	0	Reference	MODIFIED	Reference	74.39	[0, 1, 2, 3, 4, 5, 6, 7, 8, 9, 10, 11, 12, 13, 14, 15, 16, 17, 18, 19, 20, 21, 22, 23, 24, 25, 26, 27, 28, 29, 30, 31, 32, 33, 34, 35, 36, 37, 38, 39, 40, 41, 42, 43, 44, 45, 46, 47, 48, 49, 50, 51, 52, 53, 54, 55, 56, 57, 58, 59, 60, 61, 62, 63, 64, 65, 66, 67, 68, 69, 70, 71, 72, 73, 74, 75, 76, 77, 78, 79, 80, 81, 82, 83, 84, 85, 86, 87, 88, 89, 90, 91, 92, 93, 94, 95, 96, 97, 98, 99, 100, 101…	[]	[]	[]	[]	[]	[0, 45, 46, 47, 48, 49, 50, 51, 52, 53, 54, 55, 56, 57, 58, 59, 60, 61, 62, 63, 64, 65, 66, 67, 68, 69, 70, 71, 72, 73, 74, 75, 76, 77, 78, 79, 80, 81, 82, 83]	[45, 46, 47, 48, 49, 50, 51, 52, 53, 54, 55, 56, 57, 58, 59, 60, 61, 62, 63, 64, 65, 66, 67, 68, 69, 70, 71, 72, 73, 74, 75, 76, 77, 78, 79, 80, 81, 82, 83]	[(45, 84)]	[39]	[43, 44]	[]	[]	0.0554017
1	-AGCTGGACGGCGACGTAAAGTTTTAGAGCTACGTTCCCGTCGCT----------------------------------------TGTACCGTCTACTTGACGAACGTAGCAAGTTAAAATAAGGCTAGTCCGTTATCAACTTGAAAAAGTGGCACCGAGTCGG	GAGCTGGACGGCGACGTAAAGTTTTAGAGCTACGTTCCCGTCGTTGTACCGTCTACTTGACATCGATTTTTTTTCGATCCGTCGTTGTACCGTCTACTTGACGAACGTAGCAAGTTAAAATAAGGCTAGTCCGTTATCAACTTGAAAAAGTGGCACCGAGTCGG	0	40	0	Reference	MODIFIED	Reference	74.39	[0, 1, 2, 3, 4, 5, 6, 7, 8, 9, 10, 11, 12, 13, 14, 15, 16, 17, 18, 19, 20, 21, 22, 23, 24, 25, 26, 27, 28, 29, 30, 31, 32, 33, 34, 35, 36, 37, 38, 39, 40, 41, 42, 43, 44, 45, 46, 47, 48, 49, 50, 51, 52, 53, 54, 55, 56, 57, 58, 59, 60, 61, 62, 63, 64, 65, 66, 67, 68, 69, 70, 71, 72, 73, 74, 75, 76, 77, 78, 79, 80, 81, 82, 83, 84, 85, 86, 87, 88, 89, 90, 91, 92, 93, 94, 95, 96, 97, 98, 99, 100, 101…	[]	[]	[]	[]	[]	[0, 45, 46, 47, 48, 49, 50, 51, 52, 53, 54, 55, 56, 57, 58, 59, 60, 61, 62, 63, 64, 65, 66, 67, 68, 69, 70, 71, 72, 73, 74, 75, 76, 77, 78, 79, 80, 81, 82, 83, 84]	[45, 46, 47, 48, 49, 50, 51, 52, 53, 54, 55, 56, 57, 58, 59, 60, 61, 62, 63, 64, 65, 66, 67, 68, 69, 70, 71, 72, 73, 74, 75, 76, 77, 78, 79, 80, 81, 82, 83, 84]	[(45, 85)]	[40]	[43]	[]	[]	0.0554017
1	-AGCTGGACGGCGACGTAAAGTTTTAGAGCTACGTTCCCGTCGT---------------------------------------------------ACTTGACGAACGTAGCAAGTTAAAATAAGGCTAGTCCGTTATCAACTTGAAAAAGTGGCACCGAGTCGG	GAGCTGGACGGCGACGTAAAGTTTTAGAGCTACGTTCCCGTCGTTGTACCGTCTACTTGACATCGATTTTTTTTCGATCCGTCGTTGTACCGTCTACTTGACGAACGTAGCAAGTTAAAATAAGGCTAGTCCGTTATCAACTTGAAAAAGTGGCACCGAGTCGG	0	51	0	Reference	MODIFIED	Reference	68.293	[0, 1, 2, 3, 4, 5, 6, 7, 8, 9, 10, 11, 12, 13, 14, 15, 16, 17, 18, 19, 20, 21, 22, 23, 24, 25, 26, 27, 28, 29, 30, 31, 32, 33, 34, 35, 36, 37, 38, 39, 40, 41, 42, 43, 44, 45, 46, 47, 48, 49, 50, 51, 52, 53, 54, 55, 56, 57, 58, 59, 60, 61, 62, 63, 64, 65, 66, 67, 68, 69, 70, 71, 72, 73, 74, 75, 76, 77, 78, 79, 80, 81, 82, 83, 84, 85, 86, 87, 88, 89, 90, 91, 92, 93, 94, 95, 96, 97, 98, 99, 100, 101…	[]	[]	[]	[]	[]	[0, 44, 45, 46, 47, 48, 49, 50, 51, 52, 53, 54, 55, 56, 57, 58, 59, 60, 61, 62, 63, 64, 65, 66, 67, 68, 69, 70, 71, 72, 73, 74, 75, 76, 77, 78, 79, 80, 81, 82, 83, 84, 85, 86, 87, 88, 89, 90, 91, 92, 93, 94]	[44, 45, 46, 47, 48, 49, 50, 51, 52, 53, 54, 55, 56, 57, 58, 59, 60, 61, 62, 63, 64, 65, 66, 67, 68, 69, 70, 71, 72, 73, 74, 75, 76, 77, 78, 79, 80, 81, 82, 83, 84, 85, 86, 87, 88, 89, 90, 91, 92, 93, 94]	[(44, 95)]	[51]	[]	[]	[]	0.0554017
1	-AGCTGGACGGCGACGTAAAGTTTTAGAGCTACGTTCCCGTCGTA---------------------------------------TTGTACCGTCTACTTGACGAACGTAGCAAGTTAAAATAAGGCTAGTCCGTTATCAACTTGAAAAAGTGGCACCGAGTCGG	GAGCTGGACGGCGACGTAAAGTTTTAGAGCTACGTTCCCGTCGTTGTACCGTCTACTTGACATCGATTTTTTTTCGATCCGTCGTTGTACCGTCTACTTGACGAACGTAGCAAGTTAAAATAAGGCTAGTCCGTTATCAACTTGAAAAAGTGGCACCGAGTCGG	0	39	0	Reference	MODIFIED	Reference	75	[0, 1, 2, 3, 4, 5, 6, 7, 8, 9, 10, 11, 12, 13, 14, 15, 16, 17, 18, 19, 20, 21, 22, 23, 24, 25, 26, 27, 28, 29, 30, 31, 32, 33, 34, 35, 36, 37, 38, 39, 40, 41, 42, 43, 44, 45, 46, 47, 48, 49, 50, 51, 52, 53, 54, 55, 56, 57, 58, 59, 60, 61, 62, 63, 64, 65, 66, 67, 68, 69, 70, 71, 72, 73, 74, 75, 76, 77, 78, 79, 80, 81, 82, 83, 84, 85, 86, 87, 88, 89, 90, 91, 92, 93, 94, 95, 96, 97, 98, 99, 100, 101…	[]	[]	[]	[]	[]	[0, 45, 46, 47, 48, 49, 50, 51, 52, 53, 54, 55, 56, 57, 58, 59, 60, 61, 62, 63, 64, 65, 66, 67, 68, 69, 70, 71, 72, 73, 74, 75, 76, 77, 78, 79, 80, 81, 82, 83]	[45, 46, 47, 48, 49, 50, 51, 52, 53, 54, 55, 56, 57, 58, 59, 60, 61, 62, 63, 64, 65, 66, 67, 68, 69, 70, 71, 72, 73, 74, 75, 76, 77, 78, 79, 80, 81, 82, 83]	[(45, 84)]	[39]	[44]	[]	[]	0.0554017
1	-AGCTGGACGGCGACGTAAAGTTTTAGAGCTACGTTCCCGTCGTT----------------------------------------TGTACCGTCTACTTGACGAACGTAGCAACTTAAAATAAGGCTAGTCCGTTATCAACTTGAAAAAGTGGCAC-GAGTCGG	GAGCTGGACGGCGACGTAAAGTTTTAGAGCTACGTTCCCGTCGTTGTACCGTCTACTTGACATCGATTTTTTTTCGATCCGTCGTTGTACCGTCTACTTGACGAACGTAGCAAGTTAAAATAAGGCTAGTCCGTTATCAACTTGAAAAAGTGGCACCGAGTCGG	0	40	0	Reference	MODIFIED	Reference	73.78	[0, 1, 2, 3, 4, 5, 6, 7, 8, 9, 10, 11, 12, 13, 14, 15, 16, 17, 18, 19, 20, 21, 22, 23, 24, 25, 26, 27, 28, 29, 30, 31, 32, 33, 34, 35, 36, 37, 38, 39, 40, 41, 42, 43, 44, 45, 46, 47, 48, 49, 50, 51, 52, 53, 54, 55, 56, 57, 58, 59, 60, 61, 62, 63, 64, 65, 66, 67, 68, 69, 70, 71, 72, 73, 74, 75, 76, 77, 78, 79, 80, 81, 82, 83, 84, 85, 86, 87, 88, 89, 90, 91, 92, 93, 94, 95, 96, 97, 98, 99, 100, 101…	[]	[]	[]	[]	[]	[0, 45, 46, 47, 48, 49, 50, 51, 52, 53, 54, 55, 56, 57, 58, 59, 60, 61, 62, 63, 64, 65, 66, 67, 68, 69, 70, 71, 72, 73, 74, 75, 76, 77, 78, 79, 80, 81, 82, 83, 84, 156]	[45, 46, 47, 48, 49, 50, 51, 52, 53, 54, 55, 56, 57, 58, 59, 60, 61, 62, 63, 64, 65, 66, 67, 68, 69, 70, 71, 72, 73, 74, 75, 76, 77, 78, 79, 80, 81, 82, 83, 84]	[(45, 85)]	[40]	[113]	[]	[]	0.0554017
1	-AGCTGGACGGCGACGTAAAGTTTTAGAGCTACGTTCCCGTCGTT----------------------------------------TGTACCGTCTACTTGACGAACGTAGCAAGCTAAAATAAGGCTAGTCCGTTATCAACTTGAAAAAGTGGCACCGAGTCGG	GAGCTGGACGGCGACGTAAAGTTTTAGAGCTACGTTCCCGTCGTTGTACCGTCTACTTGACATCGATTTTTTTTCGATCCGTCGTTGTACCGTCTACTTGACGAACGTAGCAAGTTAAAATAAGGCTAGTCCGTTATCAACTTGAAAAAGTGGCACCGAGTCGG	0	40	0	Reference	MODIFIED	Reference	74.39	[0, 1, 2, 3, 4, 5, 6, 7, 8, 9, 10, 11, 12, 13, 14, 15, 16, 17, 18, 19, 20, 21, 22, 23, 24, 25, 26, 27, 28, 29, 30, 31, 32, 33, 34, 35, 36, 37, 38, 39, 40, 41, 42, 43, 44, 45, 46, 47, 48, 49, 50, 51, 52, 53, 54, 55, 56, 57, 58, 59, 60, 61, 62, 63, 64, 65, 66, 67, 68, 69, 70, 71, 72, 73, 74, 75, 76, 77, 78, 79, 80, 81, 82, 83, 84, 85, 86, 87, 88, 89, 90, 91, 92, 93, 94, 95, 96, 97, 98, 99, 100, 101…	[]	[]	[]	[]	[]	[0, 45, 46, 47, 48, 49, 50, 51, 52, 53, 54, 55, 56, 57, 58, 59, 60, 61, 62, 63, 64, 65, 66, 67, 68, 69, 70, 71, 72, 73, 74, 75, 76, 77, 78, 79, 80, 81, 82, 83, 84]	[45, 46, 47, 48, 49, 50, 51, 52, 53, 54, 55, 56, 57, 58, 59, 60, 61, 62, 63, 64, 65, 66, 67, 68, 69, 70, 71, 72, 73, 74, 75, 76, 77, 78, 79, 80, 81, 82, 83, 84]	[(45, 85)]	[40]	[114]	[]	[]	0.0554017
1	-AGCTGGACGGCGACGTAAAGTTTTAGAGCTACGTTCCCGTCGTT----------------------------------------TGTACCGTCTACTTGACGAACGTAGCAAGTTAAAATAAGGCTAGTCCGTTATCAACTTGAAAAAAAGTGGCACCGAGTCGG	GAGCTGGACGGCGACGTAAAGTTTTAGAGCTACGTTCCCGTCGTTGTACCGTCTACTTGACATCGATTTTTTTTCGATCCGTCGTTGTACCGTCTACTTGACGAACGTAGCAAGTTAAAATAAGGCTAGTCCGTTATCAACTTGAAAAA--GTGGCACCGAGTCGG	0	40	0	Reference	MODIFIED	Reference	74.096	[0, 1, 2, 3, 4, 5, 6, 7, 8, 9, 10, 11, 12, 13, 14, 15, 16, 17, 18, 19, 20, 21, 22, 23, 24, 25, 26, 27, 28, 29, 30, 31, 32, 33, 34, 35, 36, 37, 38, 39, 40, 41, 42, 43, 44, 45, 46, 47, 48, 49, 50, 51, 52, 53, 54, 55, 56, 57, 58, 59, 60, 61, 62, 63, 64, 65, 66, 67, 68, 69, 70, 71, 72, 73, 74, 75, 76, 77, 78, 79, 80, 81, 82, 83, 84, 85, 86, 87, 88, 89, 90, 91, 92, 93, 94, 95, 96, 97, 98, 99, 100, 101…	[148, 149]	[148]	[]	[]	[]	[0, 45, 46, 47, 48, 49, 50, 51, 52, 53, 54, 55, 56, 57, 58, 59, 60, 61, 62, 63, 64, 65, 66, 67, 68, 69, 70, 71, 72, 73, 74, 75, 76, 77, 78, 79, 80, 81, 82, 83, 84]	[45, 46, 47, 48, 49, 50, 51, 52, 53, 54, 55, 56, 57, 58, 59, 60, 61, 62, 63, 64, 65, 66, 67, 68, 69, 70, 71, 72, 73, 74, 75, 76, 77, 78, 79, 80, 81, 82, 83, 84]	[(45, 85)]	[40]	[]	[]	[]	0.0554017
1	-AGCTGGACGGCGACGTAAAGTTTTAGAGCTACGTTCCCGTCGTT----------------------------------------TGTACCGTCTACTTGACGAACGTAGCAAGTTAAAATAAGGCTAGTCCGTTATCAACTTGAAAAAGTGGCACCGAGCGG-	GAGCTGGACGGCGACGTAAAGTTTTAGAGCTACGTTCCCGTCGTTGTACCGTCTACTTGACATCGATTTTTTTTCGATCCGTCGTTGTACCGTCTACTTGACGAACGTAGCAAGTTAAAATAAGGCTAGTCCGTTATCAACTTGAAAAAGTGGCACCGAGTCGG	0	40	0	Reference	MODIFIED	Reference	73.171	[0, 1, 2, 3, 4, 5, 6, 7, 8, 9, 10, 11, 12, 13, 14, 15, 16, 17, 18, 19, 20, 21, 22, 23, 24, 25, 26, 27, 28, 29, 30, 31, 32, 33, 34, 35, 36, 37, 38, 39, 40, 41, 42, 43, 44, 45, 46, 47, 48, 49, 50, 51, 52, 53, 54, 55, 56, 57, 58, 59, 60, 61, 62, 63, 64, 65, 66, 67, 68, 69, 70, 71, 72, 73, 74, 75, 76, 77, 78, 79, 80, 81, 82, 83, 84, 85, 86, 87, 88, 89, 90, 91, 92, 93, 94, 95, 96, 97, 98, 99, 100, 101…	[]	[]	[]	[]	[]	[0, 45, 46, 47, 48, 49, 50, 51, 52, 53, 54, 55, 56, 57, 58, 59, 60, 61, 62, 63, 64, 65, 66, 67, 68, 69, 70, 71, 72, 73, 74, 75, 76, 77, 78, 79, 80, 81, 82, 83, 84]	[45, 46, 47, 48, 49, 50, 51, 52, 53, 54, 55, 56, 57, 58, 59, 60, 61, 62, 63, 64, 65, 66, 67, 68, 69, 70, 71, 72, 73, 74, 75, 76, 77, 78, 79, 80, 81, 82, 83, 84]	[(45, 85)]	[40]	[160, 161]	[]	[]	0.0554017
1	-AGCTGGACGGCGACGTAAAGTTTTAGAGCTACGTTCCCGTCGTTG-------------------------------------GTTGTACCGTCTACTTGACGAACGTAGCAAGTTAAAATAAGGCTAGTCCGTTATCAACTTGAAAAAGTGGCACCGAGTCGG	GAGCTGGACGGCGACGTAAAGTTTTAGAGCTACGTTCCCGTCGTTGTACCGTCTACTTGACATCGATTTTTTTTCGATCCGTCGTTGTACCGTCTACTTGACGAACGTAGCAAGTTAAAATAAGGCTAGTCCGTTATCAACTTGAAAAAGTGGCACCGAGTCGG	0	37	0	Reference	MODIFIED	Reference	76.829	[0, 1, 2, 3, 4, 5, 6, 7, 8, 9, 10, 11, 12, 13, 14, 15, 16, 17, 18, 19, 20, 21, 22, 23, 24, 25, 26, 27, 28, 29, 30, 31, 32, 33, 34, 35, 36, 37, 38, 39, 40, 41, 42, 43, 44, 45, 46, 47, 48, 49, 50, 51, 52, 53, 54, 55, 56, 57, 58, 59, 60, 61, 62, 63, 64, 65, 66, 67, 68, 69, 70, 71, 72, 73, 74, 75, 76, 77, 78, 79, 80, 81, 82, 83, 84, 85, 86, 87, 88, 89, 90, 91, 92, 93, 94, 95, 96, 97, 98, 99, 100, 101…	[]	[]	[]	[]	[]	[0, 46, 47, 48, 49, 50, 51, 52, 53, 54, 55, 56, 57, 58, 59, 60, 61, 62, 63, 64, 65, 66, 67, 68, 69, 70, 71, 72, 73, 74, 75, 76, 77, 78, 79, 80, 81, 82]	[46, 47, 48, 49, 50, 51, 52, 53, 54, 55, 56, 57, 58, 59, 60, 61, 62, 63, 64, 65, 66, 67, 68, 69, 70, 71, 72, 73, 74, 75, 76, 77, 78, 79, 80, 81, 82]	[(46, 83)]	[37]	[]	[]	[]	0.0554017
1	-AGCTGGACGGCGACGTAAAGTTTTAGAGCTACGTTCCCGTCGTTGT--------------------------------------TGTACCGTCTACTTGACGAACGTAGCAAGTTAAAATAAGGCTAGTCCGTTATCAACTTGAAAAAGTGGCACCGAGTGG-	GAGCTGGACGGCGACGTAAAGTTTTAGAGCTACGTTCCCGTCGTTGTACCGTCTACTTGACATCGATTTTTTTTCGATCCGTCGTTGTACCGTCTACTTGACGAACGTAGCAAGTTAAAATAAGGCTAGTCCGTTATCAACTTGAAAAAGTGGCACCGAGTCGG	0	38	0	Reference	MODIFIED	Reference	75	[0, 1, 2, 3, 4, 5, 6, 7, 8, 9, 10, 11, 12, 13, 14, 15, 16, 17, 18, 19, 20, 21, 22, 23, 24, 25, 26, 27, 28, 29, 30, 31, 32, 33, 34, 35, 36, 37, 38, 39, 40, 41, 42, 43, 44, 45, 46, 47, 48, 49, 50, 51, 52, 53, 54, 55, 56, 57, 58, 59, 60, 61, 62, 63, 64, 65, 66, 67, 68, 69, 70, 71, 72, 73, 74, 75, 76, 77, 78, 79, 80, 81, 82, 83, 84, 85, 86, 87, 88, 89, 90, 91, 92, 93, 94, 95, 96, 97, 98, 99, 100, 101…	[]	[]	[]	[]	[]	[0, 47, 48, 49, 50, 51, 52, 53, 54, 55, 56, 57, 58, 59, 60, 61, 62, 63, 64, 65, 66, 67, 68, 69, 70, 71, 72, 73, 74, 75, 76, 77, 78, 79, 80, 81, 82, 83, 84]	[47, 48, 49, 50, 51, 52, 53, 54, 55, 56, 57, 58, 59, 60, 61, 62, 63, 64, 65, 66, 67, 68, 69, 70, 71, 72, 73, 74, 75, 76, 77, 78, 79, 80, 81, 82, 83, 84]	[(47, 85)]	[38]	[161]	[]	[]	0.0554017
1	-AGCTGGACGGCGACGTAAAGTTTTAGAGCTACGTTCCCGTCGTTGTA------------------------------------TTGTACCGTCTACTTGACGAACGTAGCAAGTTAAAATAAGGCTAGTCCGTTATCAACTTGAAAAAGTGGCACCGAGTCGG	GAGCTGGACGGCGACGTAAAGTTTTAGAGCTACGTTCCCGTCGTTGTACCGTCTACTTGACATCGATTTTTTTTCGATCCGTCGTTGTACCGTCTACTTGACGAACGTAGCAAGTTAAAATAAGGCTAGTCCGTTATCAACTTGAAAAAGTGGCACCGAGTCGG	0	36	0	Reference	MODIFIED	Reference	77.439	[0, 1, 2, 3, 4, 5, 6, 7, 8, 9, 10, 11, 12, 13, 14, 15, 16, 17, 18, 19, 20, 21, 22, 23, 24, 25, 26, 27, 28, 29, 30, 31, 32, 33, 34, 35, 36, 37, 38, 39, 40, 41, 42, 43, 44, 45, 46, 47, 48, 49, 50, 51, 52, 53, 54, 55, 56, 57, 58, 59, 60, 61, 62, 63, 64, 65, 66, 67, 68, 69, 70, 71, 72, 73, 74, 75, 76, 77, 78, 79, 80, 81, 82, 83, 84, 85, 86, 87, 88, 89, 90, 91, 92, 93, 94, 95, 96, 97, 98, 99, 100, 101…	[]	[]	[]	[]	[]	[0, 48, 49, 50, 51, 52, 53, 54, 55, 56, 57, 58, 59, 60, 61, 62, 63, 64, 65, 66, 67, 68, 69, 70, 71, 72, 73, 74, 75, 76, 77, 78, 79, 80, 81, 82, 83]	[48, 49, 50, 51, 52, 53, 54, 55, 56, 57, 58, 59, 60, 61, 62, 63, 64, 65, 66, 67, 68, 69, 70, 71, 72, 73, 74, 75, 76, 77, 78, 79, 80, 81, 82, 83]	[(48, 84)]	[36]	[]	[]	[]	0.0554017
1	-AGCTGGACGGCGACGTAAAGTTTTAGAGCTACGTTCCCGTT------------------------------------------TTGTACCGTCTACTTGACGAACGTAGCAAGTTAAAATAAGGCTAGTCCGTTATCAACTTGAAAAAGTGGCACCGAGTCGG	GAGCTGGACGGCGACGTAAAGTTTTAGAGCTACGTTCCCGTCGTTGTACCGTCTACTTGACATCGATTTTTTTTCGATCCGTCGTTGTACCGTCTACTTGACGAACGTAGCAAGTTAAAATAAGGCTAGTCCGTTATCAACTTGAAAAAGTGGCACCGAGTCGG	0	42	0	Reference	MODIFIED	Reference	73.171	[0, 1, 2, 3, 4, 5, 6, 7, 8, 9, 10, 11, 12, 13, 14, 15, 16, 17, 18, 19, 20, 21, 22, 23, 24, 25, 26, 27, 28, 29, 30, 31, 32, 33, 34, 35, 36, 37, 38, 39, 40, 41, 42, 43, 44, 45, 46, 47, 48, 49, 50, 51, 52, 53, 54, 55, 56, 57, 58, 59, 60, 61, 62, 63, 64, 65, 66, 67, 68, 69, 70, 71, 72, 73, 74, 75, 76, 77, 78, 79, 80, 81, 82, 83, 84, 85, 86, 87, 88, 89, 90, 91, 92, 93, 94, 95, 96, 97, 98, 99, 100, 101…	[]	[]	[]	[]	[]	[0, 42, 43, 44, 45, 46, 47, 48, 49, 50, 51, 52, 53, 54, 55, 56, 57, 58, 59, 60, 61, 62, 63, 64, 65, 66, 67, 68, 69, 70, 71, 72, 73, 74, 75, 76, 77, 78, 79, 80, 81, 82, 83]	[42, 43, 44, 45, 46, 47, 48, 49, 50, 51, 52, 53, 54, 55, 56, 57, 58, 59, 60, 61, 62, 63, 64, 65, 66, 67, 68, 69, 70, 71, 72, 73, 74, 75, 76, 77, 78, 79, 80, 81, 82, 83]	[(42, 84)]	[42]	[41]	[]	[]	0.0554017
1	-AGCTGGACGGCGACGTAAAGTTTTAGCGCTACGTTCCCGTCGTTGTACCGTCTACTT-----------------------------------------GACGAACGTAGCAAGTTAAAATAAGGCTAGTCCGTTATCAACTTGAAAAAGTGGCACCGAGTCGG	GAGCTGGACGGCGACGTAAAGTTTTAGAGCTACGTTCCCGTCGTTGTACCGTCTACTTGACATCGATTTTTTTTCGATCCGTCGTTGTACCGTCTACTTGACGAACGTAGCAAGTTAAAATAAGGCTAGTCCGTTATCAACTTGAAAAAGTGGCACCGAGTCGG	0	41	0	Reference	MODIFIED	Reference	73.78	[0, 1, 2, 3, 4, 5, 6, 7, 8, 9, 10, 11, 12, 13, 14, 15, 16, 17, 18, 19, 20, 21, 22, 23, 24, 25, 26, 27, 28, 29, 30, 31, 32, 33, 34, 35, 36, 37, 38, 39, 40, 41, 42, 43, 44, 45, 46, 47, 48, 49, 50, 51, 52, 53, 54, 55, 56, 57, 58, 59, 60, 61, 62, 63, 64, 65, 66, 67, 68, 69, 70, 71, 72, 73, 74, 75, 76, 77, 78, 79, 80, 81, 82, 83, 84, 85, 86, 87, 88, 89, 90, 91, 92, 93, 94, 95, 96, 97, 98, 99, 100, 101…	[]	[]	[]	[]	[]	[0, 58, 59, 60, 61, 62, 63, 64, 65, 66, 67, 68, 69, 70, 71, 72, 73, 74, 75, 76, 77, 78, 79, 80, 81, 82, 83, 84, 85, 86, 87, 88, 89, 90, 91, 92, 93, 94, 95, 96, 97, 98]	[58, 59, 60, 61, 62, 63, 64, 65, 66, 67, 68, 69, 70, 71, 72, 73, 74, 75, 76, 77, 78, 79, 80, 81, 82, 83, 84, 85, 86, 87, 88, 89, 90, 91, 92, 93, 94, 95, 96, 97, 98]	[(58, 99)]	[41]	[27]	[]	[]	0.0554017
1	-AGT--GACGCGCATGAATGGAT---GAACGAGATTCCCAC---TGTCCCTACCTACTATCCAGCGA----------AACCACAGCCAAGGGAACGGG--CTTGGCGGAATCAGCGGGGAAAGA-------AGACCCTGTTGAGCTTGACTAGGTGGCACCGAGTCGG	GAGCTGGACGGCGACGTAAAGTTTTAGAGCTACGTTCCCGTCGTTGTACCGTC-TACTTGACATCGATTTTTTTTCGATCC---GTCGTTGTACCGTCTACTTGACGAACGTAGCAAGTTAAAATAAGGCTAGTCCGTTATCAACTTGAAAAAGTGGCACCGAGTCGG	0	0	2	Reference	MODIFIED	Reference	51.19	[0, 1, 2, 3, 4, 5, 6, 7, 8, 9, 10, 11, 12, 13, 14, 15, 16, 17, 18, 19, 20, 21, 22, 23, 24, 25, 26, 27, 28, 29, 30, 31, 32, 33, 34, 35, 36, 37, 38, 39, 40, 41, 42, 43, 44, 45, 46, 47, 48, 49, 50, 51, 52, -53, 53, 54, 55, 56, 57, 58, 59, 60, 61, 62, 63, 64, 65, 66, 67, 68, 69, 70, 71, 72, 73, 74, 75, 76, 77, 78, 79, -80, -80, -80, 80, 81, 82, 83, 84, 85, 86, 87, 88, 89, 90, 91, 92, 93, 94, 95, 96, …	[52, 53, 79, 80]	[52, 79]	[]	[]	[]	[0, 4, 5, 23, 24, 25, 41, 42, 43, 66, 67, 68, 69, 70, 71, 72, 73, 74, 75, 94, 95, 120, 121, 122, 123, 124, 125, 126]	[]	[]	[]	[3, 10, 11, 12, 14, 16, 18, 19, 21, 28, 30, 32, 33, 39, 40, 47, 50, 51, 57, 58, 59, 62, 77, 81, 83, 84, 85, 87, 89, 92, 93, 100, 103, 105, 106, 107, 111, 112, 114, 115, 118, 129, 132, 134, 135, 137, 139, 145, 146, 148]	[57, 58]	['A' 'T']	0.0554017
1	-ATCTTTCTGGGGAGGTTAAGTTTTA---------TCAAGT---------GTTTACTGTGTCATCCTGTTTTAT---ATCCACAACTATGC----TATTAGGCTCCTTTTACGAATGAGACTGTGGCTCA-CAGTTATCCACCCAAGGAGACACCAAGTGGCACCGAGTCGG	GAGCTGGACGGCGACGTAAAGTTTTAGAGCTACGTTCCCGTCGTTGTACCGTCTACT-TGACATCGATTTTTTTTCGATCCGTCGTTGTACCGTCTACTTGACGAACGTAGCAAGTTAAAATAAGGCTAGTCCGTTATCAACTTGAAAA-------AGTGGCACCGAGTCGG	0	0	1	Reference	MODIFIED	Reference	51.163	[0, 1, 2, 3, 4, 5, 6, 7, 8, 9, 10, 11, 12, 13, 14, 15, 16, 17, 18, 19, 20, 21, 22, 23, 24, 25, 26, 27, 28, 29, 30, 31, 32, 33, 34, 35, 36, 37, 38, 39, 40, 41, 42, 43, 44, 45, 46, 47, 48, 49, 50, 51, 52, 53, 54, 55, 56, -57, 57, 58, 59, 60, 61, 62, 63, 64, 65, 66, 67, 68, 69, 70, 71, 72, 73, 74, 75, 76, 77, 78, 79, 80, 81, 82, 83, 84, 85, 86, 87, 88, 89, 90, 91, 92, 93, 94, 95, 96, 97, 98, 99, 100…	[56, 57, 147, 148]	[56, 147]	[]	[]	[]	[0, 26, 27, 28, 29, 30, 31, 32, 33, 34, 41, 42, 43, 44, 45, 46, 47, 48, 49, 73, 74, 75, 90, 91, 92, 93, 129]	[]	[]	[]	[2, 5, 6, 7, 8, 11, 14, 17, 37, 38, 52, 59, 64, 65, 66, 71, 80, 81, 82, 83, 84, 86, 88, 96, 98, 100, 102, 103, 104, 105, 106, 108, 109, 111, 113, 115, 117, 119, 121, 122, 127, 128, 131, 138, 141, 142, 143, 145, 146]	[98]	['A']	0.0554017
1	-CGC-GGACGCTACGTCGCGACGAGTAGGAGGGCCGCTGCGGTGAGCCTTGAAGC-----CTAGGGCGCGGGCCCGGGTGGAGCCGCCGCAGGTGCAGAT-CTTGGTGGTAGTAGCAAATATTCAAACGAG--------------AACTTTGAA--GTGGCACCGAGTCGG	GAGCTGGACGG--CGACGTAAAGTTTTAGAGCTACGTTCCCGT---CGTTGTACCGTCTACTTGACATCGATTTTTTTTCGATCCGTCGTTGTACCGTCTACTTGACGAACGTAGCAAGT--TAAAATAAGGCTAGTCCGTTATCAACTTGAAAAAGTGGCACCGAGTCGG	0	0	1	Reference	MODIFIED	Reference	50.292	[0, 1, 2, 3, 4, 5, 6, 7, 8, 9, 10, -11, -11, 11, 12, 13, 14, 15, 16, 17, 18, 19, 20, 21, 22, 23, 24, 25, 26, 27, 28, 29, 30, 31, 32, 33, 34, 35, 36, 37, 38, 39, 40, -41, -41, -41, 41, 42, 43, 44, 45, 46, 47, 48, 49, 50, 51, 52, 53, 54, 55, 56, 57, 58, 59, 60, 61, 62, 63, 64, 65, 66, 67, 68, 69, 70, 71, 72, 73, 74, 75, 76, 77, 78, 79, 80, 81, 82, 83, 84, 85, 86, 87, 88, 89, 90, 91, 92, 93, 94, 95,…	[10, 11, 40, 41, 114, 115]	[10, 40, 114]	[]	[]	[]	[0, 4, 50, 51, 52, 53, 54, 95, 124, 125, 126, 127, 128, 129, 130, 131, 132, 133, 134, 135, 136, 137, 147, 148]	[]	[]	[]	[1, 10, 13, 16, 17, 19, 21, 22, 24, 25, 29, 30, 31, 34, 36, 38, 42, 46, 48, 57, 59, 60, 61, 62, 65, 66, 67, 68, 69, 70, 71, 72, 74, 77, 81, 84, 85, 87, 88, 89, 91, 92, 93, 100, 101, 103, 104, 105, 113, 116, 120, 121, 143, 144]	[57]	['A']	0.0554017
1	-TGCTGGACGGCGACGTAAAGTTTTAGAGCTACGTTCCCGTCGTT----------------------------------------TGTACCGTCTACTTGACGAACGTAGCAAGTTAAAATAAGGCTAGTCCGTTATCAACTTGAAAAAGTGGCACCGAGTCGG	GAGCTGGACGGCGACGTAAAGTTTTAGAGCTACGTTCCCGTCGTTGTACCGTCTACTTGACATCGATTTTTTTTCGATCCGTCGTTGTACCGTCTACTTGACGAACGTAGCAAGTTAAAATAAGGCTAGTCCGTTATCAACTTGAAAAAGTGGCACCGAGTCGG	0	40	0	Reference	MODIFIED	Reference	74.39	[0, 1, 2, 3, 4, 5, 6, 7, 8, 9, 10, 11, 12, 13, 14, 15, 16, 17, 18, 19, 20, 21, 22, 23, 24, 25, 26, 27, 28, 29, 30, 31, 32, 33, 34, 35, 36, 37, 38, 39, 40, 41, 42, 43, 44, 45, 46, 47, 48, 49, 50, 51, 52, 53, 54, 55, 56, 57, 58, 59, 60, 61, 62, 63, 64, 65, 66, 67, 68, 69, 70, 71, 72, 73, 74, 75, 76, 77, 78, 79, 80, 81, 82, 83, 84, 85, 86, 87, 88, 89, 90, 91, 92, 93, 94, 95, 96, 97, 98, 99, 100, 101…	[]	[]	[]	[]	[]	[0, 45, 46, 47, 48, 49, 50, 51, 52, 53, 54, 55, 56, 57, 58, 59, 60, 61, 62, 63, 64, 65, 66, 67, 68, 69, 70, 71, 72, 73, 74, 75, 76, 77, 78, 79, 80, 81, 82, 83, 84]	[45, 46, 47, 48, 49, 50, 51, 52, 53, 54, 55, 56, 57, 58, 59, 60, 61, 62, 63, 64, 65, 66, 67, 68, 69, 70, 71, 72, 73, 74, 75, 76, 77, 78, 79, 80, 81, 82, 83, 84]	[(45, 85)]	[40]	[1]	[]	[]	0.0554017
1	AAAGCCCCAGGG----------TTGTATAGATTGGTGCAAGA---TCTAAGGACTAT---AAATCAAATTATTCA-GACCCGCC-----ACCCTGTGAT-GCCTAACCCCTACACTTTCCTTAGGAAGATACCCT-ATGAACAT----AAGTGGCACCGAGTCGG	-GAGCTGGACGGCGACGTAAAGTTTTAGAGCTACGTTCCCGTCGTTGTACCGTCTACTTGACATCGATTTTTTTTCGATCCGTCGTTGTACCGTCTACTTGACGAACGTAGCAAGTTAAAATAAGGCTAGTCCGTTATCAACTTGAAAAAGTGGCACCGAGTCGG	0	4	0	Reference	MODIFIED	Reference	50.303	[-1, 0, 1, 2, 3, 4, 5, 6, 7, 8, 9, 10, 11, 12, 13, 14, 15, 16, 17, 18, 19, 20, 21, 22, 23, 24, 25, 26, 27, 28, 29, 30, 31, 32, 33, 34, 35, 36, 37, 38, 39, 40, 41, 42, 43, 44, 45, 46, 47, 48, 49, 50, 51, 52, 53, 54, 55, 56, 57, 58, 59, 60, 61, 62, 63, 64, 65, 66, 67, 68, 69, 70, 71, 72, 73, 74, 75, 76, 77, 78, 79, 80, 81, 82, 83, 84, 85, 86, 87, 88, 89, 90, 91, 92, 93, 94, 95, 96, 97, 98, 99, 100,…	[]	[]	[]	[]	[]	[11, 12, 13, 14, 15, 16, 17, 18, 19, 20, 41, 42, 43, 56, 57, 58, 74, 83, 84, 85, 86, 87, 98, 134, 143, 144, 145, 146]	[56, 57, 58, 98]	[(56, 59), (98, 99)]	[3, 1]	[0, 4, 5, 6, 8, 23, 26, 29, 31, 32, 35, 37, 38, 40, 45, 48, 49, 51, 55, 60, 64, 66, 69, 72, 73, 77, 81, 91, 93, 95, 96, 100, 102, 106, 107, 108, 109, 110, 111, 113, 116, 117, 118, 119, 122, 124, 125, 126, 128, 129, 132, 137, 141]	[]	[]	0.0554017
1	AAGCTGGACGGCGACGTAAAGTTTTAGAGCTACGTTCCC---------------------------------------------TTGTACCGTCTACTTGACGAACGTAGCAAGTTAAAATAAGGCTAGTCCGTTATCAACTTGAAAAAGTGGCACCGAGTCGG	GAGCTGGACGGCGACGTAAAGTTTTAGAGCTACGTTCCCGTCGTTGTACCGTCTACTTGACATCGATTTTTTTTCGATCCGTCGTTGTACCGTCTACTTGACGAACGTAGCAAGTTAAAATAAGGCTAGTCCGTTATCAACTTGAAAAAGTGGCACCGAGTCGG	0	45	0	Reference	MODIFIED	Reference	71.951	[0, 1, 2, 3, 4, 5, 6, 7, 8, 9, 10, 11, 12, 13, 14, 15, 16, 17, 18, 19, 20, 21, 22, 23, 24, 25, 26, 27, 28, 29, 30, 31, 32, 33, 34, 35, 36, 37, 38, 39, 40, 41, 42, 43, 44, 45, 46, 47, 48, 49, 50, 51, 52, 53, 54, 55, 56, 57, 58, 59, 60, 61, 62, 63, 64, 65, 66, 67, 68, 69, 70, 71, 72, 73, 74, 75, 76, 77, 78, 79, 80, 81, 82, 83, 84, 85, 86, 87, 88, 89, 90, 91, 92, 93, 94, 95, 96, 97, 98, 99, 100, 101…	[]	[]	[]	[]	[]	[39, 40, 41, 42, 43, 44, 45, 46, 47, 48, 49, 50, 51, 52, 53, 54, 55, 56, 57, 58, 59, 60, 61, 62, 63, 64, 65, 66, 67, 68, 69, 70, 71, 72, 73, 74, 75, 76, 77, 78, 79, 80, 81, 82, 83]	[39, 40, 41, 42, 43, 44, 45, 46, 47, 48, 49, 50, 51, 52, 53, 54, 55, 56, 57, 58, 59, 60, 61, 62, 63, 64, 65, 66, 67, 68, 69, 70, 71, 72, 73, 74, 75, 76, 77, 78, 79, 80, 81, 82, 83]	[(39, 84)]	[45]	[0]	[]	[]	0.0554017
1	AAGTGTCAA----ACTCATGGTTTGACAACTAATTGATAGGAGAGGTAAGGT----TTGAATTC-ATTATCTATTGAT-------TATAAATTCTGATT------TTTTTCAA-TGACAAT--GGCT-GTACATGCTTAATTTTCAA--GTGGCACCGAGTCGG	GAGCTGGACGGCGACGTAAAGTTTTAGAGCTACGTTCCCGTCGTTGTACCGTCTACTTGACATCGATTTTTTTTCGATCCGTCGTTGTACCGTCTACTTGACGAACGTAGCAAGTTAAAATAAGGCTAGTCCGTTATCAACTTGAAAAAGTGGCACCGAGTCGG	0	6	0	Reference	MODIFIED	Reference	51.829	[0, 1, 2, 3, 4, 5, 6, 7, 8, 9, 10, 11, 12, 13, 14, 15, 16, 17, 18, 19, 20, 21, 22, 23, 24, 25, 26, 27, 28, 29, 30, 31, 32, 33, 34, 35, 36, 37, 38, 39, 40, 41, 42, 43, 44, 45, 46, 47, 48, 49, 50, 51, 52, 53, 54, 55, 56, 57, 58, 59, 60, 61, 62, 63, 64, 65, 66, 67, 68, 69, 70, 71, 72, 73, 74, 75, 76, 77, 78, 79, 80, 81, 82, 83, 84, 85, 86, 87, 88, 89, 90, 91, 92, 93, 94, 95, 96, 97, 98, 99, 100, 101…	[]	[]	[]	[]	[]	[9, 10, 11, 12, 52, 53, 54, 55, 64, 78, 79, 80, 81, 82, 83, 84, 99, 100, 101, 102, 103, 104, 113, 121, 122, 127, 147, 148]	[99, 100, 101, 102, 103, 104]	[(99, 105)]	[6]	[0, 3, 4, 5, 6, 8, 15, 16, 18, 19, 24, 26, 28, 32, 33, 35, 36, 37, 38, 40, 41, 43, 44, 48, 49, 60, 61, 68, 70, 72, 74, 86, 89, 90, 91, 95, 96, 105, 106, 108, 109, 115, 117, 130, 132, 134, 135, 137, 140, 143, 144]	[]	[]	0.0554017
1	ACATTGCACAACCAAGCAAATGTGAAAATCTAAGAAAAGAGATGTTTCAGGTTCATTCAGCACATAGGATTTTCTGC-ATTAATC--TAAATGTTCTACAT-CTGTGCTGTCCAA--TAAAATAA-------CCATTAGTTAC------AAGTGGCACCGAGTCGG	GAGCTGGACGGCGACGTAAAGTTTTAGAGCTACGTTCCC-GTCGTTGTACCGTC-TACTTGACATCGATTTTTTTTCGATCCGTCGTTGTACCGTCTACTTGACGAACGTAGCAAGTTAAAATAAGGCTAGTCCGTTATCAACTTGAAAAAGTGGCACCGAGTCGG	0	1	2	Reference	MODIFIED	Reference	51.807	[0, 1, 2, 3, 4, 5, 6, 7, 8, 9, 10, 11, 12, 13, 14, 15, 16, 17, 18, 19, 20, 21, 22, 23, 24, 25, 26, 27, 28, 29, 30, 31, 32, 33, 34, 35, 36, 37, 38, -39, 39, 40, 41, 42, 43, 44, 45, 46, 47, 48, 49, 50, 51, 52, -53, 53, 54, 55, 56, 57, 58, 59, 60, 61, 62, 63, 64, 65, 66, 67, 68, 69, 70, 71, 72, 73, 74, 75, 76, 77, 78, 79, 80, 81, 82, 83, 84, 85, 86, 87, 88, 89, 90, 91, 92, 93, 94, 95, 96, 97, 98, 99…	[38, 39, 52, 53]	[38, 52]	[]	[]	[]	[75, 83, 84, 99, 113, 114, 123, 124, 125, 126, 127, 128, 129, 141, 142, 143, 144, 145, 146]	[99]	[(99, 100)]	[1]	[0, 1, 2, 3, 6, 9, 10, 12, 14, 16, 20, 21, 23, 24, 26, 28, 32, 34, 35, 36, 37, 38, 40, 41, 45, 46, 48, 49, 50, 54, 56, 57, 58, 63, 65, 66, 71, 73, 78, 79, 80, 86, 87, 89, 90, 91, 97, 100, 101, 103, 104, 106, 107, 108, 109, 132, 136, 137, 138]	[57, 58]	['G' 'C']	0.0554017
1	ACCGAGCTGGACGGCGACGTAAAGTTTTAGAGCTACGTTCCCGTCGTT----------------------------------------TGTACCGTCTACTTGACGAACGTAGCAAGTTAAAATAAGGCTAGTCCGTTATCAACTTGAAAAAGTGGCACCGAGTCG-	---GAGCTGGACGGCGACGTAAAGTTTTAGAGCTACGTTCCCGTCGTTGTACCGTCTACTTGACATCGATTTTTTTTCGATCCGTCGTTGTACCGTCTACTTGACGAACGTAGCAAGTTAAAATAAGGCTAGTCCGTTATCAACTTGAAAAAGTGGCACCGAGTCGG	0	40	0	Reference	MODIFIED	Reference	73.653	[-1, -1, -1, 0, 1, 2, 3, 4, 5, 6, 7, 8, 9, 10, 11, 12, 13, 14, 15, 16, 17, 18, 19, 20, 21, 22, 23, 24, 25, 26, 27, 28, 29, 30, 31, 32, 33, 34, 35, 36, 37, 38, 39, 40, 41, 42, 43, 44, 45, 46, 47, 48, 49, 50, 51, 52, 53, 54, 55, 56, 57, 58, 59, 60, 61, 62, 63, 64, 65, 66, 67, 68, 69, 70, 71, 72, 73, 74, 75, 76, 77, 78, 79, 80, 81, 82, 83, 84, 85, 86, 87, 88, 89, 90, 91, 92, 93, 94, 95, 96, 97, 98, …	[]	[]	[]	[]	[]	[45, 46, 47, 48, 49, 50, 51, 52, 53, 54, 55, 56, 57, 58, 59, 60, 61, 62, 63, 64, 65, 66, 67, 68, 69, 70, 71, 72, 73, 74, 75, 76, 77, 78, 79, 80, 81, 82, 83, 84]	[45, 46, 47, 48, 49, 50, 51, 52, 53, 54, 55, 56, 57, 58, 59, 60, 61, 62, 63, 64, 65, 66, 67, 68, 69, 70, 71, 72, 73, 74, 75, 76, 77, 78, 79, 80, 81, 82, 83, 84]	[(45, 85)]	[40]	[]	[]	[]	0.0554017
1	AGAGCCCTGGGAGCCT--GTAAAGACTTTAG-----CGTTGACTCTGAGGGACAAGGGGCTG----TGGCGGGGTTCTC-AGCAGAGGGAGGGCCTCTTCTACT------------CAGGATTTACAAGGGCCACT--GTGATTA-CTGGGCTAAGTGGCACCGAGTCGG	-GAGC--TGGACGGCGACGTAAAGT-TTTAGAGCTACGTTCCCGTCGTTGTACCGTCTACTTGACATCGATTTTTTTTCGATCCGTCGTTGTACCG--TCTACTTGACGAACGTAGCAAGTTAAAATAAGGCTAGTCCGTTATCAACTTGAAAAAGTGGCACCGAGTCGG	0	16	1	Reference	MODIFIED	Reference	50.588	[-1, 0, 1, 2, 3, -4, -4, 4, 5, 6, 7, 8, 9, 10, 11, 12, 13, 14, 15, 16, 17, 18, 19, 20, 21, -22, 22, 23, 24, 25, 26, 27, 28, 29, 30, 31, 32, 33, 34, 35, 36, 37, 38, 39, 40, 41, 42, 43, 44, 45, 46, 47, 48, 49, 50, 51, 52, 53, 54, 55, 56, 57, 58, 59, 60, 61, 62, 63, 64, 65, 66, 67, 68, 69, 70, 71, 72, 73, 74, 75, 76, 77, 78, 79, 80, 81, 82, 83, 84, 85, 86, 87, 88, 89, 90, 91, -92, -92, 92, 93, 94, 9…	[3, 4, 21, 22, 91, 92]	[3, 21, 91]	[]	[]	[]	[13, 14, 27, 28, 29, 30, 31, 58, 59, 60, 61, 75, 98, 99, 100, 101, 102, 103, 104, 105, 106, 107, 108, 109, 130, 131, 139]	[58, 59, 60, 61, 98, 99, 100, 101, 102, 103, 104, 105, 106, 107, 108, 109]	[(58, 62), (98, 110)]	[4, 12]	[7, 8, 10, 12, 21, 36, 37, 39, 40, 41, 43, 44, 46, 49, 50, 51, 52, 53, 54, 57, 63, 65, 66, 67, 68, 69, 72, 77, 79, 81, 82, 84, 85, 87, 88, 91, 112, 114, 116, 117, 119, 120, 122, 126, 128, 134, 137, 142, 144, 145, 146]	[57]	['G']	0.0554017
1	AGAGCCG--CTGGGAC-TATTGTTGCTCAGAGCCACTCTT-------------GTTTCCTTTACATTTAT--------GATACCTGTTTGCAACAGTAAGCACTGCCATTCTATGTAGCCAAACGGGAAAAGGACAGTCTTTTTCCATGT-----AAGTGGCACCGAGTCGG	-GAGCTGGACGGCGACGTAAAGTT--TTAGAGCTACGTTCCCGTCGTTGTACCGTCTACTTGACATCGATTTTTTTTCGATCCGTCGTTGTACC-GTCTACTTGACGAACGTAGCAAGTTAAA----ATAAGGCTAGTCCGTTATCAACTTGAAAAAGTGGCACCGAGTCGG	0	0	3	Reference	MODIFIED	Reference	51.744	[-1, 0, 1, 2, 3, 4, 5, 6, 7, 8, 9, 10, 11, 12, 13, 14, 15, 16, 17, 18, 19, 20, 21, 22, -23, -23, 23, 24, 25, 26, 27, 28, 29, 30, 31, 32, 33, 34, 35, 36, 37, 38, 39, 40, 41, 42, 43, 44, 45, 46, 47, 48, 49, 50, 51, 52, 53, 54, 55, 56, 57, 58, 59, 60, 61, 62, 63, 64, 65, 66, 67, 68, 69, 70, 71, 72, 73, 74, 75, 76, 77, 78, 79, 80, 81, 82, 83, 84, 85, 86, 87, 88, 89, 90, -91, 91, 92, 93, 94, 95, 96, 9…	[22, 23, 90, 91, 118, 119]	[22, 90, 118]	[]	[]	[]	[6, 7, 15, 37, 38, 39, 40, 41, 42, 43, 44, 45, 46, 47, 48, 49, 67, 68, 69, 70, 71, 72, 73, 74, 142, 143, 144, 145, 146]	[]	[]	[]	[4, 9, 11, 18, 19, 24, 30, 33, 34, 36, 52, 54, 58, 63, 64, 78, 80, 82, 83, 87, 89, 93, 94, 95, 97, 98, 99, 100, 102, 104, 105, 106, 109, 110, 111, 114, 115, 120, 125, 126, 131, 132, 135, 136, 139, 140]	[58, 98, 99]	['T' 'C' 'T']	0.0554017
1	AGAGCTGGACGGCGACGTAAAGTTTTAGAGCTACGTTCCCGT--------------------------------------------TGTACCGTCTACTTGACGAACGTAGCAAGTTAAAATAAGGCTAGTCCGTTATCAACTTGAAAAAGTGGCACCGAGTCGG	-GAGCTGGACGGCGACGTAAAGTTTTAGAGCTACGTTCCCGTCGTTGTACCGTCTACTTGACATCGATTTTTTTTCGATCCGTCGTTGTACCGTCTACTTGACGAACGTAGCAAGTTAAAATAAGGCTAGTCCGTTATCAACTTGAAAAAGTGGCACCGAGTCGG	0	44	0	Reference	MODIFIED	Reference	72.727	[-1, 0, 1, 2, 3, 4, 5, 6, 7, 8, 9, 10, 11, 12, 13, 14, 15, 16, 17, 18, 19, 20, 21, 22, 23, 24, 25, 26, 27, 28, 29, 30, 31, 32, 33, 34, 35, 36, 37, 38, 39, 40, 41, 42, 43, 44, 45, 46, 47, 48, 49, 50, 51, 52, 53, 54, 55, 56, 57, 58, 59, 60, 61, 62, 63, 64, 65, 66, 67, 68, 69, 70, 71, 72, 73, 74, 75, 76, 77, 78, 79, 80, 81, 82, 83, 84, 85, 86, 87, 88, 89, 90, 91, 92, 93, 94, 95, 96, 97, 98, 99, 100,…	[]	[]	[]	[]	[]	[41, 42, 43, 44, 45, 46, 47, 48, 49, 50, 51, 52, 53, 54, 55, 56, 57, 58, 59, 60, 61, 62, 63, 64, 65, 66, 67, 68, 69, 70, 71, 72, 73, 74, 75, 76, 77, 78, 79, 80, 81, 82, 83, 84]	[41, 42, 43, 44, 45, 46, 47, 48, 49, 50, 51, 52, 53, 54, 55, 56, 57, 58, 59, 60, 61, 62, 63, 64, 65, 66, 67, 68, 69, 70, 71, 72, 73, 74, 75, 76, 77, 78, 79, 80, 81, 82, 83, 84]	[(41, 85)]	[44]	[]	[]	[]	0.0554017
1	AGAGCTGGACGGCGACGTAAAGTTTTAGAGCTACGTTCCCGTCG----------------------------------------------------------CGAACGTAGCAAGTTAAAATAAGGCTAGTCCGTTATCAACTTGAAAAAGTGGCACCGAGTCGG	-GAGCTGGACGGCGACGTAAAGTTTTAGAGCTACGTTCCCGTCGTTGTACCGTCTACTTGACATCGATTTTTTTTCGATCCGTCGTTGTACCGTCTACTTGACGAACGTAGCAAGTTAAAATAAGGCTAGTCCGTTATCAACTTGAAAAAGTGGCACCGAGTCGG	0	58	0	Reference	MODIFIED	Reference	64.242	[-1, 0, 1, 2, 3, 4, 5, 6, 7, 8, 9, 10, 11, 12, 13, 14, 15, 16, 17, 18, 19, 20, 21, 22, 23, 24, 25, 26, 27, 28, 29, 30, 31, 32, 33, 34, 35, 36, 37, 38, 39, 40, 41, 42, 43, 44, 45, 46, 47, 48, 49, 50, 51, 52, 53, 54, 55, 56, 57, 58, 59, 60, 61, 62, 63, 64, 65, 66, 67, 68, 69, 70, 71, 72, 73, 74, 75, 76, 77, 78, 79, 80, 81, 82, 83, 84, 85, 86, 87, 88, 89, 90, 91, 92, 93, 94, 95, 96, 97, 98, 99, 100,…	[]	[]	[]	[]	[]	[43, 44, 45, 46, 47, 48, 49, 50, 51, 52, 53, 54, 55, 56, 57, 58, 59, 60, 61, 62, 63, 64, 65, 66, 67, 68, 69, 70, 71, 72, 73, 74, 75, 76, 77, 78, 79, 80, 81, 82, 83, 84, 85, 86, 87, 88, 89, 90, 91, 92, 93, 94, 95, 96, 97, 98, 99, 100]	[43, 44, 45, 46, 47, 48, 49, 50, 51, 52, 53, 54, 55, 56, 57, 58, 59, 60, 61, 62, 63, 64, 65, 66, 67, 68, 69, 70, 71, 72, 73, 74, 75, 76, 77, 78, 79, 80, 81, 82, 83, 84, 85, 86, 87, 88, 89, 90, 91, 92, 93, 94, 95, 96, 97, 98, 99, 100]	[(43, 101)]	[58]	[]	[]	[]	0.0554017
1	AGAGGTTGAGGG-GAGGAAAAGATGAAGGCATCC-------TAGATTAA-----TAATAAATACAGACTCTTCTAGCAGAA-----TGACTCCTGTGCT-GATGAAACAAGAACATAAATGCAAGACTGGCC---TATCTATTATAGCAAGTGGCAC-GAGTCGG	-GAGCTGGACGGCGACGTAAAGTTTTAGAGCTACGTTCCCGTCGTTGTACCGTCTACTTGACATCGATTTTTTTTCGATCCGTCGTTGTACCGTCTACTTGACGAACGTAGCAAGTTAAAATAAGGCTAGTCCGTTATCAACTTGAAAAAGTGGCACCGAGTCGG	0	1	2	Reference	MODIFIED	Reference	50.909	[-1, 0, 1, 2, 3, 4, 5, 6, 7, 8, 9, 10, 11, 12, 13, 14, 15, 16, 17, 18, 19, 20, 21, 22, 23, 24, 25, 26, 27, 28, 29, 30, 31, 32, 33, 34, 35, 36, 37, 38, 39, 40, 41, 42, 43, 44, 45, 46, 47, 48, 49, 50, 51, 52, 53, 54, 55, 56, 57, 58, 59, 60, 61, 62, 63, 64, 65, 66, 67, 68, 69, 70, 71, 72, 73, 74, 75, 76, 77, 78, 79, 80, 81, 82, 83, 84, 85, 86, 87, 88, 89, 90, 91, 92, 93, 94, 95, 96, 97, 98, 99, 100,…	[]	[]	[]	[]	[]	[11, 33, 34, 35, 36, 37, 38, 39, 48, 49, 50, 51, 52, 80, 81, 82, 83, 84, 98, 131, 132, 133, 156]	[98]	[(98, 99)]	[1]	[3, 5, 8, 14, 16, 21, 23, 24, 27, 28, 29, 31, 41, 43, 45, 46, 55, 57, 58, 60, 62, 63, 66, 68, 71, 73, 74, 75, 77, 78, 79, 87, 88, 89, 91, 93, 95, 101, 105, 106, 107, 110, 112, 113, 115, 118, 119, 120, 124, 127, 129, 138, 140, 142, 143, 145, 146]	[57, 58]	['A' 'A']	0.0554017
1	AGGAGCTGGACGGCGACGTAAAGTTTTAGAGCTACGTTCCCGTC------------------------------------------TTGTACCGTCTACTTGACGAACGTAGCAAGTTAAAATAAGGCTAGTCCGTTATCAACTTGAAAAAGTGGCACCGAGTCGG	--GAGCTGGACGGCGACGTAAAGTTTTAGAGCTACGTTCCCGTCGTTGTACCGTCTACTTGACATCGATTTTTTTTCGATCCGTCGTTGTACCGTCTACTTGACGAACGTAGCAAGTTAAAATAAGGCTAGTCCGTTATCAACTTGAAAAAGTGGCACCGAGTCGG	0	42	0	Reference	MODIFIED	Reference	73.494	[-1, -1, 0, 1, 2, 3, 4, 5, 6, 7, 8, 9, 10, 11, 12, 13, 14, 15, 16, 17, 18, 19, 20, 21, 22, 23, 24, 25, 26, 27, 28, 29, 30, 31, 32, 33, 34, 35, 36, 37, 38, 39, 40, 41, 42, 43, 44, 45, 46, 47, 48, 49, 50, 51, 52, 53, 54, 55, 56, 57, 58, 59, 60, 61, 62, 63, 64, 65, 66, 67, 68, 69, 70, 71, 72, 73, 74, 75, 76, 77, 78, 79, 80, 81, 82, 83, 84, 85, 86, 87, 88, 89, 90, 91, 92, 93, 94, 95, 96, 97, 98, 99, …	[]	[]	[]	[]	[]	[42, 43, 44, 45, 46, 47, 48, 49, 50, 51, 52, 53, 54, 55, 56, 57, 58, 59, 60, 61, 62, 63, 64, 65, 66, 67, 68, 69, 70, 71, 72, 73, 74, 75, 76, 77, 78, 79, 80, 81, 82, 83]	[42, 43, 44, 45, 46, 47, 48, 49, 50, 51, 52, 53, 54, 55, 56, 57, 58, 59, 60, 61, 62, 63, 64, 65, 66, 67, 68, 69, 70, 71, 72, 73, 74, 75, 76, 77, 78, 79, 80, 81, 82, 83]	[(42, 84)]	[42]	[]	[]	[]	0.0554017
1	CATGGTTCTACAGGGGAGCTGGACGGCGACGTAAAGTTTTAGAGCTACGTTCCCGTCGT--------------------------------------------ACCGTCTACTTGACGAACGTAGCAAGTTAAAATAAGGCTAGTCCGTTATCAACTTGAAAAAGTGGCACCGAGTCGG	---------------GAGCTGGACGGCGACGTAAAGTTTTAGAGCTACGTTCCCGTCGTTGTACCGTCTACTTGACATCGATTTTTTTTCGATCCGTCGTTGTACCGTCTACTTGACGAACGTAGCAAGTTAAAATAAGGCTAGTCCGTTATCAACTTGAAAAAGTGGCACCGAGTCGG	0	44	0	Reference	MODIFIED	Reference	67.039	[-1, -1, -1, -1, -1, -1, -1, -1, -1, -1, -1, -1, -1, -1, -1, 0, 1, 2, 3, 4, 5, 6, 7, 8, 9, 10, 11, 12, 13, 14, 15, 16, 17, 18, 19, 20, 21, 22, 23, 24, 25, 26, 27, 28, 29, 30, 31, 32, 33, 34, 35, 36, 37, 38, 39, 40, 41, 42, 43, 44, 45, 46, 47, 48, 49, 50, 51, 52, 53, 54, 55, 56, 57, 58, 59, 60, 61, 62, 63, 64, 65, 66, 67, 68, 69, 70, 71, 72, 73, 74, 75, 76, 77, 78, 79, 80, 81, 82, 83, 84, 85, 86, …	[]	[]	[]	[]	[]	[44, 45, 46, 47, 48, 49, 50, 51, 52, 53, 54, 55, 56, 57, 58, 59, 60, 61, 62, 63, 64, 65, 66, 67, 68, 69, 70, 71, 72, 73, 74, 75, 76, 77, 78, 79, 80, 81, 82, 83, 84, 85, 86, 87]	[44, 45, 46, 47, 48, 49, 50, 51, 52, 53, 54, 55, 56, 57, 58, 59, 60, 61, 62, 63, 64, 65, 66, 67, 68, 69, 70, 71, 72, 73, 74, 75, 76, 77, 78, 79, 80, 81, 82, 83, 84, 85, 86, 87]	[(44, 88)]	[44]	[]	[]	[]	0.0554017
1	CCGACTCGGT--GCCACTT---GGTGCAGAGCTGAGTTCAATTCCTGG----GTATCGTTG---TTGACTTTCTGTC------TCGTTGATCTGTCTAAT-GTTGACAGTGGGGTGTTAAAGTCTC------CCATTATTAATGTG------TGG----GAGTCTA	--GAGCTGGACGGCGACGTAAAGTTTTAGAGCTACGTTCCCGTCGTTGTACCGTCTACTTGACATCGATTTTTTTTCGATCCGTCGTTGTACCGTCTACTTGACGAACGTAGCAAGTTAAAATAAGGCTAGTCCGTTATCAACTTGAAAAAGTGGCACCGAGTCGG	0	1	0	Reference	MODIFIED	Reference	50.602	[-1, -1, 0, 1, 2, 3, 4, 5, 6, 7, 8, 9, 10, 11, 12, 13, 14, 15, 16, 17, 18, 19, 20, 21, 22, 23, 24, 25, 26, 27, 28, 29, 30, 31, 32, 33, 34, 35, 36, 37, 38, 39, 40, 41, 42, 43, 44, 45, 46, 47, 48, 49, 50, 51, 52, 53, 54, 55, 56, 57, 58, 59, 60, 61, 62, 63, 64, 65, 66, 67, 68, 69, 70, 71, 72, 73, 74, 75, 76, 77, 78, 79, 80, 81, 82, 83, 84, 85, 86, 87, 88, 89, 90, 91, 92, 93, 94, 95, 96, 97, 98, 99, …	[]	[]	[]	[]	[]	[8, 9, 17, 18, 19, 46, 47, 48, 49, 59, 60, 61, 75, 76, 77, 78, 79, 80, 98, 124, 125, 126, 127, 128, 129, 144, 145, 146, 147, 148, 149, 153, 154, 155, 156]	[98]	[(98, 99)]	[1]	[2, 3, 4, 7, 12, 15, 21, 23, 24, 31, 32, 37, 38, 39, 42, 44, 52, 54, 55, 63, 66, 70, 72, 87, 88, 90, 96, 100, 101, 104, 105, 108, 110, 111, 112, 119, 121, 122, 123, 132, 137, 140, 141, 162, 163]	[]	[]	0.0554017
1	CGAGCTGGACGGCGACGTAAAGTTTTAGAGCTACGTTCCCGTC----------------------------------------------------TACTTGACGAACGTAGCAAGTTAAAATAAGGCTAGTCCGTTATCAACTTGAAAAAGTGGCACCGAGTCGG	-GAGCTGGACGGCGACGTAAAGTTTTAGAGCTACGTTCCCGTCGTTGTACCGTCTACTTGACATCGATTTTTTTTCGATCCGTCGTTGTACCGTCTACTTGACGAACGTAGCAAGTTAAAATAAGGCTAGTCCGTTATCAACTTGAAAAAGTGGCACCGAGTCGG	0	52	0	Reference	MODIFIED	Reference	67.879	[-1, 0, 1, 2, 3, 4, 5, 6, 7, 8, 9, 10, 11, 12, 13, 14, 15, 16, 17, 18, 19, 20, 21, 22, 23, 24, 25, 26, 27, 28, 29, 30, 31, 32, 33, 34, 35, 36, 37, 38, 39, 40, 41, 42, 43, 44, 45, 46, 47, 48, 49, 50, 51, 52, 53, 54, 55, 56, 57, 58, 59, 60, 61, 62, 63, 64, 65, 66, 67, 68, 69, 70, 71, 72, 73, 74, 75, 76, 77, 78, 79, 80, 81, 82, 83, 84, 85, 86, 87, 88, 89, 90, 91, 92, 93, 94, 95, 96, 97, 98, 99, 100,…	[]	[]	[]	[]	[]	[42, 43, 44, 45, 46, 47, 48, 49, 50, 51, 52, 53, 54, 55, 56, 57, 58, 59, 60, 61, 62, 63, 64, 65, 66, 67, 68, 69, 70, 71, 72, 73, 74, 75, 76, 77, 78, 79, 80, 81, 82, 83, 84, 85, 86, 87, 88, 89, 90, 91, 92, 93]	[42, 43, 44, 45, 46, 47, 48, 49, 50, 51, 52, 53, 54, 55, 56, 57, 58, 59, 60, 61, 62, 63, 64, 65, 66, 67, 68, 69, 70, 71, 72, 73, 74, 75, 76, 77, 78, 79, 80, 81, 82, 83, 84, 85, 86, 87, 88, 89, 90, 91, 92, 93]	[(42, 94)]	[52]	[]	[]	[]	0.0554017
1	CGAGCTGGACGGCGACGTAAAGTTTTAGAGCTACGTTCCCGTCGAT---------------------------------------TTGTACCGTCTACTTGACGAACGTAGCAAGTTAAAATAAGGCTAGTCCGTTATCAACTTGAAAAAGTGGCACCGAGTCGG	-GAGCTGGACGGCGACGTAAAGTTTTAGAGCTACGTTCCCGTCGTTGTACCGTCTACTTGACATCGATTTTTTTTCGATCCGTCGTTGTACCGTCTACTTGACGAACGTAGCAAGTTAAAATAAGGCTAGTCCGTTATCAACTTGAAAAAGTGGCACCGAGTCGG	0	39	0	Reference	MODIFIED	Reference	75.152	[-1, 0, 1, 2, 3, 4, 5, 6, 7, 8, 9, 10, 11, 12, 13, 14, 15, 16, 17, 18, 19, 20, 21, 22, 23, 24, 25, 26, 27, 28, 29, 30, 31, 32, 33, 34, 35, 36, 37, 38, 39, 40, 41, 42, 43, 44, 45, 46, 47, 48, 49, 50, 51, 52, 53, 54, 55, 56, 57, 58, 59, 60, 61, 62, 63, 64, 65, 66, 67, 68, 69, 70, 71, 72, 73, 74, 75, 76, 77, 78, 79, 80, 81, 82, 83, 84, 85, 86, 87, 88, 89, 90, 91, 92, 93, 94, 95, 96, 97, 98, 99, 100,…	[]	[]	[]	[]	[]	[45, 46, 47, 48, 49, 50, 51, 52, 53, 54, 55, 56, 57, 58, 59, 60, 61, 62, 63, 64, 65, 66, 67, 68, 69, 70, 71, 72, 73, 74, 75, 76, 77, 78, 79, 80, 81, 82, 83]	[45, 46, 47, 48, 49, 50, 51, 52, 53, 54, 55, 56, 57, 58, 59, 60, 61, 62, 63, 64, 65, 66, 67, 68, 69, 70, 71, 72, 73, 74, 75, 76, 77, 78, 79, 80, 81, 82, 83]	[(45, 84)]	[39]	[43]	[]	[]	0.0554017
1	CGAGCTGGACGGCGACGTAAAGTTTTAGAGCTACGTTCCCGTCGTT----------------------------------------TGTACCGTCTACTTGACGAACGTAGCAAGTTAAAATAAGGCTAGTCCGTTATCAACTTGAAAAAGTGGCACCGAGCGG-	-GAGCTGGACGGCGACGTAAAGTTTTAGAGCTACGTTCCCGTCGTTGTACCGTCTACTTGACATCGATTTTTTTTCGATCCGTCGTTGTACCGTCTACTTGACGAACGTAGCAAGTTAAAATAAGGCTAGTCCGTTATCAACTTGAAAAAGTGGCACCGAGTCGG	0	40	0	Reference	MODIFIED	Reference	73.333	[-1, 0, 1, 2, 3, 4, 5, 6, 7, 8, 9, 10, 11, 12, 13, 14, 15, 16, 17, 18, 19, 20, 21, 22, 23, 24, 25, 26, 27, 28, 29, 30, 31, 32, 33, 34, 35, 36, 37, 38, 39, 40, 41, 42, 43, 44, 45, 46, 47, 48, 49, 50, 51, 52, 53, 54, 55, 56, 57, 58, 59, 60, 61, 62, 63, 64, 65, 66, 67, 68, 69, 70, 71, 72, 73, 74, 75, 76, 77, 78, 79, 80, 81, 82, 83, 84, 85, 86, 87, 88, 89, 90, 91, 92, 93, 94, 95, 96, 97, 98, 99, 100,…	[]	[]	[]	[]	[]	[45, 46, 47, 48, 49, 50, 51, 52, 53, 54, 55, 56, 57, 58, 59, 60, 61, 62, 63, 64, 65, 66, 67, 68, 69, 70, 71, 72, 73, 74, 75, 76, 77, 78, 79, 80, 81, 82, 83, 84]	[45, 46, 47, 48, 49, 50, 51, 52, 53, 54, 55, 56, 57, 58, 59, 60, 61, 62, 63, 64, 65, 66, 67, 68, 69, 70, 71, 72, 73, 74, 75, 76, 77, 78, 79, 80, 81, 82, 83, 84]	[(45, 85)]	[40]	[160, 161]	[]	[]	0.0554017
1	CGAGCTGGACGGCGACGTAAAGTTTTAGAGCTACGTTCCCGTCGTT----------------------------------------TGTACCGTCTACTTGACGAACGTAGCAAGTTAAAATAAGGCTAGTCCGTTATCAACTTGAAAAAGTGGCACCGAGTCGG	-GAGCTGGACGGCGACGTAAAGTTTTAGAGCTACGTTCCCGTCGTTGTACCGTCTACTTGACATCGATTTTTTTTCGATCCGTCGTTGTACCGTCTACTTGACGAACGTAGCAAGTTAAAATAAGGCTAGTCCGTTATCAACTTGAAAAAGTGGCACCGAGTCGG	0	40	0	Reference	MODIFIED	Reference	75.152	[-1, 0, 1, 2, 3, 4, 5, 6, 7, 8, 9, 10, 11, 12, 13, 14, 15, 16, 17, 18, 19, 20, 21, 22, 23, 24, 25, 26, 27, 28, 29, 30, 31, 32, 33, 34, 35, 36, 37, 38, 39, 40, 41, 42, 43, 44, 45, 46, 47, 48, 49, 50, 51, 52, 53, 54, 55, 56, 57, 58, 59, 60, 61, 62, 63, 64, 65, 66, 67, 68, 69, 70, 71, 72, 73, 74, 75, 76, 77, 78, 79, 80, 81, 82, 83, 84, 85, 86, 87, 88, 89, 90, 91, 92, 93, 94, 95, 96, 97, 98, 99, 100,…	[]	[]	[]	[]	[]	[45, 46, 47, 48, 49, 50, 51, 52, 53, 54, 55, 56, 57, 58, 59, 60, 61, 62, 63, 64, 65, 66, 67, 68, 69, 70, 71, 72, 73, 74, 75, 76, 77, 78, 79, 80, 81, 82, 83, 84]	[45, 46, 47, 48, 49, 50, 51, 52, 53, 54, 55, 56, 57, 58, 59, 60, 61, 62, 63, 64, 65, 66, 67, 68, 69, 70, 71, 72, 73, 74, 75, 76, 77, 78, 79, 80, 81, 82, 83, 84]	[(45, 85)]	[40]	[]	[]	[]	0.0554017
1	CGAGCTGGACGGCGATGTAAAGTTTTAGAGCTACGTTCCCGTCGTG----------------------------------------TGTACCGTCTACTTGACGAACGTAGCAAGTTAAAATAAGGCTAGTCCGTTATCAACTTGAAAAAGTGGCACCGAGTCGG	-GAGCTGGACGGCGACGTAAAGTTTTAGAGCTACGTTCCCGTCGTTGTACCGTCTACTTGACATCGATTTTTTTTCGATCCGTCGTTGTACCGTCTACTTGACGAACGTAGCAAGTTAAAATAAGGCTAGTCCGTTATCAACTTGAAAAAGTGGCACCGAGTCGG	0	40	0	Reference	MODIFIED	Reference	73.939	[-1, 0, 1, 2, 3, 4, 5, 6, 7, 8, 9, 10, 11, 12, 13, 14, 15, 16, 17, 18, 19, 20, 21, 22, 23, 24, 25, 26, 27, 28, 29, 30, 31, 32, 33, 34, 35, 36, 37, 38, 39, 40, 41, 42, 43, 44, 45, 46, 47, 48, 49, 50, 51, 52, 53, 54, 55, 56, 57, 58, 59, 60, 61, 62, 63, 64, 65, 66, 67, 68, 69, 70, 71, 72, 73, 74, 75, 76, 77, 78, 79, 80, 81, 82, 83, 84, 85, 86, 87, 88, 89, 90, 91, 92, 93, 94, 95, 96, 97, 98, 99, 100,…	[]	[]	[]	[]	[]	[45, 46, 47, 48, 49, 50, 51, 52, 53, 54, 55, 56, 57, 58, 59, 60, 61, 62, 63, 64, 65, 66, 67, 68, 69, 70, 71, 72, 73, 74, 75, 76, 77, 78, 79, 80, 81, 82, 83, 84]	[45, 46, 47, 48, 49, 50, 51, 52, 53, 54, 55, 56, 57, 58, 59, 60, 61, 62, 63, 64, 65, 66, 67, 68, 69, 70, 71, 72, 73, 74, 75, 76, 77, 78, 79, 80, 81, 82, 83, 84]	[(45, 85)]	[40]	[14, 44]	[]	[]	0.0554017
1	CGAGTT--ACGGAGG-GAAGATTTCTGAAG----------GTGGTGGGAC--TCAAGTT------GCTCCTTGGGGGATTGGGA-TAGGACAGA-TATTGGAAGTAAGTGGGCATAGTTTGTAGAAGG-------GTTAGTGATTTGAGGAAGTGGCACCGAGTCGG	-GAGCTGGACGGCGACGTAAAGTTTTAGAGCTACGTTCCCGTCGTTGTACCGTCTACTTGACATCGATTTTTTTTCGATCCGTCGTTGTACCGTCTACTTGACGAACGTAGCAA--GTTAAAATAAGGCTAGTCCGTTATCAACTTGAAAAAGTGGCACCGAGTCGG	0	6	1	Reference	MODIFIED	Reference	52.096	[-1, 0, 1, 2, 3, 4, 5, 6, 7, 8, 9, 10, 11, 12, 13, 14, 15, 16, 17, 18, 19, 20, 21, 22, 23, 24, 25, 26, 27, 28, 29, 30, 31, 32, 33, 34, 35, 36, 37, 38, 39, 40, 41, 42, 43, 44, 45, 46, 47, 48, 49, 50, 51, 52, 53, 54, 55, 56, 57, 58, 59, 60, 61, 62, 63, 64, 65, 66, 67, 68, 69, 70, 71, 72, 73, 74, 75, 76, 77, 78, 79, 80, 81, 82, 83, 84, 85, 86, 87, 88, 89, 90, 91, 92, 93, 94, 95, 96, 97, 98, 99, 100,…	[112, 113]	[112]	[]	[]	[]	[5, 6, 14, 29, 30, 31, 32, 33, 34, 35, 36, 37, 38, 49, 50, 58, 59, 60, 61, 62, 63, 83, 93, 125, 126, 127, 128, 129, 130, 131]	[58, 59, 60, 61, 62, 63]	[(58, 64)]	[6]	[3, 11, 13, 16, 18, 20, 23, 25, 26, 41, 44, 46, 53, 55, 65, 67, 68, 71, 72, 73, 74, 78, 79, 81, 82, 85, 87, 90, 92, 96, 98, 101, 103, 105, 108, 110, 111, 116, 117, 118, 120, 136, 137, 138, 140, 145, 146]	[98]	['G']	0.0554017
1	CGGACGCTACGCCGCGACG---AGTAGGAGGGC------CGCTGCGGTGAGCCTTGAAGCCTAGGGCGCGGGCCCGGGTGGAGCCGCCGCAGGTGCAGAT-CTTGGTGGTAGTAGCAAATATTCAAACGAG--------------AACTTTGAA--GTGGCACCGAGTCGG	--GA-GCTGGACGGCGACGTAAAGTTTTAGAGCTACGTTCCCGTCGTTGTACCGTCTA--CTTGACATCGATTTTTTTTCGATCCGTCGTTGTACCGTCTACTTGACGAACGTAGCAAGT--TAAAATAAGGCTAGTCCGTTATCAACTTGAAAAAGTGGCACCGAGTCGG	0	0	1	Reference	MODIFIED	Reference	50.292	[-1, -1, 0, 1, -2, 2, 3, 4, 5, 6, 7, 8, 9, 10, 11, 12, 13, 14, 15, 16, 17, 18, 19, 20, 21, 22, 23, 24, 25, 26, 27, 28, 29, 30, 31, 32, 33, 34, 35, 36, 37, 38, 39, 40, 41, 42, 43, 44, 45, 46, 47, 48, 49, 50, 51, 52, 53, 54, -55, -55, 55, 56, 57, 58, 59, 60, 61, 62, 63, 64, 65, 66, 67, 68, 69, 70, 71, 72, 73, 74, 75, 76, 77, 78, 79, 80, 81, 82, 83, 84, 85, 86, 87, 88, 89, 90, 91, 92, 93, 94, 95, 96…	[1, 2, 54, 55, 114, 115]	[1, 54, 114]	[]	[]	[]	[16, 17, 18, 30, 31, 32, 33, 34, 35, 95, 124, 125, 126, 127, 128, 129, 130, 131, 132, 133, 134, 135, 136, 137, 147, 148]	[]	[]	[]	[5, 6, 7, 9, 22, 23, 24, 27, 37, 39, 40, 43, 46, 47, 50, 52, 53, 57, 59, 60, 61, 62, 65, 66, 67, 68, 69, 70, 71, 72, 74, 77, 81, 84, 85, 87, 88, 89, 91, 92, 93, 100, 101, 103, 104, 105, 113, 116, 120, 121, 143, 144]	[57]	['A']	0.0554017
1	GAACTG-------AGGCCATGATTAAGAGGGACGGCCGGGGGCATTCGTATTGCGCCG----CTAGAGGTGAAATTCTT---GGACCGGCGCAAGACGGACCA------GAGCGAAAGCATTT-------GCCAAGAATGTTTTCA--TTAATCAAGTGGCACC-AGTCGG	GAGCTGGACGGCGACGTAAAGTTTTAGAGCTACGTTCCCG-----TCGT--TGTACCGTCTACTTGACATCGATTTTTTTTCGATCCGTCGTTGTACCGTCTACTTGACGAACGTAGCAAGTTAAAATAAGGCTAGTCCGTTATCAACTTGAAAAAGTGGCACCGAGTCGG	0	6	1	Reference	MODIFIED	Reference	50.877	[0, 1, 2, 3, 4, 5, 6, 7, 8, 9, 10, 11, 12, 13, 14, 15, 16, 17, 18, 19, 20, 21, 22, 23, 24, 25, 26, 27, 28, 29, 30, 31, 32, 33, 34, 35, 36, 37, 38, 39, -40, -40, -40, -40, -40, 40, 41, 42, 43, -44, -44, 44, 45, 46, 47, 48, 49, 50, 51, 52, 53, 54, 55, 56, 57, 58, 59, 60, 61, 62, 63, 64, 65, 66, 67, 68, 69, 70, 71, 72, 73, 74, 75, 76, 77, 78, 79, 80, 81, 82, 83, 84, 85, 86, 87, 88, 89, 90, 91, 92, 9…	[39, 40, 43, 44]	[39, 43]	[]	[]	[]	[6, 7, 8, 9, 10, 11, 12, 51, 52, 53, 54, 72, 73, 74, 96, 97, 98, 99, 100, 101, 116, 117, 118, 119, 120, 121, 122, 139, 140, 157]	[96, 97, 98, 99, 100, 101]	[(96, 102)]	[6]	[2, 14, 16, 17, 19, 21, 24, 29, 30, 34, 35, 37, 38, 46, 47, 57, 60, 61, 63, 64, 66, 69, 76, 77, 81, 84, 85, 86, 87, 90, 92, 94, 104, 107, 109, 110, 111, 113, 124, 126, 129, 130, 131, 135, 143, 145, 146]	[57]	['A']	0.0554017
1	GAAGCTGT-----GGTTTAGAGGATAAAGGTTGGGTACACGG------ACAGACGACTGAGCTCAAATCCACGTTCTATCCCTGAATGGTTG---CGTGGCCTT--------TGCTAAGCTACTCT----CTATGCC--TATCCA--TGAATGAGAGTGGCACCGAGTCGG	-GAGCTGGACGGCGACGTAAAGTTTTAGAGCTACGTTCCCGTCGTTGTACCGTCTACT----TGACATCGATTTTTTTTCGATCCGTCGTTGTACCGTCTACTTGACGAACGTAGCAAGTTAAAATAAGGCTAGTCCGTTATCAACTTGAA--AAAGTGGCACCGAGTCGG	0	8	1	Reference	MODIFIED	Reference	50.877	[-1, 0, 1, 2, 3, 4, 5, 6, 7, 8, 9, 10, 11, 12, 13, 14, 15, 16, 17, 18, 19, 20, 21, 22, 23, 24, 25, 26, 27, 28, 29, 30, 31, 32, 33, 34, 35, 36, 37, 38, 39, 40, 41, 42, 43, 44, 45, 46, 47, 48, 49, 50, 51, 52, 53, 54, 55, 56, -57, -57, -57, -57, 57, 58, 59, 60, 61, 62, 63, 64, 65, 66, 67, 68, 69, 70, 71, 72, 73, 74, 75, 76, 77, 78, 79, 80, 81, 82, 83, 84, 85, 86, 87, 88, 89, 90, 91, 92, 93, 94, 95, …	[56, 57, 145, 146]	[56, 145]	[]	[]	[]	[7, 8, 9, 10, 11, 41, 42, 43, 44, 45, 46, 87, 88, 89, 99, 100, 101, 102, 103, 104, 105, 106, 121, 122, 123, 124, 132, 133, 140, 141]	[99, 100, 101, 102, 103, 104, 105, 106]	[(99, 107)]	[8]	[0, 6, 13, 14, 15, 18, 21, 22, 24, 26, 27, 29, 31, 32, 35, 37, 40, 49, 51, 53, 58, 60, 64, 66, 67, 70, 72, 75, 76, 78, 79, 80, 82, 93, 94, 95, 108, 109, 110, 114, 117, 118, 119, 128, 129, 138, 147]	[58]	['C']	0.0554017
1	GACATGGTTCTACAGGGGAGCTGGACGGCGACGTAAAGTTTTAGAGCTACGTT----------------------------------------------------------TACTTGACGAACGTAGCAAGTTAAAATAAGGCTAGTCCGTTATCAACTTGAAAAAGTGGCACCGAGTCGG	-----------------GAGCTGGACGGCGACGTAAAGTTTTAGAGCTACGTTCCCGTCGTTGTACCGTCTACTTGACATCGATTTTTTTTCGATCCGTCGTTGTACCGTCTACTTGACGAACGTAGCAAGTTAAAATAAGGCTAGTCCGTTATCAACTTGAAAAAGTGGCACCGAGTCGG	0	58	0	Reference	MODIFIED	Reference	58.564	[-1, -1, -1, -1, -1, -1, -1, -1, -1, -1, -1, -1, -1, -1, -1, -1, -1, 0, 1, 2, 3, 4, 5, 6, 7, 8, 9, 10, 11, 12, 13, 14, 15, 16, 17, 18, 19, 20, 21, 22, 23, 24, 25, 26, 27, 28, 29, 30, 31, 32, 33, 34, 35, 36, 37, 38, 39, 40, 41, 42, 43, 44, 45, 46, 47, 48, 49, 50, 51, 52, 53, 54, 55, 56, 57, 58, 59, 60, 61, 62, 63, 64, 65, 66, 67, 68, 69, 70, 71, 72, 73, 74, 75, 76, 77, 78, 79, 80, 81, 82, 83, 84, …	[]	[]	[]	[]	[]	[36, 37, 38, 39, 40, 41, 42, 43, 44, 45, 46, 47, 48, 49, 50, 51, 52, 53, 54, 55, 56, 57, 58, 59, 60, 61, 62, 63, 64, 65, 66, 67, 68, 69, 70, 71, 72, 73, 74, 75, 76, 77, 78, 79, 80, 81, 82, 83, 84, 85, 86, 87, 88, 89, 90, 91, 92, 93]	[36, 37, 38, 39, 40, 41, 42, 43, 44, 45, 46, 47, 48, 49, 50, 51, 52, 53, 54, 55, 56, 57, 58, 59, 60, 61, 62, 63, 64, 65, 66, 67, 68, 69, 70, 71, 72, 73, 74, 75, 76, 77, 78, 79, 80, 81, 82, 83, 84, 85, 86, 87, 88, 89, 90, 91, 92, 93]	[(36, 94)]	[58]	[]	[]	[]	0.0554017
1	GACCGAGCTGGACGGCGACGTAAAGTTTTAGAGCTACGTTCCCGTC------------------------------------------TTGTACCGTCTACTTGACGAACGTAGCAAGTTAAAATAAGGCTAGTCCGTTATCAACTTGAAAAAGTGGCACCGAGTCGG	----GAGCTGGACGGCGACGTAAAGTTTTAGAGCTACGTTCCCGTCGTTGTACCGTCTACTTGACATCGATTTTTTTTCGATCCGTCGTTGTACCGTCTACTTGACGAACGTAGCAAGTTAAAATAAGGCTAGTCCGTTATCAACTTGAAAAAGTGGCACCGAGTCGG	0	42	0	Reference	MODIFIED	Reference	72.619	[-1, -1, -1, -1, 0, 1, 2, 3, 4, 5, 6, 7, 8, 9, 10, 11, 12, 13, 14, 15, 16, 17, 18, 19, 20, 21, 22, 23, 24, 25, 26, 27, 28, 29, 30, 31, 32, 33, 34, 35, 36, 37, 38, 39, 40, 41, 42, 43, 44, 45, 46, 47, 48, 49, 50, 51, 52, 53, 54, 55, 56, 57, 58, 59, 60, 61, 62, 63, 64, 65, 66, 67, 68, 69, 70, 71, 72, 73, 74, 75, 76, 77, 78, 79, 80, 81, 82, 83, 84, 85, 86, 87, 88, 89, 90, 91, 92, 93, 94, 95, 96, 97, …	[]	[]	[]	[]	[]	[42, 43, 44, 45, 46, 47, 48, 49, 50, 51, 52, 53, 54, 55, 56, 57, 58, 59, 60, 61, 62, 63, 64, 65, 66, 67, 68, 69, 70, 71, 72, 73, 74, 75, 76, 77, 78, 79, 80, 81, 82, 83]	[42, 43, 44, 45, 46, 47, 48, 49, 50, 51, 52, 53, 54, 55, 56, 57, 58, 59, 60, 61, 62, 63, 64, 65, 66, 67, 68, 69, 70, 71, 72, 73, 74, 75, 76, 77, 78, 79, 80, 81, 82, 83]	[(42, 84)]	[42]	[]	[]	[]	0.0554017
1	GACCGAGCTGGACGGCGACGTAAAGTTTTAGAGCTACGTTCCCGTCGAT----------------------------------------TGTACCGTCTACTTGACGAACGTAGCAAGTTAAAATAAGGCTAGTCCGTTATCAACTTGAAAAAGTGGCACCGAGTCGG	----GAGCTGGACGGCGACGTAAAGTTTTAGAGCTACGTTCCCGTCGTTGTACCGTCTACTTGACATCGATTTTTTTTCGATCCGTCGTTGTACCGTCTACTTGACGAACGTAGCAAGTTAAAATAAGGCTAGTCCGTTATCAACTTGAAAAAGTGGCACCGAGTCGG	0	40	0	Reference	MODIFIED	Reference	73.214	[-1, -1, -1, -1, 0, 1, 2, 3, 4, 5, 6, 7, 8, 9, 10, 11, 12, 13, 14, 15, 16, 17, 18, 19, 20, 21, 22, 23, 24, 25, 26, 27, 28, 29, 30, 31, 32, 33, 34, 35, 36, 37, 38, 39, 40, 41, 42, 43, 44, 45, 46, 47, 48, 49, 50, 51, 52, 53, 54, 55, 56, 57, 58, 59, 60, 61, 62, 63, 64, 65, 66, 67, 68, 69, 70, 71, 72, 73, 74, 75, 76, 77, 78, 79, 80, 81, 82, 83, 84, 85, 86, 87, 88, 89, 90, 91, 92, 93, 94, 95, 96, 97, …	[]	[]	[]	[]	[]	[45, 46, 47, 48, 49, 50, 51, 52, 53, 54, 55, 56, 57, 58, 59, 60, 61, 62, 63, 64, 65, 66, 67, 68, 69, 70, 71, 72, 73, 74, 75, 76, 77, 78, 79, 80, 81, 82, 83, 84]	[45, 46, 47, 48, 49, 50, 51, 52, 53, 54, 55, 56, 57, 58, 59, 60, 61, 62, 63, 64, 65, 66, 67, 68, 69, 70, 71, 72, 73, 74, 75, 76, 77, 78, 79, 80, 81, 82, 83, 84]	[(45, 85)]	[40]	[43]	[]	[]	0.0554017
1	GACGACATGGTTCTACAGGGAGCTGGACGGCGACGTAAAGTTTTAGAGCTACGTTCCCGTCGTT----------------------------------------TGTACCGTCTACTTGACGAACGTAGCAAGTTAAAATAAGGCTAGTCCGTTATCAACTTGAAAAAGTGGCACCGAGTCGG	-------------------GAGCTGGACGGCGACGTAAAGTTTTAGAGCTACGTTCCCGTCGTTGTACCGTCTACTTGACATCGATTTTTTTTCGATCCGTCGTTGTACCGTCTACTTGACGAACGTAGCAAGTTAAAATAAGGCTAGTCCGTTATCAACTTGAAAAAGTGGCACCGAGTCGG	0	40	0	Reference	MODIFIED	Reference	67.76	[-1, -1, -1, -1, -1, -1, -1, -1, -1, -1, -1, -1, -1, -1, -1, -1, -1, -1, -1, 0, 1, 2, 3, 4, 5, 6, 7, 8, 9, 10, 11, 12, 13, 14, 15, 16, 17, 18, 19, 20, 21, 22, 23, 24, 25, 26, 27, 28, 29, 30, 31, 32, 33, 34, 35, 36, 37, 38, 39, 40, 41, 42, 43, 44, 45, 46, 47, 48, 49, 50, 51, 52, 53, 54, 55, 56, 57, 58, 59, 60, 61, 62, 63, 64, 65, 66, 67, 68, 69, 70, 71, 72, 73, 74, 75, 76, 77, 78, 79, 80, 81, 82, …	[]	[]	[]	[]	[]	[45, 46, 47, 48, 49, 50, 51, 52, 53, 54, 55, 56, 57, 58, 59, 60, 61, 62, 63, 64, 65, 66, 67, 68, 69, 70, 71, 72, 73, 74, 75, 76, 77, 78, 79, 80, 81, 82, 83, 84]	[45, 46, 47, 48, 49, 50, 51, 52, 53, 54, 55, 56, 57, 58, 59, 60, 61, 62, 63, 64, 65, 66, 67, 68, 69, 70, 71, 72, 73, 74, 75, 76, 77, 78, 79, 80, 81, 82, 83, 84]	[(45, 85)]	[40]	[]	[]	[]	0.0554017
1	GAGAGCTGGACGGCGACGTAAAGTTTTAGAGCTACGTTCCCGTC----------------------------------------------------TACTTGACGAACGTAGCAAGTTAAAATAAGGCTAGTCCGTTATCAACTTGAAAAAGTGGCACCGAGTCAG	--GAGCTGGACGGCGACGTAAAGTTTTAGAGCTACGTTCCCGTCGTTGTACCGTCTACTTGACATCGATTTTTTTTCGATCCGTCGTTGTACCGTCTACTTGACGAACGTAGCAAGTTAAAATAAGGCTAGTCCGTTATCAACTTGAAAAAGTGGCACCGAGTCGG	0	52	0	Reference	MODIFIED	Reference	66.867	[-1, -1, 0, 1, 2, 3, 4, 5, 6, 7, 8, 9, 10, 11, 12, 13, 14, 15, 16, 17, 18, 19, 20, 21, 22, 23, 24, 25, 26, 27, 28, 29, 30, 31, 32, 33, 34, 35, 36, 37, 38, 39, 40, 41, 42, 43, 44, 45, 46, 47, 48, 49, 50, 51, 52, 53, 54, 55, 56, 57, 58, 59, 60, 61, 62, 63, 64, 65, 66, 67, 68, 69, 70, 71, 72, 73, 74, 75, 76, 77, 78, 79, 80, 81, 82, 83, 84, 85, 86, 87, 88, 89, 90, 91, 92, 93, 94, 95, 96, 97, 98, 99, …	[]	[]	[]	[]	[]	[42, 43, 44, 45, 46, 47, 48, 49, 50, 51, 52, 53, 54, 55, 56, 57, 58, 59, 60, 61, 62, 63, 64, 65, 66, 67, 68, 69, 70, 71, 72, 73, 74, 75, 76, 77, 78, 79, 80, 81, 82, 83, 84, 85, 86, 87, 88, 89, 90, 91, 92, 93]	[42, 43, 44, 45, 46, 47, 48, 49, 50, 51, 52, 53, 54, 55, 56, 57, 58, 59, 60, 61, 62, 63, 64, 65, 66, 67, 68, 69, 70, 71, 72, 73, 74, 75, 76, 77, 78, 79, 80, 81, 82, 83, 84, 85, 86, 87, 88, 89, 90, 91, 92, 93]	[(42, 94)]	[52]	[162]	[]	[]	0.0554017
1	GAGCTG-ACGGCGACGTAAAGTTTTAGAGCTACGTTCCCGTCG--------------------------------------------------------------CGTAGCAAGTTAAAATAAGGCTAGTCCGTTATCAACTTGAAAAAGTGGCACCGAGTCGG	GAGCTGGACGGCGACGTAAAGTTTTAGAGCTACGTTCCCGTCGTTGTACCGTCTACTTGACATCGATTTTTTTTCGATCCGTCGTTGTACCGTCTACTTGACGAACGTAGCAAGTTAAAATAAGGCTAGTCCGTTATCAACTTGAAAAAGTGGCACCGAGTCGG	0	62	0	Reference	MODIFIED	Reference	61.585	[0, 1, 2, 3, 4, 5, 6, 7, 8, 9, 10, 11, 12, 13, 14, 15, 16, 17, 18, 19, 20, 21, 22, 23, 24, 25, 26, 27, 28, 29, 30, 31, 32, 33, 34, 35, 36, 37, 38, 39, 40, 41, 42, 43, 44, 45, 46, 47, 48, 49, 50, 51, 52, 53, 54, 55, 56, 57, 58, 59, 60, 61, 62, 63, 64, 65, 66, 67, 68, 69, 70, 71, 72, 73, 74, 75, 76, 77, 78, 79, 80, 81, 82, 83, 84, 85, 86, 87, 88, 89, 90, 91, 92, 93, 94, 95, 96, 97, 98, 99, 100, 101…	[]	[]	[]	[]	[]	[6, 43, 44, 45, 46, 47, 48, 49, 50, 51, 52, 53, 54, 55, 56, 57, 58, 59, 60, 61, 62, 63, 64, 65, 66, 67, 68, 69, 70, 71, 72, 73, 74, 75, 76, 77, 78, 79, 80, 81, 82, 83, 84, 85, 86, 87, 88, 89, 90, 91, 92, 93, 94, 95, 96, 97, 98, 99, 100, 101, 102, 103, 104]	[43, 44, 45, 46, 47, 48, 49, 50, 51, 52, 53, 54, 55, 56, 57, 58, 59, 60, 61, 62, 63, 64, 65, 66, 67, 68, 69, 70, 71, 72, 73, 74, 75, 76, 77, 78, 79, 80, 81, 82, 83, 84, 85, 86, 87, 88, 89, 90, 91, 92, 93, 94, 95, 96, 97, 98, 99, 100, 101, 102, 103, 104]	[(43, 105)]	[62]	[]	[]	[]	0.0554017
1	GAGCTGGACAGCGACGTAAAGTTTTAGAGCTACGTTCCCGTCGTT----------------------------------------TGTACCGTCTACTTGACGAACGTAGCAAGTTAAAATAAGGCTAGTCCGTTATCAACTTGAAAAAGTGGCACCGAGTCGG	GAGCTGGACGGCGACGTAAAGTTTTAGAGCTACGTTCCCGTCGTTGTACCGTCTACTTGACATCGATTTTTTTTCGATCCGTCGTTGTACCGTCTACTTGACGAACGTAGCAAGTTAAAATAAGGCTAGTCCGTTATCAACTTGAAAAAGTGGCACCGAGTCGG	0	40	0	Reference	MODIFIED	Reference	75	[0, 1, 2, 3, 4, 5, 6, 7, 8, 9, 10, 11, 12, 13, 14, 15, 16, 17, 18, 19, 20, 21, 22, 23, 24, 25, 26, 27, 28, 29, 30, 31, 32, 33, 34, 35, 36, 37, 38, 39, 40, 41, 42, 43, 44, 45, 46, 47, 48, 49, 50, 51, 52, 53, 54, 55, 56, 57, 58, 59, 60, 61, 62, 63, 64, 65, 66, 67, 68, 69, 70, 71, 72, 73, 74, 75, 76, 77, 78, 79, 80, 81, 82, 83, 84, 85, 86, 87, 88, 89, 90, 91, 92, 93, 94, 95, 96, 97, 98, 99, 100, 101…	[]	[]	[]	[]	[]	[45, 46, 47, 48, 49, 50, 51, 52, 53, 54, 55, 56, 57, 58, 59, 60, 61, 62, 63, 64, 65, 66, 67, 68, 69, 70, 71, 72, 73, 74, 75, 76, 77, 78, 79, 80, 81, 82, 83, 84]	[45, 46, 47, 48, 49, 50, 51, 52, 53, 54, 55, 56, 57, 58, 59, 60, 61, 62, 63, 64, 65, 66, 67, 68, 69, 70, 71, 72, 73, 74, 75, 76, 77, 78, 79, 80, 81, 82, 83, 84]	[(45, 85)]	[40]	[9]	[]	[]	0.0554017
1	GAGCTGGACGGCGA-GTAAAGTTTTAGAGCTACGTTCCCGTCGAT----------------------------------------TGTACCGTCTACTTGACGAACGTAGCAAGTTAAAATAAGGCTAGTCCGTTATCAACTTGAAAAAGTGGCACCGAGTCGG	GAGCTGGACGGCGACGTAAAGTTTTAGAGCTACGTTCCCGTCGTTGTACCGTCTACTTGACATCGATTTTTTTTCGATCCGTCGTTGTACCGTCTACTTGACGAACGTAGCAAGTTAAAATAAGGCTAGTCCGTTATCAACTTGAAAAAGTGGCACCGAGTCGG	0	40	0	Reference	MODIFIED	Reference	74.39	[0, 1, 2, 3, 4, 5, 6, 7, 8, 9, 10, 11, 12, 13, 14, 15, 16, 17, 18, 19, 20, 21, 22, 23, 24, 25, 26, 27, 28, 29, 30, 31, 32, 33, 34, 35, 36, 37, 38, 39, 40, 41, 42, 43, 44, 45, 46, 47, 48, 49, 50, 51, 52, 53, 54, 55, 56, 57, 58, 59, 60, 61, 62, 63, 64, 65, 66, 67, 68, 69, 70, 71, 72, 73, 74, 75, 76, 77, 78, 79, 80, 81, 82, 83, 84, 85, 86, 87, 88, 89, 90, 91, 92, 93, 94, 95, 96, 97, 98, 99, 100, 101…	[]	[]	[]	[]	[]	[14, 45, 46, 47, 48, 49, 50, 51, 52, 53, 54, 55, 56, 57, 58, 59, 60, 61, 62, 63, 64, 65, 66, 67, 68, 69, 70, 71, 72, 73, 74, 75, 76, 77, 78, 79, 80, 81, 82, 83, 84]	[45, 46, 47, 48, 49, 50, 51, 52, 53, 54, 55, 56, 57, 58, 59, 60, 61, 62, 63, 64, 65, 66, 67, 68, 69, 70, 71, 72, 73, 74, 75, 76, 77, 78, 79, 80, 81, 82, 83, 84]	[(45, 85)]	[40]	[43]	[]	[]	0.0554017
1	GAGCTGGACGGCGACGT--------------------------------------------------------------------TGTACCGTCTACTTGACGAACGTAGCAAGTTAAAATAAGGCTAGTCCGTTATCAACTTGAAAAAGTGGCACCGAGTCGG	GAGCTGGACGGCGACGTAAAGTTTTAGAGCTACGTTCCCGTCGTTGTACCGTCTACTTGACATCGATTTTTTTTCGATCCGTCGTTGTACCGTCTACTTGACGAACGTAGCAAGTTAAAATAAGGCTAGTCCGTTATCAACTTGAAAAAGTGGCACCGAGTCGG	0	68	0	Reference	MODIFIED	Reference	58.537	[0, 1, 2, 3, 4, 5, 6, 7, 8, 9, 10, 11, 12, 13, 14, 15, 16, 17, 18, 19, 20, 21, 22, 23, 24, 25, 26, 27, 28, 29, 30, 31, 32, 33, 34, 35, 36, 37, 38, 39, 40, 41, 42, 43, 44, 45, 46, 47, 48, 49, 50, 51, 52, 53, 54, 55, 56, 57, 58, 59, 60, 61, 62, 63, 64, 65, 66, 67, 68, 69, 70, 71, 72, 73, 74, 75, 76, 77, 78, 79, 80, 81, 82, 83, 84, 85, 86, 87, 88, 89, 90, 91, 92, 93, 94, 95, 96, 97, 98, 99, 100, 101…	[]	[]	[]	[]	[]	[17, 18, 19, 20, 21, 22, 23, 24, 25, 26, 27, 28, 29, 30, 31, 32, 33, 34, 35, 36, 37, 38, 39, 40, 41, 42, 43, 44, 45, 46, 47, 48, 49, 50, 51, 52, 53, 54, 55, 56, 57, 58, 59, 60, 61, 62, 63, 64, 65, 66, 67, 68, 69, 70, 71, 72, 73, 74, 75, 76, 77, 78, 79, 80, 81, 82, 83, 84]	[17, 18, 19, 20, 21, 22, 23, 24, 25, 26, 27, 28, 29, 30, 31, 32, 33, 34, 35, 36, 37, 38, 39, 40, 41, 42, 43, 44, 45, 46, 47, 48, 49, 50, 51, 52, 53, 54, 55, 56, 57, 58, 59, 60, 61, 62, 63, 64, 65, 66, 67, 68, 69, 70, 71, 72, 73, 74, 75, 76, 77, 78, 79, 80, 81, 82, 83, 84]	[(17, 85)]	[68]	[]	[]	[]	0.0554017
1	GAGCTGGACGGCGACGTAAAAGTTTTAGAGCTACGTTCCCGTCGTT----------------------------------------TGTACCGTCTACTTGACGAACGTAGCAAGTTAAAATAAGGCTAGTCCGTTATCAACTTGAAAAAGTGGCACCGAGTCGG	GAGCTGGACGGCGACGTAAA-GTTTTAGAGCTACGTTCCCGTCGTTGTACCGTCTACTTGACATCGATTTTTTTTCGATCCGTCGTTGTACCGTCTACTTGACGAACGTAGCAAGTTAAAATAAGGCTAGTCCGTTATCAACTTGAAAAAGTGGCACCGAGTCGG	0	40	0	Reference	MODIFIED	Reference	75.152	[0, 1, 2, 3, 4, 5, 6, 7, 8, 9, 10, 11, 12, 13, 14, 15, 16, 17, 18, 19, -20, 20, 21, 22, 23, 24, 25, 26, 27, 28, 29, 30, 31, 32, 33, 34, 35, 36, 37, 38, 39, 40, 41, 42, 43, 44, 45, 46, 47, 48, 49, 50, 51, 52, 53, 54, 55, 56, 57, 58, 59, 60, 61, 62, 63, 64, 65, 66, 67, 68, 69, 70, 71, 72, 73, 74, 75, 76, 77, 78, 79, 80, 81, 82, 83, 84, 85, 86, 87, 88, 89, 90, 91, 92, 93, 94, 95, 96, 97, 98, 99, 100…	[19, 20]	[19]	[]	[]	[]	[45, 46, 47, 48, 49, 50, 51, 52, 53, 54, 55, 56, 57, 58, 59, 60, 61, 62, 63, 64, 65, 66, 67, 68, 69, 70, 71, 72, 73, 74, 75, 76, 77, 78, 79, 80, 81, 82, 83, 84]	[45, 46, 47, 48, 49, 50, 51, 52, 53, 54, 55, 56, 57, 58, 59, 60, 61, 62, 63, 64, 65, 66, 67, 68, 69, 70, 71, 72, 73, 74, 75, 76, 77, 78, 79, 80, 81, 82, 83, 84]	[(45, 85)]	[40]	[]	[]	[]	0.0554017
1	GAGCTGGACGGCGACGTAAAGGTTTAGAGCTACGTTCCCGTCGT--------------------------------------------ACCGTCTACTTGACGAACGTAGCAAGTTAAAATAAGGCTAGTCCGTTATCAACTTGAAAAAGTGGCACCGAGTCGG	GAGCTGGACGGCGACGTAAAGTTTTAGAGCTACGTTCCCGTCGTTGTACCGTCTACTTGACATCGATTTTTTTTCGATCCGTCGTTGTACCGTCTACTTGACGAACGTAGCAAGTTAAAATAAGGCTAGTCCGTTATCAACTTGAAAAAGTGGCACCGAGTCGG	0	44	0	Reference	MODIFIED	Reference	72.561	[0, 1, 2, 3, 4, 5, 6, 7, 8, 9, 10, 11, 12, 13, 14, 15, 16, 17, 18, 19, 20, 21, 22, 23, 24, 25, 26, 27, 28, 29, 30, 31, 32, 33, 34, 35, 36, 37, 38, 39, 40, 41, 42, 43, 44, 45, 46, 47, 48, 49, 50, 51, 52, 53, 54, 55, 56, 57, 58, 59, 60, 61, 62, 63, 64, 65, 66, 67, 68, 69, 70, 71, 72, 73, 74, 75, 76, 77, 78, 79, 80, 81, 82, 83, 84, 85, 86, 87, 88, 89, 90, 91, 92, 93, 94, 95, 96, 97, 98, 99, 100, 101…	[]	[]	[]	[]	[]	[44, 45, 46, 47, 48, 49, 50, 51, 52, 53, 54, 55, 56, 57, 58, 59, 60, 61, 62, 63, 64, 65, 66, 67, 68, 69, 70, 71, 72, 73, 74, 75, 76, 77, 78, 79, 80, 81, 82, 83, 84, 85, 86, 87]	[44, 45, 46, 47, 48, 49, 50, 51, 52, 53, 54, 55, 56, 57, 58, 59, 60, 61, 62, 63, 64, 65, 66, 67, 68, 69, 70, 71, 72, 73, 74, 75, 76, 77, 78, 79, 80, 81, 82, 83, 84, 85, 86, 87]	[(44, 88)]	[44]	[21]	[]	[]	0.0554017
1	GAGCTGGACGGCGACGTAAAGGTTTAGAGCTACGTTCCCGTCGT------------------------------------------GTACCGTCTACTTGACGAACGTAGCAAGTTAAAATAAGGCTAGTCCGTTATCAACTTGAAAAAGTGGCACCGAGTCGG	GAGCTGGACGGCGACGTAAAGTTTTAGAGCTACGTTCCCGTCGTTGTACCGTCTACTTGACATCGATTTTTTTTCGATCCGTCGTTGTACCGTCTACTTGACGAACGTAGCAAGTTAAAATAAGGCTAGTCCGTTATCAACTTGAAAAAGTGGCACCGAGTCGG	0	42	0	Reference	MODIFIED	Reference	73.78	[0, 1, 2, 3, 4, 5, 6, 7, 8, 9, 10, 11, 12, 13, 14, 15, 16, 17, 18, 19, 20, 21, 22, 23, 24, 25, 26, 27, 28, 29, 30, 31, 32, 33, 34, 35, 36, 37, 38, 39, 40, 41, 42, 43, 44, 45, 46, 47, 48, 49, 50, 51, 52, 53, 54, 55, 56, 57, 58, 59, 60, 61, 62, 63, 64, 65, 66, 67, 68, 69, 70, 71, 72, 73, 74, 75, 76, 77, 78, 79, 80, 81, 82, 83, 84, 85, 86, 87, 88, 89, 90, 91, 92, 93, 94, 95, 96, 97, 98, 99, 100, 101…	[]	[]	[]	[]	[]	[44, 45, 46, 47, 48, 49, 50, 51, 52, 53, 54, 55, 56, 57, 58, 59, 60, 61, 62, 63, 64, 65, 66, 67, 68, 69, 70, 71, 72, 73, 74, 75, 76, 77, 78, 79, 80, 81, 82, 83, 84, 85]	[44, 45, 46, 47, 48, 49, 50, 51, 52, 53, 54, 55, 56, 57, 58, 59, 60, 61, 62, 63, 64, 65, 66, 67, 68, 69, 70, 71, 72, 73, 74, 75, 76, 77, 78, 79, 80, 81, 82, 83, 84, 85]	[(44, 86)]	[42]	[21]	[]	[]	0.0554017
1	GAGCTGGACGGCGACGTAAAGTT---------------------------------------------------------------GTACCGTCTACTTGACGAACGTAGCAAGTTAAAATAAGGCTAGTCCGTTATCAACTTGAAAAAGTGGCACCGAGTCGG	GAGCTGGACGGCGACGTAAAGTTTTAGAGCTACGTTCCCGTCGTTGTACCGTCTACTTGACATCGATTTTTTTTCGATCCGTCGTTGTACCGTCTACTTGACGAACGTAGCAAGTTAAAATAAGGCTAGTCCGTTATCAACTTGAAAAAGTGGCACCGAGTCGG	0	63	0	Reference	MODIFIED	Reference	61.585	[0, 1, 2, 3, 4, 5, 6, 7, 8, 9, 10, 11, 12, 13, 14, 15, 16, 17, 18, 19, 20, 21, 22, 23, 24, 25, 26, 27, 28, 29, 30, 31, 32, 33, 34, 35, 36, 37, 38, 39, 40, 41, 42, 43, 44, 45, 46, 47, 48, 49, 50, 51, 52, 53, 54, 55, 56, 57, 58, 59, 60, 61, 62, 63, 64, 65, 66, 67, 68, 69, 70, 71, 72, 73, 74, 75, 76, 77, 78, 79, 80, 81, 82, 83, 84, 85, 86, 87, 88, 89, 90, 91, 92, 93, 94, 95, 96, 97, 98, 99, 100, 101…	[]	[]	[]	[]	[]	[23, 24, 25, 26, 27, 28, 29, 30, 31, 32, 33, 34, 35, 36, 37, 38, 39, 40, 41, 42, 43, 44, 45, 46, 47, 48, 49, 50, 51, 52, 53, 54, 55, 56, 57, 58, 59, 60, 61, 62, 63, 64, 65, 66, 67, 68, 69, 70, 71, 72, 73, 74, 75, 76, 77, 78, 79, 80, 81, 82, 83, 84, 85]	[23, 24, 25, 26, 27, 28, 29, 30, 31, 32, 33, 34, 35, 36, 37, 38, 39, 40, 41, 42, 43, 44, 45, 46, 47, 48, 49, 50, 51, 52, 53, 54, 55, 56, 57, 58, 59, 60, 61, 62, 63, 64, 65, 66, 67, 68, 69, 70, 71, 72, 73, 74, 75, 76, 77, 78, 79, 80, 81, 82, 83, 84, 85]	[(23, 86)]	[63]	[]	[]	[]	0.0554017
1	GAGCTGGACGGCGACGTAAAGTTT--------------------------------------------------------------GTACCGTCTACTTGACGAACGTAGCAAGTTAAAATAAGGCTAGTCCGTTATCAACTTGAAAAAGTGGCACCGAGTCGG	GAGCTGGACGGCGACGTAAAGTTTTAGAGCTACGTTCCCGTCGTTGTACCGTCTACTTGACATCGATTTTTTTTCGATCCGTCGTTGTACCGTCTACTTGACGAACGTAGCAAGTTAAAATAAGGCTAGTCCGTTATCAACTTGAAAAAGTGGCACCGAGTCGG	0	62	0	Reference	MODIFIED	Reference	62.195	[0, 1, 2, 3, 4, 5, 6, 7, 8, 9, 10, 11, 12, 13, 14, 15, 16, 17, 18, 19, 20, 21, 22, 23, 24, 25, 26, 27, 28, 29, 30, 31, 32, 33, 34, 35, 36, 37, 38, 39, 40, 41, 42, 43, 44, 45, 46, 47, 48, 49, 50, 51, 52, 53, 54, 55, 56, 57, 58, 59, 60, 61, 62, 63, 64, 65, 66, 67, 68, 69, 70, 71, 72, 73, 74, 75, 76, 77, 78, 79, 80, 81, 82, 83, 84, 85, 86, 87, 88, 89, 90, 91, 92, 93, 94, 95, 96, 97, 98, 99, 100, 101…	[]	[]	[]	[]	[]	[24, 25, 26, 27, 28, 29, 30, 31, 32, 33, 34, 35, 36, 37, 38, 39, 40, 41, 42, 43, 44, 45, 46, 47, 48, 49, 50, 51, 52, 53, 54, 55, 56, 57, 58, 59, 60, 61, 62, 63, 64, 65, 66, 67, 68, 69, 70, 71, 72, 73, 74, 75, 76, 77, 78, 79, 80, 81, 82, 83, 84, 85]	[24, 25, 26, 27, 28, 29, 30, 31, 32, 33, 34, 35, 36, 37, 38, 39, 40, 41, 42, 43, 44, 45, 46, 47, 48, 49, 50, 51, 52, 53, 54, 55, 56, 57, 58, 59, 60, 61, 62, 63, 64, 65, 66, 67, 68, 69, 70, 71, 72, 73, 74, 75, 76, 77, 78, 79, 80, 81, 82, 83, 84, 85]	[(24, 86)]	[62]	[]	[]	[]	0.0554017
1	GAGCTGGACGGCGACGTAAAGTTTTAGAG----------------------------------------------------------TACCGTCTACTTGACGAACGTAGCAAGTTAAAATAAGGCTAGTCCGTTATCAACTTGAAAAAGTGGCACCGAGTCGG	GAGCTGGACGGCGACGTAAAGTTTTAGAGCTACGTTCCCGTCGTTGTACCGTCTACTTGACATCGATTTTTTTTCGATCCGTCGTTGTACCGTCTACTTGACGAACGTAGCAAGTTAAAATAAGGCTAGTCCGTTATCAACTTGAAAAAGTGGCACCGAGTCGG	0	58	0	Reference	MODIFIED	Reference	64.634	[0, 1, 2, 3, 4, 5, 6, 7, 8, 9, 10, 11, 12, 13, 14, 15, 16, 17, 18, 19, 20, 21, 22, 23, 24, 25, 26, 27, 28, 29, 30, 31, 32, 33, 34, 35, 36, 37, 38, 39, 40, 41, 42, 43, 44, 45, 46, 47, 48, 49, 50, 51, 52, 53, 54, 55, 56, 57, 58, 59, 60, 61, 62, 63, 64, 65, 66, 67, 68, 69, 70, 71, 72, 73, 74, 75, 76, 77, 78, 79, 80, 81, 82, 83, 84, 85, 86, 87, 88, 89, 90, 91, 92, 93, 94, 95, 96, 97, 98, 99, 100, 101…	[]	[]	[]	[]	[]	[29, 30, 31, 32, 33, 34, 35, 36, 37, 38, 39, 40, 41, 42, 43, 44, 45, 46, 47, 48, 49, 50, 51, 52, 53, 54, 55, 56, 57, 58, 59, 60, 61, 62, 63, 64, 65, 66, 67, 68, 69, 70, 71, 72, 73, 74, 75, 76, 77, 78, 79, 80, 81, 82, 83, 84, 85, 86]	[29, 30, 31, 32, 33, 34, 35, 36, 37, 38, 39, 40, 41, 42, 43, 44, 45, 46, 47, 48, 49, 50, 51, 52, 53, 54, 55, 56, 57, 58, 59, 60, 61, 62, 63, 64, 65, 66, 67, 68, 69, 70, 71, 72, 73, 74, 75, 76, 77, 78, 79, 80, 81, 82, 83, 84, 85, 86]	[(29, 87)]	[58]	[]	[]	[]	0.0554017
1	GAGCTGGACGGCGACGTAAAGTTTTAGAGAGCTACGTTCCCGTCGTT----------------------------------------TGTACCGTCTACTTGACGAACGTAGCAAGTTAAAATAAGGCTAGTCCGTTATCAACTTGAAAAAGTGGCACCGAGTCGG	GAGCTGGACGGCGACGTAAAGTTTTAGAG--CTACGTTCCCGTCGTTGTACCGTCTACTTGACATCGATTTTTTTTCGATCCGTCGTTGTACCGTCTACTTGACGAACGTAGCAAGTTAAAATAAGGCTAGTCCGTTATCAACTTGAAAAAGTGGCACCGAGTCGG	0	40	0	Reference	MODIFIED	Reference	74.699	[0, 1, 2, 3, 4, 5, 6, 7, 8, 9, 10, 11, 12, 13, 14, 15, 16, 17, 18, 19, 20, 21, 22, 23, 24, 25, 26, 27, 28, -29, -29, 29, 30, 31, 32, 33, 34, 35, 36, 37, 38, 39, 40, 41, 42, 43, 44, 45, 46, 47, 48, 49, 50, 51, 52, 53, 54, 55, 56, 57, 58, 59, 60, 61, 62, 63, 64, 65, 66, 67, 68, 69, 70, 71, 72, 73, 74, 75, 76, 77, 78, 79, 80, 81, 82, 83, 84, 85, 86, 87, 88, 89, 90, 91, 92, 93, 94, 95, 96, 97, 98, 99…	[28, 29]	[28]	[]	[]	[]	[45, 46, 47, 48, 49, 50, 51, 52, 53, 54, 55, 56, 57, 58, 59, 60, 61, 62, 63, 64, 65, 66, 67, 68, 69, 70, 71, 72, 73, 74, 75, 76, 77, 78, 79, 80, 81, 82, 83, 84]	[45, 46, 47, 48, 49, 50, 51, 52, 53, 54, 55, 56, 57, 58, 59, 60, 61, 62, 63, 64, 65, 66, 67, 68, 69, 70, 71, 72, 73, 74, 75, 76, 77, 78, 79, 80, 81, 82, 83, 84]	[(45, 85)]	[40]	[]	[]	[]	0.0554017
1	GAGCTGGACGGCGACGTAAAGTTTTAGAGCGAC---------------------------------------------------TTGTACCGTCTACTTGACGAACGTAGCAAGTTAAAATAAGGCTAGTCCGTTATCAACTTGAAAAAGTGGCACCGAGTCGG	GAGCTGGACGGCGACGTAAAGTTTTAGAGCTACGTTCCCGTCGTTGTACCGTCTACTTGACATCGATTTTTTTTCGATCCGTCGTTGTACCGTCTACTTGACGAACGTAGCAAGTTAAAATAAGGCTAGTCCGTTATCAACTTGAAAAAGTGGCACCGAGTCGG	0	51	0	Reference	MODIFIED	Reference	68.293	[0, 1, 2, 3, 4, 5, 6, 7, 8, 9, 10, 11, 12, 13, 14, 15, 16, 17, 18, 19, 20, 21, 22, 23, 24, 25, 26, 27, 28, 29, 30, 31, 32, 33, 34, 35, 36, 37, 38, 39, 40, 41, 42, 43, 44, 45, 46, 47, 48, 49, 50, 51, 52, 53, 54, 55, 56, 57, 58, 59, 60, 61, 62, 63, 64, 65, 66, 67, 68, 69, 70, 71, 72, 73, 74, 75, 76, 77, 78, 79, 80, 81, 82, 83, 84, 85, 86, 87, 88, 89, 90, 91, 92, 93, 94, 95, 96, 97, 98, 99, 100, 101…	[]	[]	[]	[]	[]	[33, 34, 35, 36, 37, 38, 39, 40, 41, 42, 43, 44, 45, 46, 47, 48, 49, 50, 51, 52, 53, 54, 55, 56, 57, 58, 59, 60, 61, 62, 63, 64, 65, 66, 67, 68, 69, 70, 71, 72, 73, 74, 75, 76, 77, 78, 79, 80, 81, 82, 83]	[33, 34, 35, 36, 37, 38, 39, 40, 41, 42, 43, 44, 45, 46, 47, 48, 49, 50, 51, 52, 53, 54, 55, 56, 57, 58, 59, 60, 61, 62, 63, 64, 65, 66, 67, 68, 69, 70, 71, 72, 73, 74, 75, 76, 77, 78, 79, 80, 81, 82, 83]	[(33, 84)]	[51]	[30]	[]	[]	0.0554017
1	GAGCTGGACGGCGACGTAAAGTTTTAGAGCTA--------------------------------------------------------ACCGTCTACTTGACGAACGTAGCAAGTTAAAATAAGGCTAGTCCGTTATCAACTTGAAAAAGTGGCACCGAGTCGG	GAGCTGGACGGCGACGTAAAGTTTTAGAGCTACGTTCCCGTCGTTGTACCGTCTACTTGACATCGATTTTTTTTCGATCCGTCGTTGTACCGTCTACTTGACGAACGTAGCAAGTTAAAATAAGGCTAGTCCGTTATCAACTTGAAAAAGTGGCACCGAGTCGG	0	56	0	Reference	MODIFIED	Reference	65.854	[0, 1, 2, 3, 4, 5, 6, 7, 8, 9, 10, 11, 12, 13, 14, 15, 16, 17, 18, 19, 20, 21, 22, 23, 24, 25, 26, 27, 28, 29, 30, 31, 32, 33, 34, 35, 36, 37, 38, 39, 40, 41, 42, 43, 44, 45, 46, 47, 48, 49, 50, 51, 52, 53, 54, 55, 56, 57, 58, 59, 60, 61, 62, 63, 64, 65, 66, 67, 68, 69, 70, 71, 72, 73, 74, 75, 76, 77, 78, 79, 80, 81, 82, 83, 84, 85, 86, 87, 88, 89, 90, 91, 92, 93, 94, 95, 96, 97, 98, 99, 100, 101…	[]	[]	[]	[]	[]	[32, 33, 34, 35, 36, 37, 38, 39, 40, 41, 42, 43, 44, 45, 46, 47, 48, 49, 50, 51, 52, 53, 54, 55, 56, 57, 58, 59, 60, 61, 62, 63, 64, 65, 66, 67, 68, 69, 70, 71, 72, 73, 74, 75, 76, 77, 78, 79, 80, 81, 82, 83, 84, 85, 86, 87]	[32, 33, 34, 35, 36, 37, 38, 39, 40, 41, 42, 43, 44, 45, 46, 47, 48, 49, 50, 51, 52, 53, 54, 55, 56, 57, 58, 59, 60, 61, 62, 63, 64, 65, 66, 67, 68, 69, 70, 71, 72, 73, 74, 75, 76, 77, 78, 79, 80, 81, 82, 83, 84, 85, 86, 87]	[(32, 88)]	[56]	[]	[]	[]	0.0554017
1	GAGCTGGACGGCGACGTAAAGTTTTAGAGCTA-----------------------------------------------------TGTACCGTCTACTTGACGAACGTAGCAAGTTAAAATAAGGCTAGTCCGTTATCAACTTGAAAAAGTGGC-CCGAGTCGG	GAGCTGGACGGCGACGTAAAGTTTTAGAGCTACGTTCCCGTCGTTGTACCGTCTACTTGACATCGATTTTTTTTCGATCCGTCGTTGTACCGTCTACTTGACGAACGTAGCAAGTTAAAATAAGGCTAGTCCGTTATCAACTTGAAAAAGTGGCACCGAGTCGG	0	53	0	Reference	MODIFIED	Reference	67.073	[0, 1, 2, 3, 4, 5, 6, 7, 8, 9, 10, 11, 12, 13, 14, 15, 16, 17, 18, 19, 20, 21, 22, 23, 24, 25, 26, 27, 28, 29, 30, 31, 32, 33, 34, 35, 36, 37, 38, 39, 40, 41, 42, 43, 44, 45, 46, 47, 48, 49, 50, 51, 52, 53, 54, 55, 56, 57, 58, 59, 60, 61, 62, 63, 64, 65, 66, 67, 68, 69, 70, 71, 72, 73, 74, 75, 76, 77, 78, 79, 80, 81, 82, 83, 84, 85, 86, 87, 88, 89, 90, 91, 92, 93, 94, 95, 96, 97, 98, 99, 100, 101…	[]	[]	[]	[]	[]	[32, 33, 34, 35, 36, 37, 38, 39, 40, 41, 42, 43, 44, 45, 46, 47, 48, 49, 50, 51, 52, 53, 54, 55, 56, 57, 58, 59, 60, 61, 62, 63, 64, 65, 66, 67, 68, 69, 70, 71, 72, 73, 74, 75, 76, 77, 78, 79, 80, 81, 82, 83, 84, 154]	[32, 33, 34, 35, 36, 37, 38, 39, 40, 41, 42, 43, 44, 45, 46, 47, 48, 49, 50, 51, 52, 53, 54, 55, 56, 57, 58, 59, 60, 61, 62, 63, 64, 65, 66, 67, 68, 69, 70, 71, 72, 73, 74, 75, 76, 77, 78, 79, 80, 81, 82, 83, 84]	[(32, 85)]	[53]	[]	[]	[]	0.0554017
1	GAGCTGGACGGCGACGTAAAGTTTTAGAGCTA--------------------------GAAAT---------------------------------------------AGCAAGTTAAAATAAGGCTAGTCCGTTATCAACTTGAAAAAGTGGCACC-AGTCGG	GAGCTGGACGGCGACGTAAAGTTTTAGAGCTACGTTCCCGTCGTTGTACCGTCTACTTGACATCGATTTTTTTTCGATCCGTCGTTGTACCGTCTACTTGACGAACGTAGCAAGTTAAAATAAGGCTAGTCCGTTATCAACTTGAAAAAGTGGCACCGAGTCGG	0	71	0	Reference	MODIFIED	Reference	55.488	[0, 1, 2, 3, 4, 5, 6, 7, 8, 9, 10, 11, 12, 13, 14, 15, 16, 17, 18, 19, 20, 21, 22, 23, 24, 25, 26, 27, 28, 29, 30, 31, 32, 33, 34, 35, 36, 37, 38, 39, 40, 41, 42, 43, 44, 45, 46, 47, 48, 49, 50, 51, 52, 53, 54, 55, 56, 57, 58, 59, 60, 61, 62, 63, 64, 65, 66, 67, 68, 69, 70, 71, 72, 73, 74, 75, 76, 77, 78, 79, 80, 81, 82, 83, 84, 85, 86, 87, 88, 89, 90, 91, 92, 93, 94, 95, 96, 97, 98, 99, 100, 101…	[]	[]	[]	[]	[]	[32, 33, 34, 35, 36, 37, 38, 39, 40, 41, 42, 43, 44, 45, 46, 47, 48, 49, 50, 51, 52, 53, 54, 55, 56, 57, 63, 64, 65, 66, 67, 68, 69, 70, 71, 72, 73, 74, 75, 76, 77, 78, 79, 80, 81, 82, 83, 84, 85, 86, 87, 88, 89, 90, 91, 92, 93, 94, 95, 96, 97, 98, 99, 100, 101, 102, 103, 104, 105, 106, 107, 157]	[32, 33, 34, 35, 36, 37, 38, 39, 40, 41, 42, 43, 44, 45, 46, 47, 48, 49, 50, 51, 52, 53, 54, 55, 56, 57, 63, 64, 65, 66, 67, 68, 69, 70, 71, 72, 73, 74, 75, 76, 77, 78, 79, 80, 81, 82, 83, 84, 85, 86, 87, 88, 89, 90, 91, 92, 93, 94, 95, 96, 97, 98, 99, 100, 101, 102, 103, 104, 105, 106, 107]	[(32, 58), (63, 108)]	[26, 45]	[60]	[]	[]	0.0554017
1	GAGCTGGACGGCGACGTAAAGTTTTAGAGCTAC----------------------------------------------------------------TTGACGAACATAGCAAGTTAAAATAAGGCTAGTCCGTTATCAACTTGAAAAAGTGGCACCGAGTCGG	GAGCTGGACGGCGACGTAAAGTTTTAGAGCTACGTTCCCGTCGTTGTACCGTCTACTTGACATCGATTTTTTTTCGATCCGTCGTTGTACCGTCTACTTGACGAACGTAGCAAGTTAAAATAAGGCTAGTCCGTTATCAACTTGAAAAAGTGGCACCGAGTCGG	0	64	0	Reference	MODIFIED	Reference	60.366	[0, 1, 2, 3, 4, 5, 6, 7, 8, 9, 10, 11, 12, 13, 14, 15, 16, 17, 18, 19, 20, 21, 22, 23, 24, 25, 26, 27, 28, 29, 30, 31, 32, 33, 34, 35, 36, 37, 38, 39, 40, 41, 42, 43, 44, 45, 46, 47, 48, 49, 50, 51, 52, 53, 54, 55, 56, 57, 58, 59, 60, 61, 62, 63, 64, 65, 66, 67, 68, 69, 70, 71, 72, 73, 74, 75, 76, 77, 78, 79, 80, 81, 82, 83, 84, 85, 86, 87, 88, 89, 90, 91, 92, 93, 94, 95, 96, 97, 98, 99, 100, 101…	[]	[]	[]	[]	[]	[33, 34, 35, 36, 37, 38, 39, 40, 41, 42, 43, 44, 45, 46, 47, 48, 49, 50, 51, 52, 53, 54, 55, 56, 57, 58, 59, 60, 61, 62, 63, 64, 65, 66, 67, 68, 69, 70, 71, 72, 73, 74, 75, 76, 77, 78, 79, 80, 81, 82, 83, 84, 85, 86, 87, 88, 89, 90, 91, 92, 93, 94, 95, 96]	[33, 34, 35, 36, 37, 38, 39, 40, 41, 42, 43, 44, 45, 46, 47, 48, 49, 50, 51, 52, 53, 54, 55, 56, 57, 58, 59, 60, 61, 62, 63, 64, 65, 66, 67, 68, 69, 70, 71, 72, 73, 74, 75, 76, 77, 78, 79, 80, 81, 82, 83, 84, 85, 86, 87, 88, 89, 90, 91, 92, 93, 94, 95, 96]	[(33, 97)]	[64]	[106]	[]	[]	0.0554017
1	GAGCTGGACGGCGACGTAAAGTTTTAGAGCTAC----------------------------------------------------------------TTGACGAACGTAGCAAGTTAAAATAAGGCTAGTCCGTTATCAACTTGAAAAAGTGGCAC-GAGTCGG	GAGCTGGACGGCGACGTAAAGTTTTAGAGCTACGTTCCCGTCGTTGTACCGTCTACTTGACATCGATTTTTTTTCGATCCGTCGTTGTACCGTCTACTTGACGAACGTAGCAAGTTAAAATAAGGCTAGTCCGTTATCAACTTGAAAAAGTGGCACCGAGTCGG	0	64	0	Reference	MODIFIED	Reference	60.366	[0, 1, 2, 3, 4, 5, 6, 7, 8, 9, 10, 11, 12, 13, 14, 15, 16, 17, 18, 19, 20, 21, 22, 23, 24, 25, 26, 27, 28, 29, 30, 31, 32, 33, 34, 35, 36, 37, 38, 39, 40, 41, 42, 43, 44, 45, 46, 47, 48, 49, 50, 51, 52, 53, 54, 55, 56, 57, 58, 59, 60, 61, 62, 63, 64, 65, 66, 67, 68, 69, 70, 71, 72, 73, 74, 75, 76, 77, 78, 79, 80, 81, 82, 83, 84, 85, 86, 87, 88, 89, 90, 91, 92, 93, 94, 95, 96, 97, 98, 99, 100, 101…	[]	[]	[]	[]	[]	[33, 34, 35, 36, 37, 38, 39, 40, 41, 42, 43, 44, 45, 46, 47, 48, 49, 50, 51, 52, 53, 54, 55, 56, 57, 58, 59, 60, 61, 62, 63, 64, 65, 66, 67, 68, 69, 70, 71, 72, 73, 74, 75, 76, 77, 78, 79, 80, 81, 82, 83, 84, 85, 86, 87, 88, 89, 90, 91, 92, 93, 94, 95, 96, 156]	[33, 34, 35, 36, 37, 38, 39, 40, 41, 42, 43, 44, 45, 46, 47, 48, 49, 50, 51, 52, 53, 54, 55, 56, 57, 58, 59, 60, 61, 62, 63, 64, 65, 66, 67, 68, 69, 70, 71, 72, 73, 74, 75, 76, 77, 78, 79, 80, 81, 82, 83, 84, 85, 86, 87, 88, 89, 90, 91, 92, 93, 94, 95, 96]	[(33, 97)]	[64]	[]	[]	[]	0.0554017
1	GAGCTGGACGGCGACGTAAAGTTTTAGAGCTAC----------------------------------------------------------------TTGACGAACGTAGCAAGTTAAAATAAGGCTAGTCCGTTATCAACTTGAAAAAGTGGCACCGAGTGGG	GAGCTGGACGGCGACGTAAAGTTTTAGAGCTACGTTCCCGTCGTTGTACCGTCTACTTGACATCGATTTTTTTTCGATCCGTCGTTGTACCGTCTACTTGACGAACGTAGCAAGTTAAAATAAGGCTAGTCCGTTATCAACTTGAAAAAGTGGCACCGAGTCGG	0	64	0	Reference	MODIFIED	Reference	60.366	[0, 1, 2, 3, 4, 5, 6, 7, 8, 9, 10, 11, 12, 13, 14, 15, 16, 17, 18, 19, 20, 21, 22, 23, 24, 25, 26, 27, 28, 29, 30, 31, 32, 33, 34, 35, 36, 37, 38, 39, 40, 41, 42, 43, 44, 45, 46, 47, 48, 49, 50, 51, 52, 53, 54, 55, 56, 57, 58, 59, 60, 61, 62, 63, 64, 65, 66, 67, 68, 69, 70, 71, 72, 73, 74, 75, 76, 77, 78, 79, 80, 81, 82, 83, 84, 85, 86, 87, 88, 89, 90, 91, 92, 93, 94, 95, 96, 97, 98, 99, 100, 101…	[]	[]	[]	[]	[]	[33, 34, 35, 36, 37, 38, 39, 40, 41, 42, 43, 44, 45, 46, 47, 48, 49, 50, 51, 52, 53, 54, 55, 56, 57, 58, 59, 60, 61, 62, 63, 64, 65, 66, 67, 68, 69, 70, 71, 72, 73, 74, 75, 76, 77, 78, 79, 80, 81, 82, 83, 84, 85, 86, 87, 88, 89, 90, 91, 92, 93, 94, 95, 96]	[33, 34, 35, 36, 37, 38, 39, 40, 41, 42, 43, 44, 45, 46, 47, 48, 49, 50, 51, 52, 53, 54, 55, 56, 57, 58, 59, 60, 61, 62, 63, 64, 65, 66, 67, 68, 69, 70, 71, 72, 73, 74, 75, 76, 77, 78, 79, 80, 81, 82, 83, 84, 85, 86, 87, 88, 89, 90, 91, 92, 93, 94, 95, 96]	[(33, 97)]	[64]	[161]	[]	[]	0.0554017
1	GAGCTGGACGGCGACGTAAAGTTTTAGAGCTAC----------------------------------------------------------------TTGACGAACGTAGCAAGTTAAAATAAGGCTAGTCCGTTATCAACTTGAAAAAGTGGCACCGAGTTCGG	GAGCTGGACGGCGACGTAAAGTTTTAGAGCTACGTTCCCGTCGTTGTACCGTCTACTTGACATCGATTTTTTTTCGATCCGTCGTTGTACCGTCTACTTGACGAACGTAGCAAGTTAAAATAAGGCTAGTCCGTTATCAACTTGAAAAAGTGGCACCGAGTCGG-	0	64	0	Reference	MODIFIED	Reference	59.394	[0, 1, 2, 3, 4, 5, 6, 7, 8, 9, 10, 11, 12, 13, 14, 15, 16, 17, 18, 19, 20, 21, 22, 23, 24, 25, 26, 27, 28, 29, 30, 31, 32, 33, 34, 35, 36, 37, 38, 39, 40, 41, 42, 43, 44, 45, 46, 47, 48, 49, 50, 51, 52, 53, 54, 55, 56, 57, 58, 59, 60, 61, 62, 63, 64, 65, 66, 67, 68, 69, 70, 71, 72, 73, 74, 75, 76, 77, 78, 79, 80, 81, 82, 83, 84, 85, 86, 87, 88, 89, 90, 91, 92, 93, 94, 95, 96, 97, 98, 99, 100, 101…	[]	[]	[]	[]	[]	[33, 34, 35, 36, 37, 38, 39, 40, 41, 42, 43, 44, 45, 46, 47, 48, 49, 50, 51, 52, 53, 54, 55, 56, 57, 58, 59, 60, 61, 62, 63, 64, 65, 66, 67, 68, 69, 70, 71, 72, 73, 74, 75, 76, 77, 78, 79, 80, 81, 82, 83, 84, 85, 86, 87, 88, 89, 90, 91, 92, 93, 94, 95, 96]	[33, 34, 35, 36, 37, 38, 39, 40, 41, 42, 43, 44, 45, 46, 47, 48, 49, 50, 51, 52, 53, 54, 55, 56, 57, 58, 59, 60, 61, 62, 63, 64, 65, 66, 67, 68, 69, 70, 71, 72, 73, 74, 75, 76, 77, 78, 79, 80, 81, 82, 83, 84, 85, 86, 87, 88, 89, 90, 91, 92, 93, 94, 95, 96]	[(33, 97)]	[64]	[161, 162]	[]	[]	0.0554017
1	GAGCTGGACGGCGACGTAAAGTTTTAGAGCTAC----------------------------------------------------TGTACCGTCTACTTGACGAACGTAGCAAGTTAAAATAAGGCTAGTCCGTTATCAACTTGAAAAAGTGGCACCGAGTCGG	GAGCTGGACGGCGACGTAAAGTTTTAGAGCTACGTTCCCGTCGTTGTACCGTCTACTTGACATCGATTTTTTTTCGATCCGTCGTTGTACCGTCTACTTGACGAACGTAGCAAGTTAAAATAAGGCTAGTCCGTTATCAACTTGAAAAAGTGGCACCGAGTCGG	0	52	0	Reference	MODIFIED	Reference	68.293	[0, 1, 2, 3, 4, 5, 6, 7, 8, 9, 10, 11, 12, 13, 14, 15, 16, 17, 18, 19, 20, 21, 22, 23, 24, 25, 26, 27, 28, 29, 30, 31, 32, 33, 34, 35, 36, 37, 38, 39, 40, 41, 42, 43, 44, 45, 46, 47, 48, 49, 50, 51, 52, 53, 54, 55, 56, 57, 58, 59, 60, 61, 62, 63, 64, 65, 66, 67, 68, 69, 70, 71, 72, 73, 74, 75, 76, 77, 78, 79, 80, 81, 82, 83, 84, 85, 86, 87, 88, 89, 90, 91, 92, 93, 94, 95, 96, 97, 98, 99, 100, 101…	[]	[]	[]	[]	[]	[33, 34, 35, 36, 37, 38, 39, 40, 41, 42, 43, 44, 45, 46, 47, 48, 49, 50, 51, 52, 53, 54, 55, 56, 57, 58, 59, 60, 61, 62, 63, 64, 65, 66, 67, 68, 69, 70, 71, 72, 73, 74, 75, 76, 77, 78, 79, 80, 81, 82, 83, 84]	[33, 34, 35, 36, 37, 38, 39, 40, 41, 42, 43, 44, 45, 46, 47, 48, 49, 50, 51, 52, 53, 54, 55, 56, 57, 58, 59, 60, 61, 62, 63, 64, 65, 66, 67, 68, 69, 70, 71, 72, 73, 74, 75, 76, 77, 78, 79, 80, 81, 82, 83, 84]	[(33, 85)]	[52]	[]	[]	[]	0.0554017
1	GAGCTGGACGGCGACGTAAAGTTTTAGAGCTAC---------------------------------------------------TTGTACCGTCTACTTGACGAACGTAGCAAGTTAAAATAAGGCTAGTCCGTTATCAACTTGAAAAAGTGGCACCGAGTCGG	GAGCTGGACGGCGACGTAAAGTTTTAGAGCTACGTTCCCGTCGTTGTACCGTCTACTTGACATCGATTTTTTTTCGATCCGTCGTTGTACCGTCTACTTGACGAACGTAGCAAGTTAAAATAAGGCTAGTCCGTTATCAACTTGAAAAAGTGGCACCGAGTCGG	0	51	0	Reference	MODIFIED	Reference	68.902	[0, 1, 2, 3, 4, 5, 6, 7, 8, 9, 10, 11, 12, 13, 14, 15, 16, 17, 18, 19, 20, 21, 22, 23, 24, 25, 26, 27, 28, 29, 30, 31, 32, 33, 34, 35, 36, 37, 38, 39, 40, 41, 42, 43, 44, 45, 46, 47, 48, 49, 50, 51, 52, 53, 54, 55, 56, 57, 58, 59, 60, 61, 62, 63, 64, 65, 66, 67, 68, 69, 70, 71, 72, 73, 74, 75, 76, 77, 78, 79, 80, 81, 82, 83, 84, 85, 86, 87, 88, 89, 90, 91, 92, 93, 94, 95, 96, 97, 98, 99, 100, 101…	[]	[]	[]	[]	[]	[33, 34, 35, 36, 37, 38, 39, 40, 41, 42, 43, 44, 45, 46, 47, 48, 49, 50, 51, 52, 53, 54, 55, 56, 57, 58, 59, 60, 61, 62, 63, 64, 65, 66, 67, 68, 69, 70, 71, 72, 73, 74, 75, 76, 77, 78, 79, 80, 81, 82, 83]	[33, 34, 35, 36, 37, 38, 39, 40, 41, 42, 43, 44, 45, 46, 47, 48, 49, 50, 51, 52, 53, 54, 55, 56, 57, 58, 59, 60, 61, 62, 63, 64, 65, 66, 67, 68, 69, 70, 71, 72, 73, 74, 75, 76, 77, 78, 79, 80, 81, 82, 83]	[(33, 84)]	[51]	[]	[]	[]	0.0554017
1	GAGCTGGACGGCGACGTAAAGTTTTAGAGCTACG---------------------------------------------------------------------AACGTAGCAAGTTAAAATAAGGCTAGTCCGTTATCAACTTGAAAAAGTGGCACCGAGTCGG	GAGCTGGACGGCGACGTAAAGTTTTAGAGCTACGTTCCCGTCGTTGTACCGTCTACTTGACATCGATTTTTTTTCGATCCGTCGTTGTACCGTCTACTTGACGAACGTAGCAAGTTAAAATAAGGCTAGTCCGTTATCAACTTGAAAAAGTGGCACCGAGTCGG	0	69	0	Reference	MODIFIED	Reference	57.927	[0, 1, 2, 3, 4, 5, 6, 7, 8, 9, 10, 11, 12, 13, 14, 15, 16, 17, 18, 19, 20, 21, 22, 23, 24, 25, 26, 27, 28, 29, 30, 31, 32, 33, 34, 35, 36, 37, 38, 39, 40, 41, 42, 43, 44, 45, 46, 47, 48, 49, 50, 51, 52, 53, 54, 55, 56, 57, 58, 59, 60, 61, 62, 63, 64, 65, 66, 67, 68, 69, 70, 71, 72, 73, 74, 75, 76, 77, 78, 79, 80, 81, 82, 83, 84, 85, 86, 87, 88, 89, 90, 91, 92, 93, 94, 95, 96, 97, 98, 99, 100, 101…	[]	[]	[]	[]	[]	[34, 35, 36, 37, 38, 39, 40, 41, 42, 43, 44, 45, 46, 47, 48, 49, 50, 51, 52, 53, 54, 55, 56, 57, 58, 59, 60, 61, 62, 63, 64, 65, 66, 67, 68, 69, 70, 71, 72, 73, 74, 75, 76, 77, 78, 79, 80, 81, 82, 83, 84, 85, 86, 87, 88, 89, 90, 91, 92, 93, 94, 95, 96, 97, 98, 99, 100, 101, 102]	[34, 35, 36, 37, 38, 39, 40, 41, 42, 43, 44, 45, 46, 47, 48, 49, 50, 51, 52, 53, 54, 55, 56, 57, 58, 59, 60, 61, 62, 63, 64, 65, 66, 67, 68, 69, 70, 71, 72, 73, 74, 75, 76, 77, 78, 79, 80, 81, 82, 83, 84, 85, 86, 87, 88, 89, 90, 91, 92, 93, 94, 95, 96, 97, 98, 99, 100, 101, 102]	[(34, 103)]	[69]	[]	[]	[]	0.0554017
1	GAGCTGGACGGCGACGTAAAGTTTTAGAGCTACG----------------------------------------------------GTACCGTCTACTTGACGAACGTAGCAAGTTAAAATAAGGCTAGTCCGTTATCAACTTGAAAAAGTGGCAC-GAGTCGG	GAGCTGGACGGCGACGTAAAGTTTTAGAGCTACGTTCCCGTCGTTGTACCGTCTACTTGACATCGATTTTTTTTCGATCCGTCGTTGTACCGTCTACTTGACGAACGTAGCAAGTTAAAATAAGGCTAGTCCGTTATCAACTTGAAAAAGTGGCACCGAGTCGG	0	52	0	Reference	MODIFIED	Reference	67.683	[0, 1, 2, 3, 4, 5, 6, 7, 8, 9, 10, 11, 12, 13, 14, 15, 16, 17, 18, 19, 20, 21, 22, 23, 24, 25, 26, 27, 28, 29, 30, 31, 32, 33, 34, 35, 36, 37, 38, 39, 40, 41, 42, 43, 44, 45, 46, 47, 48, 49, 50, 51, 52, 53, 54, 55, 56, 57, 58, 59, 60, 61, 62, 63, 64, 65, 66, 67, 68, 69, 70, 71, 72, 73, 74, 75, 76, 77, 78, 79, 80, 81, 82, 83, 84, 85, 86, 87, 88, 89, 90, 91, 92, 93, 94, 95, 96, 97, 98, 99, 100, 101…	[]	[]	[]	[]	[]	[34, 35, 36, 37, 38, 39, 40, 41, 42, 43, 44, 45, 46, 47, 48, 49, 50, 51, 52, 53, 54, 55, 56, 57, 58, 59, 60, 61, 62, 63, 64, 65, 66, 67, 68, 69, 70, 71, 72, 73, 74, 75, 76, 77, 78, 79, 80, 81, 82, 83, 84, 85, 156]	[34, 35, 36, 37, 38, 39, 40, 41, 42, 43, 44, 45, 46, 47, 48, 49, 50, 51, 52, 53, 54, 55, 56, 57, 58, 59, 60, 61, 62, 63, 64, 65, 66, 67, 68, 69, 70, 71, 72, 73, 74, 75, 76, 77, 78, 79, 80, 81, 82, 83, 84, 85]	[(34, 86)]	[52]	[]	[]	[]	0.0554017
1	GAGCTGGACGGCGACGTAAAGTTTTAGAGCTACG-------------------------------------------------GTTGTACCGTCTACTTGACGAACGTAGCAAGTTAAAATAAGGCTAGTCCGTTATCAACTTGAAAAAGTGGCACCGAGTCGG	GAGCTGGACGGCGACGTAAAGTTTTAGAGCTACGTTCCCGTCGTTGTACCGTCTACTTGACATCGATTTTTTTTCGATCCGTCGTTGTACCGTCTACTTGACGAACGTAGCAAGTTAAAATAAGGCTAGTCCGTTATCAACTTGAAAAAGTGGCACCGAGTCGG	0	49	0	Reference	MODIFIED	Reference	70.122	[0, 1, 2, 3, 4, 5, 6, 7, 8, 9, 10, 11, 12, 13, 14, 15, 16, 17, 18, 19, 20, 21, 22, 23, 24, 25, 26, 27, 28, 29, 30, 31, 32, 33, 34, 35, 36, 37, 38, 39, 40, 41, 42, 43, 44, 45, 46, 47, 48, 49, 50, 51, 52, 53, 54, 55, 56, 57, 58, 59, 60, 61, 62, 63, 64, 65, 66, 67, 68, 69, 70, 71, 72, 73, 74, 75, 76, 77, 78, 79, 80, 81, 82, 83, 84, 85, 86, 87, 88, 89, 90, 91, 92, 93, 94, 95, 96, 97, 98, 99, 100, 101…	[]	[]	[]	[]	[]	[34, 35, 36, 37, 38, 39, 40, 41, 42, 43, 44, 45, 46, 47, 48, 49, 50, 51, 52, 53, 54, 55, 56, 57, 58, 59, 60, 61, 62, 63, 64, 65, 66, 67, 68, 69, 70, 71, 72, 73, 74, 75, 76, 77, 78, 79, 80, 81, 82]	[34, 35, 36, 37, 38, 39, 40, 41, 42, 43, 44, 45, 46, 47, 48, 49, 50, 51, 52, 53, 54, 55, 56, 57, 58, 59, 60, 61, 62, 63, 64, 65, 66, 67, 68, 69, 70, 71, 72, 73, 74, 75, 76, 77, 78, 79, 80, 81, 82]	[(34, 83)]	[49]	[]	[]	[]	0.0554017
1	GAGCTGGACGGCGACGTAAAGTTTTAGAGCTACG-----------GATCGAAAAAAAAAAAATCGATGTCAAGTAGACG-------GTACCGTCTACTTGACGAACGTAGCAAGTTAAAATAAGGCTAGTCCGTTATCAACTTGAAAAAGTGGCACCGAGTCGG	GAGCTGGACGGCGACGTAAAGTTTTAGAGCTACGTTCCCGTCGTTGTACCGTCTACTTGACATCGATTTTTTTTCGATCCGTCGTTGTACCGTCTACTTGACGAACGTAGCAAGTTAAAATAAGGCTAGTCCGTTATCAACTTGAAAAAGTGGCACCGAGTCGG	0	0	2	Reference	MODIFIED	Reference	76.829	[0, 1, 2, 3, 4, 5, 6, 7, 8, 9, 10, 11, 12, 13, 14, 15, 16, 17, 18, 19, 20, 21, 22, 23, 24, 25, 26, 27, 28, 29, 30, 31, 32, 33, 34, 35, 36, 37, 38, 39, 40, 41, 42, 43, 44, 45, 46, 47, 48, 49, 50, 51, 52, 53, 54, 55, 56, 57, 58, 59, 60, 61, 62, 63, 64, 65, 66, 67, 68, 69, 70, 71, 72, 73, 74, 75, 76, 77, 78, 79, 80, 81, 82, 83, 84, 85, 86, 87, 88, 89, 90, 91, 92, 93, 94, 95, 96, 97, 98, 99, 100, 101…	[]	[]	[]	[]	[]	[34, 35, 36, 37, 38, 39, 40, 41, 42, 43, 44, 79, 80, 81, 82, 83, 84, 85]	[]	[]	[]	[46, 47, 49, 50, 51, 52, 53, 55, 56, 57, 58, 60, 67, 69, 70, 71, 72, 74, 77, 78]	[57, 58]	['A' 'A']	0.0554017
1	GAGCTGGACGGCGACGTAAAGTTTTAGAGCTACGA--------------CGTACAATT----------------------------GTACCGTCTACTTGACGAACGTAGCAAGTTAAAATAAGGCTAGTCCGTTATCAACTTGAAAAAGTGGCACCGAGTCGG	GAGCTGGACGGCGACGTAAAGTTTTAGAGCTACGTTCCCGTCGTTGTACCGTCTACTTGACATCGATTTTTTTTCGATCCGTCGTTGTACCGTCTACTTGACGAACGTAGCAAGTTAAAATAAGGCTAGTCCGTTATCAACTTGAAAAAGTGGCACCGAGTCGG	0	28	0	Reference	MODIFIED	Reference	71.951	[0, 1, 2, 3, 4, 5, 6, 7, 8, 9, 10, 11, 12, 13, 14, 15, 16, 17, 18, 19, 20, 21, 22, 23, 24, 25, 26, 27, 28, 29, 30, 31, 32, 33, 34, 35, 36, 37, 38, 39, 40, 41, 42, 43, 44, 45, 46, 47, 48, 49, 50, 51, 52, 53, 54, 55, 56, 57, 58, 59, 60, 61, 62, 63, 64, 65, 66, 67, 68, 69, 70, 71, 72, 73, 74, 75, 76, 77, 78, 79, 80, 81, 82, 83, 84, 85, 86, 87, 88, 89, 90, 91, 92, 93, 94, 95, 96, 97, 98, 99, 100, 101…	[]	[]	[]	[]	[]	[35, 36, 37, 38, 39, 40, 41, 42, 43, 44, 45, 46, 47, 48, 58, 59, 60, 61, 62, 63, 64, 65, 66, 67, 68, 69, 70, 71, 72, 73, 74, 75, 76, 77, 78, 79, 80, 81, 82, 83, 84, 85]	[58, 59, 60, 61, 62, 63, 64, 65, 66, 67, 68, 69, 70, 71, 72, 73, 74, 75, 76, 77, 78, 79, 80, 81, 82, 83, 84, 85]	[(58, 86)]	[28]	[34, 52, 53, 55]	[]	[]	0.0554017
1	GAGCTGGACGGCGACGTAAAGTTTTAGAGCTACGAAAAAAAC-----------------------------------------------CCGTCTACTTGACGAACGTAGCAAGTTAAAATAAGGCTAGTCCGTTATCAACTTGAAAAAGTGGCACCGAGTCGG	GAGCTGGACGGCGACGTAAAGTTTTAGAGCTACGTTCCCGTCGTTGTACCGTCTACTTGACATCGATTTTTTTTCGATCCGTCGTTGTACCGTCTACTTGACGAACGTAGCAAGTTAAAATAAGGCTAGTCCGTTATCAACTTGAAAAAGTGGCACCGAGTCGG	0	47	0	Reference	MODIFIED	Reference	67.073	[0, 1, 2, 3, 4, 5, 6, 7, 8, 9, 10, 11, 12, 13, 14, 15, 16, 17, 18, 19, 20, 21, 22, 23, 24, 25, 26, 27, 28, 29, 30, 31, 32, 33, 34, 35, 36, 37, 38, 39, 40, 41, 42, 43, 44, 45, 46, 47, 48, 49, 50, 51, 52, 53, 54, 55, 56, 57, 58, 59, 60, 61, 62, 63, 64, 65, 66, 67, 68, 69, 70, 71, 72, 73, 74, 75, 76, 77, 78, 79, 80, 81, 82, 83, 84, 85, 86, 87, 88, 89, 90, 91, 92, 93, 94, 95, 96, 97, 98, 99, 100, 101…	[]	[]	[]	[]	[]	[42, 43, 44, 45, 46, 47, 48, 49, 50, 51, 52, 53, 54, 55, 56, 57, 58, 59, 60, 61, 62, 63, 64, 65, 66, 67, 68, 69, 70, 71, 72, 73, 74, 75, 76, 77, 78, 79, 80, 81, 82, 83, 84, 85, 86, 87, 88]	[42, 43, 44, 45, 46, 47, 48, 49, 50, 51, 52, 53, 54, 55, 56, 57, 58, 59, 60, 61, 62, 63, 64, 65, 66, 67, 68, 69, 70, 71, 72, 73, 74, 75, 76, 77, 78, 79, 80, 81, 82, 83, 84, 85, 86, 87, 88]	[(42, 89)]	[47]	[34, 35, 36, 37, 38, 39, 40]	[]	[]	0.0554017
1	GAGCTGGACGGCGACGTAAAGTTTTAGAGCTACGAT-------------------------------------------------TGTACCGTCTACTTGACGAACGTAGCAAGTTAAAATAAGGCTAGTCCGTTATCAACTTGAAAAAGTTGCACCGAGTCGG	GAGCTGGACGGCGACGTAAAGTTTTAGAGCTACGTTCCCGTCGTTGTACCGTCTACTTGACATCGATTTTTTTTCGATCCGTCGTTGTACCGTCTACTTGACGAACGTAGCAAGTTAAAATAAGGCTAGTCCGTTATCAACTTGAAAAAGTGGCACCGAGTCGG	0	49	0	Reference	MODIFIED	Reference	68.902	[0, 1, 2, 3, 4, 5, 6, 7, 8, 9, 10, 11, 12, 13, 14, 15, 16, 17, 18, 19, 20, 21, 22, 23, 24, 25, 26, 27, 28, 29, 30, 31, 32, 33, 34, 35, 36, 37, 38, 39, 40, 41, 42, 43, 44, 45, 46, 47, 48, 49, 50, 51, 52, 53, 54, 55, 56, 57, 58, 59, 60, 61, 62, 63, 64, 65, 66, 67, 68, 69, 70, 71, 72, 73, 74, 75, 76, 77, 78, 79, 80, 81, 82, 83, 84, 85, 86, 87, 88, 89, 90, 91, 92, 93, 94, 95, 96, 97, 98, 99, 100, 101…	[]	[]	[]	[]	[]	[36, 37, 38, 39, 40, 41, 42, 43, 44, 45, 46, 47, 48, 49, 50, 51, 52, 53, 54, 55, 56, 57, 58, 59, 60, 61, 62, 63, 64, 65, 66, 67, 68, 69, 70, 71, 72, 73, 74, 75, 76, 77, 78, 79, 80, 81, 82, 83, 84]	[36, 37, 38, 39, 40, 41, 42, 43, 44, 45, 46, 47, 48, 49, 50, 51, 52, 53, 54, 55, 56, 57, 58, 59, 60, 61, 62, 63, 64, 65, 66, 67, 68, 69, 70, 71, 72, 73, 74, 75, 76, 77, 78, 79, 80, 81, 82, 83, 84]	[(36, 85)]	[49]	[34, 151]	[]	[]	0.0554017
1	GAGCTGGACGGCGACGTAAAGTTTTAGAGCTACGATCC-----------------------------------------------------GTCTACTTGACGAACGTAGCAAGTTAAAATAAGGCTAGTCCGTTATCAACTTGAAAAAGTGGCACCGAGTCGG	GAGCTGGACGGCGACGTAAAGTTTTAGAGCTACGTTCCCGTCGTTGTACCGTCTACTTGACATCGATTTTTTTTCGATCCGTCGTTGTACCGTCTACTTGACGAACGTAGCAAGTTAAAATAAGGCTAGTCCGTTATCAACTTGAAAAAGTGGCACCGAGTCGG	0	53	0	Reference	MODIFIED	Reference	67.073	[0, 1, 2, 3, 4, 5, 6, 7, 8, 9, 10, 11, 12, 13, 14, 15, 16, 17, 18, 19, 20, 21, 22, 23, 24, 25, 26, 27, 28, 29, 30, 31, 32, 33, 34, 35, 36, 37, 38, 39, 40, 41, 42, 43, 44, 45, 46, 47, 48, 49, 50, 51, 52, 53, 54, 55, 56, 57, 58, 59, 60, 61, 62, 63, 64, 65, 66, 67, 68, 69, 70, 71, 72, 73, 74, 75, 76, 77, 78, 79, 80, 81, 82, 83, 84, 85, 86, 87, 88, 89, 90, 91, 92, 93, 94, 95, 96, 97, 98, 99, 100, 101…	[]	[]	[]	[]	[]	[38, 39, 40, 41, 42, 43, 44, 45, 46, 47, 48, 49, 50, 51, 52, 53, 54, 55, 56, 57, 58, 59, 60, 61, 62, 63, 64, 65, 66, 67, 68, 69, 70, 71, 72, 73, 74, 75, 76, 77, 78, 79, 80, 81, 82, 83, 84, 85, 86, 87, 88, 89, 90]	[38, 39, 40, 41, 42, 43, 44, 45, 46, 47, 48, 49, 50, 51, 52, 53, 54, 55, 56, 57, 58, 59, 60, 61, 62, 63, 64, 65, 66, 67, 68, 69, 70, 71, 72, 73, 74, 75, 76, 77, 78, 79, 80, 81, 82, 83, 84, 85, 86, 87, 88, 89, 90]	[(38, 91)]	[53]	[34]	[]	[]	0.0554017
1	GAGCTGGACGGCGACGTAAAGTTTTAGAGCTACGCTCCCGTCGTT----------------------------------------TGTACCGTCTACTTGACGAACGTAGCAAGTTAAAATAAGGCTAGTCCGTTATCAACTTGAAAAAGTGGCACCGAGTCGG	GAGCTGGACGGCGACGTAAAGTTTTAGAGCTACGTTCCCGTCGTTGTACCGTCTACTTGACATCGATTTTTTTTCGATCCGTCGTTGTACCGTCTACTTGACGAACGTAGCAAGTTAAAATAAGGCTAGTCCGTTATCAACTTGAAAAAGTGGCACCGAGTCGG	0	40	0	Reference	MODIFIED	Reference	75	[0, 1, 2, 3, 4, 5, 6, 7, 8, 9, 10, 11, 12, 13, 14, 15, 16, 17, 18, 19, 20, 21, 22, 23, 24, 25, 26, 27, 28, 29, 30, 31, 32, 33, 34, 35, 36, 37, 38, 39, 40, 41, 42, 43, 44, 45, 46, 47, 48, 49, 50, 51, 52, 53, 54, 55, 56, 57, 58, 59, 60, 61, 62, 63, 64, 65, 66, 67, 68, 69, 70, 71, 72, 73, 74, 75, 76, 77, 78, 79, 80, 81, 82, 83, 84, 85, 86, 87, 88, 89, 90, 91, 92, 93, 94, 95, 96, 97, 98, 99, 100, 101…	[]	[]	[]	[]	[]	[45, 46, 47, 48, 49, 50, 51, 52, 53, 54, 55, 56, 57, 58, 59, 60, 61, 62, 63, 64, 65, 66, 67, 68, 69, 70, 71, 72, 73, 74, 75, 76, 77, 78, 79, 80, 81, 82, 83, 84]	[45, 46, 47, 48, 49, 50, 51, 52, 53, 54, 55, 56, 57, 58, 59, 60, 61, 62, 63, 64, 65, 66, 67, 68, 69, 70, 71, 72, 73, 74, 75, 76, 77, 78, 79, 80, 81, 82, 83, 84]	[(45, 85)]	[40]	[34]	[]	[]	0.0554017
1	GAGCTGGACGGCGACGTAAAGTTTTAGAGCTACGT----------------------------------------------------------CTACTTGACGAACGTAGCAAGTTAAAATAAGGCTAGTCCGTCATCAACTTGAAAAAGTGGCACCGAGTCGG	GAGCTGGACGGCGACGTAAAGTTTTAGAGCTACGTTCCCGTCGTTGTACCGTCTACTTGACATCGATTTTTTTTCGATCCGTCGTTGTACCGTCTACTTGACGAACGTAGCAAGTTAAAATAAGGCTAGTCCGTTATCAACTTGAAAAAGTGGCACCGAGTCGG	0	58	0	Reference	MODIFIED	Reference	64.024	[0, 1, 2, 3, 4, 5, 6, 7, 8, 9, 10, 11, 12, 13, 14, 15, 16, 17, 18, 19, 20, 21, 22, 23, 24, 25, 26, 27, 28, 29, 30, 31, 32, 33, 34, 35, 36, 37, 38, 39, 40, 41, 42, 43, 44, 45, 46, 47, 48, 49, 50, 51, 52, 53, 54, 55, 56, 57, 58, 59, 60, 61, 62, 63, 64, 65, 66, 67, 68, 69, 70, 71, 72, 73, 74, 75, 76, 77, 78, 79, 80, 81, 82, 83, 84, 85, 86, 87, 88, 89, 90, 91, 92, 93, 94, 95, 96, 97, 98, 99, 100, 101…	[]	[]	[]	[]	[]	[35, 36, 37, 38, 39, 40, 41, 42, 43, 44, 45, 46, 47, 48, 49, 50, 51, 52, 53, 54, 55, 56, 57, 58, 59, 60, 61, 62, 63, 64, 65, 66, 67, 68, 69, 70, 71, 72, 73, 74, 75, 76, 77, 78, 79, 80, 81, 82, 83, 84, 85, 86, 87, 88, 89, 90, 91, 92]	[35, 36, 37, 38, 39, 40, 41, 42, 43, 44, 45, 46, 47, 48, 49, 50, 51, 52, 53, 54, 55, 56, 57, 58, 59, 60, 61, 62, 63, 64, 65, 66, 67, 68, 69, 70, 71, 72, 73, 74, 75, 76, 77, 78, 79, 80, 81, 82, 83, 84, 85, 86, 87, 88, 89, 90, 91, 92]	[(35, 93)]	[58]	[134]	[]	[]	0.0554017
1	GAGCTGGACGGCGACGTAAAGTTTTAGAGCTACGT----------------------------------------------------------CTACTTGACGAACGTAGCAAGTTAAAATAAGGCTAGTCCGTTATCAACTCGAAAAAGTGGCACCGAGTCGG	GAGCTGGACGGCGACGTAAAGTTTTAGAGCTACGTTCCCGTCGTTGTACCGTCTACTTGACATCGATTTTTTTTCGATCCGTCGTTGTACCGTCTACTTGACGAACGTAGCAAGTTAAAATAAGGCTAGTCCGTTATCAACTTGAAAAAGTGGCACCGAGTCGG	0	58	0	Reference	MODIFIED	Reference	64.024	[0, 1, 2, 3, 4, 5, 6, 7, 8, 9, 10, 11, 12, 13, 14, 15, 16, 17, 18, 19, 20, 21, 22, 23, 24, 25, 26, 27, 28, 29, 30, 31, 32, 33, 34, 35, 36, 37, 38, 39, 40, 41, 42, 43, 44, 45, 46, 47, 48, 49, 50, 51, 52, 53, 54, 55, 56, 57, 58, 59, 60, 61, 62, 63, 64, 65, 66, 67, 68, 69, 70, 71, 72, 73, 74, 75, 76, 77, 78, 79, 80, 81, 82, 83, 84, 85, 86, 87, 88, 89, 90, 91, 92, 93, 94, 95, 96, 97, 98, 99, 100, 101…	[]	[]	[]	[]	[]	[35, 36, 37, 38, 39, 40, 41, 42, 43, 44, 45, 46, 47, 48, 49, 50, 51, 52, 53, 54, 55, 56, 57, 58, 59, 60, 61, 62, 63, 64, 65, 66, 67, 68, 69, 70, 71, 72, 73, 74, 75, 76, 77, 78, 79, 80, 81, 82, 83, 84, 85, 86, 87, 88, 89, 90, 91, 92]	[35, 36, 37, 38, 39, 40, 41, 42, 43, 44, 45, 46, 47, 48, 49, 50, 51, 52, 53, 54, 55, 56, 57, 58, 59, 60, 61, 62, 63, 64, 65, 66, 67, 68, 69, 70, 71, 72, 73, 74, 75, 76, 77, 78, 79, 80, 81, 82, 83, 84, 85, 86, 87, 88, 89, 90, 91, 92]	[(35, 93)]	[58]	[142]	[]	[]	0.0554017
1	GAGCTGGACGGCGACGTAAAGTTTTAGAGCTACGTACCCGTCGTT----------------------------------------TGTACCGTCTACTTGACGAACGTAGCAAGTTAAAATAAGGCTAGTCCGTTATCAACTTGAAAAAGTGGCACCGAGTCGG	GAGCTGGACGGCGACGTAAAGTTTTAGAGCTACGTTCCCGTCGTTGTACCGTCTACTTGACATCGATTTTTTTTCGATCCGTCGTTGTACCGTCTACTTGACGAACGTAGCAAGTTAAAATAAGGCTAGTCCGTTATCAACTTGAAAAAGTGGCACCGAGTCGG	0	40	0	Reference	MODIFIED	Reference	75	[0, 1, 2, 3, 4, 5, 6, 7, 8, 9, 10, 11, 12, 13, 14, 15, 16, 17, 18, 19, 20, 21, 22, 23, 24, 25, 26, 27, 28, 29, 30, 31, 32, 33, 34, 35, 36, 37, 38, 39, 40, 41, 42, 43, 44, 45, 46, 47, 48, 49, 50, 51, 52, 53, 54, 55, 56, 57, 58, 59, 60, 61, 62, 63, 64, 65, 66, 67, 68, 69, 70, 71, 72, 73, 74, 75, 76, 77, 78, 79, 80, 81, 82, 83, 84, 85, 86, 87, 88, 89, 90, 91, 92, 93, 94, 95, 96, 97, 98, 99, 100, 101…	[]	[]	[]	[]	[]	[45, 46, 47, 48, 49, 50, 51, 52, 53, 54, 55, 56, 57, 58, 59, 60, 61, 62, 63, 64, 65, 66, 67, 68, 69, 70, 71, 72, 73, 74, 75, 76, 77, 78, 79, 80, 81, 82, 83, 84]	[45, 46, 47, 48, 49, 50, 51, 52, 53, 54, 55, 56, 57, 58, 59, 60, 61, 62, 63, 64, 65, 66, 67, 68, 69, 70, 71, 72, 73, 74, 75, 76, 77, 78, 79, 80, 81, 82, 83, 84]	[(45, 85)]	[40]	[35]	[]	[]	0.0554017
1	GAGCTGGACGGCGACGTAAAGTTTTAGAGCTACGTCCCCGTC------------------------------------------TTGTACCGTCTACTTGACGAACGTAGCAAGTTAAAATAAGGCTAGTCCGTTATCAACTTGAAAAAGTGGCACCGAGTCGG	GAGCTGGACGGCGACGTAAAGTTTTAGAGCTACGTTCCCGTCGTTGTACCGTCTACTTGACATCGATTTTTTTTCGATCCGTCGTTGTACCGTCTACTTGACGAACGTAGCAAGTTAAAATAAGGCTAGTCCGTTATCAACTTGAAAAAGTGGCACCGAGTCGG	0	42	0	Reference	MODIFIED	Reference	73.78	[0, 1, 2, 3, 4, 5, 6, 7, 8, 9, 10, 11, 12, 13, 14, 15, 16, 17, 18, 19, 20, 21, 22, 23, 24, 25, 26, 27, 28, 29, 30, 31, 32, 33, 34, 35, 36, 37, 38, 39, 40, 41, 42, 43, 44, 45, 46, 47, 48, 49, 50, 51, 52, 53, 54, 55, 56, 57, 58, 59, 60, 61, 62, 63, 64, 65, 66, 67, 68, 69, 70, 71, 72, 73, 74, 75, 76, 77, 78, 79, 80, 81, 82, 83, 84, 85, 86, 87, 88, 89, 90, 91, 92, 93, 94, 95, 96, 97, 98, 99, 100, 101…	[]	[]	[]	[]	[]	[42, 43, 44, 45, 46, 47, 48, 49, 50, 51, 52, 53, 54, 55, 56, 57, 58, 59, 60, 61, 62, 63, 64, 65, 66, 67, 68, 69, 70, 71, 72, 73, 74, 75, 76, 77, 78, 79, 80, 81, 82, 83]	[42, 43, 44, 45, 46, 47, 48, 49, 50, 51, 52, 53, 54, 55, 56, 57, 58, 59, 60, 61, 62, 63, 64, 65, 66, 67, 68, 69, 70, 71, 72, 73, 74, 75, 76, 77, 78, 79, 80, 81, 82, 83]	[(42, 84)]	[42]	[35]	[]	[]	0.0554017
1	GAGCTGGACGGCGACGTAAAGTTTTAGAGCTACGTT----------------------------------------------------ACCGTCTACTTGACGAACGTAGCAAGTTAAAATAAGGCTAGTCCGTTATCAACTTGAAAAAGTGGCAC-GAGTCGG	GAGCTGGACGGCGACGTAAAGTTTTAGAGCTACGTTCCCGTCGTTGTACCGTCTACTTGACATCGATTTTTTTTCGATCCGTCGTTGTACCGTCTACTTGACGAACGTAGCAAGTTAAAATAAGGCTAGTCCGTTATCAACTTGAAAAAGTGGCACCGAGTCGG	0	52	0	Reference	MODIFIED	Reference	67.683	[0, 1, 2, 3, 4, 5, 6, 7, 8, 9, 10, 11, 12, 13, 14, 15, 16, 17, 18, 19, 20, 21, 22, 23, 24, 25, 26, 27, 28, 29, 30, 31, 32, 33, 34, 35, 36, 37, 38, 39, 40, 41, 42, 43, 44, 45, 46, 47, 48, 49, 50, 51, 52, 53, 54, 55, 56, 57, 58, 59, 60, 61, 62, 63, 64, 65, 66, 67, 68, 69, 70, 71, 72, 73, 74, 75, 76, 77, 78, 79, 80, 81, 82, 83, 84, 85, 86, 87, 88, 89, 90, 91, 92, 93, 94, 95, 96, 97, 98, 99, 100, 101…	[]	[]	[]	[]	[]	[36, 37, 38, 39, 40, 41, 42, 43, 44, 45, 46, 47, 48, 49, 50, 51, 52, 53, 54, 55, 56, 57, 58, 59, 60, 61, 62, 63, 64, 65, 66, 67, 68, 69, 70, 71, 72, 73, 74, 75, 76, 77, 78, 79, 80, 81, 82, 83, 84, 85, 86, 87, 156]	[36, 37, 38, 39, 40, 41, 42, 43, 44, 45, 46, 47, 48, 49, 50, 51, 52, 53, 54, 55, 56, 57, 58, 59, 60, 61, 62, 63, 64, 65, 66, 67, 68, 69, 70, 71, 72, 73, 74, 75, 76, 77, 78, 79, 80, 81, 82, 83, 84, 85, 86, 87]	[(36, 88)]	[52]	[]	[]	[]	0.0554017
1	GAGCTGGACGGCGACGTAAAGTTTTAGAGCTACGTTC---------------------------------------------------------TACTTGACGAACGTAGCAAGTTAAAATAAGGCTAGTCCGTTATCAACTTGAAAAAGTGGCACC-AGTCGG	GAGCTGGACGGCGACGTAAAGTTTTAGAGCTACGTTCCCGTCGTTGTACCGTCTACTTGACATCGATTTTTTTTCGATCCGTCGTTGTACCGTCTACTTGACGAACGTAGCAAGTTAAAATAAGGCTAGTCCGTTATCAACTTGAAAAAGTGGCACCGAGTCGG	0	57	0	Reference	MODIFIED	Reference	64.634	[0, 1, 2, 3, 4, 5, 6, 7, 8, 9, 10, 11, 12, 13, 14, 15, 16, 17, 18, 19, 20, 21, 22, 23, 24, 25, 26, 27, 28, 29, 30, 31, 32, 33, 34, 35, 36, 37, 38, 39, 40, 41, 42, 43, 44, 45, 46, 47, 48, 49, 50, 51, 52, 53, 54, 55, 56, 57, 58, 59, 60, 61, 62, 63, 64, 65, 66, 67, 68, 69, 70, 71, 72, 73, 74, 75, 76, 77, 78, 79, 80, 81, 82, 83, 84, 85, 86, 87, 88, 89, 90, 91, 92, 93, 94, 95, 96, 97, 98, 99, 100, 101…	[]	[]	[]	[]	[]	[37, 38, 39, 40, 41, 42, 43, 44, 45, 46, 47, 48, 49, 50, 51, 52, 53, 54, 55, 56, 57, 58, 59, 60, 61, 62, 63, 64, 65, 66, 67, 68, 69, 70, 71, 72, 73, 74, 75, 76, 77, 78, 79, 80, 81, 82, 83, 84, 85, 86, 87, 88, 89, 90, 91, 92, 93, 157]	[37, 38, 39, 40, 41, 42, 43, 44, 45, 46, 47, 48, 49, 50, 51, 52, 53, 54, 55, 56, 57, 58, 59, 60, 61, 62, 63, 64, 65, 66, 67, 68, 69, 70, 71, 72, 73, 74, 75, 76, 77, 78, 79, 80, 81, 82, 83, 84, 85, 86, 87, 88, 89, 90, 91, 92, 93]	[(37, 94)]	[57]	[]	[]	[]	0.0554017
1	GAGCTGGACGGCGACGTAAAGTTTTAGAGCTACGTTCC-----------------------------------------------------------TTGACGAACGTAGCAAGTTAAAATAAGGCTAGTCCGTTATCAACTTGAAAAAGTGGCACCG-GTCGG	GAGCTGGACGGCGACGTAAAGTTTTAGAGCTACGTTCCCGTCGTTGTACCGTCTACTTGACATCGATTTTTTTTCGATCCGTCGTTGTACCGTCTACTTGACGAACGTAGCAAGTTAAAATAAGGCTAGTCCGTTATCAACTTGAAAAAGTGGCACCGAGTCGG	0	59	0	Reference	MODIFIED	Reference	63.415	[0, 1, 2, 3, 4, 5, 6, 7, 8, 9, 10, 11, 12, 13, 14, 15, 16, 17, 18, 19, 20, 21, 22, 23, 24, 25, 26, 27, 28, 29, 30, 31, 32, 33, 34, 35, 36, 37, 38, 39, 40, 41, 42, 43, 44, 45, 46, 47, 48, 49, 50, 51, 52, 53, 54, 55, 56, 57, 58, 59, 60, 61, 62, 63, 64, 65, 66, 67, 68, 69, 70, 71, 72, 73, 74, 75, 76, 77, 78, 79, 80, 81, 82, 83, 84, 85, 86, 87, 88, 89, 90, 91, 92, 93, 94, 95, 96, 97, 98, 99, 100, 101…	[]	[]	[]	[]	[]	[38, 39, 40, 41, 42, 43, 44, 45, 46, 47, 48, 49, 50, 51, 52, 53, 54, 55, 56, 57, 58, 59, 60, 61, 62, 63, 64, 65, 66, 67, 68, 69, 70, 71, 72, 73, 74, 75, 76, 77, 78, 79, 80, 81, 82, 83, 84, 85, 86, 87, 88, 89, 90, 91, 92, 93, 94, 95, 96, 158]	[38, 39, 40, 41, 42, 43, 44, 45, 46, 47, 48, 49, 50, 51, 52, 53, 54, 55, 56, 57, 58, 59, 60, 61, 62, 63, 64, 65, 66, 67, 68, 69, 70, 71, 72, 73, 74, 75, 76, 77, 78, 79, 80, 81, 82, 83, 84, 85, 86, 87, 88, 89, 90, 91, 92, 93, 94, 95, 96]	[(38, 97)]	[59]	[]	[]	[]	0.0554017
1	GAGCTGGACGGCGACGTAAAGTTTTAGAGCTACGTTCC-----------------------------------------------------GTCTACTTGACGAACGTAGCAAGTTAAAATAAGGCTAGTCCGTTATCAACTTGAAAAAGTGGCAC-GAGTCGG	GAGCTGGACGGCGACGTAAAGTTTTAGAGCTACGTTCCCGTCGTTGTACCGTCTACTTGACATCGATTTTTTTTCGATCCGTCGTTGTACCGTCTACTTGACGAACGTAGCAAGTTAAAATAAGGCTAGTCCGTTATCAACTTGAAAAAGTGGCACCGAGTCGG	0	53	0	Reference	MODIFIED	Reference	67.073	[0, 1, 2, 3, 4, 5, 6, 7, 8, 9, 10, 11, 12, 13, 14, 15, 16, 17, 18, 19, 20, 21, 22, 23, 24, 25, 26, 27, 28, 29, 30, 31, 32, 33, 34, 35, 36, 37, 38, 39, 40, 41, 42, 43, 44, 45, 46, 47, 48, 49, 50, 51, 52, 53, 54, 55, 56, 57, 58, 59, 60, 61, 62, 63, 64, 65, 66, 67, 68, 69, 70, 71, 72, 73, 74, 75, 76, 77, 78, 79, 80, 81, 82, 83, 84, 85, 86, 87, 88, 89, 90, 91, 92, 93, 94, 95, 96, 97, 98, 99, 100, 101…	[]	[]	[]	[]	[]	[38, 39, 40, 41, 42, 43, 44, 45, 46, 47, 48, 49, 50, 51, 52, 53, 54, 55, 56, 57, 58, 59, 60, 61, 62, 63, 64, 65, 66, 67, 68, 69, 70, 71, 72, 73, 74, 75, 76, 77, 78, 79, 80, 81, 82, 83, 84, 85, 86, 87, 88, 89, 90, 156]	[38, 39, 40, 41, 42, 43, 44, 45, 46, 47, 48, 49, 50, 51, 52, 53, 54, 55, 56, 57, 58, 59, 60, 61, 62, 63, 64, 65, 66, 67, 68, 69, 70, 71, 72, 73, 74, 75, 76, 77, 78, 79, 80, 81, 82, 83, 84, 85, 86, 87, 88, 89, 90]	[(38, 91)]	[53]	[]	[]	[]	0.0554017
1	GAGCTGGACGGCGACGTAAAGTTTTAGAGCTACGTTCC-----------------------------------------------TGTACCGTCTACTTGACGAACGTAGCAAGTTAAAATAAGGCTAGTCCGTTATCAACTTGAAAAAGTGGCACCGAGTGG-	GAGCTGGACGGCGACGTAAAGTTTTAGAGCTACGTTCCCGTCGTTGTACCGTCTACTTGACATCGATTTTTTTTCGATCCGTCGTTGTACCGTCTACTTGACGAACGTAGCAAGTTAAAATAAGGCTAGTCCGTTATCAACTTGAAAAAGTGGCACCGAGTCGG	0	47	0	Reference	MODIFIED	Reference	70.122	[0, 1, 2, 3, 4, 5, 6, 7, 8, 9, 10, 11, 12, 13, 14, 15, 16, 17, 18, 19, 20, 21, 22, 23, 24, 25, 26, 27, 28, 29, 30, 31, 32, 33, 34, 35, 36, 37, 38, 39, 40, 41, 42, 43, 44, 45, 46, 47, 48, 49, 50, 51, 52, 53, 54, 55, 56, 57, 58, 59, 60, 61, 62, 63, 64, 65, 66, 67, 68, 69, 70, 71, 72, 73, 74, 75, 76, 77, 78, 79, 80, 81, 82, 83, 84, 85, 86, 87, 88, 89, 90, 91, 92, 93, 94, 95, 96, 97, 98, 99, 100, 101…	[]	[]	[]	[]	[]	[38, 39, 40, 41, 42, 43, 44, 45, 46, 47, 48, 49, 50, 51, 52, 53, 54, 55, 56, 57, 58, 59, 60, 61, 62, 63, 64, 65, 66, 67, 68, 69, 70, 71, 72, 73, 74, 75, 76, 77, 78, 79, 80, 81, 82, 83, 84]	[38, 39, 40, 41, 42, 43, 44, 45, 46, 47, 48, 49, 50, 51, 52, 53, 54, 55, 56, 57, 58, 59, 60, 61, 62, 63, 64, 65, 66, 67, 68, 69, 70, 71, 72, 73, 74, 75, 76, 77, 78, 79, 80, 81, 82, 83, 84]	[(38, 85)]	[47]	[161]	[]	[]	0.0554017
1	GAGCTGGACGGCGACGTAAAGTTTTAGAGCTACGTTCC----------------------------------------------TTGTACCGTCTACTTGACGAACGTAGCAAGTTAAAATAAGGCTAGTCCGTTATCAACTTGAAAAAGTGGCACCGAGTCG-	GAGCTGGACGGCGACGTAAAGTTTTAGAGCTACGTTCCCGTCGTTGTACCGTCTACTTGACATCGATTTTTTTTCGATCCGTCGTTGTACCGTCTACTTGACGAACGTAGCAAGTTAAAATAAGGCTAGTCCGTTATCAACTTGAAAAAGTGGCACCGAGTCGG	0	46	0	Reference	MODIFIED	Reference	71.341	[0, 1, 2, 3, 4, 5, 6, 7, 8, 9, 10, 11, 12, 13, 14, 15, 16, 17, 18, 19, 20, 21, 22, 23, 24, 25, 26, 27, 28, 29, 30, 31, 32, 33, 34, 35, 36, 37, 38, 39, 40, 41, 42, 43, 44, 45, 46, 47, 48, 49, 50, 51, 52, 53, 54, 55, 56, 57, 58, 59, 60, 61, 62, 63, 64, 65, 66, 67, 68, 69, 70, 71, 72, 73, 74, 75, 76, 77, 78, 79, 80, 81, 82, 83, 84, 85, 86, 87, 88, 89, 90, 91, 92, 93, 94, 95, 96, 97, 98, 99, 100, 101…	[]	[]	[]	[]	[]	[38, 39, 40, 41, 42, 43, 44, 45, 46, 47, 48, 49, 50, 51, 52, 53, 54, 55, 56, 57, 58, 59, 60, 61, 62, 63, 64, 65, 66, 67, 68, 69, 70, 71, 72, 73, 74, 75, 76, 77, 78, 79, 80, 81, 82, 83]	[38, 39, 40, 41, 42, 43, 44, 45, 46, 47, 48, 49, 50, 51, 52, 53, 54, 55, 56, 57, 58, 59, 60, 61, 62, 63, 64, 65, 66, 67, 68, 69, 70, 71, 72, 73, 74, 75, 76, 77, 78, 79, 80, 81, 82, 83]	[(38, 84)]	[46]	[]	[]	[]	0.0554017
1	GAGCTGGACGGCGACGTAAAGTTTTAGAGCTACGTTCC----------------------------------------------TTGTACCGTCTACTTGACGAACGTAGCAAGTTAAAATAAGGCTAGTCCGTTATCAACTTGAAAAAGTGGCACCGAGTCGG	GAGCTGGACGGCGACGTAAAGTTTTAGAGCTACGTTCCCGTCGTTGTACCGTCTACTTGACATCGATTTTTTTTCGATCCGTCGTTGTACCGTCTACTTGACGAACGTAGCAAGTTAAAATAAGGCTAGTCCGTTATCAACTTGAAAAAGTGGCACCGAGTCGG	0	46	0	Reference	MODIFIED	Reference	71.951	[0, 1, 2, 3, 4, 5, 6, 7, 8, 9, 10, 11, 12, 13, 14, 15, 16, 17, 18, 19, 20, 21, 22, 23, 24, 25, 26, 27, 28, 29, 30, 31, 32, 33, 34, 35, 36, 37, 38, 39, 40, 41, 42, 43, 44, 45, 46, 47, 48, 49, 50, 51, 52, 53, 54, 55, 56, 57, 58, 59, 60, 61, 62, 63, 64, 65, 66, 67, 68, 69, 70, 71, 72, 73, 74, 75, 76, 77, 78, 79, 80, 81, 82, 83, 84, 85, 86, 87, 88, 89, 90, 91, 92, 93, 94, 95, 96, 97, 98, 99, 100, 101…	[]	[]	[]	[]	[]	[38, 39, 40, 41, 42, 43, 44, 45, 46, 47, 48, 49, 50, 51, 52, 53, 54, 55, 56, 57, 58, 59, 60, 61, 62, 63, 64, 65, 66, 67, 68, 69, 70, 71, 72, 73, 74, 75, 76, 77, 78, 79, 80, 81, 82, 83]	[38, 39, 40, 41, 42, 43, 44, 45, 46, 47, 48, 49, 50, 51, 52, 53, 54, 55, 56, 57, 58, 59, 60, 61, 62, 63, 64, 65, 66, 67, 68, 69, 70, 71, 72, 73, 74, 75, 76, 77, 78, 79, 80, 81, 82, 83]	[(38, 84)]	[46]	[]	[]	[]	0.0554017
1	GAGCTGGACGGCGACGTAAAGTTTTAGAGCTACGTTCCCG--------------------------------------------------CGTCTACTTGACGAACGTAGCAAGTTAAAATAAGGCTAGTCCGTTATCAACTTGAAAAAGTGGCACCGAGTCGG	GAGCTGGACGGCGACGTAAAGTTTTAGAGCTACGTTCCCGTCGTTGTACCGTCTACTTGACATCGATTTTTTTTCGATCCGTCGTTGTACCGTCTACTTGACGAACGTAGCAAGTTAAAATAAGGCTAGTCCGTTATCAACTTGAAAAAGTGGCACCGAGTCGG	0	50	0	Reference	MODIFIED	Reference	69.512	[0, 1, 2, 3, 4, 5, 6, 7, 8, 9, 10, 11, 12, 13, 14, 15, 16, 17, 18, 19, 20, 21, 22, 23, 24, 25, 26, 27, 28, 29, 30, 31, 32, 33, 34, 35, 36, 37, 38, 39, 40, 41, 42, 43, 44, 45, 46, 47, 48, 49, 50, 51, 52, 53, 54, 55, 56, 57, 58, 59, 60, 61, 62, 63, 64, 65, 66, 67, 68, 69, 70, 71, 72, 73, 74, 75, 76, 77, 78, 79, 80, 81, 82, 83, 84, 85, 86, 87, 88, 89, 90, 91, 92, 93, 94, 95, 96, 97, 98, 99, 100, 101…	[]	[]	[]	[]	[]	[40, 41, 42, 43, 44, 45, 46, 47, 48, 49, 50, 51, 52, 53, 54, 55, 56, 57, 58, 59, 60, 61, 62, 63, 64, 65, 66, 67, 68, 69, 70, 71, 72, 73, 74, 75, 76, 77, 78, 79, 80, 81, 82, 83, 84, 85, 86, 87, 88, 89]	[40, 41, 42, 43, 44, 45, 46, 47, 48, 49, 50, 51, 52, 53, 54, 55, 56, 57, 58, 59, 60, 61, 62, 63, 64, 65, 66, 67, 68, 69, 70, 71, 72, 73, 74, 75, 76, 77, 78, 79, 80, 81, 82, 83, 84, 85, 86, 87, 88, 89]	[(40, 90)]	[50]	[]	[]	[]	0.0554017
1	GAGCTGGACGGCGACGTAAAGTTTTAGAGCTACGTTCCCG-------------------------------------------------CCGTCTACTTGACGAACGTAGCAAGTTAAAATAAGGCTAGTCCGTTATCAACTTGAAAAAGTGGCACCGAGTCGG	GAGCTGGACGGCGACGTAAAGTTTTAGAGCTACGTTCCCGTCGTTGTACCGTCTACTTGACATCGATTTTTTTTCGATCCGTCGTTGTACCGTCTACTTGACGAACGTAGCAAGTTAAAATAAGGCTAGTCCGTTATCAACTTGAAAAAGTGGCACCGAGTCGG	0	49	0	Reference	MODIFIED	Reference	70.122	[0, 1, 2, 3, 4, 5, 6, 7, 8, 9, 10, 11, 12, 13, 14, 15, 16, 17, 18, 19, 20, 21, 22, 23, 24, 25, 26, 27, 28, 29, 30, 31, 32, 33, 34, 35, 36, 37, 38, 39, 40, 41, 42, 43, 44, 45, 46, 47, 48, 49, 50, 51, 52, 53, 54, 55, 56, 57, 58, 59, 60, 61, 62, 63, 64, 65, 66, 67, 68, 69, 70, 71, 72, 73, 74, 75, 76, 77, 78, 79, 80, 81, 82, 83, 84, 85, 86, 87, 88, 89, 90, 91, 92, 93, 94, 95, 96, 97, 98, 99, 100, 101…	[]	[]	[]	[]	[]	[40, 41, 42, 43, 44, 45, 46, 47, 48, 49, 50, 51, 52, 53, 54, 55, 56, 57, 58, 59, 60, 61, 62, 63, 64, 65, 66, 67, 68, 69, 70, 71, 72, 73, 74, 75, 76, 77, 78, 79, 80, 81, 82, 83, 84, 85, 86, 87, 88]	[40, 41, 42, 43, 44, 45, 46, 47, 48, 49, 50, 51, 52, 53, 54, 55, 56, 57, 58, 59, 60, 61, 62, 63, 64, 65, 66, 67, 68, 69, 70, 71, 72, 73, 74, 75, 76, 77, 78, 79, 80, 81, 82, 83, 84, 85, 86, 87, 88]	[(40, 89)]	[49]	[]	[]	[]	0.0554017
1	GAGCTGGACGGCGACGTAAAGTTTTAGAGCTACGTTCCCG-------------------------------------------GTTGTACCGTCTACTTGACGAACGTAGCAAGTTAAAATAAGGCTAGTCCGTTATCAACTTGAAAAAGTGGCACCGAGTCGG	GAGCTGGACGGCGACGTAAAGTTTTAGAGCTACGTTCCCGTCGTTGTACCGTCTACTTGACATCGATTTTTTTTCGATCCGTCGTTGTACCGTCTACTTGACGAACGTAGCAAGTTAAAATAAGGCTAGTCCGTTATCAACTTGAAAAAGTGGCACCGAGTCGG	0	43	0	Reference	MODIFIED	Reference	73.78	[0, 1, 2, 3, 4, 5, 6, 7, 8, 9, 10, 11, 12, 13, 14, 15, 16, 17, 18, 19, 20, 21, 22, 23, 24, 25, 26, 27, 28, 29, 30, 31, 32, 33, 34, 35, 36, 37, 38, 39, 40, 41, 42, 43, 44, 45, 46, 47, 48, 49, 50, 51, 52, 53, 54, 55, 56, 57, 58, 59, 60, 61, 62, 63, 64, 65, 66, 67, 68, 69, 70, 71, 72, 73, 74, 75, 76, 77, 78, 79, 80, 81, 82, 83, 84, 85, 86, 87, 88, 89, 90, 91, 92, 93, 94, 95, 96, 97, 98, 99, 100, 101…	[]	[]	[]	[]	[]	[40, 41, 42, 43, 44, 45, 46, 47, 48, 49, 50, 51, 52, 53, 54, 55, 56, 57, 58, 59, 60, 61, 62, 63, 64, 65, 66, 67, 68, 69, 70, 71, 72, 73, 74, 75, 76, 77, 78, 79, 80, 81, 82]	[40, 41, 42, 43, 44, 45, 46, 47, 48, 49, 50, 51, 52, 53, 54, 55, 56, 57, 58, 59, 60, 61, 62, 63, 64, 65, 66, 67, 68, 69, 70, 71, 72, 73, 74, 75, 76, 77, 78, 79, 80, 81, 82]	[(40, 83)]	[43]	[]	[]	[]	0.0554017
1	GAGCTGGACGGCGACGTAAAGTTTTAGAGCTACGTTCCCGGC-------------------------------------------------------TTGACGAACGTAGCAAGTTAAAATAAGGCTAGTCCGTTATCAACTTGAAAAAGTGGCACCGAGCGG-	GAGCTGGACGGCGACGTAAAGTTTTAGAGCTACGTTCCCGTCGTTGTACCGTCTACTTGACATCGATTTTTTTTCGATCCGTCGTTGTACCGTCTACTTGACGAACGTAGCAAGTTAAAATAAGGCTAGTCCGTTATCAACTTGAAAAAGTGGCACCGAGTCGG	0	55	0	Reference	MODIFIED	Reference	64.024	[0, 1, 2, 3, 4, 5, 6, 7, 8, 9, 10, 11, 12, 13, 14, 15, 16, 17, 18, 19, 20, 21, 22, 23, 24, 25, 26, 27, 28, 29, 30, 31, 32, 33, 34, 35, 36, 37, 38, 39, 40, 41, 42, 43, 44, 45, 46, 47, 48, 49, 50, 51, 52, 53, 54, 55, 56, 57, 58, 59, 60, 61, 62, 63, 64, 65, 66, 67, 68, 69, 70, 71, 72, 73, 74, 75, 76, 77, 78, 79, 80, 81, 82, 83, 84, 85, 86, 87, 88, 89, 90, 91, 92, 93, 94, 95, 96, 97, 98, 99, 100, 101…	[]	[]	[]	[]	[]	[42, 43, 44, 45, 46, 47, 48, 49, 50, 51, 52, 53, 54, 55, 56, 57, 58, 59, 60, 61, 62, 63, 64, 65, 66, 67, 68, 69, 70, 71, 72, 73, 74, 75, 76, 77, 78, 79, 80, 81, 82, 83, 84, 85, 86, 87, 88, 89, 90, 91, 92, 93, 94, 95, 96]	[42, 43, 44, 45, 46, 47, 48, 49, 50, 51, 52, 53, 54, 55, 56, 57, 58, 59, 60, 61, 62, 63, 64, 65, 66, 67, 68, 69, 70, 71, 72, 73, 74, 75, 76, 77, 78, 79, 80, 81, 82, 83, 84, 85, 86, 87, 88, 89, 90, 91, 92, 93, 94, 95, 96]	[(42, 97)]	[55]	[40, 160, 161]	[]	[]	0.0554017
1	GAGCTGGACGGCGACGTAAAGTTTTAGAGCTACGTTCCCGT---------------------------------------------------------TGACGAACGTAGCAAGTTAAAATAAGGCTAGTCCGTTATCAACTTGAAAAAGTGGCACCGAGTCGG	GAGCTGGACGGCGACGTAAAGTTTTAGAGCTACGTTCCCGTCGTTGTACCGTCTACTTGACATCGATTTTTTTTCGATCCGTCGTTGTACCGTCTACTTGACGAACGTAGCAAGTTAAAATAAGGCTAGTCCGTTATCAACTTGAAAAAGTGGCACCGAGTCGG	0	57	0	Reference	MODIFIED	Reference	65.244	[0, 1, 2, 3, 4, 5, 6, 7, 8, 9, 10, 11, 12, 13, 14, 15, 16, 17, 18, 19, 20, 21, 22, 23, 24, 25, 26, 27, 28, 29, 30, 31, 32, 33, 34, 35, 36, 37, 38, 39, 40, 41, 42, 43, 44, 45, 46, 47, 48, 49, 50, 51, 52, 53, 54, 55, 56, 57, 58, 59, 60, 61, 62, 63, 64, 65, 66, 67, 68, 69, 70, 71, 72, 73, 74, 75, 76, 77, 78, 79, 80, 81, 82, 83, 84, 85, 86, 87, 88, 89, 90, 91, 92, 93, 94, 95, 96, 97, 98, 99, 100, 101…	[]	[]	[]	[]	[]	[41, 42, 43, 44, 45, 46, 47, 48, 49, 50, 51, 52, 53, 54, 55, 56, 57, 58, 59, 60, 61, 62, 63, 64, 65, 66, 67, 68, 69, 70, 71, 72, 73, 74, 75, 76, 77, 78, 79, 80, 81, 82, 83, 84, 85, 86, 87, 88, 89, 90, 91, 92, 93, 94, 95, 96, 97]	[41, 42, 43, 44, 45, 46, 47, 48, 49, 50, 51, 52, 53, 54, 55, 56, 57, 58, 59, 60, 61, 62, 63, 64, 65, 66, 67, 68, 69, 70, 71, 72, 73, 74, 75, 76, 77, 78, 79, 80, 81, 82, 83, 84, 85, 86, 87, 88, 89, 90, 91, 92, 93, 94, 95, 96, 97]	[(41, 98)]	[57]	[]	[]	[]	0.0554017
1	GAGCTGGACGGCGACGTAAAGTTTTAGAGCTACGTTCCCGT--------------------------------------------------GTCTACTTGACGAACGTAGCAAGTTAAAATAAGGCTAGTCCGTTATCAACTTGAAAAAGTGGCACCGAGTCGG	GAGCTGGACGGCGACGTAAAGTTTTAGAGCTACGTTCCCGTCGTTGTACCGTCTACTTGACATCGATTTTTTTTCGATCCGTCGTTGTACCGTCTACTTGACGAACGTAGCAAGTTAAAATAAGGCTAGTCCGTTATCAACTTGAAAAAGTGGCACCGAGTCGG	0	50	0	Reference	MODIFIED	Reference	69.512	[0, 1, 2, 3, 4, 5, 6, 7, 8, 9, 10, 11, 12, 13, 14, 15, 16, 17, 18, 19, 20, 21, 22, 23, 24, 25, 26, 27, 28, 29, 30, 31, 32, 33, 34, 35, 36, 37, 38, 39, 40, 41, 42, 43, 44, 45, 46, 47, 48, 49, 50, 51, 52, 53, 54, 55, 56, 57, 58, 59, 60, 61, 62, 63, 64, 65, 66, 67, 68, 69, 70, 71, 72, 73, 74, 75, 76, 77, 78, 79, 80, 81, 82, 83, 84, 85, 86, 87, 88, 89, 90, 91, 92, 93, 94, 95, 96, 97, 98, 99, 100, 101…	[]	[]	[]	[]	[]	[41, 42, 43, 44, 45, 46, 47, 48, 49, 50, 51, 52, 53, 54, 55, 56, 57, 58, 59, 60, 61, 62, 63, 64, 65, 66, 67, 68, 69, 70, 71, 72, 73, 74, 75, 76, 77, 78, 79, 80, 81, 82, 83, 84, 85, 86, 87, 88, 89, 90]	[41, 42, 43, 44, 45, 46, 47, 48, 49, 50, 51, 52, 53, 54, 55, 56, 57, 58, 59, 60, 61, 62, 63, 64, 65, 66, 67, 68, 69, 70, 71, 72, 73, 74, 75, 76, 77, 78, 79, 80, 81, 82, 83, 84, 85, 86, 87, 88, 89, 90]	[(41, 91)]	[50]	[]	[]	[]	0.0554017
1	GAGCTGGACGGCGACGTAAAGTTTTAGAGCTACGTTCCCGT-----------------------------------------------ACCGTCTACTTGACGAACGTAGCAAGTTAAAATAAGGCTAGTCCGTTATCAACTTGAAAAAGTGGCACCGAGTCGG	GAGCTGGACGGCGACGTAAAGTTTTAGAGCTACGTTCCCGTCGTTGTACCGTCTACTTGACATCGATTTTTTTTCGATCCGTCGTTGTACCGTCTACTTGACGAACGTAGCAAGTTAAAATAAGGCTAGTCCGTTATCAACTTGAAAAAGTGGCACCGAGTCGG	0	47	0	Reference	MODIFIED	Reference	71.341	[0, 1, 2, 3, 4, 5, 6, 7, 8, 9, 10, 11, 12, 13, 14, 15, 16, 17, 18, 19, 20, 21, 22, 23, 24, 25, 26, 27, 28, 29, 30, 31, 32, 33, 34, 35, 36, 37, 38, 39, 40, 41, 42, 43, 44, 45, 46, 47, 48, 49, 50, 51, 52, 53, 54, 55, 56, 57, 58, 59, 60, 61, 62, 63, 64, 65, 66, 67, 68, 69, 70, 71, 72, 73, 74, 75, 76, 77, 78, 79, 80, 81, 82, 83, 84, 85, 86, 87, 88, 89, 90, 91, 92, 93, 94, 95, 96, 97, 98, 99, 100, 101…	[]	[]	[]	[]	[]	[41, 42, 43, 44, 45, 46, 47, 48, 49, 50, 51, 52, 53, 54, 55, 56, 57, 58, 59, 60, 61, 62, 63, 64, 65, 66, 67, 68, 69, 70, 71, 72, 73, 74, 75, 76, 77, 78, 79, 80, 81, 82, 83, 84, 85, 86, 87]	[41, 42, 43, 44, 45, 46, 47, 48, 49, 50, 51, 52, 53, 54, 55, 56, 57, 58, 59, 60, 61, 62, 63, 64, 65, 66, 67, 68, 69, 70, 71, 72, 73, 74, 75, 76, 77, 78, 79, 80, 81, 82, 83, 84, 85, 86, 87]	[(41, 88)]	[47]	[]	[]	[]	0.0554017
1	GAGCTGGACGGCGACGTAAAGTTTTAGAGCTACGTTCCCGT--------------------------------------------TGTACCGTCTACTTGACGAACGTAGCAAGTTAAAATAAGGCTAGTCCGTTATCAACTTGAAAAAGTGGCAC-GAGTCGG	GAGCTGGACGGCGACGTAAAGTTTTAGAGCTACGTTCCCGTCGTTGTACCGTCTACTTGACATCGATTTTTTTTCGATCCGTCGTTGTACCGTCTACTTGACGAACGTAGCAAGTTAAAATAAGGCTAGTCCGTTATCAACTTGAAAAAGTGGCACCGAGTCGG	0	44	0	Reference	MODIFIED	Reference	72.561	[0, 1, 2, 3, 4, 5, 6, 7, 8, 9, 10, 11, 12, 13, 14, 15, 16, 17, 18, 19, 20, 21, 22, 23, 24, 25, 26, 27, 28, 29, 30, 31, 32, 33, 34, 35, 36, 37, 38, 39, 40, 41, 42, 43, 44, 45, 46, 47, 48, 49, 50, 51, 52, 53, 54, 55, 56, 57, 58, 59, 60, 61, 62, 63, 64, 65, 66, 67, 68, 69, 70, 71, 72, 73, 74, 75, 76, 77, 78, 79, 80, 81, 82, 83, 84, 85, 86, 87, 88, 89, 90, 91, 92, 93, 94, 95, 96, 97, 98, 99, 100, 101…	[]	[]	[]	[]	[]	[41, 42, 43, 44, 45, 46, 47, 48, 49, 50, 51, 52, 53, 54, 55, 56, 57, 58, 59, 60, 61, 62, 63, 64, 65, 66, 67, 68, 69, 70, 71, 72, 73, 74, 75, 76, 77, 78, 79, 80, 81, 82, 83, 84, 156]	[41, 42, 43, 44, 45, 46, 47, 48, 49, 50, 51, 52, 53, 54, 55, 56, 57, 58, 59, 60, 61, 62, 63, 64, 65, 66, 67, 68, 69, 70, 71, 72, 73, 74, 75, 76, 77, 78, 79, 80, 81, 82, 83, 84]	[(41, 85)]	[44]	[]	[]	[]	0.0554017
1	GAGCTGGACGGCGACGTAAAGTTTTAGAGCTACGTTCCCGT--------------------------------------------TGTACCGTCTACTTGACGAACGTAGCAAGTTAAAATAAGGCTAGTCCGTTATCAACTTGAAAAAGTGGCACCGAGTCG-	GAGCTGGACGGCGACGTAAAGTTTTAGAGCTACGTTCCCGTCGTTGTACCGTCTACTTGACATCGATTTTTTTTCGATCCGTCGTTGTACCGTCTACTTGACGAACGTAGCAAGTTAAAATAAGGCTAGTCCGTTATCAACTTGAAAAAGTGGCACCGAGTCGG	0	44	0	Reference	MODIFIED	Reference	72.561	[0, 1, 2, 3, 4, 5, 6, 7, 8, 9, 10, 11, 12, 13, 14, 15, 16, 17, 18, 19, 20, 21, 22, 23, 24, 25, 26, 27, 28, 29, 30, 31, 32, 33, 34, 35, 36, 37, 38, 39, 40, 41, 42, 43, 44, 45, 46, 47, 48, 49, 50, 51, 52, 53, 54, 55, 56, 57, 58, 59, 60, 61, 62, 63, 64, 65, 66, 67, 68, 69, 70, 71, 72, 73, 74, 75, 76, 77, 78, 79, 80, 81, 82, 83, 84, 85, 86, 87, 88, 89, 90, 91, 92, 93, 94, 95, 96, 97, 98, 99, 100, 101…	[]	[]	[]	[]	[]	[41, 42, 43, 44, 45, 46, 47, 48, 49, 50, 51, 52, 53, 54, 55, 56, 57, 58, 59, 60, 61, 62, 63, 64, 65, 66, 67, 68, 69, 70, 71, 72, 73, 74, 75, 76, 77, 78, 79, 80, 81, 82, 83, 84]	[41, 42, 43, 44, 45, 46, 47, 48, 49, 50, 51, 52, 53, 54, 55, 56, 57, 58, 59, 60, 61, 62, 63, 64, 65, 66, 67, 68, 69, 70, 71, 72, 73, 74, 75, 76, 77, 78, 79, 80, 81, 82, 83, 84]	[(41, 85)]	[44]	[]	[]	[]	0.0554017
1	GAGCTGGACGGCGACGTAAAGTTTTAGAGCTACGTTCCCGT-------------------------------------------TTGTACCGTCTACTTGACGAACGTAGCAAGTTAAAATAAGGCTAGTCCCTTATCAACTTGAAAAAGTGGCACCGAGTCGG	GAGCTGGACGGCGACGTAAAGTTTTAGAGCTACGTTCCCGTCGTTGTACCGTCTACTTGACATCGATTTTTTTTCGATCCGTCGTTGTACCGTCTACTTGACGAACGTAGCAAGTTAAAATAAGGCTAGTCCGTTATCAACTTGAAAAAGTGGCACCGAGTCGG	0	43	0	Reference	MODIFIED	Reference	73.171	[0, 1, 2, 3, 4, 5, 6, 7, 8, 9, 10, 11, 12, 13, 14, 15, 16, 17, 18, 19, 20, 21, 22, 23, 24, 25, 26, 27, 28, 29, 30, 31, 32, 33, 34, 35, 36, 37, 38, 39, 40, 41, 42, 43, 44, 45, 46, 47, 48, 49, 50, 51, 52, 53, 54, 55, 56, 57, 58, 59, 60, 61, 62, 63, 64, 65, 66, 67, 68, 69, 70, 71, 72, 73, 74, 75, 76, 77, 78, 79, 80, 81, 82, 83, 84, 85, 86, 87, 88, 89, 90, 91, 92, 93, 94, 95, 96, 97, 98, 99, 100, 101…	[]	[]	[]	[]	[]	[41, 42, 43, 44, 45, 46, 47, 48, 49, 50, 51, 52, 53, 54, 55, 56, 57, 58, 59, 60, 61, 62, 63, 64, 65, 66, 67, 68, 69, 70, 71, 72, 73, 74, 75, 76, 77, 78, 79, 80, 81, 82, 83]	[41, 42, 43, 44, 45, 46, 47, 48, 49, 50, 51, 52, 53, 54, 55, 56, 57, 58, 59, 60, 61, 62, 63, 64, 65, 66, 67, 68, 69, 70, 71, 72, 73, 74, 75, 76, 77, 78, 79, 80, 81, 82, 83]	[(41, 84)]	[43]	[132]	[]	[]	0.0554017
1	GAGCTGGACGGCGACGTAAAGTTTTAGAGCTACGTTCCCGT-------------------------------------------TTGTACCGTCTACTTGACGAACGTAGCAAGTTAAAATAAGGCTAGTCCGTTATCAACTTGAAAA-GTGGCACCGAGTCGG	GAGCTGGACGGCGACGTAAAGTTTTAGAGCTACGTTCCCGTCGTTGTACCGTCTACTTGACATCGATTTTTTTTCGATCCGTCGTTGTACCGTCTACTTGACGAACGTAGCAAGTTAAAATAAGGCTAGTCCGTTATCAACTTGAAAAAGTGGCACCGAGTCGG	0	43	0	Reference	MODIFIED	Reference	73.171	[0, 1, 2, 3, 4, 5, 6, 7, 8, 9, 10, 11, 12, 13, 14, 15, 16, 17, 18, 19, 20, 21, 22, 23, 24, 25, 26, 27, 28, 29, 30, 31, 32, 33, 34, 35, 36, 37, 38, 39, 40, 41, 42, 43, 44, 45, 46, 47, 48, 49, 50, 51, 52, 53, 54, 55, 56, 57, 58, 59, 60, 61, 62, 63, 64, 65, 66, 67, 68, 69, 70, 71, 72, 73, 74, 75, 76, 77, 78, 79, 80, 81, 82, 83, 84, 85, 86, 87, 88, 89, 90, 91, 92, 93, 94, 95, 96, 97, 98, 99, 100, 101…	[]	[]	[]	[]	[]	[41, 42, 43, 44, 45, 46, 47, 48, 49, 50, 51, 52, 53, 54, 55, 56, 57, 58, 59, 60, 61, 62, 63, 64, 65, 66, 67, 68, 69, 70, 71, 72, 73, 74, 75, 76, 77, 78, 79, 80, 81, 82, 83, 148]	[41, 42, 43, 44, 45, 46, 47, 48, 49, 50, 51, 52, 53, 54, 55, 56, 57, 58, 59, 60, 61, 62, 63, 64, 65, 66, 67, 68, 69, 70, 71, 72, 73, 74, 75, 76, 77, 78, 79, 80, 81, 82, 83]	[(41, 84)]	[43]	[]	[]	[]	0.0554017
1	GAGCTGGACGGCGACGTAAAGTTTTAGAGCTACGTTCCCGT-------------------------------------------TTGTACCGTCTACTTGACGAACGTAGCAAGTTAAAATAAGGCTAGTCCGTTATCAACTTGAAAAAGTGGC-CCGAGTCGG	GAGCTGGACGGCGACGTAAAGTTTTAGAGCTACGTTCCCGTCGTTGTACCGTCTACTTGACATCGATTTTTTTTCGATCCGTCGTTGTACCGTCTACTTGACGAACGTAGCAAGTTAAAATAAGGCTAGTCCGTTATCAACTTGAAAAAGTGGCACCGAGTCGG	0	43	0	Reference	MODIFIED	Reference	73.171	[0, 1, 2, 3, 4, 5, 6, 7, 8, 9, 10, 11, 12, 13, 14, 15, 16, 17, 18, 19, 20, 21, 22, 23, 24, 25, 26, 27, 28, 29, 30, 31, 32, 33, 34, 35, 36, 37, 38, 39, 40, 41, 42, 43, 44, 45, 46, 47, 48, 49, 50, 51, 52, 53, 54, 55, 56, 57, 58, 59, 60, 61, 62, 63, 64, 65, 66, 67, 68, 69, 70, 71, 72, 73, 74, 75, 76, 77, 78, 79, 80, 81, 82, 83, 84, 85, 86, 87, 88, 89, 90, 91, 92, 93, 94, 95, 96, 97, 98, 99, 100, 101…	[]	[]	[]	[]	[]	[41, 42, 43, 44, 45, 46, 47, 48, 49, 50, 51, 52, 53, 54, 55, 56, 57, 58, 59, 60, 61, 62, 63, 64, 65, 66, 67, 68, 69, 70, 71, 72, 73, 74, 75, 76, 77, 78, 79, 80, 81, 82, 83, 154]	[41, 42, 43, 44, 45, 46, 47, 48, 49, 50, 51, 52, 53, 54, 55, 56, 57, 58, 59, 60, 61, 62, 63, 64, 65, 66, 67, 68, 69, 70, 71, 72, 73, 74, 75, 76, 77, 78, 79, 80, 81, 82, 83]	[(41, 84)]	[43]	[]	[]	[]	0.0554017
1	GAGCTGGACGGCGACGTAAAGTTTTAGAGCTACGTTCCCGT-------------------------------------------TTGTACCGTCTACTTGACGAACGTAGCAAGTTAAAATAAGGCTAGTCCGTTATCAACTTGAAAAAGTGGCACCGAGCGG-	GAGCTGGACGGCGACGTAAAGTTTTAGAGCTACGTTCCCGTCGTTGTACCGTCTACTTGACATCGATTTTTTTTCGATCCGTCGTTGTACCGTCTACTTGACGAACGTAGCAAGTTAAAATAAGGCTAGTCCGTTATCAACTTGAAAAAGTGGCACCGAGTCGG	0	43	0	Reference	MODIFIED	Reference	71.951	[0, 1, 2, 3, 4, 5, 6, 7, 8, 9, 10, 11, 12, 13, 14, 15, 16, 17, 18, 19, 20, 21, 22, 23, 24, 25, 26, 27, 28, 29, 30, 31, 32, 33, 34, 35, 36, 37, 38, 39, 40, 41, 42, 43, 44, 45, 46, 47, 48, 49, 50, 51, 52, 53, 54, 55, 56, 57, 58, 59, 60, 61, 62, 63, 64, 65, 66, 67, 68, 69, 70, 71, 72, 73, 74, 75, 76, 77, 78, 79, 80, 81, 82, 83, 84, 85, 86, 87, 88, 89, 90, 91, 92, 93, 94, 95, 96, 97, 98, 99, 100, 101…	[]	[]	[]	[]	[]	[41, 42, 43, 44, 45, 46, 47, 48, 49, 50, 51, 52, 53, 54, 55, 56, 57, 58, 59, 60, 61, 62, 63, 64, 65, 66, 67, 68, 69, 70, 71, 72, 73, 74, 75, 76, 77, 78, 79, 80, 81, 82, 83]	[41, 42, 43, 44, 45, 46, 47, 48, 49, 50, 51, 52, 53, 54, 55, 56, 57, 58, 59, 60, 61, 62, 63, 64, 65, 66, 67, 68, 69, 70, 71, 72, 73, 74, 75, 76, 77, 78, 79, 80, 81, 82, 83]	[(41, 84)]	[43]	[160, 161]	[]	[]	0.0554017
1	GAGCTGGACGGCGACGTAAAGTTTTAGAGCTACGTTCCCGT------------------ACAA---------------------TTGTACCGTCTACTTGACGAACGTAGCAAGTTAAAATAAGGCTAGTCCGTTATCAACTTGAAAAAGTGGCACCGAGTCGG	GAGCTGGACGGCGACGTAAAGTTTTAGAGCTACGTTCCCGTCGTTGTACCGTCTACTTGACATCGATTTTTTTTCGATCCGTCGTTGTACCGTCTACTTGACGAACGTAGCAAGTTAAAATAAGGCTAGTCCGTTATCAACTTGAAAAAGTGGCACCGAGTCGG	0	18	0	Reference	MODIFIED	Reference	75.61	[0, 1, 2, 3, 4, 5, 6, 7, 8, 9, 10, 11, 12, 13, 14, 15, 16, 17, 18, 19, 20, 21, 22, 23, 24, 25, 26, 27, 28, 29, 30, 31, 32, 33, 34, 35, 36, 37, 38, 39, 40, 41, 42, 43, 44, 45, 46, 47, 48, 49, 50, 51, 52, 53, 54, 55, 56, 57, 58, 59, 60, 61, 62, 63, 64, 65, 66, 67, 68, 69, 70, 71, 72, 73, 74, 75, 76, 77, 78, 79, 80, 81, 82, 83, 84, 85, 86, 87, 88, 89, 90, 91, 92, 93, 94, 95, 96, 97, 98, 99, 100, 101…	[]	[]	[]	[]	[]	[41, 42, 43, 44, 45, 46, 47, 48, 49, 50, 51, 52, 53, 54, 55, 56, 57, 58, 63, 64, 65, 66, 67, 68, 69, 70, 71, 72, 73, 74, 75, 76, 77, 78, 79, 80, 81, 82, 83]	[41, 42, 43, 44, 45, 46, 47, 48, 49, 50, 51, 52, 53, 54, 55, 56, 57, 58]	[(41, 59)]	[18]	[62]	[]	[]	0.0554017
1	GAGCTGGACGGCGACGTAAAGTTTTAGAGCTACGTTCCCGTAC-------------------------------------------GTACCGTCTACTTGACGAACGTAGCAAGTTAAAATAAGGCTAGTCCGTTATCAACTTGAAAAAGTGGCACCGAGTCGG	GAGCTGGACGGCGACGTAAAGTTTTAGAGCTACGTTCCCGTCGTTGTACCGTCTACTTGACATCGATTTTTTTTCGATCCGTCGTTGTACCGTCTACTTGACGAACGTAGCAAGTTAAAATAAGGCTAGTCCGTTATCAACTTGAAAAAGTGGCACCGAGTCGG	0	43	0	Reference	MODIFIED	Reference	72.561	[0, 1, 2, 3, 4, 5, 6, 7, 8, 9, 10, 11, 12, 13, 14, 15, 16, 17, 18, 19, 20, 21, 22, 23, 24, 25, 26, 27, 28, 29, 30, 31, 32, 33, 34, 35, 36, 37, 38, 39, 40, 41, 42, 43, 44, 45, 46, 47, 48, 49, 50, 51, 52, 53, 54, 55, 56, 57, 58, 59, 60, 61, 62, 63, 64, 65, 66, 67, 68, 69, 70, 71, 72, 73, 74, 75, 76, 77, 78, 79, 80, 81, 82, 83, 84, 85, 86, 87, 88, 89, 90, 91, 92, 93, 94, 95, 96, 97, 98, 99, 100, 101…	[]	[]	[]	[]	[]	[43, 44, 45, 46, 47, 48, 49, 50, 51, 52, 53, 54, 55, 56, 57, 58, 59, 60, 61, 62, 63, 64, 65, 66, 67, 68, 69, 70, 71, 72, 73, 74, 75, 76, 77, 78, 79, 80, 81, 82, 83, 84, 85]	[43, 44, 45, 46, 47, 48, 49, 50, 51, 52, 53, 54, 55, 56, 57, 58, 59, 60, 61, 62, 63, 64, 65, 66, 67, 68, 69, 70, 71, 72, 73, 74, 75, 76, 77, 78, 79, 80, 81, 82, 83, 84, 85]	[(43, 86)]	[43]	[41, 42]	[]	[]	0.0554017
1	GAGCTGGACGGCGACGTAAAGTTTTAGAGCTACGTTCCCGTC----------------------------------------------------TACTCGACGAACGTAGCAAGTTAAAATAAGGCTAGTCCGTTATCAACTTGAAAAAGTGGCACCGAGTCGG	GAGCTGGACGGCGACGTAAAGTTTTAGAGCTACGTTCCCGTCGTTGTACCGTCTACTTGACATCGATTTTTTTTCGATCCGTCGTTGTACCGTCTACTTGACGAACGTAGCAAGTTAAAATAAGGCTAGTCCGTTATCAACTTGAAAAAGTGGCACCGAGTCGG	0	52	1	Reference	MODIFIED	Reference	67.683	[0, 1, 2, 3, 4, 5, 6, 7, 8, 9, 10, 11, 12, 13, 14, 15, 16, 17, 18, 19, 20, 21, 22, 23, 24, 25, 26, 27, 28, 29, 30, 31, 32, 33, 34, 35, 36, 37, 38, 39, 40, 41, 42, 43, 44, 45, 46, 47, 48, 49, 50, 51, 52, 53, 54, 55, 56, 57, 58, 59, 60, 61, 62, 63, 64, 65, 66, 67, 68, 69, 70, 71, 72, 73, 74, 75, 76, 77, 78, 79, 80, 81, 82, 83, 84, 85, 86, 87, 88, 89, 90, 91, 92, 93, 94, 95, 96, 97, 98, 99, 100, 101…	[]	[]	[]	[]	[]	[42, 43, 44, 45, 46, 47, 48, 49, 50, 51, 52, 53, 54, 55, 56, 57, 58, 59, 60, 61, 62, 63, 64, 65, 66, 67, 68, 69, 70, 71, 72, 73, 74, 75, 76, 77, 78, 79, 80, 81, 82, 83, 84, 85, 86, 87, 88, 89, 90, 91, 92, 93]	[42, 43, 44, 45, 46, 47, 48, 49, 50, 51, 52, 53, 54, 55, 56, 57, 58, 59, 60, 61, 62, 63, 64, 65, 66, 67, 68, 69, 70, 71, 72, 73, 74, 75, 76, 77, 78, 79, 80, 81, 82, 83, 84, 85, 86, 87, 88, 89, 90, 91, 92, 93]	[(42, 94)]	[52]	[98]	[98]	['C']	0.0554017
1	GAGCTGGACGGCGACGTAAAGTTTTAGAGCTACGTTCCCGTC----------------------------------------------------TACTTGACGAACGTAGCAAGTTAAAATAAGGCTAGTCCGTTATCAACTTGAAAAAAGTGGCACCGAGTCGG	GAGCTGGACGGCGACGTAAAGTTTTAGAGCTACGTTCCCGTCGTTGTACCGTCTACTTGACATCGATTTTTTTTCGATCCGTCGTTGTACCGTCTACTTGACGAACGTAGCAAGTTAAAATAAGGCTAGTCCGTTATCAACTTGAAAAA-GTGGCACCGAGTCGG	0	52	0	Reference	MODIFIED	Reference	67.879	[0, 1, 2, 3, 4, 5, 6, 7, 8, 9, 10, 11, 12, 13, 14, 15, 16, 17, 18, 19, 20, 21, 22, 23, 24, 25, 26, 27, 28, 29, 30, 31, 32, 33, 34, 35, 36, 37, 38, 39, 40, 41, 42, 43, 44, 45, 46, 47, 48, 49, 50, 51, 52, 53, 54, 55, 56, 57, 58, 59, 60, 61, 62, 63, 64, 65, 66, 67, 68, 69, 70, 71, 72, 73, 74, 75, 76, 77, 78, 79, 80, 81, 82, 83, 84, 85, 86, 87, 88, 89, 90, 91, 92, 93, 94, 95, 96, 97, 98, 99, 100, 101…	[148, 149]	[148]	[]	[]	[]	[42, 43, 44, 45, 46, 47, 48, 49, 50, 51, 52, 53, 54, 55, 56, 57, 58, 59, 60, 61, 62, 63, 64, 65, 66, 67, 68, 69, 70, 71, 72, 73, 74, 75, 76, 77, 78, 79, 80, 81, 82, 83, 84, 85, 86, 87, 88, 89, 90, 91, 92, 93]	[42, 43, 44, 45, 46, 47, 48, 49, 50, 51, 52, 53, 54, 55, 56, 57, 58, 59, 60, 61, 62, 63, 64, 65, 66, 67, 68, 69, 70, 71, 72, 73, 74, 75, 76, 77, 78, 79, 80, 81, 82, 83, 84, 85, 86, 87, 88, 89, 90, 91, 92, 93]	[(42, 94)]	[52]	[]	[]	[]	0.0554017
1	GAGCTGGACGGCGACGTAAAGTTTTAGAGCTACGTTCCCGTC----------------------------------------------------TACTTGACGAACGTAGCAAGTTAAAATAAGGCTAGTCCGTTATCAACTTGAAAAAATGGCACCGAGTCGG	GAGCTGGACGGCGACGTAAAGTTTTAGAGCTACGTTCCCGTCGTTGTACCGTCTACTTGACATCGATTTTTTTTCGATCCGTCGTTGTACCGTCTACTTGACGAACGTAGCAAGTTAAAATAAGGCTAGTCCGTTATCAACTTGAAAAAGTGGCACCGAGTCGG	0	52	0	Reference	MODIFIED	Reference	67.683	[0, 1, 2, 3, 4, 5, 6, 7, 8, 9, 10, 11, 12, 13, 14, 15, 16, 17, 18, 19, 20, 21, 22, 23, 24, 25, 26, 27, 28, 29, 30, 31, 32, 33, 34, 35, 36, 37, 38, 39, 40, 41, 42, 43, 44, 45, 46, 47, 48, 49, 50, 51, 52, 53, 54, 55, 56, 57, 58, 59, 60, 61, 62, 63, 64, 65, 66, 67, 68, 69, 70, 71, 72, 73, 74, 75, 76, 77, 78, 79, 80, 81, 82, 83, 84, 85, 86, 87, 88, 89, 90, 91, 92, 93, 94, 95, 96, 97, 98, 99, 100, 101…	[]	[]	[]	[]	[]	[42, 43, 44, 45, 46, 47, 48, 49, 50, 51, 52, 53, 54, 55, 56, 57, 58, 59, 60, 61, 62, 63, 64, 65, 66, 67, 68, 69, 70, 71, 72, 73, 74, 75, 76, 77, 78, 79, 80, 81, 82, 83, 84, 85, 86, 87, 88, 89, 90, 91, 92, 93]	[42, 43, 44, 45, 46, 47, 48, 49, 50, 51, 52, 53, 54, 55, 56, 57, 58, 59, 60, 61, 62, 63, 64, 65, 66, 67, 68, 69, 70, 71, 72, 73, 74, 75, 76, 77, 78, 79, 80, 81, 82, 83, 84, 85, 86, 87, 88, 89, 90, 91, 92, 93]	[(42, 94)]	[52]	[149]	[]	[]	0.0554017
1	GAGCTGGACGGCGACGTAAAGTTTTAGAGCTACGTTCCCGTC----------------------------------------------------TACTTGACGAACGTAGCAAGTTAAAATAAGGCTAGTCCGTTATCAACTTGAAAAAG-GGCACCGAGTCGG	GAGCTGGACGGCGACGTAAAGTTTTAGAGCTACGTTCCCGTCGTTGTACCGTCTACTTGACATCGATTTTTTTTCGATCCGTCGTTGTACCGTCTACTTGACGAACGTAGCAAGTTAAAATAAGGCTAGTCCGTTATCAACTTGAAAAAGTGGCACCGAGTCGG	0	52	0	Reference	MODIFIED	Reference	67.683	[0, 1, 2, 3, 4, 5, 6, 7, 8, 9, 10, 11, 12, 13, 14, 15, 16, 17, 18, 19, 20, 21, 22, 23, 24, 25, 26, 27, 28, 29, 30, 31, 32, 33, 34, 35, 36, 37, 38, 39, 40, 41, 42, 43, 44, 45, 46, 47, 48, 49, 50, 51, 52, 53, 54, 55, 56, 57, 58, 59, 60, 61, 62, 63, 64, 65, 66, 67, 68, 69, 70, 71, 72, 73, 74, 75, 76, 77, 78, 79, 80, 81, 82, 83, 84, 85, 86, 87, 88, 89, 90, 91, 92, 93, 94, 95, 96, 97, 98, 99, 100, 101…	[]	[]	[]	[]	[]	[42, 43, 44, 45, 46, 47, 48, 49, 50, 51, 52, 53, 54, 55, 56, 57, 58, 59, 60, 61, 62, 63, 64, 65, 66, 67, 68, 69, 70, 71, 72, 73, 74, 75, 76, 77, 78, 79, 80, 81, 82, 83, 84, 85, 86, 87, 88, 89, 90, 91, 92, 93, 150]	[42, 43, 44, 45, 46, 47, 48, 49, 50, 51, 52, 53, 54, 55, 56, 57, 58, 59, 60, 61, 62, 63, 64, 65, 66, 67, 68, 69, 70, 71, 72, 73, 74, 75, 76, 77, 78, 79, 80, 81, 82, 83, 84, 85, 86, 87, 88, 89, 90, 91, 92, 93]	[(42, 94)]	[52]	[]	[]	[]	0.0554017
1	GAGCTGGACGGCGACGTAAAGTTTTAGAGCTACGTTCCCGTC----------------------------------------------------TACTTGACGAACGTAGCAAGTTAAAATAAGGCTAGTCCGTTATCAACTTGAAAAAGTG-CACCGA-TCGG	GAGCTGGACGGCGACGTAAAGTTTTAGAGCTACGTTCCCGTCGTTGTACCGTCTACTTGACATCGATTTTTTTTCGATCCGTCGTTGTACCGTCTACTTGACGAACGTAGCAAGTTAAAATAAGGCTAGTCCGTTATCAACTTGAAAAAGTGGCACCGAGTCGG	0	52	0	Reference	MODIFIED	Reference	67.073	[0, 1, 2, 3, 4, 5, 6, 7, 8, 9, 10, 11, 12, 13, 14, 15, 16, 17, 18, 19, 20, 21, 22, 23, 24, 25, 26, 27, 28, 29, 30, 31, 32, 33, 34, 35, 36, 37, 38, 39, 40, 41, 42, 43, 44, 45, 46, 47, 48, 49, 50, 51, 52, 53, 54, 55, 56, 57, 58, 59, 60, 61, 62, 63, 64, 65, 66, 67, 68, 69, 70, 71, 72, 73, 74, 75, 76, 77, 78, 79, 80, 81, 82, 83, 84, 85, 86, 87, 88, 89, 90, 91, 92, 93, 94, 95, 96, 97, 98, 99, 100, 101…	[]	[]	[]	[]	[]	[42, 43, 44, 45, 46, 47, 48, 49, 50, 51, 52, 53, 54, 55, 56, 57, 58, 59, 60, 61, 62, 63, 64, 65, 66, 67, 68, 69, 70, 71, 72, 73, 74, 75, 76, 77, 78, 79, 80, 81, 82, 83, 84, 85, 86, 87, 88, 89, 90, 91, 92, 93, 152, 159]	[42, 43, 44, 45, 46, 47, 48, 49, 50, 51, 52, 53, 54, 55, 56, 57, 58, 59, 60, 61, 62, 63, 64, 65, 66, 67, 68, 69, 70, 71, 72, 73, 74, 75, 76, 77, 78, 79, 80, 81, 82, 83, 84, 85, 86, 87, 88, 89, 90, 91, 92, 93]	[(42, 94)]	[52]	[]	[]	[]	0.0554017
1	GAGCTGGACGGCGACGTAAAGTTTTAGAGCTACGTTCCCGTC----------------------------------------------------TACTTGACGAACGTAGCAAGTTAAAATAAGGCTAGTCCGTTATCAACTTGAAAAAGTGGCAC-GAGTCGG	GAGCTGGACGGCGACGTAAAGTTTTAGAGCTACGTTCCCGTCGTTGTACCGTCTACTTGACATCGATTTTTTTTCGATCCGTCGTTGTACCGTCTACTTGACGAACGTAGCAAGTTAAAATAAGGCTAGTCCGTTATCAACTTGAAAAAGTGGCACCGAGTCGG	0	52	0	Reference	MODIFIED	Reference	67.683	[0, 1, 2, 3, 4, 5, 6, 7, 8, 9, 10, 11, 12, 13, 14, 15, 16, 17, 18, 19, 20, 21, 22, 23, 24, 25, 26, 27, 28, 29, 30, 31, 32, 33, 34, 35, 36, 37, 38, 39, 40, 41, 42, 43, 44, 45, 46, 47, 48, 49, 50, 51, 52, 53, 54, 55, 56, 57, 58, 59, 60, 61, 62, 63, 64, 65, 66, 67, 68, 69, 70, 71, 72, 73, 74, 75, 76, 77, 78, 79, 80, 81, 82, 83, 84, 85, 86, 87, 88, 89, 90, 91, 92, 93, 94, 95, 96, 97, 98, 99, 100, 101…	[]	[]	[]	[]	[]	[42, 43, 44, 45, 46, 47, 48, 49, 50, 51, 52, 53, 54, 55, 56, 57, 58, 59, 60, 61, 62, 63, 64, 65, 66, 67, 68, 69, 70, 71, 72, 73, 74, 75, 76, 77, 78, 79, 80, 81, 82, 83, 84, 85, 86, 87, 88, 89, 90, 91, 92, 93, 156]	[42, 43, 44, 45, 46, 47, 48, 49, 50, 51, 52, 53, 54, 55, 56, 57, 58, 59, 60, 61, 62, 63, 64, 65, 66, 67, 68, 69, 70, 71, 72, 73, 74, 75, 76, 77, 78, 79, 80, 81, 82, 83, 84, 85, 86, 87, 88, 89, 90, 91, 92, 93]	[(42, 94)]	[52]	[]	[]	[]	0.0554017
1	GAGCTGGACGGCGACGTAAAGTTTTAGAGCTACGTTCCCGTC----------------------------------------------------TACTTGACGAACGTAGCAAGTTAAAATAAGGCTAGTCCGTTATCAACTTGAAAAAGTGGCACCGAATCGG	GAGCTGGACGGCGACGTAAAGTTTTAGAGCTACGTTCCCGTCGTTGTACCGTCTACTTGACATCGATTTTTTTTCGATCCGTCGTTGTACCGTCTACTTGACGAACGTAGCAAGTTAAAATAAGGCTAGTCCGTTATCAACTTGAAAAAGTGGCACCGAGTCGG	0	52	0	Reference	MODIFIED	Reference	67.683	[0, 1, 2, 3, 4, 5, 6, 7, 8, 9, 10, 11, 12, 13, 14, 15, 16, 17, 18, 19, 20, 21, 22, 23, 24, 25, 26, 27, 28, 29, 30, 31, 32, 33, 34, 35, 36, 37, 38, 39, 40, 41, 42, 43, 44, 45, 46, 47, 48, 49, 50, 51, 52, 53, 54, 55, 56, 57, 58, 59, 60, 61, 62, 63, 64, 65, 66, 67, 68, 69, 70, 71, 72, 73, 74, 75, 76, 77, 78, 79, 80, 81, 82, 83, 84, 85, 86, 87, 88, 89, 90, 91, 92, 93, 94, 95, 96, 97, 98, 99, 100, 101…	[]	[]	[]	[]	[]	[42, 43, 44, 45, 46, 47, 48, 49, 50, 51, 52, 53, 54, 55, 56, 57, 58, 59, 60, 61, 62, 63, 64, 65, 66, 67, 68, 69, 70, 71, 72, 73, 74, 75, 76, 77, 78, 79, 80, 81, 82, 83, 84, 85, 86, 87, 88, 89, 90, 91, 92, 93]	[42, 43, 44, 45, 46, 47, 48, 49, 50, 51, 52, 53, 54, 55, 56, 57, 58, 59, 60, 61, 62, 63, 64, 65, 66, 67, 68, 69, 70, 71, 72, 73, 74, 75, 76, 77, 78, 79, 80, 81, 82, 83, 84, 85, 86, 87, 88, 89, 90, 91, 92, 93]	[(42, 94)]	[52]	[159]	[]	[]	0.0554017
1	GAGCTGGACGGCGACGTAAAGTTTTAGAGCTACGTTCCCGTC----------------------------------------------------TACTTGACGAACGTAGCAAGTTAAAATAAGGCTAGTCCGTTATCAACTTGAAAAAGTGGCACCGAGTCGT	GAGCTGGACGGCGACGTAAAGTTTTAGAGCTACGTTCCCGTCGTTGTACCGTCTACTTGACATCGATTTTTTTTCGATCCGTCGTTGTACCGTCTACTTGACGAACGTAGCAAGTTAAAATAAGGCTAGTCCGTTATCAACTTGAAAAAGTGGCACCGAGTCGG	0	52	0	Reference	MODIFIED	Reference	67.683	[0, 1, 2, 3, 4, 5, 6, 7, 8, 9, 10, 11, 12, 13, 14, 15, 16, 17, 18, 19, 20, 21, 22, 23, 24, 25, 26, 27, 28, 29, 30, 31, 32, 33, 34, 35, 36, 37, 38, 39, 40, 41, 42, 43, 44, 45, 46, 47, 48, 49, 50, 51, 52, 53, 54, 55, 56, 57, 58, 59, 60, 61, 62, 63, 64, 65, 66, 67, 68, 69, 70, 71, 72, 73, 74, 75, 76, 77, 78, 79, 80, 81, 82, 83, 84, 85, 86, 87, 88, 89, 90, 91, 92, 93, 94, 95, 96, 97, 98, 99, 100, 101…	[]	[]	[]	[]	[]	[42, 43, 44, 45, 46, 47, 48, 49, 50, 51, 52, 53, 54, 55, 56, 57, 58, 59, 60, 61, 62, 63, 64, 65, 66, 67, 68, 69, 70, 71, 72, 73, 74, 75, 76, 77, 78, 79, 80, 81, 82, 83, 84, 85, 86, 87, 88, 89, 90, 91, 92, 93]	[42, 43, 44, 45, 46, 47, 48, 49, 50, 51, 52, 53, 54, 55, 56, 57, 58, 59, 60, 61, 62, 63, 64, 65, 66, 67, 68, 69, 70, 71, 72, 73, 74, 75, 76, 77, 78, 79, 80, 81, 82, 83, 84, 85, 86, 87, 88, 89, 90, 91, 92, 93]	[(42, 94)]	[52]	[163]	[]	[]	0.0554017
1	GAGCTGGACGGCGACGTAAAGTTTTAGAGCTACGTTCCCGTC----------------------------------------------------TACTTGACGAACGTAGCAAGTTAAAATAAGGCTAGTCCGTTATCAACTTGAAAAAGTGGCACCGAGTGG-	GAGCTGGACGGCGACGTAAAGTTTTAGAGCTACGTTCCCGTCGTTGTACCGTCTACTTGACATCGATTTTTTTTCGATCCGTCGTTGTACCGTCTACTTGACGAACGTAGCAAGTTAAAATAAGGCTAGTCCGTTATCAACTTGAAAAAGTGGCACCGAGTCGG	0	52	0	Reference	MODIFIED	Reference	67.073	[0, 1, 2, 3, 4, 5, 6, 7, 8, 9, 10, 11, 12, 13, 14, 15, 16, 17, 18, 19, 20, 21, 22, 23, 24, 25, 26, 27, 28, 29, 30, 31, 32, 33, 34, 35, 36, 37, 38, 39, 40, 41, 42, 43, 44, 45, 46, 47, 48, 49, 50, 51, 52, 53, 54, 55, 56, 57, 58, 59, 60, 61, 62, 63, 64, 65, 66, 67, 68, 69, 70, 71, 72, 73, 74, 75, 76, 77, 78, 79, 80, 81, 82, 83, 84, 85, 86, 87, 88, 89, 90, 91, 92, 93, 94, 95, 96, 97, 98, 99, 100, 101…	[]	[]	[]	[]	[]	[42, 43, 44, 45, 46, 47, 48, 49, 50, 51, 52, 53, 54, 55, 56, 57, 58, 59, 60, 61, 62, 63, 64, 65, 66, 67, 68, 69, 70, 71, 72, 73, 74, 75, 76, 77, 78, 79, 80, 81, 82, 83, 84, 85, 86, 87, 88, 89, 90, 91, 92, 93]	[42, 43, 44, 45, 46, 47, 48, 49, 50, 51, 52, 53, 54, 55, 56, 57, 58, 59, 60, 61, 62, 63, 64, 65, 66, 67, 68, 69, 70, 71, 72, 73, 74, 75, 76, 77, 78, 79, 80, 81, 82, 83, 84, 85, 86, 87, 88, 89, 90, 91, 92, 93]	[(42, 94)]	[52]	[161]	[]	[]	0.0554017
1	GAGCTGGACGGCGACGTAAAGTTTTAGAGCTACGTTCCCGTC---------------------------------------------------CTACTTGACGAACGTAGCAAGTTAAAATAAGGCTAGTCCGTTATCAACTTGAAAAAGTGGCACCGAGTCGG	GAGCTGGACGGCGACGTAAAGTTTTAGAGCTACGTTCCCGTCGTTGTACCGTCTACTTGACATCGATTTTTTTTCGATCCGTCGTTGTACCGTCTACTTGACGAACGTAGCAAGTTAAAATAAGGCTAGTCCGTTATCAACTTGAAAAAGTGGCACCGAGTCGG	0	51	0	Reference	MODIFIED	Reference	68.902	[0, 1, 2, 3, 4, 5, 6, 7, 8, 9, 10, 11, 12, 13, 14, 15, 16, 17, 18, 19, 20, 21, 22, 23, 24, 25, 26, 27, 28, 29, 30, 31, 32, 33, 34, 35, 36, 37, 38, 39, 40, 41, 42, 43, 44, 45, 46, 47, 48, 49, 50, 51, 52, 53, 54, 55, 56, 57, 58, 59, 60, 61, 62, 63, 64, 65, 66, 67, 68, 69, 70, 71, 72, 73, 74, 75, 76, 77, 78, 79, 80, 81, 82, 83, 84, 85, 86, 87, 88, 89, 90, 91, 92, 93, 94, 95, 96, 97, 98, 99, 100, 101…	[]	[]	[]	[]	[]	[42, 43, 44, 45, 46, 47, 48, 49, 50, 51, 52, 53, 54, 55, 56, 57, 58, 59, 60, 61, 62, 63, 64, 65, 66, 67, 68, 69, 70, 71, 72, 73, 74, 75, 76, 77, 78, 79, 80, 81, 82, 83, 84, 85, 86, 87, 88, 89, 90, 91, 92]	[42, 43, 44, 45, 46, 47, 48, 49, 50, 51, 52, 53, 54, 55, 56, 57, 58, 59, 60, 61, 62, 63, 64, 65, 66, 67, 68, 69, 70, 71, 72, 73, 74, 75, 76, 77, 78, 79, 80, 81, 82, 83, 84, 85, 86, 87, 88, 89, 90, 91, 92]	[(42, 93)]	[51]	[]	[]	[]	0.0554017
1	GAGCTGGACGGCGACGTAAAGTTTTAGAGCTACGTTCCCGTC--------------------------------------------------TCTACTTGACGAACGTAGCAAGTTAAAATAAGGCTAGTCCGTTATCAACTTGAAAAAGTGGCACCGAGTCGG	GAGCTGGACGGCGACGTAAAGTTTTAGAGCTACGTTCCCGTCGTTGTACCGTCTACTTGACATCGATTTTTTTTCGATCCGTCGTTGTACCGTCTACTTGACGAACGTAGCAAGTTAAAATAAGGCTAGTCCGTTATCAACTTGAAAAAGTGGCACCGAGTCGG	0	50	0	Reference	MODIFIED	Reference	69.512	[0, 1, 2, 3, 4, 5, 6, 7, 8, 9, 10, 11, 12, 13, 14, 15, 16, 17, 18, 19, 20, 21, 22, 23, 24, 25, 26, 27, 28, 29, 30, 31, 32, 33, 34, 35, 36, 37, 38, 39, 40, 41, 42, 43, 44, 45, 46, 47, 48, 49, 50, 51, 52, 53, 54, 55, 56, 57, 58, 59, 60, 61, 62, 63, 64, 65, 66, 67, 68, 69, 70, 71, 72, 73, 74, 75, 76, 77, 78, 79, 80, 81, 82, 83, 84, 85, 86, 87, 88, 89, 90, 91, 92, 93, 94, 95, 96, 97, 98, 99, 100, 101…	[]	[]	[]	[]	[]	[42, 43, 44, 45, 46, 47, 48, 49, 50, 51, 52, 53, 54, 55, 56, 57, 58, 59, 60, 61, 62, 63, 64, 65, 66, 67, 68, 69, 70, 71, 72, 73, 74, 75, 76, 77, 78, 79, 80, 81, 82, 83, 84, 85, 86, 87, 88, 89, 90, 91]	[42, 43, 44, 45, 46, 47, 48, 49, 50, 51, 52, 53, 54, 55, 56, 57, 58, 59, 60, 61, 62, 63, 64, 65, 66, 67, 68, 69, 70, 71, 72, 73, 74, 75, 76, 77, 78, 79, 80, 81, 82, 83, 84, 85, 86, 87, 88, 89, 90, 91]	[(42, 92)]	[50]	[]	[]	[]	0.0554017
1	GAGCTGGACGGCGACGTAAAGTTTTAGAGCTACGTTCCCGTC------------------------------------------------CGTCTACTTGACGAACGTAGCAAGTTAAAATAAGGCTAGTCCGTTATCAACTTGAAAAAGTGGCACCGAGTCGG	GAGCTGGACGGCGACGTAAAGTTTTAGAGCTACGTTCCCGTCGTTGTACCGTCTACTTGACATCGATTTTTTTTCGATCCGTCGTTGTACCGTCTACTTGACGAACGTAGCAAGTTAAAATAAGGCTAGTCCGTTATCAACTTGAAAAAGTGGCACCGAGTCGG	0	48	0	Reference	MODIFIED	Reference	70.732	[0, 1, 2, 3, 4, 5, 6, 7, 8, 9, 10, 11, 12, 13, 14, 15, 16, 17, 18, 19, 20, 21, 22, 23, 24, 25, 26, 27, 28, 29, 30, 31, 32, 33, 34, 35, 36, 37, 38, 39, 40, 41, 42, 43, 44, 45, 46, 47, 48, 49, 50, 51, 52, 53, 54, 55, 56, 57, 58, 59, 60, 61, 62, 63, 64, 65, 66, 67, 68, 69, 70, 71, 72, 73, 74, 75, 76, 77, 78, 79, 80, 81, 82, 83, 84, 85, 86, 87, 88, 89, 90, 91, 92, 93, 94, 95, 96, 97, 98, 99, 100, 101…	[]	[]	[]	[]	[]	[42, 43, 44, 45, 46, 47, 48, 49, 50, 51, 52, 53, 54, 55, 56, 57, 58, 59, 60, 61, 62, 63, 64, 65, 66, 67, 68, 69, 70, 71, 72, 73, 74, 75, 76, 77, 78, 79, 80, 81, 82, 83, 84, 85, 86, 87, 88, 89]	[42, 43, 44, 45, 46, 47, 48, 49, 50, 51, 52, 53, 54, 55, 56, 57, 58, 59, 60, 61, 62, 63, 64, 65, 66, 67, 68, 69, 70, 71, 72, 73, 74, 75, 76, 77, 78, 79, 80, 81, 82, 83, 84, 85, 86, 87, 88, 89]	[(42, 90)]	[48]	[]	[]	[]	0.0554017
1	GAGCTGGACGGCGACGTAAAGTTTTAGAGCTACGTTCCCGTC-----------------------------------------------CCGTCTACTTGACGAACGTAGCAAGTTAAAATAAGGCTAGTCCGTTATCAACTTGAAAAAGTGGCACCGAGTCGG	GAGCTGGACGGCGACGTAAAGTTTTAGAGCTACGTTCCCGTCGTTGTACCGTCTACTTGACATCGATTTTTTTTCGATCCGTCGTTGTACCGTCTACTTGACGAACGTAGCAAGTTAAAATAAGGCTAGTCCGTTATCAACTTGAAAAAGTGGCACCGAGTCGG	0	47	0	Reference	MODIFIED	Reference	71.341	[0, 1, 2, 3, 4, 5, 6, 7, 8, 9, 10, 11, 12, 13, 14, 15, 16, 17, 18, 19, 20, 21, 22, 23, 24, 25, 26, 27, 28, 29, 30, 31, 32, 33, 34, 35, 36, 37, 38, 39, 40, 41, 42, 43, 44, 45, 46, 47, 48, 49, 50, 51, 52, 53, 54, 55, 56, 57, 58, 59, 60, 61, 62, 63, 64, 65, 66, 67, 68, 69, 70, 71, 72, 73, 74, 75, 76, 77, 78, 79, 80, 81, 82, 83, 84, 85, 86, 87, 88, 89, 90, 91, 92, 93, 94, 95, 96, 97, 98, 99, 100, 101…	[]	[]	[]	[]	[]	[42, 43, 44, 45, 46, 47, 48, 49, 50, 51, 52, 53, 54, 55, 56, 57, 58, 59, 60, 61, 62, 63, 64, 65, 66, 67, 68, 69, 70, 71, 72, 73, 74, 75, 76, 77, 78, 79, 80, 81, 82, 83, 84, 85, 86, 87, 88]	[42, 43, 44, 45, 46, 47, 48, 49, 50, 51, 52, 53, 54, 55, 56, 57, 58, 59, 60, 61, 62, 63, 64, 65, 66, 67, 68, 69, 70, 71, 72, 73, 74, 75, 76, 77, 78, 79, 80, 81, 82, 83, 84, 85, 86, 87, 88]	[(42, 89)]	[47]	[]	[]	[]	0.0554017
1	GAGCTGGACGGCGACGTAAAGTTTTAGAGCTACGTTCCCGTC----------------------------------------------ACCGTCTACTTGACGAACGTAGCAAGTTAAAATAAGGCTAGTCCGTTATCAACTTGAAAAAAGTGGCACCGAGTCGG	GAGCTGGACGGCGACGTAAAGTTTTAGAGCTACGTTCCCGTCGTTGTACCGTCTACTTGACATCGATTTTTTTTCGATCCGTCGTTGTACCGTCTACTTGACGAACGTAGCAAGTTAAAATAAGGCTAGTCCGTTATCAACTTGAAAAA-GTGGCACCGAGTCGG	0	46	0	Reference	MODIFIED	Reference	71.515	[0, 1, 2, 3, 4, 5, 6, 7, 8, 9, 10, 11, 12, 13, 14, 15, 16, 17, 18, 19, 20, 21, 22, 23, 24, 25, 26, 27, 28, 29, 30, 31, 32, 33, 34, 35, 36, 37, 38, 39, 40, 41, 42, 43, 44, 45, 46, 47, 48, 49, 50, 51, 52, 53, 54, 55, 56, 57, 58, 59, 60, 61, 62, 63, 64, 65, 66, 67, 68, 69, 70, 71, 72, 73, 74, 75, 76, 77, 78, 79, 80, 81, 82, 83, 84, 85, 86, 87, 88, 89, 90, 91, 92, 93, 94, 95, 96, 97, 98, 99, 100, 101…	[148, 149]	[148]	[]	[]	[]	[42, 43, 44, 45, 46, 47, 48, 49, 50, 51, 52, 53, 54, 55, 56, 57, 58, 59, 60, 61, 62, 63, 64, 65, 66, 67, 68, 69, 70, 71, 72, 73, 74, 75, 76, 77, 78, 79, 80, 81, 82, 83, 84, 85, 86, 87]	[42, 43, 44, 45, 46, 47, 48, 49, 50, 51, 52, 53, 54, 55, 56, 57, 58, 59, 60, 61, 62, 63, 64, 65, 66, 67, 68, 69, 70, 71, 72, 73, 74, 75, 76, 77, 78, 79, 80, 81, 82, 83, 84, 85, 86, 87]	[(42, 88)]	[46]	[]	[]	[]	0.0554017
1	GAGCTGGACGGCGACGTAAAGTTTTAGAGCTACGTTCCCGTC---------------------------------------------TACCGTCTACTTGACGAACGTAGCAAGTTAAAATAAGGCTAGTCCGTTATCAACTTGAAAAAGTGGCACCGAGTCGG	GAGCTGGACGGCGACGTAAAGTTTTAGAGCTACGTTCCCGTCGTTGTACCGTCTACTTGACATCGATTTTTTTTCGATCCGTCGTTGTACCGTCTACTTGACGAACGTAGCAAGTTAAAATAAGGCTAGTCCGTTATCAACTTGAAAAAGTGGCACCGAGTCGG	0	45	0	Reference	MODIFIED	Reference	72.561	[0, 1, 2, 3, 4, 5, 6, 7, 8, 9, 10, 11, 12, 13, 14, 15, 16, 17, 18, 19, 20, 21, 22, 23, 24, 25, 26, 27, 28, 29, 30, 31, 32, 33, 34, 35, 36, 37, 38, 39, 40, 41, 42, 43, 44, 45, 46, 47, 48, 49, 50, 51, 52, 53, 54, 55, 56, 57, 58, 59, 60, 61, 62, 63, 64, 65, 66, 67, 68, 69, 70, 71, 72, 73, 74, 75, 76, 77, 78, 79, 80, 81, 82, 83, 84, 85, 86, 87, 88, 89, 90, 91, 92, 93, 94, 95, 96, 97, 98, 99, 100, 101…	[]	[]	[]	[]	[]	[42, 43, 44, 45, 46, 47, 48, 49, 50, 51, 52, 53, 54, 55, 56, 57, 58, 59, 60, 61, 62, 63, 64, 65, 66, 67, 68, 69, 70, 71, 72, 73, 74, 75, 76, 77, 78, 79, 80, 81, 82, 83, 84, 85, 86]	[42, 43, 44, 45, 46, 47, 48, 49, 50, 51, 52, 53, 54, 55, 56, 57, 58, 59, 60, 61, 62, 63, 64, 65, 66, 67, 68, 69, 70, 71, 72, 73, 74, 75, 76, 77, 78, 79, 80, 81, 82, 83, 84, 85, 86]	[(42, 87)]	[45]	[]	[]	[]	0.0554017
1	GAGCTGGACGGCGACGTAAAGTTTTAGAGCTACGTTCCCGTC------------------------------------------TTGTACCGTCTACTTGACGAACGTAGCAAGTTAAAATAAGGCTAGTCCGTTATCAACTTGAAAA-GTGGCACCGAGTCGG	GAGCTGGACGGCGACGTAAAGTTTTAGAGCTACGTTCCCGTCGTTGTACCGTCTACTTGACATCGATTTTTTTTCGATCCGTCGTTGTACCGTCTACTTGACGAACGTAGCAAGTTAAAATAAGGCTAGTCCGTTATCAACTTGAAAAAGTGGCACCGAGTCGG	0	42	0	Reference	MODIFIED	Reference	73.78	[0, 1, 2, 3, 4, 5, 6, 7, 8, 9, 10, 11, 12, 13, 14, 15, 16, 17, 18, 19, 20, 21, 22, 23, 24, 25, 26, 27, 28, 29, 30, 31, 32, 33, 34, 35, 36, 37, 38, 39, 40, 41, 42, 43, 44, 45, 46, 47, 48, 49, 50, 51, 52, 53, 54, 55, 56, 57, 58, 59, 60, 61, 62, 63, 64, 65, 66, 67, 68, 69, 70, 71, 72, 73, 74, 75, 76, 77, 78, 79, 80, 81, 82, 83, 84, 85, 86, 87, 88, 89, 90, 91, 92, 93, 94, 95, 96, 97, 98, 99, 100, 101…	[]	[]	[]	[]	[]	[42, 43, 44, 45, 46, 47, 48, 49, 50, 51, 52, 53, 54, 55, 56, 57, 58, 59, 60, 61, 62, 63, 64, 65, 66, 67, 68, 69, 70, 71, 72, 73, 74, 75, 76, 77, 78, 79, 80, 81, 82, 83, 148]	[42, 43, 44, 45, 46, 47, 48, 49, 50, 51, 52, 53, 54, 55, 56, 57, 58, 59, 60, 61, 62, 63, 64, 65, 66, 67, 68, 69, 70, 71, 72, 73, 74, 75, 76, 77, 78, 79, 80, 81, 82, 83]	[(42, 84)]	[42]	[]	[]	[]	0.0554017
1	GAGCTGGACGGCGACGTAAAGTTTTAGAGCTACGTTCCCGTC------------------------------------------TTGTACCGTCTACTTGACGAACGTAGCAAGTTAAAATAAGGCTAGTCCGTTATCAACTTGAAAAAAAGTGGCACCGAGTCGG	GAGCTGGACGGCGACGTAAAGTTTTAGAGCTACGTTCCCGTCGTTGTACCGTCTACTTGACATCGATTTTTTTTCGATCCGTCGTTGTACCGTCTACTTGACGAACGTAGCAAGTTAAAATAAGGCTAGTCCGTTATCAACTTGAAAAA--GTGGCACCGAGTCGG	0	42	0	Reference	MODIFIED	Reference	73.494	[0, 1, 2, 3, 4, 5, 6, 7, 8, 9, 10, 11, 12, 13, 14, 15, 16, 17, 18, 19, 20, 21, 22, 23, 24, 25, 26, 27, 28, 29, 30, 31, 32, 33, 34, 35, 36, 37, 38, 39, 40, 41, 42, 43, 44, 45, 46, 47, 48, 49, 50, 51, 52, 53, 54, 55, 56, 57, 58, 59, 60, 61, 62, 63, 64, 65, 66, 67, 68, 69, 70, 71, 72, 73, 74, 75, 76, 77, 78, 79, 80, 81, 82, 83, 84, 85, 86, 87, 88, 89, 90, 91, 92, 93, 94, 95, 96, 97, 98, 99, 100, 101…	[148, 149]	[148]	[]	[]	[]	[42, 43, 44, 45, 46, 47, 48, 49, 50, 51, 52, 53, 54, 55, 56, 57, 58, 59, 60, 61, 62, 63, 64, 65, 66, 67, 68, 69, 70, 71, 72, 73, 74, 75, 76, 77, 78, 79, 80, 81, 82, 83]	[42, 43, 44, 45, 46, 47, 48, 49, 50, 51, 52, 53, 54, 55, 56, 57, 58, 59, 60, 61, 62, 63, 64, 65, 66, 67, 68, 69, 70, 71, 72, 73, 74, 75, 76, 77, 78, 79, 80, 81, 82, 83]	[(42, 84)]	[42]	[]	[]	[]	0.0554017
1	GAGCTGGACGGCGACGTAAAGTTTTAGAGCTACGTTCCCGTC------------------------------------------TTGTACCGTCTACTTGACGAACGTAGCAAGTTAAAATAAGGCTAGTCCGTTATCAACTTGAAAAAG--GCACCGAGTCGG	GAGCTGGACGGCGACGTAAAGTTTTAGAGCTACGTTCCCGTCGTTGTACCGTCTACTTGACATCGATTTTTTTTCGATCCGTCGTTGTACCGTCTACTTGACGAACGTAGCAAGTTAAAATAAGGCTAGTCCGTTATCAACTTGAAAAAGTGGCACCGAGTCGG	0	42	0	Reference	MODIFIED	Reference	73.171	[0, 1, 2, 3, 4, 5, 6, 7, 8, 9, 10, 11, 12, 13, 14, 15, 16, 17, 18, 19, 20, 21, 22, 23, 24, 25, 26, 27, 28, 29, 30, 31, 32, 33, 34, 35, 36, 37, 38, 39, 40, 41, 42, 43, 44, 45, 46, 47, 48, 49, 50, 51, 52, 53, 54, 55, 56, 57, 58, 59, 60, 61, 62, 63, 64, 65, 66, 67, 68, 69, 70, 71, 72, 73, 74, 75, 76, 77, 78, 79, 80, 81, 82, 83, 84, 85, 86, 87, 88, 89, 90, 91, 92, 93, 94, 95, 96, 97, 98, 99, 100, 101…	[]	[]	[]	[]	[]	[42, 43, 44, 45, 46, 47, 48, 49, 50, 51, 52, 53, 54, 55, 56, 57, 58, 59, 60, 61, 62, 63, 64, 65, 66, 67, 68, 69, 70, 71, 72, 73, 74, 75, 76, 77, 78, 79, 80, 81, 82, 83, 150, 151]	[42, 43, 44, 45, 46, 47, 48, 49, 50, 51, 52, 53, 54, 55, 56, 57, 58, 59, 60, 61, 62, 63, 64, 65, 66, 67, 68, 69, 70, 71, 72, 73, 74, 75, 76, 77, 78, 79, 80, 81, 82, 83]	[(42, 84)]	[42]	[]	[]	[]	0.0554017
1	GAGCTGGACGGCGACGTAAAGTTTTAGAGCTACGTTCCCGTC------------------------------------------TTGTACCGTCTACTTGACGAACGTAGCAAGTTAAAATAAGGCTAGTCCGTTATCAACTTGAAAAAGTGGCACAGTGG---	GAGCTGGACGGCGACGTAAAGTTTTAGAGCTACGTTCCCGTCGTTGTACCGTCTACTTGACATCGATTTTTTTTCGATCCGTCGTTGTACCGTCTACTTGACGAACGTAGCAAGTTAAAATAAGGCTAGTCCGTTATCAACTTGAAAAAGTGGCACCGAGTCGG	0	42	0	Reference	MODIFIED	Reference	70.732	[0, 1, 2, 3, 4, 5, 6, 7, 8, 9, 10, 11, 12, 13, 14, 15, 16, 17, 18, 19, 20, 21, 22, 23, 24, 25, 26, 27, 28, 29, 30, 31, 32, 33, 34, 35, 36, 37, 38, 39, 40, 41, 42, 43, 44, 45, 46, 47, 48, 49, 50, 51, 52, 53, 54, 55, 56, 57, 58, 59, 60, 61, 62, 63, 64, 65, 66, 67, 68, 69, 70, 71, 72, 73, 74, 75, 76, 77, 78, 79, 80, 81, 82, 83, 84, 85, 86, 87, 88, 89, 90, 91, 92, 93, 94, 95, 96, 97, 98, 99, 100, 101…	[]	[]	[]	[]	[]	[42, 43, 44, 45, 46, 47, 48, 49, 50, 51, 52, 53, 54, 55, 56, 57, 58, 59, 60, 61, 62, 63, 64, 65, 66, 67, 68, 69, 70, 71, 72, 73, 74, 75, 76, 77, 78, 79, 80, 81, 82, 83, 161, 162]	[42, 43, 44, 45, 46, 47, 48, 49, 50, 51, 52, 53, 54, 55, 56, 57, 58, 59, 60, 61, 62, 63, 64, 65, 66, 67, 68, 69, 70, 71, 72, 73, 74, 75, 76, 77, 78, 79, 80, 81, 82, 83]	[(42, 84)]	[42]	[156, 158, 160]	[]	[]	0.0554017
1	GAGCTGGACGGCGACGTAAAGTTTTAGAGCTACGTTCCCGTC------------------------------------------TTGTACCGTCTACTTGACGAACGTAGCAAGTTAAAATAAGGCTAGTCCGTTATCAACTTGAAAAAGTGGCACC-AGTCGG	GAGCTGGACGGCGACGTAAAGTTTTAGAGCTACGTTCCCGTCGTTGTACCGTCTACTTGACATCGATTTTTTTTCGATCCGTCGTTGTACCGTCTACTTGACGAACGTAGCAAGTTAAAATAAGGCTAGTCCGTTATCAACTTGAAAAAGTGGCACCGAGTCGG	0	42	0	Reference	MODIFIED	Reference	73.78	[0, 1, 2, 3, 4, 5, 6, 7, 8, 9, 10, 11, 12, 13, 14, 15, 16, 17, 18, 19, 20, 21, 22, 23, 24, 25, 26, 27, 28, 29, 30, 31, 32, 33, 34, 35, 36, 37, 38, 39, 40, 41, 42, 43, 44, 45, 46, 47, 48, 49, 50, 51, 52, 53, 54, 55, 56, 57, 58, 59, 60, 61, 62, 63, 64, 65, 66, 67, 68, 69, 70, 71, 72, 73, 74, 75, 76, 77, 78, 79, 80, 81, 82, 83, 84, 85, 86, 87, 88, 89, 90, 91, 92, 93, 94, 95, 96, 97, 98, 99, 100, 101…	[]	[]	[]	[]	[]	[42, 43, 44, 45, 46, 47, 48, 49, 50, 51, 52, 53, 54, 55, 56, 57, 58, 59, 60, 61, 62, 63, 64, 65, 66, 67, 68, 69, 70, 71, 72, 73, 74, 75, 76, 77, 78, 79, 80, 81, 82, 83, 157]	[42, 43, 44, 45, 46, 47, 48, 49, 50, 51, 52, 53, 54, 55, 56, 57, 58, 59, 60, 61, 62, 63, 64, 65, 66, 67, 68, 69, 70, 71, 72, 73, 74, 75, 76, 77, 78, 79, 80, 81, 82, 83]	[(42, 84)]	[42]	[]	[]	[]	0.0554017
1	GAGCTGGACGGCGACGTAAAGTTTTAGAGCTACGTTCCCGTC------------------------------------------TTGTACCGTCTACTTGACGAACGTAGCAAGTTAAAATAAGGCTAGTCCGTTATCAACTTGAAAAAGTGGCACCGA-----	GAGCTGGACGGCGACGTAAAGTTTTAGAGCTACGTTCCCGTCGTTGTACCGTCTACTTGACATCGATTTTTTTTCGATCCGTCGTTGTACCGTCTACTTGACGAACGTAGCAAGTTAAAATAAGGCTAGTCCGTTATCAACTTGAAAAAGTGGCACCGAGTCGG	0	42	0	Reference	MODIFIED	Reference	71.341	[0, 1, 2, 3, 4, 5, 6, 7, 8, 9, 10, 11, 12, 13, 14, 15, 16, 17, 18, 19, 20, 21, 22, 23, 24, 25, 26, 27, 28, 29, 30, 31, 32, 33, 34, 35, 36, 37, 38, 39, 40, 41, 42, 43, 44, 45, 46, 47, 48, 49, 50, 51, 52, 53, 54, 55, 56, 57, 58, 59, 60, 61, 62, 63, 64, 65, 66, 67, 68, 69, 70, 71, 72, 73, 74, 75, 76, 77, 78, 79, 80, 81, 82, 83, 84, 85, 86, 87, 88, 89, 90, 91, 92, 93, 94, 95, 96, 97, 98, 99, 100, 101…	[]	[]	[]	[]	[]	[42, 43, 44, 45, 46, 47, 48, 49, 50, 51, 52, 53, 54, 55, 56, 57, 58, 59, 60, 61, 62, 63, 64, 65, 66, 67, 68, 69, 70, 71, 72, 73, 74, 75, 76, 77, 78, 79, 80, 81, 82, 83, 159, 160, 161, 162]	[42, 43, 44, 45, 46, 47, 48, 49, 50, 51, 52, 53, 54, 55, 56, 57, 58, 59, 60, 61, 62, 63, 64, 65, 66, 67, 68, 69, 70, 71, 72, 73, 74, 75, 76, 77, 78, 79, 80, 81, 82, 83]	[(42, 84)]	[42]	[]	[]	[]	0.0554017
1	GAGCTGGACGGCGACGTAAAGTTTTAGAGCTACGTTCCCGTC------------------------------------------TTGTACCGTCTACTTGACGAACGTAGCAAGTTAAAATAAGGCTAGTCCGTTATCAACTTGAAAAAGTGGCACCGAGCGG-	GAGCTGGACGGCGACGTAAAGTTTTAGAGCTACGTTCCCGTCGTTGTACCGTCTACTTGACATCGATTTTTTTTCGATCCGTCGTTGTACCGTCTACTTGACGAACGTAGCAAGTTAAAATAAGGCTAGTCCGTTATCAACTTGAAAAAGTGGCACCGAGTCGG	0	42	0	Reference	MODIFIED	Reference	72.561	[0, 1, 2, 3, 4, 5, 6, 7, 8, 9, 10, 11, 12, 13, 14, 15, 16, 17, 18, 19, 20, 21, 22, 23, 24, 25, 26, 27, 28, 29, 30, 31, 32, 33, 34, 35, 36, 37, 38, 39, 40, 41, 42, 43, 44, 45, 46, 47, 48, 49, 50, 51, 52, 53, 54, 55, 56, 57, 58, 59, 60, 61, 62, 63, 64, 65, 66, 67, 68, 69, 70, 71, 72, 73, 74, 75, 76, 77, 78, 79, 80, 81, 82, 83, 84, 85, 86, 87, 88, 89, 90, 91, 92, 93, 94, 95, 96, 97, 98, 99, 100, 101…	[]	[]	[]	[]	[]	[42, 43, 44, 45, 46, 47, 48, 49, 50, 51, 52, 53, 54, 55, 56, 57, 58, 59, 60, 61, 62, 63, 64, 65, 66, 67, 68, 69, 70, 71, 72, 73, 74, 75, 76, 77, 78, 79, 80, 81, 82, 83]	[42, 43, 44, 45, 46, 47, 48, 49, 50, 51, 52, 53, 54, 55, 56, 57, 58, 59, 60, 61, 62, 63, 64, 65, 66, 67, 68, 69, 70, 71, 72, 73, 74, 75, 76, 77, 78, 79, 80, 81, 82, 83]	[(42, 84)]	[42]	[160, 161]	[]	[]	0.0554017
1	GAGCTGGACGGCGACGTAAAGTTTTAGAGCTACGTTCCCGTC------------------------------------------TTGTACCGTCTACTTGACGAACGTAGCAAGTTAAAATAAGGCTAGTCCGTTATCAACTTGAAAAAGTGGCACCGAGT---	GAGCTGGACGGCGACGTAAAGTTTTAGAGCTACGTTCCCGTCGTTGTACCGTCTACTTGACATCGATTTTTTTTCGATCCGTCGTTGTACCGTCTACTTGACGAACGTAGCAAGTTAAAATAAGGCTAGTCCGTTATCAACTTGAAAAAGTGGCACCGAGTCGG	0	42	0	Reference	MODIFIED	Reference	72.561	[0, 1, 2, 3, 4, 5, 6, 7, 8, 9, 10, 11, 12, 13, 14, 15, 16, 17, 18, 19, 20, 21, 22, 23, 24, 25, 26, 27, 28, 29, 30, 31, 32, 33, 34, 35, 36, 37, 38, 39, 40, 41, 42, 43, 44, 45, 46, 47, 48, 49, 50, 51, 52, 53, 54, 55, 56, 57, 58, 59, 60, 61, 62, 63, 64, 65, 66, 67, 68, 69, 70, 71, 72, 73, 74, 75, 76, 77, 78, 79, 80, 81, 82, 83, 84, 85, 86, 87, 88, 89, 90, 91, 92, 93, 94, 95, 96, 97, 98, 99, 100, 101…	[]	[]	[]	[]	[]	[42, 43, 44, 45, 46, 47, 48, 49, 50, 51, 52, 53, 54, 55, 56, 57, 58, 59, 60, 61, 62, 63, 64, 65, 66, 67, 68, 69, 70, 71, 72, 73, 74, 75, 76, 77, 78, 79, 80, 81, 82, 83, 161, 162]	[42, 43, 44, 45, 46, 47, 48, 49, 50, 51, 52, 53, 54, 55, 56, 57, 58, 59, 60, 61, 62, 63, 64, 65, 66, 67, 68, 69, 70, 71, 72, 73, 74, 75, 76, 77, 78, 79, 80, 81, 82, 83]	[(42, 84)]	[42]	[]	[]	[]	0.0554017
1	GAGCTGGACGGCGACGTAAAGTTTTAGAGCTACGTTCCCGTC------------------------------------------TTGTACCGTCTACTTGACGAACGTAGCAAGTTAAAATAAGGCTAGTCCGTTGTCAACTTGAAAAAGTGGCACCGAGTCGG	GAGCTGGACGGCGACGTAAAGTTTTAGAGCTACGTTCCCGTCGTTGTACCGTCTACTTGACATCGATTTTTTTTCGATCCGTCGTTGTACCGTCTACTTGACGAACGTAGCAAGTTAAAATAAGGCTAGTCCGTTATCAACTTGAAAAAGTGGCACCGAGTCGG	0	42	0	Reference	MODIFIED	Reference	73.78	[0, 1, 2, 3, 4, 5, 6, 7, 8, 9, 10, 11, 12, 13, 14, 15, 16, 17, 18, 19, 20, 21, 22, 23, 24, 25, 26, 27, 28, 29, 30, 31, 32, 33, 34, 35, 36, 37, 38, 39, 40, 41, 42, 43, 44, 45, 46, 47, 48, 49, 50, 51, 52, 53, 54, 55, 56, 57, 58, 59, 60, 61, 62, 63, 64, 65, 66, 67, 68, 69, 70, 71, 72, 73, 74, 75, 76, 77, 78, 79, 80, 81, 82, 83, 84, 85, 86, 87, 88, 89, 90, 91, 92, 93, 94, 95, 96, 97, 98, 99, 100, 101…	[]	[]	[]	[]	[]	[42, 43, 44, 45, 46, 47, 48, 49, 50, 51, 52, 53, 54, 55, 56, 57, 58, 59, 60, 61, 62, 63, 64, 65, 66, 67, 68, 69, 70, 71, 72, 73, 74, 75, 76, 77, 78, 79, 80, 81, 82, 83]	[42, 43, 44, 45, 46, 47, 48, 49, 50, 51, 52, 53, 54, 55, 56, 57, 58, 59, 60, 61, 62, 63, 64, 65, 66, 67, 68, 69, 70, 71, 72, 73, 74, 75, 76, 77, 78, 79, 80, 81, 82, 83]	[(42, 84)]	[42]	[135]	[]	[]	0.0554017
1	GAGCTGGACGGCGACGTAAAGTTTTAGAGCTACGTTCCCGTC------------------------------------------TTGTACCGTCTACTTGACGAACGTAGCAATTTAAAATAAGGCTAGTCCGTTATCAACTTGAAAAAGTGGCACCGAGTCGG	GAGCTGGACGGCGACGTAAAGTTTTAGAGCTACGTTCCCGTCGTTGTACCGTCTACTTGACATCGATTTTTTTTCGATCCGTCGTTGTACCGTCTACTTGACGAACGTAGCAAGTTAAAATAAGGCTAGTCCGTTATCAACTTGAAAAAGTGGCACCGAGTCGG	0	42	0	Reference	MODIFIED	Reference	73.78	[0, 1, 2, 3, 4, 5, 6, 7, 8, 9, 10, 11, 12, 13, 14, 15, 16, 17, 18, 19, 20, 21, 22, 23, 24, 25, 26, 27, 28, 29, 30, 31, 32, 33, 34, 35, 36, 37, 38, 39, 40, 41, 42, 43, 44, 45, 46, 47, 48, 49, 50, 51, 52, 53, 54, 55, 56, 57, 58, 59, 60, 61, 62, 63, 64, 65, 66, 67, 68, 69, 70, 71, 72, 73, 74, 75, 76, 77, 78, 79, 80, 81, 82, 83, 84, 85, 86, 87, 88, 89, 90, 91, 92, 93, 94, 95, 96, 97, 98, 99, 100, 101…	[]	[]	[]	[]	[]	[42, 43, 44, 45, 46, 47, 48, 49, 50, 51, 52, 53, 54, 55, 56, 57, 58, 59, 60, 61, 62, 63, 64, 65, 66, 67, 68, 69, 70, 71, 72, 73, 74, 75, 76, 77, 78, 79, 80, 81, 82, 83]	[42, 43, 44, 45, 46, 47, 48, 49, 50, 51, 52, 53, 54, 55, 56, 57, 58, 59, 60, 61, 62, 63, 64, 65, 66, 67, 68, 69, 70, 71, 72, 73, 74, 75, 76, 77, 78, 79, 80, 81, 82, 83]	[(42, 84)]	[42]	[113]	[]	[]	0.0554017
1	GAGCTGGACGGCGACGTAAAGTTTTAGAGCTACGTTCCCGTC-----------TACTT------------------------------ACCGTCTACTTGACGAACGTAGCAAGTTAAAATAAGGCTAGTCCGTTATCAACTTGAAAAAGTGGCACCGAGTCGG	GAGCTGGACGGCGACGTAAAGTTTTAGAGCTACGTTCCCGTCGTTGTACCGTCTACTTGACATCGATTTTTTTTCGATCCGTCGTTGTACCGTCTACTTGACGAACGTAGCAAGTTAAAATAAGGCTAGTCCGTTATCAACTTGAAAAAGTGGCACCGAGTCGG	0	30	0	Reference	MODIFIED	Reference	75	[0, 1, 2, 3, 4, 5, 6, 7, 8, 9, 10, 11, 12, 13, 14, 15, 16, 17, 18, 19, 20, 21, 22, 23, 24, 25, 26, 27, 28, 29, 30, 31, 32, 33, 34, 35, 36, 37, 38, 39, 40, 41, 42, 43, 44, 45, 46, 47, 48, 49, 50, 51, 52, 53, 54, 55, 56, 57, 58, 59, 60, 61, 62, 63, 64, 65, 66, 67, 68, 69, 70, 71, 72, 73, 74, 75, 76, 77, 78, 79, 80, 81, 82, 83, 84, 85, 86, 87, 88, 89, 90, 91, 92, 93, 94, 95, 96, 97, 98, 99, 100, 101…	[]	[]	[]	[]	[]	[42, 43, 44, 45, 46, 47, 48, 49, 50, 51, 52, 58, 59, 60, 61, 62, 63, 64, 65, 66, 67, 68, 69, 70, 71, 72, 73, 74, 75, 76, 77, 78, 79, 80, 81, 82, 83, 84, 85, 86, 87]	[58, 59, 60, 61, 62, 63, 64, 65, 66, 67, 68, 69, 70, 71, 72, 73, 74, 75, 76, 77, 78, 79, 80, 81, 82, 83, 84, 85, 86, 87]	[(58, 88)]	[30]	[]	[]	[]	0.0554017
1	GAGCTGGACGGCGACGTAAAGTTTTAGAGCTACGTTCCCGTC-----------TACTT----------------------------GTACCGTCTACTTGACGAACGTAGCAAGTTAAAATAAGGCTAGTCCGTTATCAACTTGAAAAAGTGGCACCGAGTCGG	GAGCTGGACGGCGACGTAAAGTTTTAGAGCTACGTTCCCGTCGTTGTACCGTCTACTTGACATCGATTTTTTTTCGATCCGTCGTTGTACCGTCTACTTGACGAACGTAGCAAGTTAAAATAAGGCTAGTCCGTTATCAACTTGAAAAAGTGGCACCGAGTCGG	0	28	0	Reference	MODIFIED	Reference	76.22	[0, 1, 2, 3, 4, 5, 6, 7, 8, 9, 10, 11, 12, 13, 14, 15, 16, 17, 18, 19, 20, 21, 22, 23, 24, 25, 26, 27, 28, 29, 30, 31, 32, 33, 34, 35, 36, 37, 38, 39, 40, 41, 42, 43, 44, 45, 46, 47, 48, 49, 50, 51, 52, 53, 54, 55, 56, 57, 58, 59, 60, 61, 62, 63, 64, 65, 66, 67, 68, 69, 70, 71, 72, 73, 74, 75, 76, 77, 78, 79, 80, 81, 82, 83, 84, 85, 86, 87, 88, 89, 90, 91, 92, 93, 94, 95, 96, 97, 98, 99, 100, 101…	[]	[]	[]	[]	[]	[42, 43, 44, 45, 46, 47, 48, 49, 50, 51, 52, 58, 59, 60, 61, 62, 63, 64, 65, 66, 67, 68, 69, 70, 71, 72, 73, 74, 75, 76, 77, 78, 79, 80, 81, 82, 83, 84, 85]	[58, 59, 60, 61, 62, 63, 64, 65, 66, 67, 68, 69, 70, 71, 72, 73, 74, 75, 76, 77, 78, 79, 80, 81, 82, 83, 84, 85]	[(58, 86)]	[28]	[]	[]	[]	0.0554017
1	GAGCTGGACGGCGACGTAAAGTTTTAGAGCTACGTTCCCGTC-----------TACTTGACAA---------------------TTGTACCGTCTACTTGACGAACGTAGCAAGTTAAAATAAGGCTAGTCCGTTATCAACTTGAAAAAGTGGCACCGAGTCGG	GAGCTGGACGGCGACGTAAAGTTTTAGAGCTACGTTCCCGTCGTTGTACCGTCTACTTGACATCGATTTTTTTTCGATCCGTCGTTGTACCGTCTACTTGACGAACGTAGCAAGTTAAAATAAGGCTAGTCCGTTATCAACTTGAAAAAGTGGCACCGAGTCGG	0	0	0	Reference	UNMODIFIED	Reference	79.878	[0, 1, 2, 3, 4, 5, 6, 7, 8, 9, 10, 11, 12, 13, 14, 15, 16, 17, 18, 19, 20, 21, 22, 23, 24, 25, 26, 27, 28, 29, 30, 31, 32, 33, 34, 35, 36, 37, 38, 39, 40, 41, 42, 43, 44, 45, 46, 47, 48, 49, 50, 51, 52, 53, 54, 55, 56, 57, 58, 59, 60, 61, 62, 63, 64, 65, 66, 67, 68, 69, 70, 71, 72, 73, 74, 75, 76, 77, 78, 79, 80, 81, 82, 83, 84, 85, 86, 87, 88, 89, 90, 91, 92, 93, 94, 95, 96, 97, 98, 99, 100, 101…	[]	[]	[]	[]	[]	[42, 43, 44, 45, 46, 47, 48, 49, 50, 51, 52, 63, 64, 65, 66, 67, 68, 69, 70, 71, 72, 73, 74, 75, 76, 77, 78, 79, 80, 81, 82, 83]	[]	[]	[]	[62]	[]	[]	0.0554017
1	GAGCTGGACGGCGACGTAAAGTTTTAGAGCTACGTTCCCGTCA----------------------------------------------------AGTAGACGAACGTAGCAAGTTAAAATAAGGCTAGTCCGTTATCAACTTGAAAAAGTGGCACCGAGTCGG	GAGCTGGACGGCGACGTAAAGTTTTAGAGCTACGTTCCCGTCGTTGTACCGTCTACTTGACATCGATTTTTTTTCGATCCGTCGTTGTACCGTCTACTTGACGAACGTAGCAAGTTAAAATAAGGCTAGTCCGTTATCAACTTGAAAAAGTGGCACCGAGTCGG	0	52	1	Reference	MODIFIED	Reference	66.463	[0, 1, 2, 3, 4, 5, 6, 7, 8, 9, 10, 11, 12, 13, 14, 15, 16, 17, 18, 19, 20, 21, 22, 23, 24, 25, 26, 27, 28, 29, 30, 31, 32, 33, 34, 35, 36, 37, 38, 39, 40, 41, 42, 43, 44, 45, 46, 47, 48, 49, 50, 51, 52, 53, 54, 55, 56, 57, 58, 59, 60, 61, 62, 63, 64, 65, 66, 67, 68, 69, 70, 71, 72, 73, 74, 75, 76, 77, 78, 79, 80, 81, 82, 83, 84, 85, 86, 87, 88, 89, 90, 91, 92, 93, 94, 95, 96, 97, 98, 99, 100, 101…	[]	[]	[]	[]	[]	[43, 44, 45, 46, 47, 48, 49, 50, 51, 52, 53, 54, 55, 56, 57, 58, 59, 60, 61, 62, 63, 64, 65, 66, 67, 68, 69, 70, 71, 72, 73, 74, 75, 76, 77, 78, 79, 80, 81, 82, 83, 84, 85, 86, 87, 88, 89, 90, 91, 92, 93, 94]	[43, 44, 45, 46, 47, 48, 49, 50, 51, 52, 53, 54, 55, 56, 57, 58, 59, 60, 61, 62, 63, 64, 65, 66, 67, 68, 69, 70, 71, 72, 73, 74, 75, 76, 77, 78, 79, 80, 81, 82, 83, 84, 85, 86, 87, 88, 89, 90, 91, 92, 93, 94]	[(43, 95)]	[52]	[42, 96, 98]	[98]	['A']	0.0554017
1	GAGCTGGACGGCGACGTAAAGTTTTAGAGCTACGTTCCCGTCAA------------------------------------------GTCCCGTCTACTTGACGAACGTAGCAAGTTAAAATAAGGCTAGTCCGTTATCAACTTGAAAAAGTGGCACCGAGTCGG	GAGCTGGACGGCGACGTAAAGTTTTAGAGCTACGTTCCCGTCGTTGTACCGTCTACTTGACATCGATTTTTTTTCGATCCGTCGTTGTACCGTCTACTTGACGAACGTAGCAAGTTAAAATAAGGCTAGTCCGTTATCAACTTGAAAAAGTGGCACCGAGTCGG	0	42	0	Reference	MODIFIED	Reference	72.561	[0, 1, 2, 3, 4, 5, 6, 7, 8, 9, 10, 11, 12, 13, 14, 15, 16, 17, 18, 19, 20, 21, 22, 23, 24, 25, 26, 27, 28, 29, 30, 31, 32, 33, 34, 35, 36, 37, 38, 39, 40, 41, 42, 43, 44, 45, 46, 47, 48, 49, 50, 51, 52, 53, 54, 55, 56, 57, 58, 59, 60, 61, 62, 63, 64, 65, 66, 67, 68, 69, 70, 71, 72, 73, 74, 75, 76, 77, 78, 79, 80, 81, 82, 83, 84, 85, 86, 87, 88, 89, 90, 91, 92, 93, 94, 95, 96, 97, 98, 99, 100, 101…	[]	[]	[]	[]	[]	[44, 45, 46, 47, 48, 49, 50, 51, 52, 53, 54, 55, 56, 57, 58, 59, 60, 61, 62, 63, 64, 65, 66, 67, 68, 69, 70, 71, 72, 73, 74, 75, 76, 77, 78, 79, 80, 81, 82, 83, 84, 85]	[44, 45, 46, 47, 48, 49, 50, 51, 52, 53, 54, 55, 56, 57, 58, 59, 60, 61, 62, 63, 64, 65, 66, 67, 68, 69, 70, 71, 72, 73, 74, 75, 76, 77, 78, 79, 80, 81, 82, 83, 84, 85]	[(44, 86)]	[42]	[42, 43, 88]	[]	[]	0.0554017
1	GAGCTGGACGGCGACGTAAAGTTTTAGAGCTACGTTCCCGTCG---------------------------------------------------------------GTAGCAAGTTAAAATAAGGCTAGTCCGTTATCAACTTGAAAAAGTGGCACCGAGTCGG	GAGCTGGACGGCGACGTAAAGTTTTAGAGCTACGTTCCCGTCGTTGTACCGTCTACTTGACATCGATTTTTTTTCGATCCGTCGTTGTACCGTCTACTTGACGAACGTAGCAAGTTAAAATAAGGCTAGTCCGTTATCAACTTGAAAAAGTGGCACCGAGTCGG	0	63	0	Reference	MODIFIED	Reference	61.585	[0, 1, 2, 3, 4, 5, 6, 7, 8, 9, 10, 11, 12, 13, 14, 15, 16, 17, 18, 19, 20, 21, 22, 23, 24, 25, 26, 27, 28, 29, 30, 31, 32, 33, 34, 35, 36, 37, 38, 39, 40, 41, 42, 43, 44, 45, 46, 47, 48, 49, 50, 51, 52, 53, 54, 55, 56, 57, 58, 59, 60, 61, 62, 63, 64, 65, 66, 67, 68, 69, 70, 71, 72, 73, 74, 75, 76, 77, 78, 79, 80, 81, 82, 83, 84, 85, 86, 87, 88, 89, 90, 91, 92, 93, 94, 95, 96, 97, 98, 99, 100, 101…	[]	[]	[]	[]	[]	[43, 44, 45, 46, 47, 48, 49, 50, 51, 52, 53, 54, 55, 56, 57, 58, 59, 60, 61, 62, 63, 64, 65, 66, 67, 68, 69, 70, 71, 72, 73, 74, 75, 76, 77, 78, 79, 80, 81, 82, 83, 84, 85, 86, 87, 88, 89, 90, 91, 92, 93, 94, 95, 96, 97, 98, 99, 100, 101, 102, 103, 104, 105]	[43, 44, 45, 46, 47, 48, 49, 50, 51, 52, 53, 54, 55, 56, 57, 58, 59, 60, 61, 62, 63, 64, 65, 66, 67, 68, 69, 70, 71, 72, 73, 74, 75, 76, 77, 78, 79, 80, 81, 82, 83, 84, 85, 86, 87, 88, 89, 90, 91, 92, 93, 94, 95, 96, 97, 98, 99, 100, 101, 102, 103, 104, 105]	[(43, 106)]	[63]	[]	[]	[]	0.0554017
1	GAGCTGGACGGCGACGTAAAGTTTTAGAGCTACGTTCCCGTCG------------------------------------------------------------AACGTAGCAAGTTAAAATAAGGCTAGTCCGTTATCAACTTGAAAAAGTGGCACCGAGTCGG	GAGCTGGACGGCGACGTAAAGTTTTAGAGCTACGTTCCCGTCGTTGTACCGTCTACTTGACATCGATTTTTTTTCGATCCGTCGTTGTACCGTCTACTTGACGAACGTAGCAAGTTAAAATAAGGCTAGTCCGTTATCAACTTGAAAAAGTGGCACCGAGTCGG	0	60	0	Reference	MODIFIED	Reference	63.415	[0, 1, 2, 3, 4, 5, 6, 7, 8, 9, 10, 11, 12, 13, 14, 15, 16, 17, 18, 19, 20, 21, 22, 23, 24, 25, 26, 27, 28, 29, 30, 31, 32, 33, 34, 35, 36, 37, 38, 39, 40, 41, 42, 43, 44, 45, 46, 47, 48, 49, 50, 51, 52, 53, 54, 55, 56, 57, 58, 59, 60, 61, 62, 63, 64, 65, 66, 67, 68, 69, 70, 71, 72, 73, 74, 75, 76, 77, 78, 79, 80, 81, 82, 83, 84, 85, 86, 87, 88, 89, 90, 91, 92, 93, 94, 95, 96, 97, 98, 99, 100, 101…	[]	[]	[]	[]	[]	[43, 44, 45, 46, 47, 48, 49, 50, 51, 52, 53, 54, 55, 56, 57, 58, 59, 60, 61, 62, 63, 64, 65, 66, 67, 68, 69, 70, 71, 72, 73, 74, 75, 76, 77, 78, 79, 80, 81, 82, 83, 84, 85, 86, 87, 88, 89, 90, 91, 92, 93, 94, 95, 96, 97, 98, 99, 100, 101, 102]	[43, 44, 45, 46, 47, 48, 49, 50, 51, 52, 53, 54, 55, 56, 57, 58, 59, 60, 61, 62, 63, 64, 65, 66, 67, 68, 69, 70, 71, 72, 73, 74, 75, 76, 77, 78, 79, 80, 81, 82, 83, 84, 85, 86, 87, 88, 89, 90, 91, 92, 93, 94, 95, 96, 97, 98, 99, 100, 101, 102]	[(43, 103)]	[60]	[]	[]	[]	0.0554017
1	GAGCTGGACGGCGACGTAAAGTTTTAGAGCTACGTTCCCGTCG-----------------------------------------------------------GAACGTAGCAAGTTAAAATAAGGCTAGTCCGTTATCAACTTGAAAAAGTGGCACCGAGTCGG	GAGCTGGACGGCGACGTAAAGTTTTAGAGCTACGTTCCCGTCGTTGTACCGTCTACTTGACATCGATTTTTTTTCGATCCGTCGTTGTACCGTCTACTTGACGAACGTAGCAAGTTAAAATAAGGCTAGTCCGTTATCAACTTGAAAAAGTGGCACCGAGTCGG	0	59	0	Reference	MODIFIED	Reference	64.024	[0, 1, 2, 3, 4, 5, 6, 7, 8, 9, 10, 11, 12, 13, 14, 15, 16, 17, 18, 19, 20, 21, 22, 23, 24, 25, 26, 27, 28, 29, 30, 31, 32, 33, 34, 35, 36, 37, 38, 39, 40, 41, 42, 43, 44, 45, 46, 47, 48, 49, 50, 51, 52, 53, 54, 55, 56, 57, 58, 59, 60, 61, 62, 63, 64, 65, 66, 67, 68, 69, 70, 71, 72, 73, 74, 75, 76, 77, 78, 79, 80, 81, 82, 83, 84, 85, 86, 87, 88, 89, 90, 91, 92, 93, 94, 95, 96, 97, 98, 99, 100, 101…	[]	[]	[]	[]	[]	[43, 44, 45, 46, 47, 48, 49, 50, 51, 52, 53, 54, 55, 56, 57, 58, 59, 60, 61, 62, 63, 64, 65, 66, 67, 68, 69, 70, 71, 72, 73, 74, 75, 76, 77, 78, 79, 80, 81, 82, 83, 84, 85, 86, 87, 88, 89, 90, 91, 92, 93, 94, 95, 96, 97, 98, 99, 100, 101]	[43, 44, 45, 46, 47, 48, 49, 50, 51, 52, 53, 54, 55, 56, 57, 58, 59, 60, 61, 62, 63, 64, 65, 66, 67, 68, 69, 70, 71, 72, 73, 74, 75, 76, 77, 78, 79, 80, 81, 82, 83, 84, 85, 86, 87, 88, 89, 90, 91, 92, 93, 94, 95, 96, 97, 98, 99, 100, 101]	[(43, 102)]	[59]	[]	[]	[]	0.0554017
1	GAGCTGGACGGCGACGTAAAGTTTTAGAGCTACGTTCCCGTCG-----------------------------------------------------------GAACGTAGCAAGTTAAAATAAGGCTAGTCCGTTATCAACTTGAAAAAGTGGCACCGAGTGG-	GAGCTGGACGGCGACGTAAAGTTTTAGAGCTACGTTCCCGTCGTTGTACCGTCTACTTGACATCGATTTTTTTTCGATCCGTCGTTGTACCGTCTACTTGACGAACGTAGCAAGTTAAAATAAGGCTAGTCCGTTATCAACTTGAAAAAGTGGCACCGAGTCGG	0	59	0	Reference	MODIFIED	Reference	62.805	[0, 1, 2, 3, 4, 5, 6, 7, 8, 9, 10, 11, 12, 13, 14, 15, 16, 17, 18, 19, 20, 21, 22, 23, 24, 25, 26, 27, 28, 29, 30, 31, 32, 33, 34, 35, 36, 37, 38, 39, 40, 41, 42, 43, 44, 45, 46, 47, 48, 49, 50, 51, 52, 53, 54, 55, 56, 57, 58, 59, 60, 61, 62, 63, 64, 65, 66, 67, 68, 69, 70, 71, 72, 73, 74, 75, 76, 77, 78, 79, 80, 81, 82, 83, 84, 85, 86, 87, 88, 89, 90, 91, 92, 93, 94, 95, 96, 97, 98, 99, 100, 101…	[]	[]	[]	[]	[]	[43, 44, 45, 46, 47, 48, 49, 50, 51, 52, 53, 54, 55, 56, 57, 58, 59, 60, 61, 62, 63, 64, 65, 66, 67, 68, 69, 70, 71, 72, 73, 74, 75, 76, 77, 78, 79, 80, 81, 82, 83, 84, 85, 86, 87, 88, 89, 90, 91, 92, 93, 94, 95, 96, 97, 98, 99, 100, 101]	[43, 44, 45, 46, 47, 48, 49, 50, 51, 52, 53, 54, 55, 56, 57, 58, 59, 60, 61, 62, 63, 64, 65, 66, 67, 68, 69, 70, 71, 72, 73, 74, 75, 76, 77, 78, 79, 80, 81, 82, 83, 84, 85, 86, 87, 88, 89, 90, 91, 92, 93, 94, 95, 96, 97, 98, 99, 100, 101]	[(43, 102)]	[59]	[161]	[]	[]	0.0554017
1	GAGCTGGACGGCGACGTAAAGTTTTAGAGCTACGTTCCCGTCG----------------------------------------------------------CGAACGTAGCAAGTTAAAATAAGGCTAGTCCGTTATCAACTTGAAAAAAAGTGGCACCGAGTCGG	GAGCTGGACGGCGACGTAAAGTTTTAGAGCTACGTTCCCGTCGTTGTACCGTCTACTTGACATCGATTTTTTTTCGATCCGTCGTTGTACCGTCTACTTGACGAACGTAGCAAGTTAAAATAAGGCTAGTCCGTTATCAACTTGAAAAA--GTGGCACCGAGTCGG	0	58	0	Reference	MODIFIED	Reference	63.855	[0, 1, 2, 3, 4, 5, 6, 7, 8, 9, 10, 11, 12, 13, 14, 15, 16, 17, 18, 19, 20, 21, 22, 23, 24, 25, 26, 27, 28, 29, 30, 31, 32, 33, 34, 35, 36, 37, 38, 39, 40, 41, 42, 43, 44, 45, 46, 47, 48, 49, 50, 51, 52, 53, 54, 55, 56, 57, 58, 59, 60, 61, 62, 63, 64, 65, 66, 67, 68, 69, 70, 71, 72, 73, 74, 75, 76, 77, 78, 79, 80, 81, 82, 83, 84, 85, 86, 87, 88, 89, 90, 91, 92, 93, 94, 95, 96, 97, 98, 99, 100, 101…	[148, 149]	[148]	[]	[]	[]	[43, 44, 45, 46, 47, 48, 49, 50, 51, 52, 53, 54, 55, 56, 57, 58, 59, 60, 61, 62, 63, 64, 65, 66, 67, 68, 69, 70, 71, 72, 73, 74, 75, 76, 77, 78, 79, 80, 81, 82, 83, 84, 85, 86, 87, 88, 89, 90, 91, 92, 93, 94, 95, 96, 97, 98, 99, 100]	[43, 44, 45, 46, 47, 48, 49, 50, 51, 52, 53, 54, 55, 56, 57, 58, 59, 60, 61, 62, 63, 64, 65, 66, 67, 68, 69, 70, 71, 72, 73, 74, 75, 76, 77, 78, 79, 80, 81, 82, 83, 84, 85, 86, 87, 88, 89, 90, 91, 92, 93, 94, 95, 96, 97, 98, 99, 100]	[(43, 101)]	[58]	[]	[]	[]	0.0554017
1	GAGCTGGACGGCGACGTAAAGTTTTAGAGCTACGTTCCCGTCG--------------------------------------------------------GACGTACGTAGCAAGTTAAAATAAGGCTAGTCCGTTATCAACTTGAAAAAGTGGCACCGAGTCGG	GAGCTGGACGGCGACGTAAAGTTTTAGAGCTACGTTCCCGTCGTTGTACCGTCTACTTGACATCGATTTTTTTTCGATCCGTCGTTGTACCGTCTACTTGACGAACGTAGCAAGTTAAAATAAGGCTAGTCCGTTATCAACTTGAAAAAGTGGCACCGAGTCGG	0	56	0	Reference	MODIFIED	Reference	65.244	[0, 1, 2, 3, 4, 5, 6, 7, 8, 9, 10, 11, 12, 13, 14, 15, 16, 17, 18, 19, 20, 21, 22, 23, 24, 25, 26, 27, 28, 29, 30, 31, 32, 33, 34, 35, 36, 37, 38, 39, 40, 41, 42, 43, 44, 45, 46, 47, 48, 49, 50, 51, 52, 53, 54, 55, 56, 57, 58, 59, 60, 61, 62, 63, 64, 65, 66, 67, 68, 69, 70, 71, 72, 73, 74, 75, 76, 77, 78, 79, 80, 81, 82, 83, 84, 85, 86, 87, 88, 89, 90, 91, 92, 93, 94, 95, 96, 97, 98, 99, 100, 101…	[]	[]	[]	[]	[]	[43, 44, 45, 46, 47, 48, 49, 50, 51, 52, 53, 54, 55, 56, 57, 58, 59, 60, 61, 62, 63, 64, 65, 66, 67, 68, 69, 70, 71, 72, 73, 74, 75, 76, 77, 78, 79, 80, 81, 82, 83, 84, 85, 86, 87, 88, 89, 90, 91, 92, 93, 94, 95, 96, 97, 98]	[43, 44, 45, 46, 47, 48, 49, 50, 51, 52, 53, 54, 55, 56, 57, 58, 59, 60, 61, 62, 63, 64, 65, 66, 67, 68, 69, 70, 71, 72, 73, 74, 75, 76, 77, 78, 79, 80, 81, 82, 83, 84, 85, 86, 87, 88, 89, 90, 91, 92, 93, 94, 95, 96, 97, 98]	[(43, 99)]	[56]	[103]	[]	[]	0.0554017
1	GAGCTGGACGGCGACGTAAAGTTTTAGAGCTACGTTCCCGTCG--------------------------------------------------CTACTTGACGAACGTAGCAAGTTAAAATAAGGCTAGTCCGTTATCAACTTGAAAAAGTGG-ACCGAGTCGG	GAGCTGGACGGCGACGTAAAGTTTTAGAGCTACGTTCCCGTCGTTGTACCGTCTACTTGACATCGATTTTTTTTCGATCCGTCGTTGTACCGTCTACTTGACGAACGTAGCAAGTTAAAATAAGGCTAGTCCGTTATCAACTTGAAAAAGTGGCACCGAGTCGG	0	50	0	Reference	MODIFIED	Reference	68.902	[0, 1, 2, 3, 4, 5, 6, 7, 8, 9, 10, 11, 12, 13, 14, 15, 16, 17, 18, 19, 20, 21, 22, 23, 24, 25, 26, 27, 28, 29, 30, 31, 32, 33, 34, 35, 36, 37, 38, 39, 40, 41, 42, 43, 44, 45, 46, 47, 48, 49, 50, 51, 52, 53, 54, 55, 56, 57, 58, 59, 60, 61, 62, 63, 64, 65, 66, 67, 68, 69, 70, 71, 72, 73, 74, 75, 76, 77, 78, 79, 80, 81, 82, 83, 84, 85, 86, 87, 88, 89, 90, 91, 92, 93, 94, 95, 96, 97, 98, 99, 100, 101…	[]	[]	[]	[]	[]	[43, 44, 45, 46, 47, 48, 49, 50, 51, 52, 53, 54, 55, 56, 57, 58, 59, 60, 61, 62, 63, 64, 65, 66, 67, 68, 69, 70, 71, 72, 73, 74, 75, 76, 77, 78, 79, 80, 81, 82, 83, 84, 85, 86, 87, 88, 89, 90, 91, 92, 153]	[43, 44, 45, 46, 47, 48, 49, 50, 51, 52, 53, 54, 55, 56, 57, 58, 59, 60, 61, 62, 63, 64, 65, 66, 67, 68, 69, 70, 71, 72, 73, 74, 75, 76, 77, 78, 79, 80, 81, 82, 83, 84, 85, 86, 87, 88, 89, 90, 91, 92]	[(43, 93)]	[50]	[]	[]	[]	0.0554017
1	GAGCTGGACGGCGACGTAAAGTTTTAGAGCTACGTTCCCGTCG--------------------------------------------------CTACTTGACGAACGTAGCAAGTTAAAATAAGGCTAGTCCGTTATCAACTTGAAAAAGTGGCACCG-GTCG-	GAGCTGGACGGCGACGTAAAGTTTTAGAGCTACGTTCCCGTCGTTGTACCGTCTACTTGACATCGATTTTTTTTCGATCCGTCGTTGTACCGTCTACTTGACGAACGTAGCAAGTTAAAATAAGGCTAGTCCGTTATCAACTTGAAAAAGTGGCACCGAGTCGG	0	50	0	Reference	MODIFIED	Reference	68.293	[0, 1, 2, 3, 4, 5, 6, 7, 8, 9, 10, 11, 12, 13, 14, 15, 16, 17, 18, 19, 20, 21, 22, 23, 24, 25, 26, 27, 28, 29, 30, 31, 32, 33, 34, 35, 36, 37, 38, 39, 40, 41, 42, 43, 44, 45, 46, 47, 48, 49, 50, 51, 52, 53, 54, 55, 56, 57, 58, 59, 60, 61, 62, 63, 64, 65, 66, 67, 68, 69, 70, 71, 72, 73, 74, 75, 76, 77, 78, 79, 80, 81, 82, 83, 84, 85, 86, 87, 88, 89, 90, 91, 92, 93, 94, 95, 96, 97, 98, 99, 100, 101…	[]	[]	[]	[]	[]	[43, 44, 45, 46, 47, 48, 49, 50, 51, 52, 53, 54, 55, 56, 57, 58, 59, 60, 61, 62, 63, 64, 65, 66, 67, 68, 69, 70, 71, 72, 73, 74, 75, 76, 77, 78, 79, 80, 81, 82, 83, 84, 85, 86, 87, 88, 89, 90, 91, 92, 158]	[43, 44, 45, 46, 47, 48, 49, 50, 51, 52, 53, 54, 55, 56, 57, 58, 59, 60, 61, 62, 63, 64, 65, 66, 67, 68, 69, 70, 71, 72, 73, 74, 75, 76, 77, 78, 79, 80, 81, 82, 83, 84, 85, 86, 87, 88, 89, 90, 91, 92]	[(43, 93)]	[50]	[]	[]	[]	0.0554017
1	GAGCTGGACGGCGACGTAAAGTTTTAGAGCTACGTTCCCGTCG--------------------------------------------------CTACTTGACGAACGTAGCAAGTTAAAATAAGGCTAGTCCGTTATCAACTTGAAAAAGTGGCACCG-GTCGG	GAGCTGGACGGCGACGTAAAGTTTTAGAGCTACGTTCCCGTCGTTGTACCGTCTACTTGACATCGATTTTTTTTCGATCCGTCGTTGTACCGTCTACTTGACGAACGTAGCAAGTTAAAATAAGGCTAGTCCGTTATCAACTTGAAAAAGTGGCACCGAGTCGG	0	50	0	Reference	MODIFIED	Reference	68.902	[0, 1, 2, 3, 4, 5, 6, 7, 8, 9, 10, 11, 12, 13, 14, 15, 16, 17, 18, 19, 20, 21, 22, 23, 24, 25, 26, 27, 28, 29, 30, 31, 32, 33, 34, 35, 36, 37, 38, 39, 40, 41, 42, 43, 44, 45, 46, 47, 48, 49, 50, 51, 52, 53, 54, 55, 56, 57, 58, 59, 60, 61, 62, 63, 64, 65, 66, 67, 68, 69, 70, 71, 72, 73, 74, 75, 76, 77, 78, 79, 80, 81, 82, 83, 84, 85, 86, 87, 88, 89, 90, 91, 92, 93, 94, 95, 96, 97, 98, 99, 100, 101…	[]	[]	[]	[]	[]	[43, 44, 45, 46, 47, 48, 49, 50, 51, 52, 53, 54, 55, 56, 57, 58, 59, 60, 61, 62, 63, 64, 65, 66, 67, 68, 69, 70, 71, 72, 73, 74, 75, 76, 77, 78, 79, 80, 81, 82, 83, 84, 85, 86, 87, 88, 89, 90, 91, 92, 158]	[43, 44, 45, 46, 47, 48, 49, 50, 51, 52, 53, 54, 55, 56, 57, 58, 59, 60, 61, 62, 63, 64, 65, 66, 67, 68, 69, 70, 71, 72, 73, 74, 75, 76, 77, 78, 79, 80, 81, 82, 83, 84, 85, 86, 87, 88, 89, 90, 91, 92]	[(43, 93)]	[50]	[]	[]	[]	0.0554017
1	GAGCTGGACGGCGACGTAAAGTTTTAGAGCTACGTTCCCGTCG------------------------------------------------GTCTACTTGACGAACGTAGCAAGTTAAAATAAGGCTAGTCCGTTATCAACTTGAAAAAGTGGCAC-GAGTCGG	GAGCTGGACGGCGACGTAAAGTTTTAGAGCTACGTTCCCGTCGTTGTACCGTCTACTTGACATCGATTTTTTTTCGATCCGTCGTTGTACCGTCTACTTGACGAACGTAGCAAGTTAAAATAAGGCTAGTCCGTTATCAACTTGAAAAAGTGGCACCGAGTCGG	0	48	0	Reference	MODIFIED	Reference	70.122	[0, 1, 2, 3, 4, 5, 6, 7, 8, 9, 10, 11, 12, 13, 14, 15, 16, 17, 18, 19, 20, 21, 22, 23, 24, 25, 26, 27, 28, 29, 30, 31, 32, 33, 34, 35, 36, 37, 38, 39, 40, 41, 42, 43, 44, 45, 46, 47, 48, 49, 50, 51, 52, 53, 54, 55, 56, 57, 58, 59, 60, 61, 62, 63, 64, 65, 66, 67, 68, 69, 70, 71, 72, 73, 74, 75, 76, 77, 78, 79, 80, 81, 82, 83, 84, 85, 86, 87, 88, 89, 90, 91, 92, 93, 94, 95, 96, 97, 98, 99, 100, 101…	[]	[]	[]	[]	[]	[43, 44, 45, 46, 47, 48, 49, 50, 51, 52, 53, 54, 55, 56, 57, 58, 59, 60, 61, 62, 63, 64, 65, 66, 67, 68, 69, 70, 71, 72, 73, 74, 75, 76, 77, 78, 79, 80, 81, 82, 83, 84, 85, 86, 87, 88, 89, 90, 156]	[43, 44, 45, 46, 47, 48, 49, 50, 51, 52, 53, 54, 55, 56, 57, 58, 59, 60, 61, 62, 63, 64, 65, 66, 67, 68, 69, 70, 71, 72, 73, 74, 75, 76, 77, 78, 79, 80, 81, 82, 83, 84, 85, 86, 87, 88, 89, 90]	[(43, 91)]	[48]	[]	[]	[]	0.0554017
1	GAGCTGGACGGCGACGTAAAGTTTTAGAGCTACGTTCCCGTCG------------------------------------------------GTCTACTTGACGAACGTAGCAAGTTAAAATAAGGCTAGTCCGTTATCAACTTGAAAAAGTGGCACCG-GTCGG	GAGCTGGACGGCGACGTAAAGTTTTAGAGCTACGTTCCCGTCGTTGTACCGTCTACTTGACATCGATTTTTTTTCGATCCGTCGTTGTACCGTCTACTTGACGAACGTAGCAAGTTAAAATAAGGCTAGTCCGTTATCAACTTGAAAAAGTGGCACCGAGTCGG	0	48	0	Reference	MODIFIED	Reference	70.122	[0, 1, 2, 3, 4, 5, 6, 7, 8, 9, 10, 11, 12, 13, 14, 15, 16, 17, 18, 19, 20, 21, 22, 23, 24, 25, 26, 27, 28, 29, 30, 31, 32, 33, 34, 35, 36, 37, 38, 39, 40, 41, 42, 43, 44, 45, 46, 47, 48, 49, 50, 51, 52, 53, 54, 55, 56, 57, 58, 59, 60, 61, 62, 63, 64, 65, 66, 67, 68, 69, 70, 71, 72, 73, 74, 75, 76, 77, 78, 79, 80, 81, 82, 83, 84, 85, 86, 87, 88, 89, 90, 91, 92, 93, 94, 95, 96, 97, 98, 99, 100, 101…	[]	[]	[]	[]	[]	[43, 44, 45, 46, 47, 48, 49, 50, 51, 52, 53, 54, 55, 56, 57, 58, 59, 60, 61, 62, 63, 64, 65, 66, 67, 68, 69, 70, 71, 72, 73, 74, 75, 76, 77, 78, 79, 80, 81, 82, 83, 84, 85, 86, 87, 88, 89, 90, 158]	[43, 44, 45, 46, 47, 48, 49, 50, 51, 52, 53, 54, 55, 56, 57, 58, 59, 60, 61, 62, 63, 64, 65, 66, 67, 68, 69, 70, 71, 72, 73, 74, 75, 76, 77, 78, 79, 80, 81, 82, 83, 84, 85, 86, 87, 88, 89, 90]	[(43, 91)]	[48]	[]	[]	[]	0.0554017
1	GAGCTGGACGGCGACGTAAAGTTTTAGAGCTACGTTCCCGTCG----------------------------------------------CCGTCTACTTGACGAACGTAGCAAGTTAAAATAAGGCTAGTCCGTTATCAACTTGAAAAAGTGGCACC-AGTCGG	GAGCTGGACGGCGACGTAAAGTTTTAGAGCTACGTTCCCGTCGTTGTACCGTCTACTTGACATCGATTTTTTTTCGATCCGTCGTTGTACCGTCTACTTGACGAACGTAGCAAGTTAAAATAAGGCTAGTCCGTTATCAACTTGAAAAAGTGGCACCGAGTCGG	0	46	0	Reference	MODIFIED	Reference	71.341	[0, 1, 2, 3, 4, 5, 6, 7, 8, 9, 10, 11, 12, 13, 14, 15, 16, 17, 18, 19, 20, 21, 22, 23, 24, 25, 26, 27, 28, 29, 30, 31, 32, 33, 34, 35, 36, 37, 38, 39, 40, 41, 42, 43, 44, 45, 46, 47, 48, 49, 50, 51, 52, 53, 54, 55, 56, 57, 58, 59, 60, 61, 62, 63, 64, 65, 66, 67, 68, 69, 70, 71, 72, 73, 74, 75, 76, 77, 78, 79, 80, 81, 82, 83, 84, 85, 86, 87, 88, 89, 90, 91, 92, 93, 94, 95, 96, 97, 98, 99, 100, 101…	[]	[]	[]	[]	[]	[43, 44, 45, 46, 47, 48, 49, 50, 51, 52, 53, 54, 55, 56, 57, 58, 59, 60, 61, 62, 63, 64, 65, 66, 67, 68, 69, 70, 71, 72, 73, 74, 75, 76, 77, 78, 79, 80, 81, 82, 83, 84, 85, 86, 87, 88, 157]	[43, 44, 45, 46, 47, 48, 49, 50, 51, 52, 53, 54, 55, 56, 57, 58, 59, 60, 61, 62, 63, 64, 65, 66, 67, 68, 69, 70, 71, 72, 73, 74, 75, 76, 77, 78, 79, 80, 81, 82, 83, 84, 85, 86, 87, 88]	[(43, 89)]	[46]	[]	[]	[]	0.0554017
1	GAGCTGGACGGCGACGTAAAGTTTTAGAGCTACGTTCCCGTCG---------------------------------------------ACCGTCTACTTGACGAACGTAGCAAGTTAAAATAAGGCTAGTCCGTTATCAACTTGGAAAAGTGGCACCGAGTCGG	GAGCTGGACGGCGACGTAAAGTTTTAGAGCTACGTTCCCGTCGTTGTACCGTCTACTTGACATCGATTTTTTTTCGATCCGTCGTTGTACCGTCTACTTGACGAACGTAGCAAGTTAAAATAAGGCTAGTCCGTTATCAACTTGAAAAAGTGGCACCGAGTCGG	0	45	0	Reference	MODIFIED	Reference	71.951	[0, 1, 2, 3, 4, 5, 6, 7, 8, 9, 10, 11, 12, 13, 14, 15, 16, 17, 18, 19, 20, 21, 22, 23, 24, 25, 26, 27, 28, 29, 30, 31, 32, 33, 34, 35, 36, 37, 38, 39, 40, 41, 42, 43, 44, 45, 46, 47, 48, 49, 50, 51, 52, 53, 54, 55, 56, 57, 58, 59, 60, 61, 62, 63, 64, 65, 66, 67, 68, 69, 70, 71, 72, 73, 74, 75, 76, 77, 78, 79, 80, 81, 82, 83, 84, 85, 86, 87, 88, 89, 90, 91, 92, 93, 94, 95, 96, 97, 98, 99, 100, 101…	[]	[]	[]	[]	[]	[43, 44, 45, 46, 47, 48, 49, 50, 51, 52, 53, 54, 55, 56, 57, 58, 59, 60, 61, 62, 63, 64, 65, 66, 67, 68, 69, 70, 71, 72, 73, 74, 75, 76, 77, 78, 79, 80, 81, 82, 83, 84, 85, 86, 87]	[43, 44, 45, 46, 47, 48, 49, 50, 51, 52, 53, 54, 55, 56, 57, 58, 59, 60, 61, 62, 63, 64, 65, 66, 67, 68, 69, 70, 71, 72, 73, 74, 75, 76, 77, 78, 79, 80, 81, 82, 83, 84, 85, 86, 87]	[(43, 88)]	[45]	[144]	[]	[]	0.0554017
1	GAGCTGGACGGCGACGTAAAGTTTTAGAGCTACGTTCCCGTCG---------------------------------------------ACCGTCTACTTGACGAACGTAGCAAGTTTAAATAAGGCTAGTCCGTTATCAACTTGAAAAAGTGGCACCGAGTCGG	GAGCTGGACGGCGACGTAAAGTTTTAGAGCTACGTTCCCGTCGTTGTACCGTCTACTTGACATCGATTTTTTTTCGATCCGTCGTTGTACCGTCTACTTGACGAACGTAGCAAGTTAAAATAAGGCTAGTCCGTTATCAACTTGAAAAAGTGGCACCGAGTCGG	0	45	0	Reference	MODIFIED	Reference	71.951	[0, 1, 2, 3, 4, 5, 6, 7, 8, 9, 10, 11, 12, 13, 14, 15, 16, 17, 18, 19, 20, 21, 22, 23, 24, 25, 26, 27, 28, 29, 30, 31, 32, 33, 34, 35, 36, 37, 38, 39, 40, 41, 42, 43, 44, 45, 46, 47, 48, 49, 50, 51, 52, 53, 54, 55, 56, 57, 58, 59, 60, 61, 62, 63, 64, 65, 66, 67, 68, 69, 70, 71, 72, 73, 74, 75, 76, 77, 78, 79, 80, 81, 82, 83, 84, 85, 86, 87, 88, 89, 90, 91, 92, 93, 94, 95, 96, 97, 98, 99, 100, 101…	[]	[]	[]	[]	[]	[43, 44, 45, 46, 47, 48, 49, 50, 51, 52, 53, 54, 55, 56, 57, 58, 59, 60, 61, 62, 63, 64, 65, 66, 67, 68, 69, 70, 71, 72, 73, 74, 75, 76, 77, 78, 79, 80, 81, 82, 83, 84, 85, 86, 87]	[43, 44, 45, 46, 47, 48, 49, 50, 51, 52, 53, 54, 55, 56, 57, 58, 59, 60, 61, 62, 63, 64, 65, 66, 67, 68, 69, 70, 71, 72, 73, 74, 75, 76, 77, 78, 79, 80, 81, 82, 83, 84, 85, 86, 87]	[(43, 88)]	[45]	[116]	[]	[]	0.0554017
1	GAGCTGGACGGCGACGTAAAGTTTTAGAGCTACGTTCCCGTCG-------------------------------------------GTACCGTCTACTTGACGAACGTAGCAAGTTAAAATAAGGCTAGTCCGTTATCAACTTGAAAAAAGTGGCACCGAGTCGG	GAGCTGGACGGCGACGTAAAGTTTTAGAGCTACGTTCCCGTCGTTGTACCGTCTACTTGACATCGATTTTTTTTCGATCCGTCGTTGTACCGTCTACTTGACGAACGTAGCAAGTTAAAATAAGGCTAGTCCGTTATCAACTTGAAAAA-GTGGCACCGAGTCGG	0	43	0	Reference	MODIFIED	Reference	73.333	[0, 1, 2, 3, 4, 5, 6, 7, 8, 9, 10, 11, 12, 13, 14, 15, 16, 17, 18, 19, 20, 21, 22, 23, 24, 25, 26, 27, 28, 29, 30, 31, 32, 33, 34, 35, 36, 37, 38, 39, 40, 41, 42, 43, 44, 45, 46, 47, 48, 49, 50, 51, 52, 53, 54, 55, 56, 57, 58, 59, 60, 61, 62, 63, 64, 65, 66, 67, 68, 69, 70, 71, 72, 73, 74, 75, 76, 77, 78, 79, 80, 81, 82, 83, 84, 85, 86, 87, 88, 89, 90, 91, 92, 93, 94, 95, 96, 97, 98, 99, 100, 101…	[148, 149]	[148]	[]	[]	[]	[43, 44, 45, 46, 47, 48, 49, 50, 51, 52, 53, 54, 55, 56, 57, 58, 59, 60, 61, 62, 63, 64, 65, 66, 67, 68, 69, 70, 71, 72, 73, 74, 75, 76, 77, 78, 79, 80, 81, 82, 83, 84, 85]	[43, 44, 45, 46, 47, 48, 49, 50, 51, 52, 53, 54, 55, 56, 57, 58, 59, 60, 61, 62, 63, 64, 65, 66, 67, 68, 69, 70, 71, 72, 73, 74, 75, 76, 77, 78, 79, 80, 81, 82, 83, 84, 85]	[(43, 86)]	[43]	[]	[]	[]	0.0554017
1	GAGCTGGACGGCGACGTAAAGTTTTAGAGCTACGTTCCCGTCG-------------------------------------------GTACCGTCTACTTGACGAACGTAGCAAGTTAAAATAAGGCTAGTCCGTTATCAACTTGAAAAAGTGGCACC-AGTCGG	GAGCTGGACGGCGACGTAAAGTTTTAGAGCTACGTTCCCGTCGTTGTACCGTCTACTTGACATCGATTTTTTTTCGATCCGTCGTTGTACCGTCTACTTGACGAACGTAGCAAGTTAAAATAAGGCTAGTCCGTTATCAACTTGAAAAAGTGGCACCGAGTCGG	0	43	0	Reference	MODIFIED	Reference	73.171	[0, 1, 2, 3, 4, 5, 6, 7, 8, 9, 10, 11, 12, 13, 14, 15, 16, 17, 18, 19, 20, 21, 22, 23, 24, 25, 26, 27, 28, 29, 30, 31, 32, 33, 34, 35, 36, 37, 38, 39, 40, 41, 42, 43, 44, 45, 46, 47, 48, 49, 50, 51, 52, 53, 54, 55, 56, 57, 58, 59, 60, 61, 62, 63, 64, 65, 66, 67, 68, 69, 70, 71, 72, 73, 74, 75, 76, 77, 78, 79, 80, 81, 82, 83, 84, 85, 86, 87, 88, 89, 90, 91, 92, 93, 94, 95, 96, 97, 98, 99, 100, 101…	[]	[]	[]	[]	[]	[43, 44, 45, 46, 47, 48, 49, 50, 51, 52, 53, 54, 55, 56, 57, 58, 59, 60, 61, 62, 63, 64, 65, 66, 67, 68, 69, 70, 71, 72, 73, 74, 75, 76, 77, 78, 79, 80, 81, 82, 83, 84, 85, 157]	[43, 44, 45, 46, 47, 48, 49, 50, 51, 52, 53, 54, 55, 56, 57, 58, 59, 60, 61, 62, 63, 64, 65, 66, 67, 68, 69, 70, 71, 72, 73, 74, 75, 76, 77, 78, 79, 80, 81, 82, 83, 84, 85]	[(43, 86)]	[43]	[]	[]	[]	0.0554017
1	GAGCTGGACGGCGACGTAAAGTTTTAGAGCTACGTTCCCGTCG-------------------------------------------GTACCGTCTACTTGACGAACGTAGCAAGTTAAAATAAGGCTAGTCCGTTATCAACTTGAAAAAGTGGCACCGAGTCG-	GAGCTGGACGGCGACGTAAAGTTTTAGAGCTACGTTCCCGTCGTTGTACCGTCTACTTGACATCGATTTTTTTTCGATCCGTCGTTGTACCGTCTACTTGACGAACGTAGCAAGTTAAAATAAGGCTAGTCCGTTATCAACTTGAAAAAGTGGCACCGAGTCGG	0	43	0	Reference	MODIFIED	Reference	73.171	[0, 1, 2, 3, 4, 5, 6, 7, 8, 9, 10, 11, 12, 13, 14, 15, 16, 17, 18, 19, 20, 21, 22, 23, 24, 25, 26, 27, 28, 29, 30, 31, 32, 33, 34, 35, 36, 37, 38, 39, 40, 41, 42, 43, 44, 45, 46, 47, 48, 49, 50, 51, 52, 53, 54, 55, 56, 57, 58, 59, 60, 61, 62, 63, 64, 65, 66, 67, 68, 69, 70, 71, 72, 73, 74, 75, 76, 77, 78, 79, 80, 81, 82, 83, 84, 85, 86, 87, 88, 89, 90, 91, 92, 93, 94, 95, 96, 97, 98, 99, 100, 101…	[]	[]	[]	[]	[]	[43, 44, 45, 46, 47, 48, 49, 50, 51, 52, 53, 54, 55, 56, 57, 58, 59, 60, 61, 62, 63, 64, 65, 66, 67, 68, 69, 70, 71, 72, 73, 74, 75, 76, 77, 78, 79, 80, 81, 82, 83, 84, 85]	[43, 44, 45, 46, 47, 48, 49, 50, 51, 52, 53, 54, 55, 56, 57, 58, 59, 60, 61, 62, 63, 64, 65, 66, 67, 68, 69, 70, 71, 72, 73, 74, 75, 76, 77, 78, 79, 80, 81, 82, 83, 84, 85]	[(43, 86)]	[43]	[]	[]	[]	0.0554017
1	GAGCTGGACGGCGACGTAAAGTTTTAGAGCTACGTTCCCGTCG-------------------------------------------GTACCGTCTACTTGACGAACGTAGCAAGTTAAAATAAGGCTAGTCCGTTATCAACTTGAAAAAGTGGCACCGAGTGG-	GAGCTGGACGGCGACGTAAAGTTTTAGAGCTACGTTCCCGTCGTTGTACCGTCTACTTGACATCGATTTTTTTTCGATCCGTCGTTGTACCGTCTACTTGACGAACGTAGCAAGTTAAAATAAGGCTAGTCCGTTATCAACTTGAAAAAGTGGCACCGAGTCGG	0	43	0	Reference	MODIFIED	Reference	72.561	[0, 1, 2, 3, 4, 5, 6, 7, 8, 9, 10, 11, 12, 13, 14, 15, 16, 17, 18, 19, 20, 21, 22, 23, 24, 25, 26, 27, 28, 29, 30, 31, 32, 33, 34, 35, 36, 37, 38, 39, 40, 41, 42, 43, 44, 45, 46, 47, 48, 49, 50, 51, 52, 53, 54, 55, 56, 57, 58, 59, 60, 61, 62, 63, 64, 65, 66, 67, 68, 69, 70, 71, 72, 73, 74, 75, 76, 77, 78, 79, 80, 81, 82, 83, 84, 85, 86, 87, 88, 89, 90, 91, 92, 93, 94, 95, 96, 97, 98, 99, 100, 101…	[]	[]	[]	[]	[]	[43, 44, 45, 46, 47, 48, 49, 50, 51, 52, 53, 54, 55, 56, 57, 58, 59, 60, 61, 62, 63, 64, 65, 66, 67, 68, 69, 70, 71, 72, 73, 74, 75, 76, 77, 78, 79, 80, 81, 82, 83, 84, 85]	[43, 44, 45, 46, 47, 48, 49, 50, 51, 52, 53, 54, 55, 56, 57, 58, 59, 60, 61, 62, 63, 64, 65, 66, 67, 68, 69, 70, 71, 72, 73, 74, 75, 76, 77, 78, 79, 80, 81, 82, 83, 84, 85]	[(43, 86)]	[43]	[161]	[]	[]	0.0554017
1	GAGCTGGACGGCGACGTAAAGTTTTAGAGCTACGTTCCCGTCG----------------------------------------GTTGTACCGTCTACTTGACGAACGTAGCAAGTTAAAATAAGGCTAGTCCGTTATCAACTTGAAAAAGTGGCACC-AGTCGG	GAGCTGGACGGCGACGTAAAGTTTTAGAGCTACGTTCCCGTCGTTGTACCGTCTACTTGACATCGATTTTTTTTCGATCCGTCGTTGTACCGTCTACTTGACGAACGTAGCAAGTTAAAATAAGGCTAGTCCGTTATCAACTTGAAAAAGTGGCACCGAGTCGG	0	40	0	Reference	MODIFIED	Reference	75	[0, 1, 2, 3, 4, 5, 6, 7, 8, 9, 10, 11, 12, 13, 14, 15, 16, 17, 18, 19, 20, 21, 22, 23, 24, 25, 26, 27, 28, 29, 30, 31, 32, 33, 34, 35, 36, 37, 38, 39, 40, 41, 42, 43, 44, 45, 46, 47, 48, 49, 50, 51, 52, 53, 54, 55, 56, 57, 58, 59, 60, 61, 62, 63, 64, 65, 66, 67, 68, 69, 70, 71, 72, 73, 74, 75, 76, 77, 78, 79, 80, 81, 82, 83, 84, 85, 86, 87, 88, 89, 90, 91, 92, 93, 94, 95, 96, 97, 98, 99, 100, 101…	[]	[]	[]	[]	[]	[43, 44, 45, 46, 47, 48, 49, 50, 51, 52, 53, 54, 55, 56, 57, 58, 59, 60, 61, 62, 63, 64, 65, 66, 67, 68, 69, 70, 71, 72, 73, 74, 75, 76, 77, 78, 79, 80, 81, 82, 157]	[43, 44, 45, 46, 47, 48, 49, 50, 51, 52, 53, 54, 55, 56, 57, 58, 59, 60, 61, 62, 63, 64, 65, 66, 67, 68, 69, 70, 71, 72, 73, 74, 75, 76, 77, 78, 79, 80, 81, 82]	[(43, 83)]	[40]	[]	[]	[]	0.0554017
1	GAGCTGGACGGCGACGTAAAGTTTTAGAGCTACGTTCCCGTCG----------------------------------------GTTGTACCGTCTACTTGACGAACGTAGCAAGTTAAAATAAGGCTAGTCCGTTATCAACTTGAAAAAGTGGCACCG-GTCGG	GAGCTGGACGGCGACGTAAAGTTTTAGAGCTACGTTCCCGTCGTTGTACCGTCTACTTGACATCGATTTTTTTTCGATCCGTCGTTGTACCGTCTACTTGACGAACGTAGCAAGTTAAAATAAGGCTAGTCCGTTATCAACTTGAAAAAGTGGCACCGAGTCGG	0	40	0	Reference	MODIFIED	Reference	75	[0, 1, 2, 3, 4, 5, 6, 7, 8, 9, 10, 11, 12, 13, 14, 15, 16, 17, 18, 19, 20, 21, 22, 23, 24, 25, 26, 27, 28, 29, 30, 31, 32, 33, 34, 35, 36, 37, 38, 39, 40, 41, 42, 43, 44, 45, 46, 47, 48, 49, 50, 51, 52, 53, 54, 55, 56, 57, 58, 59, 60, 61, 62, 63, 64, 65, 66, 67, 68, 69, 70, 71, 72, 73, 74, 75, 76, 77, 78, 79, 80, 81, 82, 83, 84, 85, 86, 87, 88, 89, 90, 91, 92, 93, 94, 95, 96, 97, 98, 99, 100, 101…	[]	[]	[]	[]	[]	[43, 44, 45, 46, 47, 48, 49, 50, 51, 52, 53, 54, 55, 56, 57, 58, 59, 60, 61, 62, 63, 64, 65, 66, 67, 68, 69, 70, 71, 72, 73, 74, 75, 76, 77, 78, 79, 80, 81, 82, 158]	[43, 44, 45, 46, 47, 48, 49, 50, 51, 52, 53, 54, 55, 56, 57, 58, 59, 60, 61, 62, 63, 64, 65, 66, 67, 68, 69, 70, 71, 72, 73, 74, 75, 76, 77, 78, 79, 80, 81, 82]	[(43, 83)]	[40]	[]	[]	[]	0.0554017
1	GAGCTGGACGGCGACGTAAAGTTTTAGAGCTACGTTCCCGTCG----------------------------------------GTTGTACCGTCTACTTGACGAACGTAGCAAGTTAAAATAAGGCTAGTCCGTTATCAACTTGAAAAAGTGGCACCGAGCGG-	GAGCTGGACGGCGACGTAAAGTTTTAGAGCTACGTTCCCGTCGTTGTACCGTCTACTTGACATCGATTTTTTTTCGATCCGTCGTTGTACCGTCTACTTGACGAACGTAGCAAGTTAAAATAAGGCTAGTCCGTTATCAACTTGAAAAAGTGGCACCGAGTCGG	0	40	0	Reference	MODIFIED	Reference	73.78	[0, 1, 2, 3, 4, 5, 6, 7, 8, 9, 10, 11, 12, 13, 14, 15, 16, 17, 18, 19, 20, 21, 22, 23, 24, 25, 26, 27, 28, 29, 30, 31, 32, 33, 34, 35, 36, 37, 38, 39, 40, 41, 42, 43, 44, 45, 46, 47, 48, 49, 50, 51, 52, 53, 54, 55, 56, 57, 58, 59, 60, 61, 62, 63, 64, 65, 66, 67, 68, 69, 70, 71, 72, 73, 74, 75, 76, 77, 78, 79, 80, 81, 82, 83, 84, 85, 86, 87, 88, 89, 90, 91, 92, 93, 94, 95, 96, 97, 98, 99, 100, 101…	[]	[]	[]	[]	[]	[43, 44, 45, 46, 47, 48, 49, 50, 51, 52, 53, 54, 55, 56, 57, 58, 59, 60, 61, 62, 63, 64, 65, 66, 67, 68, 69, 70, 71, 72, 73, 74, 75, 76, 77, 78, 79, 80, 81, 82]	[43, 44, 45, 46, 47, 48, 49, 50, 51, 52, 53, 54, 55, 56, 57, 58, 59, 60, 61, 62, 63, 64, 65, 66, 67, 68, 69, 70, 71, 72, 73, 74, 75, 76, 77, 78, 79, 80, 81, 82]	[(43, 83)]	[40]	[160, 161]	[]	[]	0.0554017
1	GAGCTGGACGGCGACGTAAAGTTTTAGAGCTACGTTCCCGTCG-------------------------------------GTAGTTGTACCGTCTACTTGACGAACGTAGCAAGTTAAAGTAAGGCTAGTCCGTTATCAACTTGAAAAAGTGGCACCGAGTCGG	GAGCTGGACGGCGACGTAAAGTTTTAGAGCTACGTTCCCGTCGTTGTACCGTCTACTTGACATCGATTTTTTTTCGATCCGTCGTTGTACCGTCTACTTGACGAACGTAGCAAGTTAAAATAAGGCTAGTCCGTTATCAACTTGAAAAAGTGGCACCGAGTCGG	0	37	0	Reference	MODIFIED	Reference	76.22	[0, 1, 2, 3, 4, 5, 6, 7, 8, 9, 10, 11, 12, 13, 14, 15, 16, 17, 18, 19, 20, 21, 22, 23, 24, 25, 26, 27, 28, 29, 30, 31, 32, 33, 34, 35, 36, 37, 38, 39, 40, 41, 42, 43, 44, 45, 46, 47, 48, 49, 50, 51, 52, 53, 54, 55, 56, 57, 58, 59, 60, 61, 62, 63, 64, 65, 66, 67, 68, 69, 70, 71, 72, 73, 74, 75, 76, 77, 78, 79, 80, 81, 82, 83, 84, 85, 86, 87, 88, 89, 90, 91, 92, 93, 94, 95, 96, 97, 98, 99, 100, 101…	[]	[]	[]	[]	[]	[43, 44, 45, 46, 47, 48, 49, 50, 51, 52, 53, 54, 55, 56, 57, 58, 59, 60, 61, 62, 63, 64, 65, 66, 67, 68, 69, 70, 71, 72, 73, 74, 75, 76, 77, 78, 79]	[43, 44, 45, 46, 47, 48, 49, 50, 51, 52, 53, 54, 55, 56, 57, 58, 59, 60, 61, 62, 63, 64, 65, 66, 67, 68, 69, 70, 71, 72, 73, 74, 75, 76, 77, 78, 79]	[(43, 80)]	[37]	[82, 119]	[]	[]	0.0554017
1	GAGCTGGACGGCGACGTAAAGTTTTAGAGCTACGTTCCCGTCG-------------------------------------GTCGTTGTACCGTCTACTTGACGAACGTAGCAAGTTAAAATAAGGCTAGTCCGTTATCAACTTGAAAAAGTGGCACCGAGTCGG	GAGCTGGACGGCGACGTAAAGTTTTAGAGCTACGTTCCCGTCGTTGTACCGTCTACTTGACATCGATTTTTTTTCGATCCGTCGTTGTACCGTCTACTTGACGAACGTAGCAAGTTAAAATAAGGCTAGTCCGTTATCAACTTGAAAAAGTGGCACCGAGTCGG	0	37	0	Reference	MODIFIED	Reference	77.439	[0, 1, 2, 3, 4, 5, 6, 7, 8, 9, 10, 11, 12, 13, 14, 15, 16, 17, 18, 19, 20, 21, 22, 23, 24, 25, 26, 27, 28, 29, 30, 31, 32, 33, 34, 35, 36, 37, 38, 39, 40, 41, 42, 43, 44, 45, 46, 47, 48, 49, 50, 51, 52, 53, 54, 55, 56, 57, 58, 59, 60, 61, 62, 63, 64, 65, 66, 67, 68, 69, 70, 71, 72, 73, 74, 75, 76, 77, 78, 79, 80, 81, 82, 83, 84, 85, 86, 87, 88, 89, 90, 91, 92, 93, 94, 95, 96, 97, 98, 99, 100, 101…	[]	[]	[]	[]	[]	[43, 44, 45, 46, 47, 48, 49, 50, 51, 52, 53, 54, 55, 56, 57, 58, 59, 60, 61, 62, 63, 64, 65, 66, 67, 68, 69, 70, 71, 72, 73, 74, 75, 76, 77, 78, 79]	[43, 44, 45, 46, 47, 48, 49, 50, 51, 52, 53, 54, 55, 56, 57, 58, 59, 60, 61, 62, 63, 64, 65, 66, 67, 68, 69, 70, 71, 72, 73, 74, 75, 76, 77, 78, 79]	[(43, 80)]	[37]	[]	[]	[]	0.0554017
1	GAGCTGGACGGCGACGTAAAGTTTTAGAGCTACGTTCCCGTCG---------------------GAATT-----------------GTACCGTCTACTTGACGAACGTAGCAAGTTAAAATAAGGCTAGTCCGTTATCAACTTGAAAAAGTGGCACCGAGTCGG	GAGCTGGACGGCGACGTAAAGTTTTAGAGCTACGTTCCCGTCGTTGTACCGTCTACTTGACATCGATTTTTTTTCGATCCGTCGTTGTACCGTCTACTTGACGAACGTAGCAAGTTAAAATAAGGCTAGTCCGTTATCAACTTGAAAAAGTGGCACCGAGTCGG	0	21	0	Reference	MODIFIED	Reference	76.22	[0, 1, 2, 3, 4, 5, 6, 7, 8, 9, 10, 11, 12, 13, 14, 15, 16, 17, 18, 19, 20, 21, 22, 23, 24, 25, 26, 27, 28, 29, 30, 31, 32, 33, 34, 35, 36, 37, 38, 39, 40, 41, 42, 43, 44, 45, 46, 47, 48, 49, 50, 51, 52, 53, 54, 55, 56, 57, 58, 59, 60, 61, 62, 63, 64, 65, 66, 67, 68, 69, 70, 71, 72, 73, 74, 75, 76, 77, 78, 79, 80, 81, 82, 83, 84, 85, 86, 87, 88, 89, 90, 91, 92, 93, 94, 95, 96, 97, 98, 99, 100, 101…	[]	[]	[]	[]	[]	[43, 44, 45, 46, 47, 48, 49, 50, 51, 52, 53, 54, 55, 56, 57, 58, 59, 60, 61, 62, 63, 69, 70, 71, 72, 73, 74, 75, 76, 77, 78, 79, 80, 81, 82, 83, 84, 85]	[43, 44, 45, 46, 47, 48, 49, 50, 51, 52, 53, 54, 55, 56, 57, 58, 59, 60, 61, 62, 63]	[(43, 64)]	[21]	[66]	[]	[]	0.0554017
1	GAGCTGGACGGCGACGTAAAGTTTTAGAGCTACGTTCCCGTCG--------------------CAATT------------------GTACCGTCTACTTGACGAACGTAGCAAGTTAAAATAAGGCTAGTCCGTTATCAACTTGAAAAAGTGGCACCGAGTCGG	GAGCTGGACGGCGACGTAAAGTTTTAGAGCTACGTTCCCGTCGTTGTACCGTCTACTTGACATCGATTTTTTTTCGATCCGTCGTTGTACCGTCTACTTGACGAACGTAGCAAGTTAAAATAAGGCTAGTCCGTTATCAACTTGAAAAAGTGGCACCGAGTCGG	0	20	0	Reference	MODIFIED	Reference	76.22	[0, 1, 2, 3, 4, 5, 6, 7, 8, 9, 10, 11, 12, 13, 14, 15, 16, 17, 18, 19, 20, 21, 22, 23, 24, 25, 26, 27, 28, 29, 30, 31, 32, 33, 34, 35, 36, 37, 38, 39, 40, 41, 42, 43, 44, 45, 46, 47, 48, 49, 50, 51, 52, 53, 54, 55, 56, 57, 58, 59, 60, 61, 62, 63, 64, 65, 66, 67, 68, 69, 70, 71, 72, 73, 74, 75, 76, 77, 78, 79, 80, 81, 82, 83, 84, 85, 86, 87, 88, 89, 90, 91, 92, 93, 94, 95, 96, 97, 98, 99, 100, 101…	[]	[]	[]	[]	[]	[43, 44, 45, 46, 47, 48, 49, 50, 51, 52, 53, 54, 55, 56, 57, 58, 59, 60, 61, 62, 68, 69, 70, 71, 72, 73, 74, 75, 76, 77, 78, 79, 80, 81, 82, 83, 84, 85]	[43, 44, 45, 46, 47, 48, 49, 50, 51, 52, 53, 54, 55, 56, 57, 58, 59, 60, 61, 62]	[(43, 63)]	[20]	[64]	[]	[]	0.0554017
1	GAGCTGGACGGCGACGTAAAGTTTTAGAGCTACGTTCCCGTCG--------------------CAATTT-----------------GTACCGTCTACTTGACGAACGTAGCAAGTTAAAATAAGGCTAGTCCGTTATCAACTTGAAAAAGTGGCACCGAGTCGG	GAGCTGGACGGCGACGTAAAGTTTTAGAGCTACGTTCCCGTCGTTGTACCGTCTACTTGACATCGATTTTTTTTCGATCCGTCGTTGTACCGTCTACTTGACGAACGTAGCAAGTTAAAATAAGGCTAGTCCGTTATCAACTTGAAAAAGTGGCACCGAGTCGG	0	20	0	Reference	MODIFIED	Reference	76.829	[0, 1, 2, 3, 4, 5, 6, 7, 8, 9, 10, 11, 12, 13, 14, 15, 16, 17, 18, 19, 20, 21, 22, 23, 24, 25, 26, 27, 28, 29, 30, 31, 32, 33, 34, 35, 36, 37, 38, 39, 40, 41, 42, 43, 44, 45, 46, 47, 48, 49, 50, 51, 52, 53, 54, 55, 56, 57, 58, 59, 60, 61, 62, 63, 64, 65, 66, 67, 68, 69, 70, 71, 72, 73, 74, 75, 76, 77, 78, 79, 80, 81, 82, 83, 84, 85, 86, 87, 88, 89, 90, 91, 92, 93, 94, 95, 96, 97, 98, 99, 100, 101…	[]	[]	[]	[]	[]	[43, 44, 45, 46, 47, 48, 49, 50, 51, 52, 53, 54, 55, 56, 57, 58, 59, 60, 61, 62, 69, 70, 71, 72, 73, 74, 75, 76, 77, 78, 79, 80, 81, 82, 83, 84, 85]	[43, 44, 45, 46, 47, 48, 49, 50, 51, 52, 53, 54, 55, 56, 57, 58, 59, 60, 61, 62]	[(43, 63)]	[20]	[64]	[]	[]	0.0554017
1	GAGCTGGACGGCGACGTAAAGTTTTAGAGCTACGTTCCCGTCG---------CGACTT----------------------------GTACCGTCTACTTGACGAACGTAGCAAGTTAAAATAAGGCTAGTCCGTTATCAACTTGAAAAAGTGGCACCGAGTCGG	GAGCTGGACGGCGACGTAAAGTTTTAGAGCTACGTTCCCGTCGTTGTACCGTCTACTTGACATCGATTTTTTTTCGATCCGTCGTTGTACCGTCTACTTGACGAACGTAGCAAGTTAAAATAAGGCTAGTCCGTTATCAACTTGAAAAAGTGGCACCGAGTCGG	0	28	0	Reference	MODIFIED	Reference	76.829	[0, 1, 2, 3, 4, 5, 6, 7, 8, 9, 10, 11, 12, 13, 14, 15, 16, 17, 18, 19, 20, 21, 22, 23, 24, 25, 26, 27, 28, 29, 30, 31, 32, 33, 34, 35, 36, 37, 38, 39, 40, 41, 42, 43, 44, 45, 46, 47, 48, 49, 50, 51, 52, 53, 54, 55, 56, 57, 58, 59, 60, 61, 62, 63, 64, 65, 66, 67, 68, 69, 70, 71, 72, 73, 74, 75, 76, 77, 78, 79, 80, 81, 82, 83, 84, 85, 86, 87, 88, 89, 90, 91, 92, 93, 94, 95, 96, 97, 98, 99, 100, 101…	[]	[]	[]	[]	[]	[43, 44, 45, 46, 47, 48, 49, 50, 51, 58, 59, 60, 61, 62, 63, 64, 65, 66, 67, 68, 69, 70, 71, 72, 73, 74, 75, 76, 77, 78, 79, 80, 81, 82, 83, 84, 85]	[58, 59, 60, 61, 62, 63, 64, 65, 66, 67, 68, 69, 70, 71, 72, 73, 74, 75, 76, 77, 78, 79, 80, 81, 82, 83, 84, 85]	[(58, 86)]	[28]	[53]	[]	[]	0.0554017
1	GAGCTGGACGGCGACGTAAAGTTTTAGAGCTACGTTCCCGTCG------CGACGGATCGAAAAAAAAAT-----CGA-------------CGTCTACTTGACGAACGTAGCAAGTTAAAATAAGGCTAGTCCGTTATCAACTTGAAAAAGTGGCACCGAGTCGG	GAGCTGGACGGCGACGTAAAGTTTTAGAGCTACGTTCCCGTCGTTGTACCGTCTACTTGACATCGATTTTTTTTCGATCCGTCGTTGTACCGTCTACTTGACGAACGTAGCAAGTTAAAATAAGGCTAGTCCGTTATCAACTTGAAAAAGTGGCACCGAGTCGG	0	0	1	Reference	MODIFIED	Reference	78.659	[0, 1, 2, 3, 4, 5, 6, 7, 8, 9, 10, 11, 12, 13, 14, 15, 16, 17, 18, 19, 20, 21, 22, 23, 24, 25, 26, 27, 28, 29, 30, 31, 32, 33, 34, 35, 36, 37, 38, 39, 40, 41, 42, 43, 44, 45, 46, 47, 48, 49, 50, 51, 52, 53, 54, 55, 56, 57, 58, 59, 60, 61, 62, 63, 64, 65, 66, 67, 68, 69, 70, 71, 72, 73, 74, 75, 76, 77, 78, 79, 80, 81, 82, 83, 84, 85, 86, 87, 88, 89, 90, 91, 92, 93, 94, 95, 96, 97, 98, 99, 100, 101…	[]	[]	[]	[]	[]	[43, 44, 45, 46, 47, 48, 69, 70, 71, 72, 73, 77, 78, 79, 80, 81, 82, 83, 84, 85, 86, 87, 88, 89]	[]	[]	[]	[51, 53, 54, 55, 57, 60, 62, 63, 64, 66, 67]	[57]	['C']	0.0554017
1	GAGCTGGACGGCGACGTAAAGTTTTAGAGCTACGTTCCCGTCG------CGACGGATCGAAAAAAAATCTT---------------GTACCGTCTACTTGACGAACGTAGCAAGTTAAAATAAGGCTAGTCCGTTATCAACTTGAAAAAGTGGCACCGAGTCGG	GAGCTGGACGGCGACGTAAAGTTTTAGAGCTACGTTCCCGTCGTTGTACCGTCTACTTGACATCGATTTTTTTTCGATCCGTCGTTGTACCGTCTACTTGACGAACGTAGCAAGTTAAAATAAGGCTAGTCCGTTATCAACTTGAAAAAGTGGCACCGAGTCGG	0	0	1	Reference	MODIFIED	Reference	80.488	[0, 1, 2, 3, 4, 5, 6, 7, 8, 9, 10, 11, 12, 13, 14, 15, 16, 17, 18, 19, 20, 21, 22, 23, 24, 25, 26, 27, 28, 29, 30, 31, 32, 33, 34, 35, 36, 37, 38, 39, 40, 41, 42, 43, 44, 45, 46, 47, 48, 49, 50, 51, 52, 53, 54, 55, 56, 57, 58, 59, 60, 61, 62, 63, 64, 65, 66, 67, 68, 69, 70, 71, 72, 73, 74, 75, 76, 77, 78, 79, 80, 81, 82, 83, 84, 85, 86, 87, 88, 89, 90, 91, 92, 93, 94, 95, 96, 97, 98, 99, 100, 101…	[]	[]	[]	[]	[]	[43, 44, 45, 46, 47, 48, 71, 72, 73, 74, 75, 76, 77, 78, 79, 80, 81, 82, 83, 84, 85]	[]	[]	[]	[51, 53, 54, 55, 57, 60, 62, 63, 64, 66, 68]	[57]	['C']	0.0554017
1	GAGCTGGACGGCGACGTAAAGTTTTAGAGCTACGTTCCCGTCGA---------------------------------------GTTGTACCGTCTACTTGACGAACGTAGCAAGTTAAAATAAGGCTAGTCCGTTATCAACTTGAAAAAGTGGCACCGAGTGG-	GAGCTGGACGGCGACGTAAAGTTTTAGAGCTACGTTCCCGTCGTTGTACCGTCTACTTGACATCGATTTTTTTTCGATCCGTCGTTGTACCGTCTACTTGACGAACGTAGCAAGTTAAAATAAGGCTAGTCCGTTATCAACTTGAAAAAGTGGCACCGAGTCGG	0	39	0	Reference	MODIFIED	Reference	74.39	[0, 1, 2, 3, 4, 5, 6, 7, 8, 9, 10, 11, 12, 13, 14, 15, 16, 17, 18, 19, 20, 21, 22, 23, 24, 25, 26, 27, 28, 29, 30, 31, 32, 33, 34, 35, 36, 37, 38, 39, 40, 41, 42, 43, 44, 45, 46, 47, 48, 49, 50, 51, 52, 53, 54, 55, 56, 57, 58, 59, 60, 61, 62, 63, 64, 65, 66, 67, 68, 69, 70, 71, 72, 73, 74, 75, 76, 77, 78, 79, 80, 81, 82, 83, 84, 85, 86, 87, 88, 89, 90, 91, 92, 93, 94, 95, 96, 97, 98, 99, 100, 101…	[]	[]	[]	[]	[]	[44, 45, 46, 47, 48, 49, 50, 51, 52, 53, 54, 55, 56, 57, 58, 59, 60, 61, 62, 63, 64, 65, 66, 67, 68, 69, 70, 71, 72, 73, 74, 75, 76, 77, 78, 79, 80, 81, 82]	[44, 45, 46, 47, 48, 49, 50, 51, 52, 53, 54, 55, 56, 57, 58, 59, 60, 61, 62, 63, 64, 65, 66, 67, 68, 69, 70, 71, 72, 73, 74, 75, 76, 77, 78, 79, 80, 81, 82]	[(44, 83)]	[39]	[43, 161]	[]	[]	0.0554017
1	GAGCTGGACGGCGACGTAAAGTTTTAGAGCTACGTTCCCGTCGAA---------------------------------------TTGTACCGTCTACTTGACGAACGTAGCAAGTTAAAATAAGGCTAGTCCGTTATCAACTTGAAAAAGTGGCAC-GAGTCGG	GAGCTGGACGGCGACGTAAAGTTTTAGAGCTACGTTCCCGTCGTTGTACCGTCTACTTGACATCGATTTTTTTTCGATCCGTCGTTGTACCGTCTACTTGACGAACGTAGCAAGTTAAAATAAGGCTAGTCCGTTATCAACTTGAAAAAGTGGCACCGAGTCGG	0	39	0	Reference	MODIFIED	Reference	74.39	[0, 1, 2, 3, 4, 5, 6, 7, 8, 9, 10, 11, 12, 13, 14, 15, 16, 17, 18, 19, 20, 21, 22, 23, 24, 25, 26, 27, 28, 29, 30, 31, 32, 33, 34, 35, 36, 37, 38, 39, 40, 41, 42, 43, 44, 45, 46, 47, 48, 49, 50, 51, 52, 53, 54, 55, 56, 57, 58, 59, 60, 61, 62, 63, 64, 65, 66, 67, 68, 69, 70, 71, 72, 73, 74, 75, 76, 77, 78, 79, 80, 81, 82, 83, 84, 85, 86, 87, 88, 89, 90, 91, 92, 93, 94, 95, 96, 97, 98, 99, 100, 101…	[]	[]	[]	[]	[]	[45, 46, 47, 48, 49, 50, 51, 52, 53, 54, 55, 56, 57, 58, 59, 60, 61, 62, 63, 64, 65, 66, 67, 68, 69, 70, 71, 72, 73, 74, 75, 76, 77, 78, 79, 80, 81, 82, 83, 156]	[45, 46, 47, 48, 49, 50, 51, 52, 53, 54, 55, 56, 57, 58, 59, 60, 61, 62, 63, 64, 65, 66, 67, 68, 69, 70, 71, 72, 73, 74, 75, 76, 77, 78, 79, 80, 81, 82, 83]	[(45, 84)]	[39]	[43, 44]	[]	[]	0.0554017
[truncated: 145 more rows]
