# Supplementary material for: Programmable multistep CRISPR gene activation via control of RNA polymerase III termination
Source: Sci Adv. 2025 Dec 5;11(49):eadt1532. doi: 10.1126/sciadv.adt1532 (PMC12680031; doi:10.1126/sciadv.adt1532)
Supplement: Supplementary file 2 — Tables S1 to S8 [file sciadv.adt1532_tables_s1_to_s8.zip › adt1532_table_s8.xlsx]

## Sheet: Fig. S10
	proGuide Transfection +/- trigger sgRNA for EGFP Disruption Assay: DNA Mass (48-Well Plate)
	Total DNA Mass (ng)	Cas9 (50%)	proGuide (20%)	trigger sgRNA/pUC19 (20%)	mCherry (10%)
	286.44	143.22	57.29	57.29	28.64
	Note: - trigger conditions recieved pUC19 which served as a filler plasmid to ensure constant total DNA mass
	proGuide Transfection +/- trigger sgRNA for CXCR4 Activation Assay: DNA Mass (48-Well Plate)
	Total DNA Mass (ng)	Cas9-VPR (35%)	proGuide (35%)	trigger sgRNA/pUC19 (20%)	pMax GFP (10%)
	286.44	100.254	100.254	57.288	28.644
	proGuide Transfection +/- trigger sgRNA for NGS: DNA Mass (6-Well Plate)
	Total DNA Mass (ng)	Cas9 (50%)	proGuide (20%)	trigger sgRNA/pUC19 (20%)	mCherry (10%)
	2500	1250	500	500	250
	Note: 6-well plates were used for collecting matureGuide RNA for NGS in Fig. 4
	proGuide Transfection +/- trigger sgRNA for CXCR4 Cascades: DNA Mass (48-Well Plate)
	Total DNA Mass (ng)	Cas9-VPR (35%)	proGuide (35-55%)	trigger sgRNA/pUC19 (0-20%)	pMax GFP (10%)
	286.44	100.254	Variable	Variable	28.644
	Note: pUC19 served as a filler plasmid to ensure a constant total DNA mass between cascades with varying number of steps
